# Supplementary material for: Antibiotic‐Induced Gut Microbiota Dysbiosis Modulates Host Transcriptome and m6A Epitranscriptome via Bile Acid Metabolism
Source: Adv Sci (Weinh). 2024 May 7;11(28):2307981. doi: 10.1002/advs.202307981 (PMC11267274; doi:10.1002/advs.202307981)
Supplement: Supplementary file 2 — Supplemental Table 1 [file ADVS-11-2307981-s001.xlsx]

## Sheet: Sheet1
Table S1. Metabolites identified by untargeted metabolome analysis
Name	formula	rtmin	mz	Con1	Con2	Con3	Con4	Con5	Amp1	Amp2	Amp3	Amp4	Amp5	Abx1	Abx2	Abx3	Abx4	Abx5	QC1	QC2	QC3	Class	CAS	HMDB	C_ID	Pathway	KEGG_B_class	KEGG_A_class
2-Phenylglycine	C8 H9 N O2	5.411	150.056	1.63967e+08	1.99062e+08	4.49525e+07	1.28869e+08	6.34557e+07	3.44901e+06	3.98546e+06	3.37878e+06	3.43059e+06	4.80776e+06	2.17829e+06	3.78587e+07	1.8027e+06	6.75672e+07	2.87511e+06	6.51423e+06	6.99947e+06	6.99307e+06	Carboxylic acids and derivatives	2835-06-05	HMDB0002210	-	-	-	-
2-Furoic acid	C5 H4 O3	1.856	111.009	8.41498e+06	1.13721e+07	9.58058e+06	9.85862e+06	3.49755e+07	3.398e+06	6.31924e+06	6.21264e+06	3.67251e+06	4.09796e+06	1.52334e+06	3.51111e+07	7.11213e+06	3.86928e+07	3.20351e+06	4.2473e+06	3.90079e+06	3.47826e+06	Furans	88-14-2	HMDB0000617	C01546	ko01120//Microbial metabolism in diverse environments	Global and overview maps	Metabolism
N-glycyl-L-proline	C5 H10 N2 O4	1.349	161.057	7.56826e+06	8.40751e+06	1.11027e+07	1.52435e+07	2.46604e+06	1.00245e+07	6.74506e+06	4.85783e+06	4.20793e+06	4.83478e+06	1.51359e+06	2.42239e+06	905823	3.5901e+06	944040	2.58638e+06	3.46504e+06	3.36963e+06	Carboxylic acids and derivatives	704-15-4	HMDB0000721	-	-	-	-
Octadeca-11E,13E,15Z-trienoic acid	C18 H30 O2	8.13	277.217	2.75712e+07	5.947e+07	2.07616e+07	3.81206e+07	2.84209e+07	3.42969e+06	4.84457e+06	3.93766e+06	3.82491e+06	3.68912e+06	3.80828e+06	1.61655e+07	3.4342e+06	1.19489e+07	3.68724e+06	3.64158e+06	3.36927e+06	4.03871e+06	--	--	--	-	-	-	-
7-Hydroxy-3,4-dihydrocarbostyril	C9 H9 N O2	5.076	162.056	1.89813e+08	3.08712e+08	7.17528e+07	3.11438e+08	1.62488e+08	6.06865e+06	808535	1.42548e+06	1.33778e+06	1.30176e+06	1.00172e+06	1.44781e+07	1.21313e+07	1.83267e+07	2.57014e+07	5.93311e+06	4.57281e+06	5.34176e+06	--	--	--	-	-	-	-
10-Undecenoic acid	C11 H20 O2	6.526	183.139	1.1265e+08	2.08878e+08	6.61458e+07	1.32376e+08	3.8868e+07	1.32114e+07	2.02013e+07	1.96461e+07	1.83276e+07	1.73033e+07	1.12763e+07	8.93136e+06	1.82672e+07	1.06729e+07	1.73564e+07	1.76616e+07	1.77056e+07	1.98906e+07	--	--	--	-	-	-	-
MAG (18:4)	C21 H34 O4	7.356	349.238	2.56952e+07	2.67044e+07	7.83486e+06	2.45334e+07	7.96161e+06	5.47065e+06	2.02274e+06	6.23635e+06	2.4016e+06	5.49791e+06	4.52591e+06	3.39792e+06	4.95455e+06	6.59966e+06	5.83788e+06	4.25525e+06	3.483e+06	5.68942e+06	--	--	--	-	-	-	-
Valproic acid	C8 H16 O2	5.999	143.108	1.46832e+08	2.2404e+08	8.06612e+07	1.79649e+08	9.0888e+07	1.46791e+07	1.09283e+07	1.07304e+07	1.68514e+07	1.32663e+07	1.24648e+07	4.20367e+07	9.72915e+06	6.1571e+07	7.90944e+06	1.52166e+07	8.92395e+06	1.25483e+07	Fatty Acyls	99-66-1	HMDB0001877	C07185	ko04976//Bile secretion;ko00982//Drug metabolism - cytochrome P450	Digestive system;Xenobiotics biodegradation and metabolism	Metabolism;Organismal Systems
gamma-Nonanolactone	C9 H16 O2	5.845	155.108	2.50407e+07	3.18607e+07	9.7429e+06	2.38205e+07	2.09795e+07	2.89875e+06	2.32501e+06	1.95498e+06	3.30364e+06	3.08354e+06	2.22193e+06	1.30454e+07	2.70644e+06	1.55578e+07	2.06241e+06	1.97614e+06	2.26622e+06	2.44401e+06	--	--	--	-	-	-	-
L-Fucose	C6 H12 O5	1.796	163.061	2.52384e+08	1.23734e+08	1.01383e+08	2.20051e+08	1.19623e+08	5.16256e+06	6.99293e+06	3.6502e+06	5.40416e+06	4.84491e+06	3.25889e+06	5.86165e+07	9.75059e+06	7.16504e+07	8.28283e+06	1.07458e+07	1.00353e+07	1.13711e+07	Organooxygen compounds	2438-80-4	HMDB0000174	C01019	ko01100//Metabolic pathways;ko01120//Microbial metabolism in diverse environments;ko00520//Amino sugar and nucleotide sugar metabolism;ko00051//Fructose and mannose metabolism	Carbohydrate metabolism;Global and overview maps	Metabolism
Royal jelly acid	C10 H18 O3	5.916	185.118	2.42828e+08	3.66628e+08	1.14566e+08	2.3484e+08	1.15281e+08	9.3943e+06	1.88031e+07	1.81378e+07	2.86771e+07	2.47033e+07	9.34231e+06	8.05228e+07	1.85725e+07	1.11829e+08	1.5803e+07	1.68238e+07	1.82203e+07	2.53232e+07	--	--	--	-	-	-	-
7-Ketolithocholic acid	C24 H38 O4	7.884	389.27	7.01465e+09	5.53406e+09	3.69422e+09	9.35354e+09	2.13167e+08	1.42598e+07	1.67669e+07	1.64502e+07	1.55357e+07	1.4729e+07	1.05754e+07	2.94795e+07	1.45186e+07	5.90464e+07	1.49845e+07	2.08615e+07	2.82458e+07	2.99122e+07	Steroids and steroid derivatives	4651-67-6	HMDB0000467	-	-	-	-
5-Hydroxytryptophol	C10 H11 N O2	5.41	176.071	2.81612e+07	4.06011e+07	1.02529e+07	3.27607e+07	2.15106e+07	1.89898e+06	1.69608e+06	1.782e+06	1.7477e+06	1.64141e+06	1.16519e+06	1.28816e+07	2.08759e+06	1.94718e+07	2.13125e+06	2.1354e+06	1.86996e+06	2.67808e+06	Indoles and derivatives	154-02-9	HMDB0001855	-	-	-	-
4-Methoxycinnamic Acid	C10 H10 O3	6.148	177.056	3.37647e+08	7.07341e+08	1.89849e+08	5.21381e+08	3.83882e+07	7.47966e+06	2.3668e+07	1.21474e+07	3.93837e+07	1.32965e+07	6.5866e+06	1.22911e+07	8.81155e+06	1.48472e+08	7.91503e+06	3.94588e+07	2.90828e+07	3.90135e+07	Cinnamic acids and derivatives	830-09-1	HMDB0002040	-	-	-	-
4-Hydroxybenzoic acid	C7 H6 O3	6.145	137.024	1.0559e+08	1.46975e+08	5.56742e+07	1.94188e+08	2.74677e+07	8.76411e+06	5.62976e+06	3.05057e+06	7.88132e+06	5.0711e+06	7.71769e+06	8.87777e+06	8.9795e+06	1.94932e+07	9.27425e+06	5.61722e+06	5.55697e+06	5.70668e+06	Benzene and substituted derivatives	99-96-7	HMDB0000500	C00156	ko01100//Metabolic pathways;ko01110//Biosynthesis of secondary metabolites;ko01120//Microbial metabolism in diverse environments;ko00360//Phenylalanine metabolism;ko01220//Degradation of aromatic compounds;ko00130//Ubiquinone and other terpenoid-quinone biosynthesis;ko00790//Folate biosynthesis	Amino acid metabolism;Global and overview maps;Metabolism of cofactors and vitamins	Metabolism
Homogentisic Acid	C8 H8 O4	5.314	167.035	1.95095e+07	6.30805e+07	6.95431e+06	1.9327e+07	1.79674e+07	3.77838e+06	3.70772e+06	3.79767e+06	3.04565e+06	3.26484e+06	3.19316e+06	5.83881e+07	5.51799e+06	6.09878e+07	6.69984e+06	3.70323e+06	4.20806e+06	4.39198e+06	Phenols	102-32-9	HMDB0001336	C00544	ko01100//Metabolic pathways;ko01120//Microbial metabolism in diverse environments;ko00350//Tyrosine metabolism;ko00130//Ubiquinone and other terpenoid-quinone biosynthesis	Amino acid metabolism;Global and overview maps;Metabolism of cofactors and vitamins	Metabolism
9-HpOTrE	C18 H30 O4	6.575	309.207	4.66933e+07	5.83185e+07	1.43741e+07	1.22034e+08	1.08966e+07	4.36993e+06	6.51668e+06	6.3776e+06	5.37809e+06	5.14136e+06	3.64568e+06	4.01031e+06	5.65511e+06	5.73229e+06	5.76299e+06	5.60926e+06	5.65681e+06	6.51229e+06	--	--	--	-	-	-	-
12,13-EODE	C18 H32 O3	8.404	295.228	7.52347e+08	1.09246e+09	7.25747e+08	1172018220	5.83095e+08	5.26148e+07	7.47045e+07	4.56644e+07	2.1098e+07	5.34196e+07	2.70789e+07	9.5788e+07	3.71899e+07	9.98321e+07	2.86173e+07	6.67908e+07	5.78219e+07	6.94407e+07	--	--	--	-	-	-	-
Oxaceprol	C7 H11 N O4	1.778	172.062	7.19326e+07	8.21599e+07	2.22072e+07	1.14914e+08	9.12565e+07	5.34936e+06	8.42191e+06	6.43064e+06	6.23492e+06	5.50297e+06	4.38095e+06	8.55454e+07	2.54665e+07	9.0222e+07	1.07427e+07	7.92373e+06	7.75398e+06	8.25962e+06	Carboxylic acids and derivatives	-	HMDB0036576	C01157	ko01100//Metabolic pathways;ko00330//Arginine and proline metabolism	Amino acid metabolism;Global and overview maps	Metabolism
Phenylpyruvic acid	C9 H8 O3	5.303	163.04	1.03626e+07	1.1861e+07	5.81728e+06	1.4649e+07	1.77159e+07	8.19393e+06	2.69705e+06	6.34655e+06	3.8049e+06	2.07245e+06	6.78366e+06	8.08793e+07	9.0384e+06	8.80529e+07	7.05311e+06	4.38479e+06	4.84943e+06	6.1824e+06	Benzene and substituted derivatives	156-06-9	HMDB0000205	C00166	ko01100//Metabolic pathways;ko01110//Biosynthesis of secondary metabolites;ko01130//Biosynthesis of antibiotics;ko01230//Biosynthesis of amino acids;ko01210//2-Oxocarboxylic acid metabolism;ko00360//Phenylalanine metabolism;ko00400//Phenylalanine, tyrosine and tryptophan biosynthesis	Amino acid metabolism;Global and overview maps	Metabolism
L-(+)-Arabinose	C5 H10 O5	1.474	149.045	6.58555e+08	8.805e+08	2.29928e+09	9.48632e+08	1.63572e+09	1.82798e+09	6.97229e+08	1.90001e+09	9.17906e+08	8.94049e+08	7.79422e+08	2.35284e+09	1.11347e+09	6.0772e+09	4.86685e+08	4.79869e+08	6.6141e+08	6.66133e+08	Organooxygen compounds	5328-37-0	HMDB0000646	C00259	ko01100//Metabolic pathways;ko02010//ABC transporters;ko00053//Ascorbate and aldarate metabolism;ko00520//Amino sugar and nucleotide sugar metabolism;ko00040//Pentose and glucuronate interconversions	Carbohydrate metabolism;Global and overview maps;Membrane transport	Environmental Information Processing;Metabolism
S-Adenosyl-methionine	C22 H30 N6 O8 S2	1.476	569.15	2.04662e+07	3.00595e+07	1.60169e+07	3.77376e+07	9.22731e+06	1.13467e+07	1.04092e+07	9.77857e+06	6.29878e+06	7.6316e+06	8.52515e+06	8.38155e+06	6.2218e+06	6.47406e+06	6.10058e+06	5.98899e+06	8.23374e+06	7.23389e+06	5'-deoxyribonucleosides	485-80-3	HMDB0001185	C00019	ko01100//Metabolic pathways;ko01110//Biosynthesis of secondary metabolites;ko01130//Biosynthesis of antibiotics;ko01230//Biosynthesis of amino acids;ko00330//Arginine and proline metabolism;ko00270//Cysteine and methionine metabolism;ko00261//Monobactam biosynthesis;ko04122//Sulfur relay system	Amino acid metabolism;Biosynthesis of other secondary metabolites;Folding, sorting and degradation;Global and overview maps	Genetic Information Processing;Metabolism
20-Carboxy-Leukotriene B4	C20 H30 O6	6.171	365.197	6.72186e+08	7.32375e+08	2.94426e+08	6.87531e+08	2.99962e+08	6.66756e+07	3.75151e+07	7.56269e+07	5.59148e+07	6.63904e+07	5.66188e+07	2.2534e+08	7.67988e+07	6.94119e+08	7.44642e+07	5.86336e+07	6.36598e+07	6.76464e+07	Fatty Acyls	80434-82-8	HMDB0006059	C05950	ko00590//Arachidonic acid metabolism	Lipid metabolism	Metabolism
N-Carbamyl-L-glutamicacid	C6 H10 N2 O5	1.41	189.052	3.68099e+07	1.11136e+07	5.83062e+06	1.695e+07	8.59631e+07	1.04189e+07	4.0749e+06	6.41986e+06	2.58877e+06	2.55846e+06	2.63152e+06	2.22803e+07	1.3894e+07	3.39351e+07	3.48632e+06	3.45956e+06	3.89668e+06	2.24108e+06	--	--	--	-	-	-	-
alpha-Ketoglutaric acid	C5 H6 O5	1.582	145.014	2.24458e+08	1.75048e+08	2.25272e+08	1.54369e+08	4.37191e+08	1.38078e+08	1.76682e+07	2.26745e+07	1.72494e+07	1.48985e+08	2.29168e+07	1.68023e+08	6.70862e+07	1.57247e+08	1.29214e+07	9.88592e+07	5.97254e+07	7.3975e+07	Keto acids and derivatives	328-50-7	HMDB0000208	C00026	ko01100//Metabolic pathways;ko01110//Biosynthesis of secondary metabolites;ko01120//Microbial metabolism in diverse environments;ko01130//Biosynthesis of antibiotics;ko01230//Biosynthesis of amino acids;ko04976//Bile secretion;ko01210//2-Oxocarboxylic acid metabolism;ko05230//Central carbon metabolism in cancer;ko00250//Alanine, aspartate and glutamate metabolism;ko00220//Arginine biosynthesis;ko…	Amino acid metabolism;Cancers;Carbohydrate metabolism;Digestive system;Endocrine system;Excretory system;Global and overview maps;Metabolism of other amino acids;Nervous system;Signal transduction	Environmental Information Processing;Human Diseases;Metabolism;Organismal Systems
Ureidoisobutyric Acid	C5 H10 N2 O3	1.332	145.062	2.3949e+08	1.40625e+08	2.28201e+08	3.39899e+08	2.94281e+08	1.36552e+08	6.86594e+07	6.09822e+07	5.00995e+07	7.02849e+07	2.36189e+07	1.82381e+08	1.05044e+08	1.78759e+08	3.63586e+07	8.82984e+07	8.66762e+07	9.07549e+07	Organic carbonic acids and derivatives	2905-86-4	HMDB0002031	-	-	-	-
Sulfoacetic acid	C2 H4 O5 S	1.574	138.97	2.00993e+07	1.40466e+07	1.89191e+07	1.62844e+07	2.36435e+06	1.52902e+06	2.87749e+06	3.85781e+06	2.27794e+06	1.74512e+06	1.2418e+06	4.74676e+07	4.89138e+06	4.38787e+07	7.84057e+06	3.15948e+06	1.91172e+06	1.9745e+06	--	--	--	C14179	ko00430//Taurine and hypotaurine metabolism	Metabolism of other amino acids	Metabolism
(3-Methoxy-4-hydroxyphenyl)ethylene glycol sulfate	C9 H12 O7 S	4.907	263.023	9.02667e+06	1.17141e+07	1.13663e+07	1.20158e+07	6.17669e+07	1.68027e+06	2.37915e+06	2.19371e+06	1.3414e+06	2.48856e+06	1.84088e+06	4.00132e+07	3.45574e+06	6.45962e+07	3.11024e+06	3.20112e+06	3.09582e+06	3.86898e+06	--	--	--	-	-	-	-
10-Hydroxydecanoic acid	C10 H20 O3	6.284	187.134	4.00826e+07	8.659e+07	1.22266e+07	4.33261e+07	2.49655e+07	1.43302e+07	1.6106e+06	1.87717e+07	1.3236e+07	1.67021e+07	1.17737e+07	7.53343e+06	1.88235e+07	9.20975e+06	1.8108e+07	1.63334e+07	1.64752e+07	1.8139e+07	--	--	--	-	-	-	-
2-deoxyglucose-6-phosphate	C6 H13 O8 P	1.55	243.027	1.14821e+07	1.37003e+07	1.2832e+07	3.12562e+07	5.28947e+06	1.32299e+06	1.14791e+06	1.56639e+06	1.08659e+06	974187	839314	4.98884e+06	1.19748e+06	5.94445e+06	1.07521e+06	1.02411e+06	954967	1.02858e+06	--	--	--	-	-	-	-
Dulcitol	C6 H14 O6	6.535	181.072	5.97434e+06	6.18623e+06	5.11203e+06	7.96837e+06	4.58494e+06	6.16013e+06	9.41935e+06	9.01727e+06	8.41028e+06	8.06809e+06	5.25783e+06	3.73987e+06	8.38528e+06	4.71172e+06	7.98111e+06	8.14374e+06	8.25566e+06	9.27444e+06	Organooxygen compounds	488-45-9	HMDB0011632	C01697	ko01100//Metabolic pathways;ko00052//Galactose metabolism	Carbohydrate metabolism;Global and overview maps	Metabolism
Fumaric acid	C4 H4 O4	1.523	115.004	4.04369e+08	2.04002e+08	2.78623e+08	4.908e+08	1.3262e+08	1.49016e+07	8.60634e+06	8.31383e+06	4.11412e+06	1.14285e+07	3.56537e+06	1.00647e+08	2.37989e+07	2.25824e+08	6.17714e+06	2.56259e+07	2.65198e+07	2.2391e+07	Carboxylic acids and derivatives	110-17-8	HMDB0000134	C00122	ko01100//Metabolic pathways;ko01110//Biosynthesis of secondary metabolites;ko01120//Microbial metabolism in diverse environments;ko01130//Biosynthesis of antibiotics;ko00350//Tyrosine metabolism;ko00360//Phenylalanine metabolism;ko05230//Central carbon metabolism in cancer;ko00250//Alanine, aspartate and glutamate metabolism;ko00220//Arginine biosynthesis;ko01200//Carbon metabolism;ko05200//Pathw…	Amino acid metabolism;Cancers;Carbohydrate metabolism;Endocrine system;Energy metabolism;Global and overview maps;Metabolism of cofactors and vitamins	Human Diseases;Metabolism;Organismal Systems
Pyridoxamine	C8 H12 N2 O2	5.28	167.083	3.97265e+06	3.49372e+06	2.43236e+06	5.26772e+06	7.60028e+06	2.00474e+06	953274	1.19755e+06	917850	3.65705e+06	815982	9.3203e+06	1.32257e+06	1.04373e+07	1.04785e+06	1.19284e+06	1.15114e+06	1.09758e+06	Pyridines and derivatives	-	HMDB0062696	C00534	ko01100//Metabolic pathways;ko01120//Microbial metabolism in diverse environments;ko04977//Vitamin digestion and absorption;ko00750//Vitamin B6 metabolism	Digestive system;Global and overview maps;Metabolism of cofactors and vitamins	Metabolism;Organismal Systems
Hydroxyglutaric acid	C5 H8 O5	1.37	147.03	2.35116e+08	2.33107e+08	6.66076e+08	2.49614e+08	1.91606e+08	5.93185e+07	6.87965e+07	6.61864e+07	5.33921e+07	3.60712e+07	2.38358e+07	2.29551e+08	7.60508e+07	1.81164e+08	4.62896e+07	3.88924e+07	4.01462e+07	3.40538e+07	--	--	--	-	-	-	-
2-Hydroxy-2-methylbutanoic acid	C5 H10 O3	5.383	117.056	9.01543e+07	5.68286e+07	2.75159e+07	7.86031e+07	1.02504e+08	2.57445e+06	3.74415e+06	1.37569e+06	3.99051e+06	3.71327e+06	1.01209e+07	2.9818e+08	2.68878e+07	2.73074e+08	3.62297e+07	1.68589e+07	1.43525e+07	1.57489e+07	Fatty Acyls	3739-30-8	HMDB0001987	-	-	-	-
Methionine	C5 H11 N O2 S	1.94	148.044	4.4474e+07	8.85103e+07	6.00101e+07	7.14249e+07	7.82055e+07	1.49472e+07	8.51563e+06	1.52885e+06	1.10725e+07	4.43894e+06	2.36919e+06	5.47738e+07	2.27982e+07	3.15372e+07	9.85012e+06	1.20933e+07	1.17953e+07	1.30985e+07	Carboxylic acids and derivatives	59-51-8	HMDB0033951	-	-	-	-
3-(3-Methoxyphenyl)propionic acid	C10 H12 O3	5.309	179.071	1.6429e+07	4.93227e+07	5.6197e+06	2.73333e+07	1.14186e+07	1.70335e+06	1.93118e+06	1.54648e+06	2.05636e+06	2.4087e+06	1.24684e+06	6.13169e+07	2.15028e+06	3.25056e+07	1.79064e+06	2.07407e+06	2.14549e+06	2.64198e+06	Phenylpropanoic acids	10516-71-9	HMDB0011751	-	-	-	-
N-Acetyl-L-histidine	C8 H11 N3 O3	5.031	196.073	3.98904e+06	5.23579e+06	2.11767e+06	3.46834e+06	9.15395e+06	1.05259e+06	578922	728104	664749	1.38724e+06	719145	7.11298e+06	1.50998e+06	7.78256e+06	1.2334e+06	930169	836744	934545	Carboxylic acids and derivatives	2497-02-01	HMDB0032055	-	-	-	-
D-Threose	C4 H8 O4	1.517	119.035	3.0552e+08	3.68059e+08	2.13517e+08	4.94042e+08	4.03343e+08	1.53746e+08	1.92687e+08	1.8905e+08	1.16175e+08	1.12017e+08	1.01209e+08	3.59343e+09	5.75604e+08	1.94215e+09	2.12688e+08	1.95467e+08	1.26993e+08	1.62231e+08	--	--	--	-	-	-	-
4-Butylresorcinol	C10 H14 O2	5.802	165.092	9.2238e+06	1.04555e+07	4.32602e+06	9.67261e+06	9.4775e+07	2.03712e+06	5.28598e+06	2.85242e+06	2.7342e+06	3.46904e+06	1.88536e+06	2.91924e+07	6.00295e+06	5.72065e+07	5.19015e+06	4.9471e+06	4.21716e+06	5.79171e+06	--	--	--	-	-	-	-
beta-Nicotinamide mononucleotide	C11 H15 N2 O8 P	1.43	333.049	4.63567e+06	4.52044e+06	1.19323e+07	5.08271e+06	1.21115e+06	575658	527254	706921	275987	630355	404522	2.28682e+06	479555	2.04201e+06	399700	462517	689976	364713	Pyridine nucleotides	1094-61-7	HMDB0000229	C00455	ko01100//Metabolic pathways;ko00760//Nicotinate and nicotinamide metabolism	Global and overview maps;Metabolism of cofactors and vitamins	Metabolism
13,14-dihydro-15-keto-PGD2	C20 H32 O5	7.639	351.217	4.03454e+06	5.74121e+06	2.53951e+06	4.6956e+06	3.30289e+06	2.392e+06	1.26385e+06	3.05921e+06	2.72669e+06	2.72672e+06	2.05954e+06	1.37162e+06	2.79945e+06	2.99127e+06	2.69066e+06	2.76976e+06	2.54984e+06	3.09208e+06	Fatty Acyls	-	HMDB0060042	-	-	-	-
2-(3,4-dimethoxyphenyl)ethanamine	C10 H15 N O2	5.592	180.103	1.6235e+07	1.83521e+07	6.91034e+06	1.83619e+07	4.35365e+07	2.08338e+06	1.60001e+06	2.00999e+06	2.10829e+06	2.65911e+06	2.67125e+06	3.81204e+07	6.09143e+06	3.42411e+07	4.17741e+06	2.776e+06	3.17298e+06	4.32089e+06	Benzene and substituted derivatives	120-20-7	HMDB0041806	-	-	-	-
3-Methoxytyramine	C9 H13 N O2	5.455	166.087	1.17013e+07	1.16069e+07	5.1493e+06	8.03917e+06	2.80473e+07	1.71453e+06	2.01962e+06	1.74873e+06	1.65175e+06	1.24948e+06	1.65709e+06	2.63641e+07	2.9919e+06	2.7442e+07	2.64768e+06	2.66424e+06	2.8078e+06	3.18651e+06	Phenols	554-52-9	HMDB0000022	C05587	ko01100//Metabolic pathways;ko00350//Tyrosine metabolism;ko04728//Dopaminergic synapse	Amino acid metabolism;Global and overview maps;Nervous system	Metabolism;Organismal Systems
L-Malate	C4 H6 O5	1.551	133.014	3.22359e+09	1.69716e+09	2.31447e+09	4.17247e+09	1229731378	1.23837e+08	6.33799e+07	3.25873e+07	4.20849e+07	8.27965e+07	2.67154e+07	8.94115e+08	1.85566e+08	1.87094e+09	4.10324e+07	2.39511e+08	2.06905e+08	2.02969e+08	Hydroxy acids and derivatives	97-67-6	HMDB0000156	C00149	ko01100//Metabolic pathways;ko01110//Biosynthesis of secondary metabolites;ko01120//Microbial metabolism in diverse environments;ko01130//Biosynthesis of antibiotics;ko05230//Central carbon metabolism in cancer;ko01200//Carbon metabolism;ko05200//Pathways in cancer;ko04742//Taste transduction;ko04922//Glucagon signaling pathway;ko00020//Citrate cycle (TCA cycle);ko00630//Glyoxylate and dicarboxyl…	Cancers;Carbohydrate metabolism;Endocrine system;Excretory system;Global and overview maps;Sensory system	Human Diseases;Metabolism;Organismal Systems
D-Phenylalanine	C9 H11 N O2	5.27	164.072	3.27516e+07	4.3716e+07	2.98091e+07	4.84577e+07	4.23872e+07	1.60988e+07	1.0849e+07	7.36239e+06	8.50939e+06	1.07479e+07	4.9963e+06	2.75295e+07	1.19804e+07	3.24493e+07	4.77345e+06	8.46402e+06	6.70346e+06	8.4596e+06	--	--	--	C02265	ko00360//Phenylalanine metabolism;ko04742//Taste transduction	Amino acid metabolism;Sensory system	Metabolism;Organismal Systems
Isophorone	C9 H14 O	6.227	137.097	4.35513e+07	1.06254e+08	3.91645e+07	8.97449e+07	1.94746e+07	1.45542e+07	1.60838e+06	1.76093e+07	5.16514e+06	1.57755e+07	1.24584e+07	8.44488e+06	1.86404e+07	8.85168e+06	1.78866e+07	1.40684e+07	7.99513e+06	1.64833e+07	Carbonyl compounds	78-59-1	HMDB0031195	-	-	-	-
L-Adrenaline	C9 H13 N O3	4.974	182.082	1.6829e+08	2.53381e+08	1.93014e+08	3.47451e+08	3.00895e+08	1.48442e+08	8.32416e+07	6.73047e+07	7.05829e+07	8.90158e+07	4.16703e+07	1.82989e+08	9.32228e+07	1.46984e+08	4.70898e+07	7.90446e+07	7.21636e+07	8.56006e+07	Phenols	51-43-4	HMDB0000068	C00788	ko01100//Metabolic pathways;ko04080//Neuroactive ligand-receptor interaction;ko00350//Tyrosine metabolism;ko04923//Regulation of lipolysis in adipocyte;ko04024//cAMP signaling pathway;ko04261//Adrenergic signaling in cardiomyocytes;ko04924//Renin secretion	Amino acid metabolism;Circulatory system;Endocrine system;Global and overview maps;Signal transduction;Signaling molecules and interaction	Environmental Information Processing;Metabolism;Organismal Systems
Meclocycline	C22 H21 Cl N2 O8	5.765	475.089	1.57416e+07	1.66451e+07	6.74253e+06	1.53425e+07	1.64345e+07	1.51893e+07	1.14832e+07	1.43534e+07	1.6973e+07	1.83485e+07	7.24083e+06	2.83893e+07	4.75092e+06	2.56886e+07	4.58946e+06	5.48372e+06	5.50869e+06	7.67276e+06	--	--	--	-	-	-	-
hydroxyphenylpyruvate	C9 H7 O4	5.395	178.027	1.25555e+07	1.43539e+07	4.4454e+06	1.10039e+07	5.38642e+07	1.84981e+07	8.58857e+06	1.06556e+07	6.57374e+06	6.124e+06	1.48656e+07	8.64707e+07	1.93851e+07	2.6202e+08	1.54772e+07	1.18058e+07	1.19346e+07	1.25574e+07	Benzene and substituted derivatives	156-39-8	HMDB0000707	C01179	ko01100//Metabolic pathways;ko01110//Biosynthesis of secondary metabolites;ko01130//Biosynthesis of antibiotics;ko01230//Biosynthesis of amino acids;ko01210//2-Oxocarboxylic acid metabolism;ko00350//Tyrosine metabolism;ko00261//Monobactam biosynthesis;ko00400//Phenylalanine, tyrosine and tryptophan biosynthesis;ko00130//Ubiquinone and other terpenoid-quinone biosynthesis	Amino acid metabolism;Biosynthesis of other secondary metabolites;Global and overview maps;Metabolism of cofactors and vitamins	Metabolism
Noradrenaline	C8 H11 N O3	5.057	214.072	8.76091e+07	1.56535e+08	4.93309e+07	1.07708e+08	7.9818e+07	1.31794e+07	4.16325e+06	5.15685e+06	1.29137e+07	1.14498e+07	1.04933e+07	1.18545e+08	1.57207e+07	1.35056e+08	1.61457e+07	1.025e+07	1.35844e+07	1.56787e+07	Phenols	-	HMDB0037685	C00547	ko01100//Metabolic pathways;ko04080//Neuroactive ligand-receptor interaction;ko00350//Tyrosine metabolism;ko04742//Taste transduction;ko04923//Regulation of lipolysis in adipocyte;ko04024//cAMP signaling pathway;ko04261//Adrenergic signaling in cardiomyocytes;ko04270//Vascular smooth muscle contraction;ko04721//Synaptic vesicle cycle;ko04924//Renin secretion;ko04540//Gap junction;ko04970//Salivar…	Amino acid metabolism;Cellular community - eukaryotes;Circulatory system;Digestive system;Endocrine system;Global and overview maps;Nervous system;Sensory system;Signal transduction;Signaling molecules and interaction	Cellular Processes;Environmental Information Processing;Metabolism;Organismal Systems
N-Acetylglycine	C4 H7 N O3	1.491	116.035	6.07458e+07	9.79953e+07	8.1274e+07	8.6347e+07	5.97735e+07	5.22084e+07	4.11119e+07	3.40474e+07	2.87024e+07	4.26566e+07	1.16156e+07	1.14668e+08	2.69303e+07	8.98882e+07	2.14083e+07	2.9095e+07	2.83074e+07	3.08386e+07	Carboxylic acids and derivatives	543-24-8	HMDB0000532	-	-	-	-
Adenosine5-phosphosulfate	C10 H13 N5 Na O10 P S	1.223	447.994	2.62258e+06	3.81429e+06	1.55213e+06	3.52249e+06	1.9335e+06	260841	695408	399978	286420	271892	703342	5.70941e+06	1.42688e+06	2.41384e+06	1.0387e+06	232799	231309	286995	--	--	--	-	-	-	-
9-KODE	C18 H30 O3	7.099	293.212	2.52058e+07	5.36415e+07	1.22547e+07	5.01077e+07	3.64043e+07	5.50851e+06	3.9523e+06	4.0289e+06	3.16143e+06	2.91618e+06	4.50504e+06	1.76655e+07	3.82695e+06	1.24771e+07	3.3882e+06	3.2245e+06	3.43766e+06	3.58291e+06	Fatty Acyls	-	HMDB0004669	C14766	ko00591//Linoleic acid metabolism	Lipid metabolism	Metabolism
Cyclocytidine	C9 H12 Cl N3 O4	2.977	260.045	3.03532e+07	4.30175e+07	2.85558e+07	5.3036e+07	4.48346e+07	3.27933e+07	7.6235e+06	7.3544e+06	5.02057e+06	7.76552e+06	1.32348e+07	1.90046e+07	1.60073e+07	9.2384e+06	1.1045e+07	8.90732e+06	8.44404e+06	8.989e+06	--	--	--	-	-	-	-
Phenylglyoxylic acid	C8 H6 O3	5.357	149.024	1.94614e+07	2.2249e+07	9.06935e+06	2.37566e+07	8.01196e+06	3.79504e+06	4.40424e+06	1.90954e+06	2.1003e+06	440652	3.36545e+06	1.11104e+08	6.41103e+06	8.57661e+07	3.21378e+06	3.9142e+06	3.18704e+06	4.97638e+06	Benzene and substituted derivatives	611-73-4	HMDB0001587	C02137	ko01120//Microbial metabolism in diverse environments;ko00360//Phenylalanine metabolism	Amino acid metabolism;Global and overview maps	Metabolism
1-Caffeoylquinic Acid	C16 H18 O9	5.343	353.088	6.1393e+07	2.95011e+07	1.54271e+07	3.73153e+07	7.52103e+07	1.08963e+07	2.92264e+06	1.1102e+07	7.60335e+06	8.53233e+06	6.62783e+06	7.25612e+07	1.37808e+07	1.18338e+08	8.38897e+06	6.74141e+06	8.81228e+06	8.71515e+06	Organooxygen compounds	1241-87-8	HMDB0030652	-	-	-	-
2,5-Furandicarboxylic acid	C6 H4 O5	1.561	154.999	5.7285e+06	4.38554e+06	4.34285e+06	6.86854e+06	1.7444e+07	2.30723e+06	1.8799e+06	2.49748e+06	1.69314e+06	2.93945e+06	983534	1.88713e+07	1.88045e+06	1.37874e+07	2.24975e+06	2.31775e+06	1.7176e+06	1.63089e+06	Furans	3238-40-2	HMDB0004812	-	-	-	-
Kinetin 9-riboside	C15 H17 N5 O5	5.673	346.114	1.24575e+07	3.33178e+07	6.3303e+06	1.25636e+07	9.07614e+06	1.05149e+06	888465	1.07188e+06	711145	1.44127e+06	1.83601e+06	1.9554e+07	3.82541e+06	2.27007e+07	1.70857e+06	2.0139e+06	1.91569e+06	3.16753e+06	--	--	--	-	-	-	-
5-S-cysteinyldopa	C12 H16 N2 O6 S	5.179	315.065	4.63784e+06	4.91869e+06	1.73292e+06	3.85789e+06	9.11588e+06	463742	465739	416483	545494	522905	380429	5.08115e+06	793560	6.58185e+06	596795	763410	559627	606741	--	--	--	-	-	-	-
3-O-Feruloylquinic acid	C17 H20 O9	5.086	367.105	8.27279e+06	9.46486e+06	2.59892e+06	8.64756e+06	4.92834e+06	363243	587480	640722	404951	1.06918e+06	738508	1.14948e+07	1.43032e+06	8.67434e+06	1.02588e+06	838021	817053	921897	Alcohols and polyols	62929-69-5	HMDB0030669	-	-	-	-
DGMG (18:2)	C33 H58 O14	8.836	677.374	3.03407e+07	5.5576e+07	4.72728e+06	1.03525e+07	1.43391e+07	1.70585e+07	3.66592e+07	4.46781e+07	2.94362e+07	1.45559e+08	1.96934e+06	3.0659e+06	1.96262e+06	4.72944e+06	2.10665e+06	2.39582e+06	1.83422e+06	2.06367e+06	--	--	--	-	-	-	-
Metanephrine	C10 H15 N O3	5.407	196.098	1.0449e+07	4.46069e+07	9.2236e+06	3.00609e+07	1.37538e+07	1.65719e+06	1.43272e+06	1.1945e+06	1.44862e+06	1.21652e+06	751175	1.09904e+07	1.47744e+06	1.257e+07	1.1397e+06	1.47955e+06	1.45862e+06	1.57921e+06	Phenols	5001-33-2	HMDB0004063	C05588	ko01100//Metabolic pathways;ko00350//Tyrosine metabolism	Amino acid metabolism;Global and overview maps	Metabolism
5-Methoxyindole-3-Carbaldehyde	C10 H9 N O2	5.528	174.056	1.64886e+08	1.5334e+08	7.25451e+07	9.24289e+07	1.32204e+08	1.99665e+07	2.76976e+07	1.98792e+07	2.43221e+07	2.58241e+07	5.26502e+06	9.29785e+07	2.55792e+07	2.60595e+08	1.92377e+07	2.14234e+07	2.20055e+07	2.52254e+07	--	--	--	-	-	-	-
D-threo-Isocitric acid	C6 H8 O7	5.345	191.019	3.66118e+07	4.20624e+07	1.39477e+07	3.29979e+07	6.97129e+07	2.19577e+07	1.17208e+07	1.99901e+07	1.17486e+07	1.73343e+07	9.30836e+06	1.51484e+08	2.63763e+07	2.35562e+08	1.88081e+07	1.57196e+07	1.69017e+07	1.80837e+07	Carboxylic acids and derivatives	6061-97-8	HMDB0001874	-	-	-	-
Abametapir	C12 H12 N2	5.508	183.092	1.9169e+07	3.65022e+07	9.91389e+06	2.81356e+07	1.06778e+07	1.02429e+06	970606	1.0915e+06	981994	1.03238e+06	872345	8.53262e+06	1.21615e+06	1.1062e+07	1.187e+06	1.40056e+06	1.24934e+06	1.39668e+06	--	--	--	-	-	-	-
Ala-trp	C14 H17 N3 O3	5.292	274.12	4.12704e+06	5.82155e+06	2.69355e+06	3.56407e+06	3.34056e+06	510341	1.02262e+06	937210	994983	433381	712457	5.88944e+06	898275	3.02506e+06	456591	1.0387e+06	1.07771e+06	571241	Carboxylic acids and derivatives	-	HMDB0013209	-	-	-	-
Ureidosuccinic acid	C5 H8 N2 O5	1.513	175.036	1.37397e+07	1.58614e+07	3.29968e+07	3.2378e+07	5.5417e+06	1.47622e+06	1.3547e+06	1.66208e+06	1.00492e+06	1.13473e+06	1.14828e+06	4.77719e+06	1.37422e+06	5.89298e+06	1.28749e+06	1.49002e+06	1.16893e+06	1.03795e+06	Carboxylic acids and derivatives	13184-27-5	HMDB0000828	C00438	ko01100//Metabolic pathways;ko00240//Pyrimidine metabolism;ko00250//Alanine, aspartate and glutamate metabolism	Amino acid metabolism;Global and overview maps;Nucleotide metabolism	Metabolism
Octanedioic acid	C8 H14 O4	5.244	173.082	1.79182e+07	2.39681e+07	1.01058e+07	1.96743e+07	1.81877e+07	2.70617e+06	1.88767e+06	2.17647e+06	2.99289e+06	2.24163e+06	1.41977e+06	1.25066e+07	2.30707e+06	1.42232e+07	2.478e+06	2.34682e+06	2.24706e+06	2.42683e+06	Fatty Acyls	505-48-6	HMDB0000893	-	-	-	-
Phe-Pro	C14 H18 N2 O3	5.801	523.255	5.55253e+06	6.77167e+06	3.52768e+06	4.65693e+06	4.84057e+06	1.5744e+06	776594	920090	1.1314e+06	893144	3.31837e+06	1.07924e+07	2.38595e+06	1.77751e+07	1.48259e+06	1.02222e+06	1.17692e+06	1.15968e+06	--	--	--	-	-	-	-
N6-Acetyl-L-Lysine	C8 H16 N2 O3	1.471	187.109	4.29074e+07	4.78754e+07	1.98452e+07	6.73458e+07	5.41956e+07	4.48839e+06	2.65347e+06	2.1116e+06	2.65573e+06	4.43592e+06	2.85291e+06	1.75824e+07	4.29729e+06	3.43942e+07	2.45656e+06	3.27542e+06	4.05907e+06	5.25322e+06	Carboxylic acids and derivatives	692-04-6	HMDB0000206	C02727	ko00310//Lysine degradation	Amino acid metabolism	Metabolism
L-Ascorbate	C6 H8 O6	5.135	175.025	314024	360959	274559	443501	586633	81012.4	68831.9	62665.6	58769.1	85030	43410.1	1.82185e+06	61038.3	721348	62044.6	72678.9	59033.2	76076.4	Dihydrofurans	50-81-7	HMDB0000044	C00072	ko01100//Metabolic pathways;ko01110//Biosynthesis of secondary metabolites;ko01120//Microbial metabolism in diverse environments;ko04977//Vitamin digestion and absorption;ko00480//Glutathione metabolism;ko00053//Ascorbate and aldarate metabolism;ko04066//HIF-1 signaling pathway	Carbohydrate metabolism;Digestive system;Global and overview maps;Metabolism of other amino acids;Signal transduction	Environmental Information Processing;Metabolism;Organismal Systems
1-(4-Methoxyphenyl)-2-propanone	C10 H12 O2	5.632	163.077	6.00982e+07	8.10998e+07	3.6204e+07	5.38256e+07	5.46352e+07	977979	1.26703e+06	1.17135e+06	1.19524e+06	992872	867528	8.10276e+06	1.73469e+06	1.28218e+07	1.44381e+06	2.80738e+06	2.31594e+06	2.93757e+06	Benzene and substituted derivatives	122-84-9	HMDB0032891	-	-	-	-
4-Hydroxyisoleucine	C6 H13 N O3	5.104	146.082	4.54638e+07	8.09805e+07	4.05437e+07	8.83437e+07	1.70821e+07	2.11246e+06	1.91005e+06	676004	1.95297e+06	1.8621e+06	1.0741e+06	2.72333e+07	3.1952e+06	5.04837e+07	4.04518e+06	3.64813e+06	3.83633e+06	4.27755e+06	--	--	--	-	-	-	-
Phenylacetylglycine	C10 H11 N O3	5.397	238.072	3.55921e+07	3.94917e+07	1.62646e+07	4.4515e+07	2.59735e+07	2.8087e+06	2.52615e+06	1.95805e+06	2.32561e+06	2.27125e+06	1.20792e+06	1.88478e+07	2.91461e+06	3.00241e+07	1.86064e+06	2.42803e+06	3.19783e+06	3.6319e+06	Carboxylic acids and derivatives	500-98-1	HMDB0000821	C05598	ko00360//Phenylalanine metabolism	Amino acid metabolism	Metabolism
Adenylosuccinic acid	C14 H18 N5 O11 P	5.341	462.065	8.59214e+06	1.10425e+07	3.43958e+06	6.72699e+06	7.75475e+06	3.11393e+06	1.98517e+06	3.99747e+06	4.34146e+06	2.79844e+06	2.79056e+06	8.29768e+06	2.36274e+06	9.70913e+06	1.81949e+06	1.91571e+06	2.05043e+06	1.24846e+06	Purine nucleotides	-	HMDB0059653	C03794	ko01100//Metabolic pathways;ko00230//Purine metabolism;ko00250//Alanine, aspartate and glutamate metabolism	Amino acid metabolism;Global and overview maps;Nucleotide metabolism	Metabolism
Azelaic acid	C9 H16 O4	5.404	187.097	1.53889e+08	1.85294e+08	4.78914e+07	1.40635e+08	4.48633e+07	3.75949e+06	1.06716e+07	5.63046e+06	1.72803e+07	1.53286e+07	2.31229e+06	4.08488e+07	7.87411e+06	7.02617e+07	1.60545e+07	8.49196e+06	9.44038e+06	8.11686e+06	Fatty Acyls	123-99-9	HMDB0000784	-	-	-	-
trans-2-Methyl-2-pentenoic Acid	C6 H10 O2	5.555	113.061	4.25167e+07	7.87805e+07	1.98563e+07	5.34933e+07	1.97602e+07	1.19697e+06	1.86366e+06	1.22331e+06	1.93354e+06	2.04957e+06	954140	2.25671e+07	1.14705e+06	2.9462e+07	2.4604e+06	3.31951e+06	2.08377e+06	2.80363e+06	--	--	--	-	-	-	-
alpha-Benzylsuccinic acid	C11 H12 O4	5.544	207.066	1.25409e+08	6.50062e+07	1.89449e+07	5.21048e+07	1.60491e+07	1.75693e+06	1.30646e+06	1.34926e+06	1.21492e+06	1.29681e+06	7.30474e+06	2.41088e+07	2.38767e+06	3.04146e+07	2.5151e+06	2.02991e+06	3.01532e+06	2.45637e+06	Phenylpropanoic acids	-	HMDB0142179	-	-	-	-
Citicoline	C14 H26 N4 O11 P2	1.586	487.1	4.56094e+06	5.9526e+06	3.30089e+06	7.31556e+06	3.50518e+06	1.15054e+06	1.8222e+06	2.77642e+06	1.78568e+06	2.18739e+06	541671	3.41639e+06	794571	4.0708e+06	736314	638405	842011	768761	Pyrimidine nucleotides	987-78-0	HMDB0001413	C00307	ko01100//Metabolic pathways;ko00564//Glycerophospholipid metabolism;ko05231//Choline metabolism in cancer	Cancers;Global and overview maps;Lipid metabolism	Human Diseases;Metabolism
D-2-Aminoadipic acid	C6 H11 N O4	2.204	160.061	7.69635e+07	1.16574e+08	7.23406e+07	9.60126e+07	1.42136e+08	1.29259e+07	2.50758e+07	2.34275e+07	2.65474e+07	1.49673e+07	7.003e+06	1.38316e+08	2.47678e+07	1.40289e+08	1.76747e+07	1.55221e+07	1.4829e+07	1.75017e+07	--	--	--	-	-	-	-
Methyl beta-D-galactopyranoside	C7 H14 O6	1.376	193.071	1.12908e+08	1.08333e+07	2.20434e+07	1.05299e+07	1.11813e+07	8.54702e+06	2.12555e+07	1.70476e+07	2.15696e+07	9.09462e+06	6.75377e+06	8.33302e+07	2.18375e+07	7.26009e+07	2.3767e+07	6.33715e+06	7.29408e+06	8.781e+06	--	--	--	C03619	ko02010//ABC transporters	Membrane transport	Environmental Information Processing
4-Hydroxy-3-methylbenzoic acid	C8 H8 O3	5.216	151.04	6.58582e+07	5.1819e+07	2.25612e+07	5.60098e+07	1.5661e+08	7.39257e+06	7.71555e+06	9.93663e+06	8.45093e+06	7.989e+06	8.17604e+06	9.75252e+07	1.14283e+07	1.06067e+08	1.15126e+07	9.84859e+06	7.81523e+06	8.93244e+06	Benzene and substituted derivatives	499-76-3	HMDB0004815	-	-	-	-
2-Ketohexanoic acid	C6 H10 O3	5.699	129.055	2.6125e+09	2.59854e+09	4.89272e+08	1.32303e+09	4.87681e+09	3.39188e+07	6.45735e+07	1.76166e+07	4.05639e+07	2.47854e+07	7.2657e+06	1.31311e+08	2.14885e+07	2.31769e+08	1.61298e+07	1.25829e+08	1.13151e+08	1.34277e+08	Keto acids and derivatives	2492-75-3	HMDB0001864	-	-	-	-
Ala-Gln	C8 H15 N3 O4	1.458	216.099	3.13202e+07	4.46331e+07	3.65025e+07	4.32277e+07	6.14798e+07	1.66389e+07	1.64204e+07	4.40942e+06	1.11684e+07	2.45454e+07	2.9936e+06	7.75937e+06	3.1701e+06	8.54513e+06	2.64737e+06	6.44255e+06	7.05473e+06	7.00241e+06	Carboxylic acids and derivatives	-	HMDB0028685	-	-	-	-
L-lysine	C6 H14 N2 O2	1.276	145.098	2.3534e+07	2.41908e+07	2.59039e+07	3.7774e+07	6.7108e+07	1.90074e+07	1.13074e+07	9.63867e+06	8.3139e+06	8.93996e+06	5.39325e+06	6.02307e+07	2.33249e+07	2.32049e+07	5.83215e+06	1.01882e+07	1.29828e+07	1.61857e+07	Carboxylic acids and derivatives	-	HMDB0062809	C00047	ko01100//Metabolic pathways;ko01110//Biosynthesis of secondary metabolites;ko01120//Microbial metabolism in diverse environments;ko01130//Biosynthesis of antibiotics;ko01230//Biosynthesis of amino acids;ko02010//ABC transporters;ko01210//2-Oxocarboxylic acid metabolism;ko04974//Protein digestion and absorption;ko00970//Aminoacyl-tRNA biosynthesis;ko00310//Lysine degradation;ko00300//Lysine biosyn…	Amino acid metabolism;Digestive system;Global and overview maps;Membrane transport;Metabolism of cofactors and vitamins;Translation	Environmental Information Processing;Genetic Information Processing;Metabolism;Organismal Systems
acetoacetate	C4 H6 O3	1.522	101.024	4.21627e+08	6.70471e+08	2.34984e+08	4.8251e+08	2.04838e+08	1.18072e+07	1.82457e+07	1.20553e+07	1.52855e+07	1.21946e+07	5.59532e+06	7.92332e+07	1.08391e+07	2.28123e+08	1.30301e+07	2.81118e+07	3.44591e+07	1.90572e+07	Keto acids and derivatives	541-50-4	HMDB0000060	C00164	ko01100//Metabolic pathways;ko01120//Microbial metabolism in diverse environments;ko00350//Tyrosine metabolism;ko00310//Lysine degradation;ko00280//Valine, leucine and isoleucine degradation;ko00650//Butanoate metabolism;ko00640//Propanoate metabolism;ko00072//Synthesis and degradation of ketone bodies	Amino acid metabolism;Carbohydrate metabolism;Global and overview maps;Lipid metabolism	Metabolism
trans-2-Butene-1,4-dicarboxylic Acid	C6 H8 O4	1.364	143.035	2.36582e+08	2.1983e+08	1.01123e+08	3.35725e+08	6.21651e+07	1.23583e+07	1.14984e+07	9.09534e+06	1.0949e+07	1.84433e+07	5.62753e+06	2.93756e+07	5.0415e+06	1.28114e+08	7.66336e+06	1.47757e+07	1.34902e+07	1.61071e+07	Fatty Acyls	29311-53-3	HMDB0000393	-	-	-	-
Homocysteic acid	C4 H9 N O5 S	1.376	182.013	2.10604e+07	3.71795e+07	1.05239e+07	1.62232e+07	2.2847e+07	2.25687e+06	3.72738e+06	3.74941e+06	3.40424e+06	2.82419e+06	1.49191e+06	1.63167e+07	2.81854e+06	2.93014e+07	3.00969e+06	3.11499e+06	2.85274e+06	3.37894e+06	Carboxylic acids and derivatives	14857-77-3	HMDB0002205	-	-	-	-
Dl-3,4-Dihydroxymandelic Acid	C8 H8 O5	5.041	183.03	1.59747e+08	8.77805e+07	2.37993e+07	1.65027e+07	1.77417e+07	872466	675333	519620	3.7324e+06	945665	275301	3.51793e+07	4.40793e+06	5.36914e+07	521614	1.45509e+06	1.18046e+06	1.44211e+06	--	--	--	-	-	-	-
Dl-3-Hydroxynorvaline	C5 H11 N O3	1.363	132.066	1.8606e+07	1.57827e+07	1.00932e+07	1.3512e+07	1.42807e+07	1.05346e+06	928101	1.20449e+06	669759	948559	600777	6.44697e+06	1.06905e+06	1.99234e+07	1.09285e+06	1.11901e+06	1.26244e+06	1.22323e+06	--	--	--	-	-	-	-
O-Aceyl-L-Serine	C5 H9 N O4	1.355	146.046	9.0362e+08	9.42034e+08	1.34857e+09	1.229e+09	4.36612e+09	3.66023e+08	2.31439e+08	1.97461e+08	1.81611e+08	1.3838e+08	5.08858e+07	8.30723e+08	3.69512e+08	1.38901e+09	1.28104e+08	2.86873e+08	2.90768e+08	2.10045e+08	--	--	--	-	-	-	-
O-Phospho-L-serine	C3 H8 N O6 P	1.333	184.002	1.11857e+07	1.69549e+07	9.70781e+06	1.49233e+07	2.99806e+07	758338	821802	746828	671156	627579	233526	1.9699e+06	594317	5.00215e+06	351480	779385	810817	1.26385e+06	Carboxylic acids and derivatives	17885-08-4	HMDB0001721	C01005	ko01100//Metabolic pathways;ko01120//Microbial metabolism in diverse environments;ko01130//Biosynthesis of antibiotics;ko01230//Biosynthesis of amino acids;ko00270//Cysteine and methionine metabolism;ko00970//Aminoacyl-tRNA biosynthesis;ko01200//Carbon metabolism;ko00260//Glycine, serine and threonine metabolism	Amino acid metabolism;Global and overview maps;Translation	Genetic Information Processing;Metabolism
8,15-Dihete	C20 H32 O4	6.607	335.222	1.48546e+08	1.42408e+08	4.31541e+07	2.00173e+08	5.54741e+07	1.89465e+07	2.89708e+07	2.84631e+07	2.65565e+07	2.48148e+07	1.61714e+07	1.29155e+07	2.64634e+07	2.02445e+07	2.51158e+07	2.55126e+07	2.53917e+07	2.85251e+07	Fatty Acyls	77667-08-4	HMDB0010219	-	-	-	-
gamma-Glutamylcysteine	C8 H14 N2 O5 S	1.558	249.054	1.31871e+07	1.06801e+07	6.45838e+06	2.21959e+07	6.84191e+06	1.89613e+06	2.96896e+06	3.83555e+06	2.69605e+06	2.49146e+06	829068	1.2734e+07	1.59537e+06	1.58475e+07	2.08672e+06	1.78502e+06	2.0155e+06	2.40371e+06	Carboxylic acids and derivatives	636-58-8	HMDB0001049	C00669	ko01100//Metabolic pathways;ko00480//Glutathione metabolism	Global and overview maps;Metabolism of other amino acids	Metabolism
Lysopc 20:0	C28 H58 N O7 P	9.093	550.388	1.69449e+07	8.12992e+06	3.80824e+06	1.05972e+07	6.1684e+06	696086	438649	537556	476160	509468	1.01525e+06	1.0251e+06	603405	1.58383e+06	646241	449752	504008	577422	--	--	--	-	-	-	-
4-Oxoretinol	C20 H28 O2	9.083	299.201	6.1898e+06	7.68235e+06	2.87586e+06	4.60553e+06	3.49276e+07	6.00146e+06	4.95803e+06	3.40612e+06	3.69338e+06	5.02527e+06	1.2367e+06	1.11629e+07	3.15547e+06	1.65127e+07	1.55698e+06	3.54905e+06	3.95702e+06	3.69206e+06	Prenol lipids	62702-55-0	HMDB0012329	C16683	ko00830//Retinol metabolism	Metabolism of cofactors and vitamins	Metabolism
Nonanoic acid	C9 H18 O2	6.224	157.123	9.93381e+07	2.04254e+08	7.78261e+07	1.648e+08	1.74301e+07	1.29401e+07	1.36039e+06	1.52139e+07	4.1194e+06	1.38553e+07	1.10696e+07	9.14709e+06	1.65739e+07	1.57903e+07	1.59037e+07	1.25088e+07	1.09233e+07	1.43441e+07	Fatty Acyls	112-05-0	HMDB0000847	-	-	-	-
N-acetyl-L-ornithine	C7 H14 N2 O3	1.46	173.093	6.54802e+07	1.32393e+08	7.65684e+07	1.1592e+08	4.75626e+07	1.68923e+07	1.84861e+07	6.42633e+06	1.56085e+07	2.18194e+07	8.70738e+06	1.87675e+07	1.70953e+07	2.07692e+07	7.94477e+06	1.56619e+07	1.68799e+07	1.48203e+07	--	--	--	-	-	-	-
D-Ala-D-Ala	C6 H12 N2 O3	1.439	159.077	2.86087e+07	4.27428e+07	3.55596e+07	5.66785e+07	1.43147e+08	2.27498e+07	2.07784e+07	1.11144e+07	1.35496e+07	2.38432e+07	8.29092e+06	6.78257e+07	1.0395e+07	1.31677e+07	3.47135e+06	1.13678e+07	8.60381e+06	1.0707e+07	Carboxylic acids and derivatives	-	HMDB0028680	C00993	ko01100//Metabolic pathways	Global and overview maps	Metabolism
Thymopentin	C30 H49 N9 O9	6.27	678.358	4.97315e+06	1.94972e+06	913667	3.42416e+06	2.05139e+06	1.82919e+06	1.47382e+06	2.32005e+06	1.08006e+06	2.05286e+06	1.44345e+06	3.47499e+06	2.34232e+06	1.18748e+07	2.17531e+06	1.86179e+06	1.92191e+06	2.25934e+06	--	--	--	-	-	-	-
L-beta-Imidazolelactic acid	C6 H8 N2 O3	1.43	155.046	6.75188e+08	3.89867e+08	3.90955e+08	4.82671e+08	2.74113e+08	1.62987e+08	1.05754e+08	1.92507e+08	8.77798e+07	8.31898e+07	6.70464e+07	6.7646e+08	1.07603e+08	8.04391e+08	1.02202e+08	1.11717e+08	6.84023e+07	1.18695e+08	--	--	--	-	-	-	-
Diflorasone	C22 H28 F2 O5	5.365	409.182	4.89948e+07	2.20678e+07	1.66912e+07	2.38332e+07	2.23158e+07	1.93745e+06	1.84576e+06	1.57928e+06	3.73503e+06	2.90471e+06	727892	1.56923e+07	2.60824e+06	2.18563e+07	2.00623e+06	2.96223e+06	4.27632e+06	4.92523e+06	Steroids and steroid derivatives	2557-49-5	HMDB0014368	-	-	-	-
6-Keto-prostaglandin f1alpha	C20 H34 O6	11.981	369.228	4.02127e+06	3.8499e+06	1.82133e+06	2.6386e+06	1.52278e+06	3.17992e+06	1.68375e+06	2.11695e+06	5.76089e+06	7.05833e+06	872745	3.98615e+06	1.1101e+06	8.78208e+06	1.26452e+06	1.81131e+06	1.83534e+06	1.68166e+06	Fatty Acyls	58962-34-8	HMDB0002886	C05961	ko01100//Metabolic pathways;ko00590//Arachidonic acid metabolism	Global and overview maps;Lipid metabolism	Metabolism
Taurolithocholic acid sodium salt	C26 H44 N Na O5 S	7.321	504.279	1.63957e+07	9.2675e+06	4.9909e+06	6.87314e+06	6.79864e+06	5.75447e+06	3.3407e+06	1.96198e+07	2.00855e+07	1.89402e+07	7.7948e+06	1.53106e+07	1.47492e+07	4.58259e+06	1.87352e+07	1.76404e+07	1.27792e+07	1.77194e+07	--	--	--	-	-	-	-
(5-L-Glutamyl)-L-Amino Acid	C8 H14 N2 O5	1.496	217.083	2.00588e+08	4.50825e+08	3.86364e+08	3.73758e+08	5.72034e+07	5.36356e+07	4.83665e+07	2.41842e+07	2.44965e+07	7.45342e+07	2.52648e+07	8.1161e+07	1.70893e+07	8.46822e+07	1.59599e+07	3.67951e+07	4.92279e+07	4.11546e+07	--	--	--	-	-	-	-
O-Acetyl-L-carnitine	C9 H17 N O4	5.163	202.108	2.34478e+07	4.0179e+07	9.73047e+06	2.73382e+07	1.53806e+07	939455	1.76926e+06	950837	1.15609e+06	1.57884e+06	1.05367e+06	1.8236e+07	1.59593e+06	2.29872e+07	1.21925e+06	2.55141e+06	2.00959e+06	2.50643e+06	Fatty Acyls	3040-38-8	HMDB0000201	C02571	ko04931//Insulin resistance	Endocrine and metabolic diseases	Human Diseases
Feruloyl Putrescine	C14 H20 N2 O3	5.344	263.14	6.58474e+07	9.46808e+07	9.03965e+07	1.49661e+08	7.05829e+07	1.66858e+07	3.30333e+07	7.57661e+06	2.09783e+07	2.18294e+07	3.39163e+06	3.18202e+07	1.00213e+07	3.23087e+07	5.15511e+06	1.57899e+07	1.90333e+07	1.70827e+07	--	--	--	-	-	-	-
Gly-Phe	C11 H14 N2 O3	5.236	221.093	1.40134e+08	1.8519e+08	1.40748e+08	2.93086e+08	1.19726e+08	8.09739e+07	4.81092e+07	2.92052e+07	4.26788e+07	4.1969e+07	2.24373e+07	1.018e+08	4.29021e+07	8.18054e+07	2.3469e+07	4.33929e+07	3.96358e+07	4.30778e+07	Carboxylic acids and derivatives	-	HMDB0028848	-	-	-	-
Lysops 22:6	C28 H44 N O9 P	11.582	568.266	2.65393e+06	3.94437e+06	1.17532e+06	1.3838e+06	2.27128e+06	1.78974e+06	1.05404e+06	406853	69388.7	647533	1.24738e+06	4.26e+06	9.04108e+06	5.0542e+06	1.04178e+06	1.2623e+06	1.06236e+06	1.50889e+06	--	--	--	-	-	-	-
Chenodeoxycholic acid-3-beta-D-glucuronide	C30 H48 O10	8.561	567.317	9.34619e+06	4.75868e+06	5.59407e+06	4.97432e+06	9.40304e+06	1.82938e+06	1.91602e+06	1.92043e+06	1.79936e+06	1.70988e+06	1.44211e+06	7.34032e+07	3.62593e+06	3.45268e+07	3.02913e+06	1.71088e+06	1.72809e+06	1.92631e+06	--	--	--	-	-	-	-
L-Ornithine	C5 H12 N2 O2	1.347	131.082	1.42275e+08	1.20119e+08	1.0498e+08	2.46917e+08	9.63631e+07	1.86588e+07	2.10604e+07	6.69506e+06	2.23822e+07	1.40979e+07	3.38957e+06	5.5398e+07	2.19649e+07	5.97586e+07	8.14022e+06	1.80404e+07	1.41678e+07	1.47092e+07	Carboxylic acids and derivatives	3184-13-2	HMDB0000214	C00077	ko01100//Metabolic pathways;ko01110//Biosynthesis of secondary metabolites;ko01130//Biosynthesis of antibiotics;ko01230//Biosynthesis of amino acids;ko02010//ABC transporters;ko01210//2-Oxocarboxylic acid metabolism;ko00330//Arginine and proline metabolism;ko00220//Arginine biosynthesis;ko00480//Glutathione metabolism;ko00472//D-Arginine and D-ornithine metabolism	Amino acid metabolism;Global and overview maps;Membrane transport;Metabolism of other amino acids	Environmental Information Processing;Metabolism
L-aspartic Acid	C4 H7 N O4	1.514	132.03	8.2477e+07	1.07889e+08	1.71451e+08	2.3052e+08	1.59344e+08	3.62943e+07	3.6664e+07	2.19475e+07	2.29732e+07	2.6887e+07	8.37831e+06	1.10751e+08	4.65348e+07	1.05203e+08	1.73492e+07	2.80686e+07	3.26503e+07	3.84345e+07	Carboxylic acids and derivatives	56-84-8	HMDB0000191	C00049	ko01100//Metabolic pathways;ko01110//Biosynthesis of secondary metabolites;ko01120//Microbial metabolism in diverse environments;ko01130//Biosynthesis of antibiotics;ko01230//Biosynthesis of amino acids;ko02010//ABC transporters;ko01210//2-Oxocarboxylic acid metabolism;ko04080//Neuroactive ligand-receptor interaction;ko04974//Protein digestion and absorption;ko05230//Central carbon metabolism in …	Amino acid metabolism;Biosynthesis of other secondary metabolites;Cancers;Digestive system;Global and overview maps;Membrane transport;Metabolism of cofactors and vitamins;Metabolism of other amino acids;Signaling molecules and interaction;Translation	Environmental Information Processing;Genetic Information Processing;Human Diseases;Metabolism;Organismal Systems
Asp-Phe methyl ester	C14 H18 N2 O5	5.259	293.114	5.44715e+07	1.02185e+08	7.88676e+07	1.13267e+08	6.19242e+07	1.91064e+07	3.32218e+07	9.83961e+06	3.65032e+07	3.67674e+07	3.88587e+06	3.35133e+07	7.91807e+06	3.9028e+07	4.45358e+06	1.08235e+07	1.1454e+07	1.22134e+07	--	--	--	-	-	-	-
3-(3,4-Dihydroxyphenyl)-2-Methylalanine	C10 H13 N O4	5.761	210.077	5.25934e+06	6.69e+06	2.53781e+06	5.94487e+06	5.97974e+06	669046	3.46867e+06	4.52269e+06	673455	607302	616047	6.72982e+06	1.12772e+06	7.31749e+06	1.22956e+06	1.34547e+06	763841	906130	--	--	--	-	-	-	-
2-Phenylpropionic acid	C9 H10 O2	6.295	149.06	7.19005e+07	1.85791e+08	6.2075e+07	1.48319e+08	6.46495e+06	1.29493e+07	1.76951e+06	1.72409e+07	1.42843e+07	1.50926e+07	1.08692e+07	6.8075e+06	1.70097e+07	8.55554e+06	1.63631e+07	1.49272e+07	1.48877e+07	1.74439e+07	Phenylpropanoic acids	492-37-5	HMDB0011743	-	-	-	-
5-Methyl-2'-deoxycytidine	C10 H15 N3 O4	1.514	240.099	2.04383e+07	2.42595e+07	1.53583e+07	2.11662e+07	2.52609e+07	7.82671e+06	3.15508e+06	3.66315e+06	2.95381e+06	4.5992e+06	2.77113e+06	2.78739e+07	2.5861e+06	3.56042e+07	3.30388e+06	4.24698e+06	4.00474e+06	4.84054e+06	Pyrimidine nucleosides	838-07-3	HMDB0002224	-	-	-	-
N-Formylkynurenine	C11 H12 N2 O4	4.928	235.072	1.50621e+07	1.94289e+07	8.6585e+06	1.9783e+07	1.51715e+07	3.54846e+07	3.06769e+07	3.26629e+07	1.31939e+07	2.84367e+07	5.44266e+06	7.36881e+06	1.7699e+06	1.40158e+07	2.80631e+06	5.94153e+06	4.98043e+06	6.43834e+06	Benzene and substituted derivatives	-	HMDB0060485	C02700	ko01100//Metabolic pathways;ko00380//Tryptophan metabolism	Amino acid metabolism;Global and overview maps	Metabolism
23-Norcholic acid	C23 H38 O5	7.094	393.265	2.70251e+07	5.31108e+07	1.45965e+07	7.19902e+07	6.21218e+07	5.50259e+06	3.98097e+06	3.44349e+06	5.49248e+06	3.56499e+06	4.86094e+06	3.80497e+07	3.89018e+06	4.08703e+07	4.20698e+06	3.22103e+06	5.2022e+06	4.17823e+06	--	--	--	-	-	-	-
MGMG (18:2)	C27 H48 O9	6.842	515.323	1.62589e+09	1.48388e+09	5.92206e+08	1.38149e+09	3.32674e+08	1.20756e+08	1.9099e+08	1.44168e+08	1.24218e+08	1.37304e+08	1.30185e+08	1.96463e+08	1.74378e+08	1.09303e+08	1.80839e+08	1.45725e+08	1.18927e+08	2.18363e+08	--	--	--	-	-	-	-
3'-Dephospho-CoA	C21 H35 N7 O13 P2 S	5.142	686.141	2.71876e+06	4.61964e+06	2.20607e+06	3.91617e+06	2.15828e+07	1.05582e+06	573618	1.02735e+06	1.32004e+06	886644	1.08994e+06	4.89609e+07	5.01203e+06	5.72616e+07	3.81189e+06	2.28929e+06	2.02664e+06	2.7212e+06	Purine nucleotides	3633-59-8	HMDB0001373	C00882	ko01100//Metabolic pathways;ko00770//Pantothenate and CoA biosynthesis	Global and overview maps;Metabolism of cofactors and vitamins	Metabolism
Val-Ser	C8 H16 N2 O4	1.484	203.104	5.85636e+07	6.48363e+07	2.28434e+07	1.02577e+08	3.77275e+07	1.63254e+07	6.16489e+06	4.33202e+06	5.21147e+06	1.0532e+07	4.69589e+06	1.66708e+07	7.56505e+06	2.56136e+07	4.59319e+06	7.50499e+06	7.82511e+06	7.86945e+06	Carboxylic acids and derivatives	-	HMDB0029136	-	-	-	-
3-Methyladipic acid	C7 H12 O4	5.554	159.066	5.1556e+07	8.69789e+07	2.09803e+07	5.7591e+07	2.52457e+07	3.27062e+07	1.80832e+07	3.74422e+07	3.21231e+07	2.31319e+07	2.68273e+07	1.86167e+08	3.36943e+07	1.19666e+08	9.30199e+06	1.53086e+07	1.46089e+07	1.83082e+07	Fatty Acyls	3058-01-03	HMDB0000555	-	-	-	-
Isobutyryl carnitine	C11 H21 N O4	6.332	230.14	6.26229e+06	1.28162e+09	1.96665e+06	9.5698e+06	3.33826e+06	7.02559e+06	1.12071e+06	1.02635e+07	8.52841e+06	8.98466e+06	6.33352e+06	4.05251e+06	1.00143e+07	4.4994e+06	9.74096e+06	8.88616e+06	8.86263e+06	1.03844e+07	--	--	--	-	-	-	-
Undecanedioic acid	C11 H20 O4	5.806	215.129	5.79607e+07	9.17495e+07	2.40558e+07	5.05422e+07	2.44383e+07	9.00523e+06	7.19989e+06	6.61636e+06	1.06404e+07	1.14177e+07	4.02891e+06	4.55328e+07	1.11562e+07	4.94266e+07	1.46974e+07	7.1168e+06	8.45005e+06	1.06998e+07	Fatty Acyls	1852-04-6	HMDB0000888	-	-	-	-
7-Ketodeoxycholic acid	C24 H38 O5	7.472	405.264	1.59575e+08	2.65213e+08	2.12448e+08	2.29249e+08	1.89115e+08	4.42837e+06	2.89466e+06	5.06607e+06	6.5935e+06	4.7327e+06	3.66653e+06	5.57415e+07	4.70072e+06	3.77984e+07	4.93965e+06	5.08606e+06	4.18527e+06	5.44278e+06	Steroids and steroid derivatives	911-40-0	HMDB0000391	-	-	-	-
Hydrocortisone acetate	C23 H32 O6	6.91	403.214	2.41816e+07	7.86424e+06	5.17769e+06	5.82255e+06	1.73074e+06	1.72054e+06	2.06657e+06	1.69129e+06	1.44201e+06	1.41188e+06	1.70874e+06	5.73231e+06	1.75021e+06	3.36549e+06	1.47856e+06	1.43674e+06	1.53385e+06	1.67298e+06	Steroids and steroid derivatives	50-23-7	HMDB0000063	C00735	ko01100//Metabolic pathways;ko04976//Bile secretion;ko00140//Steroid hormone biosynthesis;ko04080//Neuroactive ligand-receptor interaction;ko05200//Pathways in cancer;ko05215//Prostate cancer;ko04960//Aldosterone-regulated sodium reabsorption	Cancers;Digestive system;Excretory system;Global and overview maps;Lipid metabolism;Signaling molecules and interaction	Environmental Information Processing;Human Diseases;Metabolism;Organismal Systems
Orsellinic acid ethyl ester	C10 H12 O4	5.672	195.066	1.83391e+08	6.49973e+07	1.94129e+07	6.67225e+07	1.42741e+07	2.5716e+06	4.22445e+06	2.62452e+06	6.33491e+06	3.02399e+06	1.98092e+06	5.75076e+07	6.80414e+06	2.41535e+08	3.18488e+06	7.77226e+06	8.38918e+06	8.72417e+06	--	--	--	-	-	-	-
LysoPE 18:2	C23 H44 N O7 P	7.411	476.277	1.32915e+07	1.35111e+08	1.92193e+07	4.97934e+06	1.67384e+07	2.60608e+06	739462	2.97483e+06	1.69123e+06	2.68212e+06	2.1465e+06	9.87516e+06	2.57206e+06	1.94746e+06	2.76898e+06	2.24976e+06	1.97996e+06	2.69831e+06	--	--	--	-	-	-	-
2,3-Dinor-TXB2	C18 H30 O6	6.06	341.196	2.87706e+08	3.55239e+08	1.32772e+08	3.05948e+08	2.43582e+08	2.49087e+07	1.50711e+07	1.53486e+07	1.57924e+07	1.5083e+07	2.09812e+07	8.59504e+07	2.44115e+07	1.1426e+08	2.47197e+07	1.69175e+07	1.62066e+07	1.84686e+07	Fatty Acyls	63250-09-9	HMDB0002904	-	-	-	-
o-Toluic Acid	C8 H8 O2	5.266	135.045	1.45517e+08	6.16331e+07	3.06039e+07	1.44864e+08	6.76835e+08	9.09596e+06	1.56955e+07	1.06888e+07	1.09878e+07	1.39357e+07	2.84201e+07	9.35723e+08	7.57287e+07	8.13244e+08	8.57235e+07	4.93069e+07	4.46175e+07	5.42265e+07	--	--	--	C07215	ko01100//Metabolic pathways;ko01120//Microbial metabolism in diverse environments;ko01220//Degradation of aromatic compounds	Global and overview maps	Metabolism
MAG (18:2)	C21 H38 O4	8.398	353.27	4.3307e+06	7.76022e+06	3.76271e+06	9.04835e+06	3.57142e+06	1.54626e+06	1.68407e+06	1.68952e+06	1.60658e+06	1.50182e+06	1.23043e+06	2.33862e+06	1.50011e+06	2.52577e+06	1.62137e+06	1.5972e+06	1.50791e+06	1.48981e+06	--	--	--	-	-	-	-
23-Nordeoxycholic acid	C23 H38 O4	7.842	377.269	9.57807e+07	1.29548e+08	1.85195e+07	6.7754e+07	2.4775e+06	3.52165e+06	4.54032e+06	4.24026e+06	4.00102e+06	3.84432e+06	2.76664e+06	2.14977e+06	3.79317e+06	2.35543e+06	3.83888e+06	4.08622e+06	3.88997e+06	4.23481e+06	--	--	--	-	-	-	-
Sodium cholate	C24 H39 Na O5	7.589	429.264	1.23925e+09	1.85163e+09	1.08446e+09	1.71664e+09	2.00025e+09	1.84454e+07	2.83178e+07	2.29799e+07	1.95918e+07	1.94772e+07	1.51696e+07	2.27567e+08	2.07172e+07	7.88112e+08	2.07216e+07	2.01228e+07	1.87516e+07	2.34216e+07	--	--	--	-	-	-	-
6-Sialyllactose	C23 H39 N O19	1.491	632.203	2.73403e+07	2.15016e+07	1.06794e+07	3.11853e+07	1.72631e+07	1.88488e+06	2.70758e+06	1.66415e+06	1.26871e+06	2.25882e+06	2.38829e+06	1.74829e+07	2.5554e+06	2.54144e+07	3.60698e+06	4.54011e+06	6.01138e+06	3.57614e+06	--	--	--	-	-	-	-
NG,NG-Dimethyl-L-arginine	C8 H20 Cl2 N4 O2	5.604	273.088	1.81181e+07	2.04642e+07	1.97322e+07	2.07989e+07	1.73938e+07	2.03051e+07	1.99843e+06	1.66431e+07	2.90644e+07	1.52341e+07	6.1791e+06	1.55446e+08	1.15565e+07	1.7945e+08	1.31858e+07	1.77639e+07	1.45769e+07	1.85546e+07	Carboxylic acids and derivatives	30315-93-6	HMDB0001539	-	-	-	-
6-Methoxy-2-naphthoic acid	C12 H10 O3	4.82	203.07	677867	801422	953709	846512	881188	609310	595207	634270	694706	839011	2.87851e+06	3.74296e+07	1.31423e+07	7.91054e+06	1.39857e+07	2.39709e+06	2.49164e+06	2.32609e+06	--	--	--	-	-	-	-
N-Acetyl-D-tryptophan	C13 H14 N2 O3	5.074	247.107	211930	280342	137420	176900	533296	121486	108576	407781	107754	112001	81334	768699	187521	4.20606e+06	149129	163890	164898	102548	Carboxylic acids and derivatives	1218-34-4	HMDB0013713	-	-	-	-
L-Leucyl-L-alanine Hydrate	C9 H18 N2 O3	5.893	203.138	208659	167468	213104	304662	258453	385163	147715	128945	135660	150425	416773	328938	220437	509029	178070	150573	152527	158051	--	--	--	-	-	-	-
LysoPC 18:0	C26 H54 N O7 P	9.429	524.37	116929	132028	101213	117977	199239	691709	104539	109298	116644	117373	286543	287218	155461	274988	154521	118990	122635	116304	--	--	--	-	-	-	-
dAMP	C10 H14 N5 O6 P	4.844	332.075	869867	954959	1.27116e+06	704892	2.77941e+06	5.81333e+06	7.04501e+06	1.86936e+06	2.55515e+06	3.77913e+06	2.0239e+06	692352	3.87368e+06	617962	1.28541e+06	3.69635e+06	4.62357e+06	4.37263e+06	Purine nucleotides	653-63-4	HMDB0000905	C00360	ko01100//Metabolic pathways;ko00230//Purine metabolism	Global and overview maps;Nucleotide metabolism	Metabolism
Homo-Gamma-Linolenic Acid (C20:3)	C20 H34 O2	8.075	307.262	2.24902e+06	1.8922e+06	1.82124e+06	2.10382e+06	1.16227e+06	1.3836e+06	1.21374e+06	1.68069e+06	608616	1.54566e+06	2.00123e+06	1.41749e+06	1.99959e+06	1.41875e+06	1.65917e+06	2.63683e+06	2.2826e+06	2.91518e+06	--	--	--	-	-	-	-
N-Propionylglycine	C5 H9 N O3	1.521	132.066	2.19147e+07	1.08638e+07	1.51573e+07	1.32461e+07	5.55006e+07	1.3542e+07	3.05046e+07	2.23772e+07	2.93618e+07	2.4281e+07	2.54159e+07	5.08585e+07	3.14655e+07	8.88597e+07	4.28255e+07	2.33032e+07	2.56376e+07	2.21879e+07	Carboxylic acids and derivatives	21709-90-0	HMDB0000783	-	-	-	-
S-Adenosyl-L-methionine	C15 H22 N6 O5 S	5.696	399.143	1.49862e+06	326751	171855	427931	442736	134555	115335	143643	2.08659e+06	406210	296564	1.61243e+06	512391	1.46151e+06	257306	202320	372585	367502	5'-deoxyribonucleosides	485-80-3	HMDB0001185	C00019	ko01100//Metabolic pathways;ko01110//Biosynthesis of secondary metabolites;ko01130//Biosynthesis of antibiotics;ko01230//Biosynthesis of amino acids;ko00330//Arginine and proline metabolism;ko00270//Cysteine and methionine metabolism;ko00261//Monobactam biosynthesis;ko04122//Sulfur relay system	Amino acid metabolism;Biosynthesis of other secondary metabolites;Folding, sorting and degradation;Global and overview maps	Genetic Information Processing;Metabolism
cholesteryl sulfate	C27 H46 O4 S	7.002	467.318	5.01814e+07	2.17518e+07	2.65083e+07	3.72258e+07	4.54132e+07	4.56343e+07	8.89849e+07	1.14736e+08	9.58783e+07	25112986	7.89507e+07	4.31733e+06	4.54968e+07	2.26329e+07	1.80211e+07	7.18947e+07	7.89205e+07	1.12311e+08	Steroids and steroid derivatives	1256-86-6	HMDB0000653	C18043	ko00140//Steroid hormone biosynthesis	Lipid metabolism	Metabolism
Lysopa 18:0	C21 H43 O7 P	6.336	439.284	9.39645e+06	1.06524e+07	7.40307e+06	8.52555e+06	1.88525e+07	8.35411e+06	5.3947e+06	1.15218e+07	8.42332e+06	4.57123e+06	1.0492e+07	1.31339e+07	1.00759e+07	1.70834e+07	1.05506e+07	1.17773e+07	1.12465e+07	1.2488e+07	--	--	--	-	-	-	-
Vitamin A	C20 H30 O	6.725	287.236	1.123e+06	809678	751445	914902	1.14084e+06	1.23399e+06	1.34607e+06	1.26873e+06	1.36866e+06	1.13754e+06	1.6245e+06	1.8154e+06	1.92866e+06	1.53573e+06	2.03437e+06	1.97018e+06	2.03177e+06	1.72568e+06	Prenol lipids	68-26-8	HMDB0000305	C00473	ko01100//Metabolic pathways;ko04977//Vitamin digestion and absorption;ko00830//Retinol metabolism	Digestive system;Global and overview maps;Metabolism of cofactors and vitamins	Metabolism;Organismal Systems
Phe-Phe	C18 H20 N2 O3	5.908	313.154	3.1441e+07	1.19334e+07	2.7813e+06	1.286e+07	1.63154e+06	5.17161e+06	299484	439996	362044	720091	1.31383e+06	1.37812e+06	575118	1.46618e+06	553904	2.74866e+06	1.4858e+06	1.91187e+06	Carboxylic acids and derivatives	2577-40-4	HMDB0013302	-	-	-	-
Boldione	C19 H24 O2	6.777	285.184	7.9841e+06	9.34164e+06	1.19964e+07	6.86283e+06	6.70197e+06	4.84273e+06	1.08595e+07	6.5519e+06	1.5032e+07	7.93382e+06	4.83851e+06	3.93168e+06	4.37319e+06	1.83265e+07	3.33919e+06	7.26617e+06	7.51402e+06	6.31992e+06	Steroids and steroid derivatives	897-06-3	HMDB0003422	C20144	ko01100//Metabolic pathways;ko01120//Microbial metabolism in diverse environments	Global and overview maps	Metabolism
D-Glucuronic acid	C6 H10 O7	1.145	195.05	3.83375e+06	3.72389e+06	1.9825e+06	3.19743e+06	906354	1.28818e+06	2.74075e+06	3.00613e+06	3.20226e+06	2.17987e+06	1.32948e+06	1.198e+06	874082	1.65824e+06	1.13561e+06	1.56921e+06	1.57075e+06	1.64646e+06	Furofurans	32449-92-6	HMDB0006355	-	-	-	-
N-Acetyl-DL-phenylalanine	C11 H13 N O3	5.752	208.097	3.81211e+06	3.01864e+06	3.57935e+06	5.00778e+06	8.81454e+06	1.28898e+06	3.02303e+06	4.03277e+06	2.0771e+06	2.48078e+06	1.85275e+06	5.30064e+06	3.57603e+06	8.04892e+06	3.37059e+06	2.68135e+06	2.85705e+06	3.07459e+06	--	--	--	-	-	-	-
Ip7G	C16 H23 N5 O5	1.483	366.176	2.33523e+07	3.02092e+07	3.31691e+07	1.70347e+07	1.90995e+07	1.77476e+07	3.05207e+07	1.03428e+07	3.89832e+07	3.67576e+07	1.29054e+07	9.42645e+06	1.22824e+07	1.40844e+07	2.08242e+07	1.7746e+07	1.84124e+07	1.91049e+07	--	--	--	-	-	-	-
Lysopg 18:1	C24 H47 O9 P	7.124	511.302	2.4937e+07	2.77143e+07	1.66142e+07	2.40657e+07	5.39522e+06	733768	2.80154e+06	610355	614311	473063	995108	1.22667e+06	480561	4.33917e+06	670771	2.78946e+06	1.81723e+06	2.01093e+06	--	--	--	-	-	-	-
All-Trans-13,14-Dihydroretinol	C20 H32 O	7.131	289.252	2.55049e+06	1.79767e+06	2.4098e+06	1.76797e+06	1.5222e+06	2.04954e+06	1.20882e+06	2.42024e+06	1.21116e+06	1.33166e+06	2.53013e+06	2.55916e+06	2.48189e+06	2.51501e+06	2.91332e+06	2.5814e+06	1.9834e+06	1.91551e+06	Prenol lipids	115797-14-3	HMDB0011618	C15492	ko00830//Retinol metabolism	Metabolism of cofactors and vitamins	Metabolism
5-Methyl-dl-tryptophan	C12 H14 N2 O2	5.575	219.113	5.74668e+06	5.52346e+06	6.36873e+06	6.84264e+06	2.38494e+06	1.32704e+06	1.2283e+06	1.10652e+06	1.62672e+06	1.28194e+06	1.09745e+06	2.10756e+06	1.39647e+06	3.20236e+06	1.64747e+06	2.4086e+06	2.92294e+06	2.45538e+06	--	--	--	-	-	-	-
Vitamin B2	C17 H20 N4 O6	5.152	377.145	702733	557789	1.09741e+06	958990	1.7177e+06	1.90945e+06	314158	1.00054e+06	1.18783e+06	2.29744e+06	1.19016e+06	2.43982e+06	2.29484e+06	2.00426e+06	1.38244e+06	1.30304e+06	1.33932e+06	1.377e+06	Pteridines and derivatives	83-88-5	HMDB0000244	C00255	ko01100//Metabolic pathways;ko01110//Biosynthesis of secondary metabolites;ko04977//Vitamin digestion and absorption;ko00740//Riboflavin metabolism	Digestive system;Global and overview maps;Metabolism of cofactors and vitamins	Metabolism;Organismal Systems
Deoxyadenosine	C10 H13 N5 O3	5.466	252.109	462920	723626	547582	745282	778285	506270	490349	424729	551326	542602	867103	923921	534413	1.10183e+06	762910	505653	450210	516733	Purine nucleosides	958-09-8	HMDB0000101	C00559	ko01100//Metabolic pathways;ko00230//Purine metabolism	Global and overview maps;Nucleotide metabolism	Metabolism
9,10-Dihome	C18 H34 O4	7.474	315.252	4.60539e+08	4.18903e+08	2.83371e+08	5.66163e+08	4.34847e+08	7.80826e+07	290429263	6.21686e+07	5.85087e+07	7.44983e+07	5.93027e+07	3.52364e+08	7.47788e+07	3.48671e+08	6.89665e+07	8.9833e+07	9.72509e+07	8.25401e+07	Fatty Acyls	-	HMDB0031679	C14828	ko00591//Linoleic acid metabolism	Lipid metabolism	Metabolism
Oleoyl-L-alpha-lysophosphatidic acid	C21 H41 O7 P	9.296	437.265	1.15517e+07	3.23081e+06	4.49342e+06	1.14408e+07	1.09926e+06	287281	283220	244730	278427	270852	346546	811350	423824	2.01648e+06	376314	302807	300740	289736	--	--	--	-	-	-	-
Guggulsterone	C21 H28 O2	5.908	313.216	2.81287e+06	2.12763e+06	1.1898e+06	1.93047e+06	803959	515064	1.06572e+06	1.9645e+06	1.27494e+06	1.59804e+06	1.11607e+06	2.96799e+06	1.98338e+06	3.42555e+06	2.79044e+06	1.61531e+06	2.00308e+06	1.55352e+06	Steroids and steroid derivatives	95975-55-6	HMDB0002726	-	-	-	-
Alloxan	C4 H4 N2 O5	1.141	161.02	7.65317e+07	6.98033e+07	3.66001e+07	5.78962e+07	2.03113e+07	1.99393e+07	4.75751e+07	5.80282e+07	3.67392e+07	4.43228e+07	1.71817e+07	2.53006e+07	1.67527e+07	2.64043e+07	1.94591e+07	2.62817e+07	3.62839e+07	3.83472e+07	Diazines	50-71-5	HMDB0002818	-	-	-	-
Styrene	C8 H8	5.065	105.07	6.84463e+06	5.03973e+06	1.39955e+07	1.04716e+07	1.21983e+06	989757	1.31131e+06	1.16799e+06	2.02031e+06	1.5444e+06	924740	3.05421e+06	908647	2.86135e+06	943753	3.26841e+06	2.00874e+06	2.20778e+06	Benzene and substituted derivatives	100-42-5	HMDB0034240	C07083	ko01100//Metabolic pathways;ko01120//Microbial metabolism in diverse environments;ko01220//Degradation of aromatic compounds	Global and overview maps	Metabolism
delta-Tocopherol	C27 H46 O2	9.232	403.357	486802	517455	201127	262369	282547	681481	215425	525986	452439	397170	2.74063e+06	1.92008e+06	410005	967010	1.15924e+06	731919	472614	559223	Prenol lipids	119-13-1	HMDB0002902	C14151	ko01100//Metabolic pathways;ko01110//Biosynthesis of secondary metabolites;ko00130//Ubiquinone and other terpenoid-quinone biosynthesis	Global and overview maps;Metabolism of cofactors and vitamins	Metabolism
7-Ketocholesterol	C27 H44 O2	7.404	401.34	7.44358e+06	4.10615e+06	2.83737e+06	4.94994e+06	7.5124e+06	7.03871e+06	1.21433e+07	3.09927e+07	1.51323e+07	1.4067e+07	2.00135e+07	8.10977e+07	1.00222e+07	3.09676e+07	1.72121e+07	2.75719e+07	2.66091e+07	2.84678e+07	Steroids and steroid derivatives	566-28-9	HMDB0000501	-	-	-	-
beta-Estradiol 17-Acetate	C20 H26 O3	7.373	337.177	2.12623e+06	3.31291e+06	1.53838e+06	1.2522e+06	3.22614e+06	689086	423827	911677	706534	677076	906130	891275	850793	1.55191e+06	1.0396e+06	690357	723051	712772	--	--	--	-	-	-	-
Trenbolone acetate	C20 H24 O3	5.944	313.179	2.21983e+06	2.63764e+06	1.60216e+06	2.68693e+06	1.63097e+06	557742	1.1967e+06	1.08169e+06	860012	1.05291e+06	323194	3.02594e+06	1.58831e+06	3.25079e+06	1.53785e+06	1.48145e+06	2.39535e+06	1.28616e+06	--	--	--	-	-	-	-
lithocholic acid 3-sulfate sodium salt	C24 H38 O6 S Na2	5.728	501.224	1.07014e+06	730855	298964	413142	1.05745e+06	321534	281512	1.04478e+06	283439	1.05865e+06	856301	1.74535e+06	768594	2.1735e+06	979795	789001	602010	1.10361e+06	--	--	--	-	-	-	-
1-Palmitoyl-Sn-Glycero-3-Phosphocholine	C24 H50 N O7 P	10.481	496.339	97266.6	104677	72294.1	91267.5	220590	142624	370330	984220	207448	885368	358358	683709	1.78362e+06	403635	513282	348344	232623	350765	Glycerophospholipids	-	HMDB0062541	-	-	-	-
Cinnamoylglycine	C11 H11 N O3	5.582	206.081	9.40653e+06	7.89877e+06	3.9383e+06	6.28016e+06	4.24822e+06	2.49826e+06	2.31432e+06	4.71062e+06	2.92917e+06	2.29905e+06	4.24493e+06	1.51619e+07	6.02973e+06	2.69123e+07	6.53906e+06	4.26222e+06	3.56888e+06	4.27029e+06	Carboxylic acids and derivatives	16534-24-0	HMDB0011621	-	-	-	-
farensyl diphosphate	C15 H37 N3 O7 P2	6.198	416.209	1.32255e+06	1.283e+06	760556	4.54274e+06	1.25569e+06	3.16307e+06	2.22496e+06	1.08895e+07	3.93477e+06	5.58946e+06	4.04732e+06	7.54312e+06	7.42957e+06	8.09765e+06	8.20351e+06	4.78563e+06	5.36963e+06	6.01937e+06	--	--	--	-	-	-	-
LysoPE 18:0	C23 H48 N O7 P	8.689	504.305	5.00978e+06	2.40147e+06	1.71341e+07	7.55443e+06	1.12003e+06	202029	375080	253335	487157	500160	244355	222196	247279	5.66394e+06	1.20498e+06	7.50212e+06	6.619e+06	6.10585e+06	--	--	--	-	-	-	-
S-(Methyl)Glutathione	C11 H19 N3 O6 S	4.661	322.106	672908	413446	758104	493892	998905	3.14839e+06	681070	566295	1.80487e+06	1.14618e+06	2.95513e+06	3.10467e+06	3.62308e+06	4.5388e+06	1.69342e+07	2.23156e+06	1.9471e+06	2.2924e+06	--	--	--	-	-	-	-
Ergosta-5,7,9(11),22-Tetraen-3-beta-Ol	C28 H42 O	7.146	395.329	5.8417e+06	823277	3.70381e+06	5.51769e+06	3.26699e+06	1.69285e+06	1.0552e+06	4.24094e+06	2.58767e+06	3.63492e+06	3.8036e+06	6.55325e+06	4.08517e+06	3.1596e+06	7.46674e+06	4.83427e+06	2.88287e+06	4.95252e+06	--	--	--	-	-	-	-
Sodium Dehydrocholate	C24 H33 Na O5	6.566	425.23	7.4783e+06	829939	4.83819e+06	5.3127e+06	5.04629e+06	643330	1.13127e+06	1.05615e+06	1.1106e+06	892117	913695	687621	1.07618e+06	1.90953e+06	1.10029e+06	975019	1.02687e+06	997319	--	--	--	-	-	-	-
p-Mentha-1,3,8-triene	C10 H14	8.236	135.117	3.11425e+07	2.53629e+07	2.04491e+07	2.19596e+07	2.36177e+06	2.58184e+06	4.5376e+06	3.49704e+06	3.08779e+06	2.66777e+06	2.13431e+06	1.87206e+06	2.70204e+06	1.86893e+06	2.59031e+06	1.0366e+07	6.66759e+06	7.17679e+06	Prenol lipids	18368-95-1	HMDB0037013	-	-	-	-
P-Aminohippuric Acid	C9 H10 N2 O3	5.038	195.077	902212	777051	1.65073e+06	1.09185e+06	817719	3.60871e+06	2.09073e+06	1.27466e+06	2.99579e+06	2.8726e+06	2.01212e+06	985056	1.38119e+06	1.07324e+06	1.18787e+06	1.83258e+06	1.52827e+06	2.13934e+06	Benzene and substituted derivatives	61-78-9	HMDB0001867	-	-	-	-
(+)-alpha-Lipoic acid	C8 H14 O2 S2	1.261	207.051	8.81755e+06	8.08088e+06	1.72171e+07	9.70534e+06	2.99828e+07	1.93076e+07	1.52453e+07	8.15356e+06	1.6007e+07	1.00616e+07	1.48415e+07	1.93827e+07	3.52159e+07	4.83024e+06	1.4757e+07	1.4818e+07	1.49645e+07	1.4383e+07	--	--	--	-	-	-	-
Uracil 1-beta-D-arabinofuranoside	C9 H12 N2 O6	4.848	245.076	793233	811360	2.68164e+06	1.56677e+06	2948424	4.9975e+06	5.28757e+06	3.77096e+06	7.58644e+06	4.69659e+06	4.72912e+06	1.92785e+06	2.28062e+06	2.10038e+06	2.76338e+06	2.91259e+06	2.64803e+06	2.13882e+06	--	--	--	-	-	-	-
6-Aminonicotinamide	C6 H7 N3 O	1.523	138.066	2.39345e+07	2.05821e+07	2.57695e+07	2.37309e+07	3.13589e+07	6.41757e+06	6.162e+06	6.6457e+06	6.16133e+06	5.20163e+06	8.74562e+06	1.66773e+07	1.04098e+07	1.2922e+07	1.41276e+07	9.65815e+06	1.14296e+07	1.11789e+07	--	--	--	-	-	-	-
Tropolone	C7 H6 O2	1.614	123.044	3.31795e+07	2.62107e+07	3.04043e+07	5.3216e+07	5.48492e+07	9.38474e+07	4.82072e+06	1.15024e+07	1.26821e+07	5.54311e+07	4.72264e+07	3.68887e+07	4.12796e+07	3.32975e+07	1.3782e+07	1.13715e+08	100274970	9.28079e+07	--	--	--	-	-	-	-
LysoPC 12:1	C20 H36 N O7 P	5.248	434.232	1.26867e+06	1.69769e+06	3.18849e+06	1.56768e+06	6.78741e+06	4.51718e+06	7.34012e+06	1.77081e+06	4.94695e+06	1.02168e+07	3.43496e+06	2.34031e+06	1.26757e+06	1.99306e+06	1.78697e+06	3.53592e+06	3.4008e+06	3.2437e+06	--	--	--	-	-	-	-
Choline bitartrate	C9 H19 N O7	1.585	236.114	4.44233e+06	4.78767e+06	4.32035e+06	4.74183e+06	3.19386e+06	5.55684e+06	2.30602e+06	705899	1.27177e+06	2.01249e+06	2.65385e+06	6.05832e+06	4.16683e+06	1.70603e+07	3.91482e+06	2.27035e+06	2.5409e+06	3.67584e+06	Organonitrogen compounds	62-49-7	HMDB0000097	-	-	-	-
Bisphenol A	C15 H16 O2	4.845	479.22	217273	226245	233142	236687	246008	291783	517206	177343	367112	589135	206351	303943	223375	291177	140884	225151	271728	243589	Benzene and substituted derivatives	1980-05-07	HMDB0032133	C13624	ko01100//Metabolic pathways;ko01120//Microbial metabolism in diverse environments	Global and overview maps	Metabolism
gamma-Tocopherol	C28 H48 O2	8.625	417.372	367813	384577	326937	347778	731665	227902	292726	290685	261009	241526	275949	2.07755e+06	895833	1.85702e+06	280269	400233	260880	282905	Prenol lipids	1406-66-2	HMDB0001492	C02483	ko01100//Metabolic pathways;ko01110//Biosynthesis of secondary metabolites;ko00130//Ubiquinone and other terpenoid-quinone biosynthesis	Global and overview maps;Metabolism of cofactors and vitamins	Metabolism
Pepstatin	C34 H63 N5 O9	9.534	686.472	2.09826e+06	1.07362e+06	765615	892424	1.50713e+06	861384	2.72962e+06	826775	1.48106e+06	1.85986e+06	2.99619e+06	2.20885e+06	1.17597e+06	2.38263e+07	3.76048e+06	1.63358e+06	996202	1.38826e+06	Lactones	79902-63-9	HMDB0005007	-	-	-	-
Folic acid	C19 H19 N7 O6	5.162	442.147	510783	533706	601682	643074	905611	884416	470495	771216	1.23963e+06	668973	769719	753033	790039	882499	439827	608312	552406	638521	Carboxylic acids and derivatives	59-30-3	HMDB0000121	C00504	ko01100//Metabolic pathways;ko04976//Bile secretion;ko04977//Vitamin digestion and absorption;ko00790//Folate biosynthesis;ko00670//One carbon pool by folate	Digestive system;Global and overview maps;Metabolism of cofactors and vitamins	Metabolism;Organismal Systems
Lysopc 14:0	C22 H46 N O7 P	6.508	468.307	2.99546e+07	2.85399e+07	1.99927e+07	2.52414e+07	2.85535e+07	4.31135e+06	6.34747e+06	6.24109e+06	5.69443e+06	2.53535e+06	4.00828e+06	4.08897e+07	1.55409e+07	3.26368e+07	1.10336e+07	1.17517e+07	1.11156e+07	1.02305e+07	--	--	--	-	-	-	-
Isoproterenol	C11 H17 N O3	5.937	212.128	1.7214e+07	5.60148e+06	2.4392e+06	4.6918e+06	1.37568e+06	1.82981e+06	607973	801185	883500	784635	2.23151e+06	1.78417e+06	1.02935e+06	1.33814e+06	834542	2.67954e+06	2.10815e+06	2.13472e+06	Phenols	7683-59-2	HMDB0015197	C07056	ko04261//Adrenergic signaling in cardiomyocytes	Circulatory system	Organismal Systems
Glycerol 1-hexadecanoate	C19 H38 O4	7.638	331.284	4.6755e+07	4.92872e+07	5.36056e+07	6.03734e+07	7.33846e+06	1.11048e+06	4.4716e+06	1.61978e+06	4.19942e+06	1.6352e+06	4.49472e+06	2.79992e+06	1.66296e+06	2.74852e+06	1.69628e+06	2.75237e+06	2.61886e+06	2.46188e+06	Glycerolipids	32899-41-5	HMDB0011564	-	-	-	-
Gamma-Glu-Leu	C11 H20 N2 O5	5.57	261.143	6.43589e+06	6.60958e+06	7.40426e+06	6.29603e+06	2.61565e+07	9.00872e+06	8.14317e+06	9.38755e+06	7.19861e+06	8.35227e+06	4.71711e+06	1.11203e+07	1.93585e+07	1.36739e+07	9.09262e+06	1.434e+07	1.20117e+07	1.24027e+07	Carboxylic acids and derivatives	2566-39-4	HMDB0011171	-	-	-	-
MAG (18:3)	C21 H36 O4	7.415	353.267	1.77663e+06	1.10842e+06	943164	1.59693e+06	802834	2.24688e+06	1.2083e+06	1.92226e+06	2.12567e+06	2.19586e+06	1.92993e+06	1.01732e+06	1.16516e+06	1.32006e+06	1.1419e+06	1.46177e+06	1.14104e+06	996129	--	--	--	-	-	-	-
cis-7-Hexadecenoic Acid	C16 H30 O2	8.35	255.231	1.85869e+07	2.47879e+07	2.04555e+07	1.94605e+07	9.89603e+06	1.49269e+07	2.19731e+07	1.3334e+07	1.12527e+07	9.14492e+06	7.3925e+06	1.34752e+07	8.33843e+06	1.11182e+07	6.08079e+06	8.66909e+06	1.59606e+07	1.51365e+07	--	--	--	-	-	-	-
alpha-Farnesene	C15 H24	7.671	205.195	3.8052e+06	2.75614e+06	2.69222e+06	4.69044e+06	2.11379e+06	1.00545e+06	835151	1.32024e+06	1.26198e+06	1.33852e+06	897939	3.93244e+06	1.33143e+06	3.71847e+06	1.16439e+06	1.35215e+06	1.26866e+06	1.49344e+06	Prenol lipids	125037-13-0	HMDB0036065	C09665	ko01110//Biosynthesis of secondary metabolites	Global and overview maps	Metabolism
2-Phenylethylamine	C8 H11 N	5.166	122.097	2.15455e+06	1.19966e+06	3.12647e+06	2.03026e+06	1.52906e+06	1.27236e+06	1.03785e+06	874255	1.21118e+06	1.17375e+06	763403	5.09565e+06	1.84151e+06	1.71547e+06	1.05231e+06	1.24299e+06	1.25612e+06	1.36199e+06	Benzene and substituted derivatives	-	HMDB0060276	C05332	ko00360//Phenylalanine metabolism	Amino acid metabolism	Metabolism
Nicotinamide	C6 H6 N2 O	1.506	123.055	2.53283e+07	6.535e+07	5.13943e+07	5.63411e+07	1.05706e+08	1.12858e+07	2.93757e+07	7.80177e+06	4.9969e+07	2.68087e+07	4.28823e+07	2.94012e+08	1.90318e+08	2.38836e+08	1.67305e+08	8.52268e+07	7.35505e+07	5.97542e+07	Pyridines and derivatives	98-92-0	HMDB0001406	C00153	ko01100//Metabolic pathways;ko04977//Vitamin digestion and absorption;ko00760//Nicotinate and nicotinamide metabolism;ko04212//Longevity regulating pathway - worm	Aging;Digestive system;Global and overview maps;Metabolism of cofactors and vitamins	Metabolism;Organismal Systems
Asp-Phe	C13 H16 N2 O5	5.906	281.112	523642	422433	268260	411242	1.05457e+06	681652	402224	342170	404659	371871	1.24754e+06	1.62437e+06	1.24646e+06	1.01013e+06	1.06628e+06	441169	521356	495281	--	--	--	-	-	-	-
indole-5,6-quinone-2-carboxylate	C9 H5 N O4	1.531	192.03	4.07959e+06	2.78649e+06	3.34619e+06	3.08088e+06	2.64528e+06	1.54241e+06	2.75078e+06	2.88609e+06	2.17e+06	1.67112e+06	1.74589e+06	4.07716e+06	2.5864e+06	5.89567e+06	3.6231e+06	2.59558e+06	2.31642e+06	1.4894e+06	--	--	--	-	-	-	-
Deoxyinosine	C10 H12 N4 O4	1.368	270.119	3.01377e+06	3.1011e+06	8.32993e+06	4.31211e+06	2.72397e+06	9.80042e+06	9.76348e+06	1.07783e+07	9.39302e+06	1.37112e+07	4.99626e+06	4.36347e+06	5.04877e+06	5.71496e+06	5.44489e+06	4.39281e+06	4.84134e+06	5.57725e+06	Purine nucleosides	890-38-0	HMDB0000071	C05512	ko01100//Metabolic pathways;ko00230//Purine metabolism	Global and overview maps;Nucleotide metabolism	Metabolism
4-Pregnen-17alpha,20alpha-Diol-3-One	C21 H32 O3	6.188	333.242	1.33894e+06	1.50793e+06	1.00531e+06	1.41225e+06	1.43512e+06	1.24609e+06	558259	1.63659e+06	1.05179e+06	1.14301e+06	1.58311e+06	1.43911e+06	1.68842e+06	1.60981e+06	2.00093e+06	1.05424e+06	1.19479e+06	846911	--	--	--	-	-	-	-
Leucine-enkephalin	C28 H37 N5 O7	5.036	556.275	91697.6	90158.9	292932	330805	752628	102263	1.09901e+06	425083	95243	117099	252385	233701	173621	117263	175503	540911	383339	623512	--	--	--	-	-	-	-
glutathione disulfide	C20 H32 N6 O12 S2	1.423	613.157	3.81486e+06	5.21835e+06	1.93711e+06	2.78849e+06	413908	284008	260474	284874	267326	277468	389057	1.04046e+06	431588	992606	529245	331822	341677	407389	Carboxylic acids and derivatives	27025-41-8	HMDB0003337	C00127	ko00480//Glutathione metabolism;ko04918//Thyroid hormone synthesis	Endocrine system;Metabolism of other amino acids	Metabolism;Organismal Systems
Pro-Leu	C11 H20 N2 O3	6.295	229.154	3.65756e+06	2.85543e+06	2.84231e+06	2.8818e+06	5.34858e+06	8.00214e+06	1.04836e+07	1.42442e+07	2.56336e+07	1.17288e+07	7.13412e+06	9.04212e+06	1.003e+07	6.42989e+06	7.94173e+06	1.29545e+07	1.46069e+07	1.51076e+07	--	--	--	-	-	-	-
D-Fructose 6-phosphate	C6 H13 O9 P	1.364	261.037	2.3495e+06	4.41047e+06	3.05387e+06	6.7241e+06	781741	908195	897949	874590	926600	939219	1.27773e+06	880060	684814	2.17328e+06	885934	822216	832050	803603	Organooxygen compounds	643-13-0	HMDB0000124	C00085	ko01100//Metabolic pathways;ko01120//Microbial metabolism in diverse environments;ko05230//Central carbon metabolism in cancer;ko01200//Carbon metabolism;ko00052//Galactose metabolism;ko00500//Starch and sucrose metabolism;ko04922//Glucagon signaling pathway;ko04931//Insulin resistance;ko04152//AMPK signaling pathway	Cancers;Carbohydrate metabolism;Endocrine and metabolic diseases;Endocrine system;Global and overview maps;Signal transduction	Environmental Information Processing;Human Diseases;Metabolism;Organismal Systems
Azetidine-2-carboxylic acid	C4 H7 N O2	5.11	102.055	3.22972e+06	2.92936e+06	5.65253e+06	4.48943e+06	7.42844e+06	2.22688e+07	1.8118e+07	1.59388e+07	2.1952e+07	3.29544e+07	1.84266e+07	8.49746e+06	2.84993e+07	2.74198e+06	8.99271e+06	1.9513e+07	1.38209e+07	1.37901e+07	Carboxylic acids and derivatives	2133-34-8	HMDB0029615	-	-	-	-
L-(-)-alpha-Amino-epsilon-Caprolactam	C6 H12 N2 O	1.188	129.102	6.36601e+06	6.60342e+06	1.05671e+07	7.85909e+06	9.93698e+06	1.58796e+07	1.16472e+07	1.1319e+07	1.22886e+07	1.08796e+07	5.15948e+06	9.82555e+06	1.93302e+07	3.4712e+06	8.65148e+06	1.32843e+07	1.25283e+07	1.20866e+07	--	--	--	-	-	-	-
Palmitoylethanolamide	C18 H37 N O2	8.302	282.278	2.24894e+07	1.65372e+07	1.57139e+07	1.91743e+07	1.33524e+07	2.7791e+07	3.05364e+07	1.73858e+08	4.90421e+07	4.10167e+07	2.51061e+07	3.20174e+07	6.67908e+07	2.30309e+07	3.97946e+07	4.61948e+07	2.88377e+07	2.70925e+07	Carboximidic acids and derivatives	544-31-0	HMDB0002100	-	-	-	-
Pyrogallol	C6 H6 O3	5.258	127.039	3.23413e+07	2.25467e+07	1.87601e+07	2.34378e+07	1.55836e+08	5.32232e+07	2.62537e+07	5.61468e+07	3.2976e+07	2.79837e+07	9.03793e+07	1.61004e+08	8.9279e+07	1.05643e+08	6.48756e+07	2.67598e+07	2.70417e+07	3.36224e+07	Benzene and substituted derivatives	87-66-1	HMDB0013674	C01108	ko01120//Microbial metabolism in diverse environments	Global and overview maps	Metabolism
7Z, 10Z, 13Z, 16Z, 19Z-docosapentaenoic acid	C22 H34 O2	6.321	331.262	2.42541e+06	1.34535e+06	1.29187e+06	1.73457e+06	1.27365e+06	2.30075e+06	1.32788e+06	3.46099e+06	2.93961e+06	2.60171e+06	2.8586e+06	2.26386e+06	3.3261e+06	2.64243e+06	3.49106e+06	2.83158e+06	2.97568e+06	3.03676e+06	--	--	--	-	-	-	-
Delta-Tridecalactone	C13 H24 O2	6.212	213.185	9.81932e+06	2.06602e+07	1.14476e+07	4.24016e+07	3.24189e+06	3.08582e+06	3.22065e+06	4.42209e+06	3.08561e+06	3.39246e+06	4.02816e+06	3.08667e+06	4.33073e+06	3.99565e+06	5.11094e+06	3.85351e+06	3.53584e+06	3.71944e+06	--	--	--	-	-	-	-
Cyclohexylsulfamate	C6 H13 N O3 S	1.303	180.069	1.08257e+06	335213	1.98609e+06	1.53622e+06	4.74337e+06	4.27031e+06	4.39102e+06	2.27859e+06	4.30896e+06	3.54481e+06	2.18769e+06	1.47164e+06	5.6759e+06	2.18205e+06	3.51239e+06	3.47085e+06	3.33855e+06	3.57459e+06	Sulfamic acid derivatives	100-88-9	HMDB0031340	C02824	ko01120//Microbial metabolism in diverse environments	Global and overview maps	Metabolism
Tauroursodeoxycholic acid Dihydrate	C26 H49 N O8 S	8.187	558.309	2.11918e+06	1.65594e+06	1.65672e+06	2.28161e+06	449352	903507	886055	707481	1.04844e+06	1.15603e+06	1.16636e+06	451386	1.16223e+06	405575	1.13242e+06	785655	1.19496e+06	807795	--	--	--	-	-	-	-
Creatine	C4 H9 N3 O2	1.45	132.077	5.57267e+08	2.541e+08	2.7209e+08	2.6705e+08	1509167927	1415733889	1474720029	1034599093	9.38353e+08	8.78977e+08	1281038660	2545653489	2005305825	4391634559	1530122729	1222644328	1130182939	1315414654	Carboxylic acids and derivatives	57-00-1	HMDB0000064	C00300	ko01100//Metabolic pathways;ko00330//Arginine and proline metabolism;ko00260//Glycine, serine and threonine metabolism	Amino acid metabolism;Global and overview maps	Metabolism
LysoPC 10:0	C18 H38 N O7 P	4.717	412.247	671999	512350	200678	286563	393691	159862	142332	137688	181318	175608	137236	474403	173080	218382	145616	402250	315008	184129	--	--	--	-	-	-	-
3-Phosphoglyceric acid	C3 H8 Na O6 P	1.364	195.003	1.22752e+07	9.52201e+06	6.88726e+06	7.4114e+06	3.41226e+06	1.32352e+06	1.30042e+06	1.27778e+06	1.97732e+06	1.4492e+06	1.42481e+06	3.99015e+06	865265	4.57114e+06	2.18185e+06	2.77582e+06	3.3027e+06	2.61427e+06	Carbohydrates and carbohydrate conjugates	-	HMDB0060180	-	-	-	-
Neopterin	C9 H11 N5 O4	1.569	254.088	2.17748e+06	2.08051e+06	1.70817e+06	2.033e+06	2.15423e+06	1.09578e+06	1.05127e+06	2.39897e+06	1.5966e+06	1.56136e+06	1.99757e+06	7.8518e+06	3.12899e+06	7.68406e+06	3.73069e+06	1.58225e+06	2.51712e+06	2.67005e+06	Pteridines and derivatives	10162-32-0	HMDB0000877	C05926	ko00790//Folate biosynthesis	Metabolism of cofactors and vitamins	Metabolism
Methyltestosterone	C20 H30 O2	9.452	643.415	61045.2	71957.9	56838.9	61569.7	105567	162428	52126.4	56327.9	60989	60269	78091.8	138375	84121.6	134653	131522	61409.1	63644	59389.9	Steroids and steroid derivatives	58-18-4	HMDB0015655	-	-	-	-
All trans-Retinal	C20 H28 O	8.713	285.221	7.12854e+06	6.66569e+06	2.4047e+06	5.77465e+06	1.40051e+07	1.663e+06	1.68969e+06	1.10297e+06	1.84558e+06	1.55737e+06	1.59174e+06	1.51041e+06	1.62469e+06	5.93933e+06	1.39014e+06	3.35143e+06	3.5314e+06	3.84302e+06	--	--	--	-	-	-	-
J147	C18 H17 F3 N2 O2	4.98	351.13	3.09539e+06	1.01491e+06	913936	966987	1.46274e+06	5.63739e+06	5.19602e+06	8.6756e+06	4.45422e+06	9.56738e+06	1.0158e+07	2.06496e+07	8.04823e+06	8.98745e+06	4.09993e+06	5.30621e+06	4.63413e+06	3.97212e+06	--	--	--	-	-	-	-
Glycolithocholic acid	C26 H43 N O4	6.45	434.326	2.06814e+06	1.14837e+06	1.05523e+06	2.28841e+06	1.0729e+06	1.4358e+06	2.98178e+06	3.87066e+06	2.04561e+06	1.68852e+06	2.38729e+06	1.28893e+06	2.14978e+06	1.46127e+06	2.84738e+06	2.3659e+06	2.16375e+06	2.12023e+06	Steroids and steroid derivatives	474-74-8	HMDB0000698	-	-	-	-
Trehalose	C12 H22 O11	1.393	365.104	1491679319	1821188589	2150946777	2656939198	344207105	1033993553	1021222155	1111146088	7.60758e+08	1337185366	8.14862e+08	2.47608e+08	2.92961e+08	7.45552e+08	5.55481e+08	7.09964e+08	788199870	7.57088e+08	Organooxygen compounds	99-20-7	HMDB0000975	C01083	ko01100//Metabolic pathways;ko01110//Biosynthesis of secondary metabolites;ko02010//ABC transporters;ko00500//Starch and sucrose metabolism	Carbohydrate metabolism;Global and overview maps;Membrane transport	Environmental Information Processing;Metabolism
Melanin	C18 H10 N2 O4	5.779	319.073	949310	711442	565844	697188	858628	600779	342814	433012	553390	413211	2.89999e+06	2.17022e+06	1.02564e+06	2.41629e+06	936099	606208	623536	618119	Anthracenes	8049-97-6	HMDB0004068	C05606	ko04916//Melanogenesis	Endocrine system	Organismal Systems
Tiglic acid	C5 H8 O2	1.464	101.06	4.09995e+07	1.67331e+07	1.05257e+07	3.11695e+07	3.8e+07	1.06155e+07	6.48182e+06	3.06926e+06	7.5152e+06	5.53278e+06	2.15821e+06	4.63499e+06	3.61892e+06	5.30869e+06	4.50501e+06	8.98411e+06	7.72071e+06	5.55271e+06	Fatty Acyls	-	HMDB0132474	-	-	-	-
N-Tetradecanamide	C14 H29 N O	8.808	228.232	1.03733e+08	1.31719e+08	8.03814e+07	9.19186e+07	1.40298e+08	7.80772e+07	8.55773e+07	7.96635e+07	7.13168e+07	7.86087e+07	9.12348e+07	2.18382e+08	1.29203e+08	1.92524e+08	1.18712e+08	1.00399e+08	9.35122e+07	8.65042e+07	--	--	--	-	-	-	-
Menaquinone	C31 H40 O2	7.146	445.311	4.34888e+06	984786	4.36468e+06	3.76932e+06	2.1139e+07	8.08124e+06	1.70743e+07	1.51901e+07	1.49312e+07	1.19127e+07	8.06047e+06	1.21611e+07	8.56075e+06	1.04619e+07	6.84162e+06	1.45782e+07	1.28053e+07	1.32563e+07	Naphthalenes	58-27-5	HMDB0001892	C00828	ko01100//Metabolic pathways;ko01110//Biosynthesis of secondary metabolites;ko04977//Vitamin digestion and absorption;ko00130//Ubiquinone and other terpenoid-quinone biosynthesis	Digestive system;Global and overview maps;Metabolism of cofactors and vitamins	Metabolism;Organismal Systems
Ursodeoxycholic acid	C24 H40 O4	8.242	415.281	20573547138	15599793626	15892452125	15081935112	5.26768e+08	1.12836e+08	3.24669e+08	9.984e+07	2.08036e+08	1.57388e+08	1.64135e+07	1.35125e+08	2.39821e+07	1.31252e+08	9.23688e+07	1349673848	1378292242	1310360713	Steroids and steroid derivatives	128-13-2	HMDB0000946	-	-	-	-
Deoxycorticosterone	C21 H30 O3	6.99	331.226	8.51851e+07	5.48925e+07	5.73927e+07	66228790	4.1959e+07	1.01511e+07	5.12232e+07	2.13454e+07	3.01489e+07	2.43879e+07	3.73276e+06	1.53131e+07	3.93815e+06	1.57799e+07	1.56632e+07	2.65482e+07	3.11545e+07	3.14996e+07	Steroids and steroid derivatives	64-85-7	HMDB0000016	C03205	ko01100//Metabolic pathways;ko00140//Steroid hormone biosynthesis;ko04925//Aldosterone synthesis and secretion	Endocrine system;Global and overview maps;Lipid metabolism	Metabolism;Organismal Systems
D-Galactosamine	C6 H14 Cl N O5	1.375	216.063	2.43963e+06	1.52341e+06	4.16887e+06	2.55873e+06	2.31443e+06	1.07256e+06	1.06046e+06	1.03287e+06	1.74559e+06	1.24692e+06	1.08124e+06	1.21268e+06	1.07386e+06	2.56088e+06	1.21749e+06	1.28879e+06	1.48578e+06	1.53314e+06	--	--	--	C02262	ko00052//Galactose metabolism	Carbohydrate metabolism	Metabolism
Ergothioneine	C9 H15 N3 O2 S	1.454	230.096	648750	513863	581438	465222	746754	517116	301763	618933	611168	434062	527361	1.16465e+06	541873	1.25817e+06	1.47745e+06	512071	342774	381932	Carboxylic acids and derivatives	497-30-3	HMDB0003045	C05570	ko00340//Histidine metabolism	Amino acid metabolism	Metabolism
Pantethine	C22 H42 N4 O8 S2	8.373	555.25	2.31421e+06	1.65274e+06	2.85981e+06	2.16127e+06	730073	3.99634e+06	2.80156e+06	6.17583e+06	5.99641e+06	5.34703e+06	5.75507e+06	1.48591e+06	5.1061e+06	1.01267e+06	5.81978e+06	6.35176e+06	5.19492e+06	5.52266e+06	Carboxylic acids and derivatives	16816-67-4	HMDB0003828	-	-	-	-
P-Coumaroyl Agmatine	C14 H20 N4 O2	4.988	299.147	1.42303e+06	1174442	571015	518837	1.44952e+06	606498	506949	436894	492821	552796	441615	637742	679526	540896	443665	505852	457559	579232	--	--	--	-	-	-	-
2-Aminobenzenesulfonamide	C6 H8 N2 O2 S	1.408	362.096	1.47834e+07	1.77497e+07	1.94185e+07	3.60007e+07	610009	4.58228e+06	2.36919e+06	1.13422e+06	2.61981e+06	9.14046e+06	1.32967e+06	767811	584267	947167	799038	1.37299e+06	2.36785e+06	2.5394e+06	--	--	--	-	-	-	-
Phosphoethanolamine	C2 H8 N O4 P	5.726	142.027	2.10788e+06	1.08616e+06	1.37906e+06	1.23419e+06	1.32942e+06	1.18424e+06	1.69443e+06	1.868e+06	3.50592e+06	1.61204e+06	3.77621e+06	4.54378e+07	1.80375e+07	4.32933e+07	1.46694e+07	6.51015e+06	7.30688e+06	7.45676e+06	Organic phosphoric acids and derivatives	1071-23-4	HMDB0000224	C00346	ko01100//Metabolic pathways;ko00564//Glycerophospholipid metabolism;ko04071//Sphingolipid signaling pathway;ko00600//Sphingolipid metabolism	Global and overview maps;Lipid metabolism;Signal transduction	Environmental Information Processing;Metabolism
Phylloquinone	C31 H46 O2	7.969	451.358	1.76754e+07	1.19417e+06	15226236	4.24302e+06	5.81853e+06	687248	1.48431e+06	687794	1.45408e+06	1.33542e+06	830107	616990	868499	4.09989e+06	682444	6.08932e+06	5.46126e+06	6.25769e+06	Prenol lipids	84-80-0	HMDB0015157	C02059	ko01100//Metabolic pathways;ko01110//Biosynthesis of secondary metabolites;ko04977//Vitamin digestion and absorption;ko00130//Ubiquinone and other terpenoid-quinone biosynthesis	Digestive system;Global and overview maps;Metabolism of cofactors and vitamins	Metabolism;Organismal Systems
Citraconic acid	C5 H6 O4	1.37	131.034	4.01214e+06	970966	1.49735e+06	945593	1.80158e+06	858257	1.97133e+06	1.82275e+06	2.00942e+06	1.47632e+06	1.23401e+06	9.29088e+06	2.95101e+06	5.69243e+06	2.20136e+06	1.08034e+06	807782	1.65734e+06	Fatty Acyls	498-23-7	HMDB0000634	C02226	ko01100//Metabolic pathways;ko01210//2-Oxocarboxylic acid metabolism;ko00290//Valine, leucine and isoleucine biosynthesis;ko00660//C5-Branched dibasic acid metabolism	Amino acid metabolism;Carbohydrate metabolism;Global and overview maps	Metabolism
3-Indoleacrylic acid	C11 H9 N O2	1.403	188.071	3.10809e+07	7.17967e+06	9.30017e+06	1.94597e+07	9.81111e+06	4.86425e+06	4.22286e+06	4.13023e+06	5.74525e+06	5.18798e+06	7.04337e+06	2.67179e+07	1.05714e+07	3.47205e+07	1.16576e+07	8.35239e+06	1.08101e+07	8.8696e+06	Indoles and derivatives	1204-06-4	HMDB0000734	-	-	-	-
Prostaglandin G2	C20 H32 O6	6.353	369.226	3.12252e+07	3.33375e+07	7.7794e+07	3.10026e+07	2.44632e+08	2.78316e+06	8.93086e+06	2.63211e+06	2.88124e+06	2.8808e+06	3.59817e+06	6.48304e+07	5.0309e+06	2.82282e+07	4.92313e+06	4.99224e+06	4.10003e+06	6.28604e+06	Fatty Acyls	51982-36-6	HMDB0003235	C05956	ko01100//Metabolic pathways;ko00590//Arachidonic acid metabolism;ko04726//Serotonergic synapse;ko04611//Platelet activation	Global and overview maps;Immune system;Lipid metabolism;Nervous system	Metabolism;Organismal Systems
N-Methylhydantoin	C4 H6 N2 O2	5.195	115.051	1.29524e+06	1.65295e+06	2.42509e+06	2.99891e+06	2.80058e+06	5.57677e+06	1.78937e+06	2.30822e+06	2.74615e+06	3.03941e+06	2.31452e+06	4.0048e+06	5.55216e+06	2.35665e+06	3.282e+06	4.32317e+06	4.51239e+06	4.03094e+06	Azolines	616-04-6	HMDB0003646	C02565	ko01100//Metabolic pathways;ko00330//Arginine and proline metabolism	Amino acid metabolism;Global and overview maps	Metabolism
Traumatic acid	C12 H20 O4	5.645	229.143	1.46626e+08	1.00863e+08	51867524	82253232	6.25993e+07	4.19236e+06	1.89682e+07	1.96538e+07	2.66551e+07	1.43371e+07	7.60348e+06	3.12288e+07	1.12049e+07	4.70007e+07	1.4588e+07	2.81117e+07	2.93612e+07	2.59322e+07	Fatty Acyls	6402-36-4	HMDB0000933	C16308	ko01110//Biosynthesis of secondary metabolites;ko00592//alpha-Linolenic acid metabolism	Global and overview maps;Lipid metabolism	Metabolism
Deoxyguanosine	C10 H13 N5 O4	4.834	250.094	6.07112e+06	6.00636e+06	3.55418e+06	4.08416e+06	4.21954e+06	2.3055e+06	2.58103e+06	2.08455e+06	2.63284e+06	3.15739e+06	2.18727e+06	5.64462e+06	3.93561e+06	1.10976e+07	2.56505e+06	2.99509e+06	4.16581e+06	2.53374e+06	Purine nucleosides	961-07-9	HMDB0000085	C00330	ko01100//Metabolic pathways;ko00230//Purine metabolism	Global and overview maps;Nucleotide metabolism	Metabolism
Estradiol Benzoate	C25 H28 O3	5.563	377.21	1.42621e+06	1.37975e+06	1.34271e+06	1.17913e+06	2.5568e+06	2.25041e+06	7.01867e+06	5.76646e+06	5.87474e+06	1.66038e+07	3.80674e+06	5.49148e+06	4.78765e+06	2.88109e+06	1.6116e+06	2.89033e+06	2.58346e+06	2.87694e+06	--	--	--	-	-	-	-
Phenylpropiolic acid	C9 H6 O2	1.14	147.045	2.27407e+08	213195967	1.13902e+08	2.10125e+08	6.09688e+07	6.62612e+07	106491048	1.62743e+08	1.21261e+08	1.19753e+08	4.74658e+07	6.66265e+07	5.16858e+07	63852188	6.52328e+07	1.03433e+08	1.164e+08	9.936e+07	Benzene and substituted derivatives	637-44-5	HMDB0002359	-	-	-	-
2-Methoxyestradiol (2-MeOE2)	C19 H26 O3	5.438	303.195	281641	291796	296697	339107	447918	308665	323228	326112	363261	344223	567395	889071	335048	1.36913e+06	340785	353582	350400	342369	--	--	--	-	-	-	-
Choline Glycerophosphate	C8 H20 N O6 P	1.967	280.091	109728	105070	114140	119860	148834	91068.2	65985	121159	103133	51934	202026	301644	282363	394145	89533.4	76207.5	84929.5	127743	Glycerophospholipids	28319-77-9	HMDB0000086	C00670	ko00564//Glycerophospholipid metabolism;ko05231//Choline metabolism in cancer;ko00565//Ether lipid metabolism	Cancers;Lipid metabolism	Human Diseases;Metabolism
Quinic acid	C7 H12 O6	5.786	193.071	797293	730467	467911	671598	847475	591073	371762	426016	544450	386793	1.93251e+06	2.07129e+06	977405	2.37725e+06	799604	596414	613462	608133	Quinolines and derivatives	91-63-4	HMDB0042004	C00296	ko00400//Phenylalanine, tyrosine and tryptophan biosynthesis	Amino acid metabolism	Metabolism
Glycohyocholic acid Sodium salt	C26 H42 N Na O6	6.989	488.3	7.08157e+06	5.61634e+06	2.70976e+07	5.30373e+06	1.14284e+07	1.47427e+07	1.63459e+07	2.21588e+07	3.03978e+07	9.12039e+06	1.20615e+07	8.74402e+06	1.03738e+07	8.79061e+06	1.43667e+07	1.53338e+07	2.0839e+07	2.04161e+07	--	--	--	-	-	-	-
S-Sulfo-L-cysteine	C3 H7 N O5 S2	1.576	201.984	1.51496e+06	1.4072e+06	2.16933e+06	1.64476e+06	2.16749e+06	3.30806e+06	1.20911e+07	1.48541e+07	1.17488e+07	7.8054e+06	3.01662e+06	2.83105e+06	3.45009e+06	2.81193e+06	5.13261e+06	4.0527e+06	4.1643e+06	2.45587e+06	Carboxylic acids and derivatives	1637-71-4	HMDB0000731	C05824	ko01100//Metabolic pathways;ko01230//Biosynthesis of amino acids;ko00270//Cysteine and methionine metabolism	Amino acid metabolism;Global and overview maps	Metabolism
Nicotinic Acid	C6 H5 N O2	1.91	124.039	3924265416	3782803658	2867975716	3393809515	2672066172	2.49864e+08	3.46963e+08	191874832	8.1886e+08	6.37804e+08	4.63782e+08	1197040120	4.94426e+08	2686020640	7.25425e+08	836138568	7.94494e+08	1150680950	Carboxylic acids and derivatives	583-08-4	HMDB0003269	C00253	ko01100//Metabolic pathways;ko01110//Biosynthesis of secondary metabolites;ko01120//Microbial metabolism in diverse environments;ko00760//Nicotinate and nicotinamide metabolism;ko05133//Pertussis	Global and overview maps;Infectious diseases;Metabolism of cofactors and vitamins	Human Diseases;Metabolism
Propionyl-L-carnitine	C10 H19 N O4	5.801	218.139	5.62587e+06	4.49906e+06	3.04703e+06	3.56204e+06	5.27555e+06	1.8295e+06	2.14348e+06	2.97331e+06	2.52669e+06	3.05161e+06	2.8585e+06	1.17282e+07	5.70892e+06	9.40402e+06	5.50241e+06	4.19386e+06	3.8864e+06	3.73197e+06	Fatty Acyls	17298-37-2	HMDB0000824	-	-	-	-
5-oxoproline	C5 H7 N O3	2.265	130.05	42382191	3.88841e+07	5.43684e+07	3.85841e+07	1.71859e+08	2.59188e+07	4.87162e+07	4.25579e+07	7.14147e+07	3.78552e+07	1.95931e+07	8.49662e+07	5.31217e+07	2.22456e+08	7.06098e+07	6.05576e+07	6.02582e+07	5.62784e+07	Carboxylic acids and derivatives	-	HMDB0060262	C01879	ko01100//Metabolic pathways;ko00480//Glutathione metabolism	Global and overview maps;Metabolism of other amino acids	Metabolism
1,3-Dimethyluracil	C6 H8 N2 O2	1.683	141.066	2.2474e+07	4.21341e+07	3.03738e+07	3.0246e+07	7.37181e+07	1.0098e+07	1.3448e+07	7.30613e+06	1.85384e+07	1.1704e+07	8.55034e+07	2.13938e+08	1.54806e+08	161723643	1.37259e+08	4.73528e+07	4.71923e+07	4.78919e+07	Diazines	874-14-6	HMDB0002144	-	-	-	-
Beta-Muricholic acid	C24 H40 O5	6.917	409.294	5511798811	8615256891	5577206479	11118190372	10686900136	3.73994e+08	4953579194	1942470317	2723219364	2413982612	3.38017e+07	2415357083	1.65976e+07	3113953328	1326984709	2315679294	2556454862	2507349836	Steroids and steroid derivatives	39016-49-4	HMDB0000865	-	-	-	-
Dimetghyl 4-Hydroxyisophthalate	C10 H10 O5	4.639	211.06	2.60686e+06	1.95882e+06	2.06654e+06	2.04247e+06	3.46082e+06	4.52787e+06	5.22835e+06	6.42909e+06	8.45152e+06	3.75909e+06	8.11914e+06	2.97984e+07	1.93742e+07	1.16322e+07	1.7337e+07	1.00954e+07	8.47974e+06	1.16486e+07	--	--	--	-	-	-	-
L-Tyrosinemethylester	C10 H13 N O3	5.037	196.097	1.91288e+07	1.7594e+07	1.12848e+07	1.48242e+07	6.53633e+06	2.93875e+06	2.01698e+06	3.35532e+06	3.2581e+06	2.79461e+06	3.92303e+06	7.62648e+06	5.30059e+06	7.24452e+06	4.10073e+06	6.12444e+06	5.33463e+06	6.09493e+06	--	--	--	-	-	-	-
Deoxycytidine	C9 H13 N3 O4	1.489	228.098	5.94334e+07	4.15097e+07	6.09088e+07	5.33596e+07	4.87635e+07	6.45682e+07	5.03423e+07	5.9789e+07	4.22181e+07	2.5841e+07	4.39848e+07	8.93366e+07	5.64429e+07	6.63957e+07	5.18502e+07	4.35431e+07	5.33512e+07	5.77582e+07	Pyrimidine nucleosides	951-77-9	HMDB0000014	C00881	ko00240//Pyrimidine metabolism	Nucleotide metabolism	Metabolism
5beta-Androstane-3,17-dione	C19 H28 O2	9.172	289.216	2.38419e+06	3.07092e+06	1.70786e+06	1.99597e+06	4.81226e+06	2.86347e+06	2.251e+06	2.53976e+06	2.36002e+06	2.83005e+06	1.36769e+06	2.58669e+06	2.16877e+06	2.53323e+06	1.63126e+06	2.44953e+06	2.24648e+06	2.80166e+06	Steroids and steroid derivatives	1229-12-5	HMDB0003769	C03772	ko00140//Steroid hormone biosynthesis	Lipid metabolism	Metabolism
13-HPODE	C18 H32 O4	6.101	313.237	6.33422e+06	6.21679e+06	5.56561e+06	6.30483e+06	2.08786e+07	2.33948e+06	1.21427e+06	1.30045e+06	1.69373e+06	2.60024e+06	1.71339e+06	8.82006e+06	3.65881e+06	1.27787e+07	3.25964e+06	4.34937e+06	4.05873e+06	3.78122e+06	Fatty Acyls	33964-75-9	HMDB0003871	C04717	ko01100//Metabolic pathways;ko00591//Linoleic acid metabolism	Global and overview maps;Lipid metabolism	Metabolism
Nicotinamide N-oxide	C6 H6 N2 O2	1.772	139.05	6.39805e+07	7.12922e+07	8.68505e+07	1.2624e+08	7.43526e+07	8.34001e+06	3.29714e+06	3.39149e+06	5.82124e+06	2.85234e+06	3.27065e+07	6.4542e+06	8.94644e+06	8.35802e+06	2.38855e+07	2.93864e+07	2.47301e+07	2.28994e+07	Pyridines and derivatives	1986-81-8	HMDB0002730	-	-	-	-
Lysopa 16:0	C19 H39 O7 P	6.134	411.249	8.11748e+07	8.57504e+07	5.48047e+07	8.05846e+07	5.69234e+07	1.55038e+07	2.26352e+07	1.52679e+07	1.44375e+07	1.56305e+07	6.25897e+06	5.44654e+07	2.43724e+07	8.86182e+07	1.24679e+07	2.59296e+07	2.65854e+07	3.1274e+07	--	--	--	-	-	-	-
Glutaric Acid	C5 H8 O4	1.48	133.049	2.51373e+07	1.71332e+07	2.63582e+07	2.52462e+07	1.46143e+07	2.02763e+07	3.34693e+07	5.54679e+07	2.46603e+07	1.5378e+07	4.97865e+07	4.53176e+07	2.21151e+07	2.66079e+07	4.80722e+07	2.70226e+07	2.74567e+07	2.21685e+07	Carboxylic acids and derivatives	110-94-1	HMDB0000661	C00489	ko01120//Microbial metabolism in diverse environments;ko00310//Lysine degradation;ko00071//Fatty acid degradation	Amino acid metabolism;Global and overview maps;Lipid metabolism	Metabolism
Taurodeoxycholic acid sodium salt	C26 H44 N Na O6 S	6.004	522.286	2.82318e+07	942756	782674	4.02611e+06	1.37944e+06	1.71398e+06	1.14812e+07	2.55771e+06	4.72687e+06	1.06342e+06	3.40835e+07	7.97547e+06	813463	3.96938e+06	1.70452e+06	5.39197e+06	3.99152e+06	2.5499e+06	Steroids and steroid derivatives	516-50-7	HMDB0000896	-	-	-	-
Lysopc 16:1	C24 H48 N O7 P	9.367	494.323	2.12394e+07	2.28206e+06	1.47851e+07	4.82574e+06	910354	492916	665770	564853	716209	999989	1.13551e+06	1.4859e+06	796175	1.39472e+06	759902	539998	536653	567112	--	--	--	-	-	-	-
S-Lactoyglutathione	C13 H21 N3 O8 S	4.617	380.111	286367	269356	379123	319352	1.22927e+06	2.64787e+06	1.2414e+06	1.3265e+06	2.11629e+06	1.28136e+06	1.92851e+06	2.7302e+06	2.23332e+06	2.13859e+06	1.96804e+06	1.48505e+06	1.42439e+06	933379	--	--	--	-	-	-	-
Hydrocortisone	C21 H30 O5	6.684	363.216	1.37079e+07	1.25254e+07	8.97629e+06	1.4293e+07	9.86343e+06	3.46906e+06	3.79333e+06	3.97399e+06	3.96552e+06	4.01706e+06	4.88964e+06	6.17754e+06	5.97158e+06	7.93032e+06	4.89669e+06	7.20143e+06	7.04676e+06	6.01112e+06	Steroids and steroid derivatives	50-23-7	HMDB0000063	C00735	ko01100//Metabolic pathways;ko04976//Bile secretion;ko00140//Steroid hormone biosynthesis;ko04080//Neuroactive ligand-receptor interaction;ko05200//Pathways in cancer;ko05215//Prostate cancer;ko04960//Aldosterone-regulated sodium reabsorption	Cancers;Digestive system;Excretory system;Global and overview maps;Lipid metabolism;Signaling molecules and interaction	Environmental Information Processing;Human Diseases;Metabolism;Organismal Systems
DL-Norvaline	C5 H11 N O2	1.372	118.086	4.65235e+08	2.61756e+08	3.68021e+07	4.53884e+08	1.78352e+07	7.09111e+07	7.26648e+07	6.05334e+07	4.87078e+07	3.54894e+07	4.55098e+07	104891815	1.34563e+08	1.16682e+08	1.1287e+08	7.2593e+07	5.81568e+07	7.88135e+07	Carboxylic acids and derivatives	760-78-1	HMDB0013716	-	-	-	-
N6-Succinyl Adenosine	C14 H17 N5 O8	5.045	384.115	8.80644e+06	3.42792e+06	6.03485e+06	3.31594e+06	5.34503e+07	6.23106e+07	3.62993e+07	9.12152e+07	4.7505e+07	4.01086e+07	1.09327e+08	1.17427e+08	1.60189e+08	2.20893e+08	1.01398e+08	5.90297e+07	5.29921e+07	5.82088e+07	--	--	--	-	-	-	-
L-Alanyl-L-Lysine	C9 H19 N3 O3	1.374	218.149	6.69065e+06	1.0736e+07	2.47287e+07	1.39425e+07	3.01309e+06	2.80025e+06	1.33221e+07	3.26135e+06	1.52349e+07	8.82094e+06	2.5267e+06	2.8109e+06	3.39692e+06	4.68343e+06	2.26029e+06	4.36025e+06	4.68359e+06	7.97484e+06	Carboxylic acids and derivatives	-	HMDB0028692	-	-	-	-
Lysopc 16:2 (2N Isomer)	C24 H46 N O7 P	9.076	492.307	4.49044e+06	6.98356e+06	6.38865e+06	1.34832e+07	617547	523931	1.00554e+06	741736	2.06812e+06	3.98919e+06	679774	513437	503664	993990	422036	935754	655191	480645	--	--	--	-	-	-	-
N-lactoyl-phenylalanine	C12 H15 N O4	1.472	255.133	6.06222e+07	5.44066e+07	5.3191e+07	7.13676e+07	3.66519e+07	8.98432e+06	1.59995e+06	2.5815e+07	1.08952e+07	8.47922e+06	8.35034e+06	3.01734e+07	1.36855e+07	5.21591e+07	12415420	2.27439e+07	2.07932e+07	2.16911e+07	Carboxylic acids and derivatives	-	HMDB0062175	-	-	-	-
3-(2-Naphthyl)-D-Alanine	C13 H13 N O2	5.494	216.102	3.51612e+06	2.88331e+06	2.28229e+06	3.94987e+06	2.86234e+06	2.65879e+07	3.7843e+07	2.9332e+07	3.3986e+07	3.88074e+07	1.49045e+07	110781590	3.36758e+07	8.3924e+07	2.87578e+07	2.4912e+07	2.53062e+07	2.79276e+07	--	--	--	-	-	-	-
Pregnenolone	C21 H32 O2	7.024	317.247	1.80718e+07	1.94216e+07	7.83203e+06	1.65296e+07	6.31661e+06	5.45766e+06	4.60613e+06	9.35158e+06	8.93836e+06	8.11329e+06	3.78469e+06	5.24107e+06	2.43405e+06	5.09255e+06	5.00136e+06	7.83747e+06	9.23991e+06	1.06039e+07	Steroids and steroid derivatives	145-13-1	HMDB0000253	C01953	ko01100//Metabolic pathways;ko00140//Steroid hormone biosynthesis;ko04925//Aldosterone synthesis and secretion;ko04913//Ovarian Steroidogenesis	Endocrine system;Global and overview maps;Lipid metabolism	Metabolism;Organismal Systems
N-Oleoyl Glycine	C20 H37 N O3	7.118	340.284	4.64426e+06	2.65911e+06	4.42099e+06	6.08268e+06	2.55707e+06	2.6153e+06	2.28801e+06	3.46744e+06	3.72411e+06	2.6865e+06	3.62741e+06	3.03784e+06	3.82059e+06	3.39642e+06	3.82541e+06	2.93317e+06	2.82718e+06	3.30893e+06	--	--	--	-	-	-	-
JNJ-1661010	C19 H19 N5 O S	5.155	366.139	5.8929e+06	4.10398e+06	4.98041e+06	5.3016e+06	4.80713e+06	1.88683e+08	1.10617e+08	1.94693e+08	2.58281e+08	118061708	8.49794e+07	5.08875e+07	1.95107e+08	4.96275e+08	1.75061e+08	1.49489e+08	1.09809e+08	1.63731e+08	--	--	--	-	-	-	-
Anthranilic acid	C7 H7 N O2	4.93	138.055	2.02858e+07	2.20295e+07	1.19975e+07	2.11711e+07	1.35288e+07	7.31154e+06	6.32978e+06	9.83963e+06	7.04335e+06	6.05698e+06	1.24298e+07	3.37265e+07	2.24659e+07	3.04387e+07	1.87726e+07	1.06458e+07	1.06755e+07	1.31611e+07	Benzene and substituted derivatives	118-92-3	HMDB0001123	C00108	ko01100//Metabolic pathways;ko01110//Biosynthesis of secondary metabolites;ko01120//Microbial metabolism in diverse environments;ko01130//Biosynthesis of antibiotics;ko01230//Biosynthesis of amino acids;ko00380//Tryptophan metabolism;ko00400//Phenylalanine, tyrosine and tryptophan biosynthesis;ko01220//Degradation of aromatic compounds	Amino acid metabolism;Global and overview maps	Metabolism
D-Proline	C5 H9 N O2	5.253	116.071	1.31769e+08	212738966	2.97647e+08	1.81373e+08	9.41583e+07	1.17014e+08	1.61426e+08	1.18516e+08	1.17381e+08	1.64824e+08	1.00677e+08	1.12674e+08	7.97828e+07	7.66618e+07	8.29147e+07	1.507e+08	1.26673e+08	2.3773e+08	Carboxylic acids and derivatives	344-25-2	HMDB0003411	C00763	ko01100//Metabolic pathways;ko00330//Arginine and proline metabolism	Amino acid metabolism;Global and overview maps	Metabolism
3-Amino-4-methylpentanoic acid	C6 H13 N O2	3.182	132.102	2596743583	2304412811	2167605263	1505293029	4724367479	2514183088	3287454655	4287555171	1878928389	1633206733	1045143631	5502451548	2716079040	1087823187	2764605514	2042701082	2096846949	2070938581	Carboxylic acids and derivatives	5699-54-7	HMDB0003640	-	-	-	-
3-Nitro-L-Tyrosine	C9 H10 N2 O5	1.496	227.065	3.39031e+07	3.21502e+07	4.19467e+07	3.31938e+07	2.50235e+07	3.61425e+07	4.67847e+07	2.09657e+07	5.06478e+07	3.59397e+07	3.1032e+07	4.67303e+07	1.67823e+07	4.31158e+07	3.62322e+07	2.81453e+07	2.50154e+07	2.79565e+07	--	--	--	-	-	-	-
Histamine	C5 H9 N3	1.506	112.087	2.2801e+07	1.00521e+07	8.00493e+06	1.2377e+07	1.5463e+07	4.90067e+06	5.35914e+06	5.93539e+06	5.28018e+06	4.61324e+06	8.26663e+06	2.60363e+07	1.51063e+07	2.35824e+07	1.95451e+07	7.63516e+06	9.05528e+06	1.29838e+07	Organonitrogen compounds	51-45-6	HMDB0000870	C00388	ko01100//Metabolic pathways;ko01110//Biosynthesis of secondary metabolites;ko04080//Neuroactive ligand-receptor interaction;ko04974//Protein digestion and absorption;ko00340//Histidine metabolism;ko04664//Fc epsilon RI signaling pathway;ko04721//Synaptic vesicle cycle;ko04750//Inflammatory mediator regulation of TRP channels;ko05310//Asthma;ko04971//Gastric acid secretion	Amino acid metabolism;Digestive system;Global and overview maps;Immune diseases;Immune system;Nervous system;Sensory system;Signaling molecules and interaction	Environmental Information Processing;Human Diseases;Metabolism;Organismal Systems
Methyl EudesMate	C11 H14 O5	5.615	209.081	8.81725e+07	3.1755e+07	2.54465e+07	3.20215e+07	3.18656e+06	2.83053e+06	2.71313e+06	4.79135e+06	4.70694e+07	6.89147e+06	5.68849e+06	2.62515e+07	1.12319e+07	2.01637e+08	9.87515e+06	1.54482e+07	1.3832e+07	1.30234e+07	--	--	--	-	-	-	-
Adenine	C5 H5 N5	4.845	136.062	2.93985e+06	3.12941e+06	4.58712e+06	2.67877e+06	8.81984e+06	9.65109e+06	2.01524e+07	4.90632e+06	7.00612e+06	7.74879e+06	5.57165e+06	2.63123e+06	8.24636e+06	4.13498e+06	4.3034e+06	8.53898e+06	8.39208e+06	8.79623e+06	Imidazopyrimidines	73-24-5	HMDB0000034	C00147	ko01100//Metabolic pathways;ko00230//Purine metabolism	Global and overview maps;Nucleotide metabolism	Metabolism
Pyridoxine O-Glucoside	C14 H21 N O8	5.045	332.135	2.14629e+06	2.07851e+06	1.5943e+06	1.20265e+06	1.56786e+06	2.50471e+06	6.45394e+06	1.04929e+07	2.14192e+06	7.30237e+06	1.20623e+06	3.50838e+06	1.23637e+06	7.53862e+06	2.74774e+06	2.2755e+06	1.87501e+06	2.05749e+06	--	--	--	-	-	-	-
Linolelaidic Acid (C18:2N6T)	C18 H32 O2	8.174	281.247	3.34053e+06	3.77666e+06	2.15035e+06	2.84581e+06	3.01694e+06	4.44749e+06	1.96782e+07	7.19464e+06	1.50695e+07	1.68564e+07	5.69252e+06	1.53828e+07	1.08912e+07	4.12778e+06	2.0531e+07	2.07291e+07	1.98115e+07	1.96721e+07	--	--	--	-	-	-	-
3-Hydroxypicolinic acid	C6 H5 N O3	2.114	140.034	1.11597e+07	1.23428e+07	8.47801e+06	1.325e+07	1.10676e+07	6.71884e+06	4.54215e+06	1.48665e+07	5.11892e+06	4.31264e+06	1.16454e+07	7.25376e+06	5.31065e+06	7.90902e+06	1.05641e+07	6.07734e+06	5.99651e+06	5.47063e+06	Pyridines and derivatives	874-24-8	HMDB0013188	-	-	-	-
Ethyl chrysanthemumate	C12 H20 O2	7.409	197.153	1017481512	576561687	4.80242e+08	1380718176	4.72424e+06	1.13826e+06	6.13148e+06	1.49413e+06	1.55623e+06	1.37958e+06	1.49483e+06	2.78289e+06	1.54258e+06	2.38366e+06	1.69745e+06	1.19214e+07	8.89577e+06	9.18406e+06	--	--	--	-	-	-	-
Epinephrine bitartrate	C13 H19 N O9	4.808	334.114	8.57018e+06	1.7875e+06	2.65619e+06	2.05488e+06	2.20103e+06	7.14198e+06	1.13131e+07	6.09313e+06	1.32105e+07	7.43001e+06	1.01907e+07	3.49172e+07	7.35751e+06	6.69716e+06	2.16068e+07	3.68074e+07	2.59172e+07	3.4343e+07	Phenols	114-07-8	HMDB0014344	-	-	-	-
Kynurenic acid O-hexside	C16 H17 N O8	5.151	352.104	1.65904e+06	1.9096e+06	2.25977e+06	1.77648e+06	1.42647e+07	3.50585e+06	5.6867e+06	7.52025e+06	1.37466e+07	3.18667e+06	4.40471e+06	5.68236e+06	4.38722e+06	1.32424e+07	5.00579e+06	5.67562e+06	6.11405e+06	9.00879e+06	--	--	--	-	-	-	-
Boc-beta-cyano-L-alanine	C9 H14 N2 O4	1.491	215.102	2.85669e+07	2.85645e+07	2.07356e+07	3.43701e+07	3.84362e+07	1.52383e+07	2.06141e+07	1.95978e+07	2.38226e+07	1.62344e+07	2.04595e+07	3.17412e+07	1.74501e+07	4.15627e+07	2.03254e+07	2.34427e+07	2.04095e+07	1.66546e+07	--	--	--	-	-	-	-
L-Pipecolate	C6 H11 N O2	1.187	130.086	1.31574e+08	1.09836e+08	1.58665e+08	1.2416e+08	2.15245e+08	2.91455e+08	2.07663e+08	2.54824e+08	1.98675e+08	1.70933e+08	1.08725e+08	2.09201e+08	3.83596e+08	4.20021e+07	1.71594e+08	241677113	2.32532e+08	2.27252e+08	Carboxylic acids and derivatives	3105-95-1	HMDB0000716	C00408	ko01100//Metabolic pathways;ko01110//Biosynthesis of secondary metabolites;ko00310//Lysine degradation	Amino acid metabolism;Global and overview maps	Metabolism
Nicotinate ribonucleoside	C11 H13 N O6	2.164	256.082	1.93525e+07	1.17692e+07	1.22288e+07	1.14482e+07	6.30825e+07	1.00975e+07	2.2731e+07	2.61984e+07	2.41896e+07	1.37907e+07	9.06122e+06	6.81893e+07	3.08717e+07	6.10105e+07	3.54735e+07	2.66613e+07	2.35905e+07	2.35132e+07	Organooxygen compounds	-	HMDB0006809	-	-	-	-
L-Threonine	C4 H9 N O3	1.524	120.066	1.10337e+07	1.01182e+07	1.34916e+07	3.24168e+07	1.4644e+07	1.84775e+07	1.33179e+07	1.78362e+07	1.79946e+07	1.32986e+07	9.5386e+06	1.23271e+07	2.47467e+07	1.0691e+07	1.81994e+07	1.49117e+07	1.61952e+07	1.66188e+07	Carboxylic acids and derivatives	72-19-5	HMDB0000167	C00188	ko01100//Metabolic pathways;ko01110//Biosynthesis of secondary metabolites;ko01120//Microbial metabolism in diverse environments;ko01130//Biosynthesis of antibiotics;ko01230//Biosynthesis of amino acids;ko02010//ABC transporters;ko04974//Protein digestion and absorption;ko00970//Aminoacyl-tRNA biosynthesis;ko00261//Monobactam biosynthesis;ko00260//Glycine, serine and threonine metabolism;ko04978/…	Amino acid metabolism;Biosynthesis of other secondary metabolites;Digestive system;Global and overview maps;Membrane transport;Metabolism of cofactors and vitamins;Translation	Environmental Information Processing;Genetic Information Processing;Metabolism;Organismal Systems
Tauro-alpha-Muricholic acid sodium salt	C26 H44 N Na O7 S	8.346	538.28	1.02073e+08	2.13323e+07	1733849938	1.32447e+07	1.47632e+07	2491472833	3964364416	3547541407	3264441893	3285515298	2911043834	1928846157	3800890174	1181401927	3500923402	3167477219	3157223332	3212449888	--	--	--	-	-	-	-
Uracil	C4 H4 N2 O2	1.556	113.035	1.31717e+08	1.07362e+08	8.63965e+07	9.44042e+07	5.68702e+07	1.19234e+07	3.11608e+07	1.07458e+07	3.7723e+07	1.63879e+07	9.88145e+06	2.09793e+07	1.35445e+07	9.06163e+07	2.05516e+07	3.14139e+07	3.19856e+07	3.35159e+07	Diazines	66-22-8	HMDB0000300	C00106	ko01100//Metabolic pathways;ko00240//Pyrimidine metabolism;ko00410//beta-Alanine metabolism;ko00770//Pantothenate and CoA biosynthesis	Global and overview maps;Metabolism of cofactors and vitamins;Metabolism of other amino acids;Nucleotide metabolism	Metabolism
Dl-3-Hydroxy-kynurenine	C10 H12 N2 O4	4.826	225.087	3.94304e+06	1.40763e+06	1.43606e+06	1.76874e+06	1.87068e+06	1.12924e+06	924862	952179	859142	935120	743732	2.20912e+06	2.04635e+06	2.25172e+06	1.36771e+06	1.22173e+06	1.52944e+06	1.10157e+06	--	--	--	-	-	-	-
3-Methylindole	C9 H9 N	5.208	132.081	1.60083e+07	1.41206e+07	2.53224e+07	4.0971e+07	3.63945e+07	8.35119e+07	2.04692e+07	1.55901e+07	2.42064e+07	2.35899e+07	3.70752e+07	2.55609e+07	8.14007e+07	1.09784e+07	3.56236e+07	6.26589e+07	5.66447e+07	4.31751e+07	Indoles and derivatives	83-34-1	HMDB0000466	-	-	-	-
(-)-Caryophyllene oxide	C15 H24 O	8.485	239.2	5.36518e+06	6.73205e+06	4.68508e+06	5.99034e+06	2.56491e+06	2.82542e+06	2.1554e+06	2.36697e+06	1.61031e+06	2.49724e+06	2.41087e+06	1.522e+06	2.33622e+06	1.20108e+06	2.47118e+06	3.61606e+06	3.47616e+06	2.81656e+06	--	--	--	-	-	-	-
(-)-Epigallocatechin	C15 H14 O7	5.173	305.07	2.43985e+07	2.68428e+07	9.09279e+06	2.46747e+07	2.47162e+07	2.78042e+06	2.74066e+06	2.30817e+06	2.60611e+06	2.81289e+06	2.08478e+06	2.58587e+07	4.36714e+06	8.64986e+06	5.80836e+06	3.47417e+06	3.98386e+06	4.17012e+06	--	--	--	-	-	-	-
(+)-ar-Turmerone	C15 H20 O	5.628	217.158	1.62219e+07	2.165e+07	9.84999e+06	1.45957e+07	1.79005e+06	983298	838416	885731	870864	934296	1.46658e+06	1.68857e+06	810275	1.93545e+06	785942	2.39621e+06	1.93289e+06	2.25497e+06	--	--	--	-	-	-	-
(+)-Evodiamine	C19 H17 N3 O	2.413	304.139	1.11846e+06	1.70528e+06	1.7884e+06	1.61752e+06	1.22813e+07	2.09125e+06	8.37927e+06	5.72503e+06	8.07478e+06	5.47154e+06	2.96818e+06	2.54522e+07	1.09895e+07	3.38328e+07	1.73409e+07	6.53663e+06	7.71977e+06	6.79184e+06	--	--	--	-	-	-	-
(+/-)10(11)-EpDPA	C22 H32 O3	8.207	343.227	1.57891e+08	2.70985e+08	1.07916e+08	2.61703e+08	1.07115e+08	7.07656e+06	1.15058e+07	5.08142e+06	5.72178e+06	7.33499e+06	3.31091e+06	3.80605e+07	4.93991e+06	1.16226e+08	4.57612e+06	5.11009e+06	8.6447e+06	8.00443e+06	--	--	--	-	-	-	-
(+/-)11(12)-DiHET	C20 H34 O4	5.411	373.208	4.19626e+07	5.74202e+07	6.508e+07	6.60264e+07	2.26197e+07	7.85355e+06	1.17125e+07	1.8867e+06	1.49457e+07	1.06598e+07	547515	6.60147e+06	2.36173e+06	8.23285e+06	1.58731e+06	5.9232e+06	5.17386e+06	5.79766e+06	--	--	--	-	-	-	-
(+/-)12(13)-DiHOME	C18 H34 O4	7.502	313.238	1.20504e+09	1.26751e+09	3.66188e+08	2.73428e+09	1.06471e+09	1.53162e+07	7.32316e+07	8.36235e+06	9.27949e+06	1.44182e+07	5.25621e+06	2.34509e+08	7.59358e+06	2.025e+08	6.81557e+06	1.52282e+07	1.65014e+07	1.61835e+07	--	--	--	-	-	-	-
(+/-)19(20)-DiHDPA	C22 H34 O4	7.728	361.238	1.05912e+08	1.81016e+08	5.62529e+07	1.88201e+08	1.5521e+08	4.55373e+06	4.92679e+06	5.60451e+06	5.30881e+06	4.90381e+06	3.71472e+06	1.46412e+07	5.00486e+06	3.47955e+07	5.25458e+06	5.06368e+06	4.87228e+06	5.68081e+06	--	--	--	-	-	-	-
(+/-)5-iPF2α-VI	C20 H34 O5	5.936	389.219	1.08932e+07	1.27007e+07	5.64137e+06	9.66749e+06	8.01098e+06	5.9413e+06	817328	930579	956660	1.61542e+06	6.955e+06	7.88103e+06	1.69848e+06	8.86694e+06	1.58148e+06	1.87102e+06	1.93538e+06	1.39047e+06	--	--	--	-	-	-	-
(+/-)9,10-dihydroxy-12Z-octadecenoic acid	C18 H34 O4	7.603	313.238	1.20111e+09	8.93507e+08	3.13206e+08	1.11587e+09	5.80934e+08	1.28734e+07	5.1967e+07	9.05102e+06	8.11545e+06	8.99557e+06	4.04626e+06	1.03387e+08	5.58513e+06	1.48901e+08	5.52717e+06	1.05516e+07	9.10164e+06	1.0039e+07	--	--	--	-	-	-	-
(+/-)9-HpODE	C18 H32 O4	7.304	311.223	8.74995e+08	1.64303e+09	6.02622e+08	1.88556e+09	1.22552e+09	1.15474e+07	8.39916e+07	2.32078e+07	5.39158e+07	3.08365e+07	6.50883e+06	1.40118e+08	1.78773e+07	2.10069e+08	8.78962e+06	2.49747e+07	2.50252e+07	2.86947e+07	--	--	--	-	-	-	-
(+/-)-Cannabichromeorcin	C17 H22 O2	5.394	259.171	2.71694e+06	2.32404e+06	2.38486e+06	3.20631e+06	3.58546e+06	5.2609e+06	5.31123e+06	4.54496e+06	7.54356e+06	4.47427e+06	2.04584e+06	1.1187e+07	6.24583e+06	1.08085e+07	4.08335e+06	4.647e+06	4.08296e+06	4.85931e+06	--	--	--	-	-	-	-
(±)10(11)-EpDPA	C22 H32 O3	8.629	343.228	9.6142e+07	1.85533e+08	6.24896e+07	1.65799e+08	1.48747e+08	2.51165e+07	2.92931e+07	1.74039e+07	1.61609e+07	2.29262e+07	4.78918e+06	4.85807e+07	1.07451e+07	7.76693e+07	6.94984e+06	1.74674e+07	1.68674e+07	2.04716e+07	--	--	--	-	-	-	-
(±)11(12)-DiHET	C20 H34 O4	6.283	356.278	5.20543e+06	4.10681e+06	1.51387e+06	3.85339e+06	1.56813e+07	1.9065e+07	3.81534e+06	1.90218e+07	1.68942e+07	1.32702e+07	1.27501e+07	8.99372e+06	1.20363e+07	6.36987e+06	1.66794e+07	1.40262e+07	1.39011e+07	1.00818e+07	--	--	--	-	-	-	-
(±)12(13)-DiHOME	C18 H34 O4	6.895	313.238	2.65192e+08	4.83946e+08	1.0798e+08	4.97649e+08	2.62124e+08	5.77727e+06	1.00647e+07	4.91997e+06	4.6399e+06	8.24225e+06	4.84936e+06	3.69866e+07	5.28415e+06	4.66644e+07	4.45924e+06	7.35368e+06	8.54313e+06	1.06651e+07	--	--	--	-	-	-	-
(±)17(18)-DiHETE	C20 H32 O4	7.414	335.223	3.37093e+07	5.23233e+07	1.98638e+07	6.20437e+07	1.0454e+08	4.61027e+06	5.65008e+06	5.26261e+06	3.24583e+06	4.90588e+06	3.79725e+06	5.97414e+06	4.55009e+06	1.25902e+07	5.01764e+06	4.26305e+06	3.89945e+06	5.53973e+06	--	--	--	-	-	-	-
(±)17(18)-EpETE methyl ester	C21 H32 O3	6.681	350.268	1.61403e+07	1.23885e+07	1.24657e+07	8.52914e+06	1.70405e+07	2.37877e+06	8.39658e+06	3.9449e+06	1.37392e+07	9.81573e+06	4.24058e+06	2.94275e+06	2.88022e+06	1.10651e+07	1.97225e+06	2.16429e+07	1.91156e+07	1.90978e+07	--	--	--	-	-	-	-
(±)8-HEPE	C20 H30 O3	8.13	301.213	1.8137e+07	7.21706e+06	1.89617e+07	3.40301e+07	2.29076e+07	1.34896e+07	1.80183e+07	7.27513e+06	1.05278e+07	2.45046e+06	1.14483e+07	2.70033e+07	1.11079e+07	1.38975e+07	7.21309e+06	7.21263e+06	1.43005e+07	1.24194e+07	--	--	--	-	-	-	-
(±)9(10)-EpOME	C18 H32 O3	10.034	591.463	8.11824e+06	2.61356e+07	3.57807e+06	5.9499e+06	7.35574e+07	1.08989e+06	445240	1.49245e+06	879284	1.99864e+06	872299	5.77738e+06	1.44317e+06	6.20992e+06	1.04036e+06	1.53989e+06	1.28481e+06	2.02842e+06	--	--	--	-	-	-	-
(±)9-HpODE	C18 H32 O4	8.308	311.222	1.57123e+09	3.40506e+09	1.40583e+09	1.92673e+09	4.90246e+08	1.99884e+07	3.31008e+07	1.3787e+07	1.3322e+07	1.36116e+07	5.86394e+06	4.60872e+08	4.8364e+07	4.27227e+08	1.83194e+07	4.83396e+07	4.24916e+07	6.95553e+07	--	--	--	-	-	-	-
(11E,15Z)-9,10,13-trihydroxyoctadeca-11,15-dienoic acid	C18 H32 O5	6.522	351.213	1.24401e+08	135410711	9.69098e+07	1.39234e+08	2.13494e+08	1.59243e+07	2.45932e+07	1.97876e+07	1.89932e+07	1.63166e+07	1.64853e+07	6.60994e+07	2.06698e+07	6.87148e+07	2.33574e+07	2.12409e+07	2.14255e+07	2.34226e+07	--	--	--	-	-	-	-
(12Z)-9,10,11-trihydroxyoctadec-12-enoic acid	C18 H34 O5	6.627	353.229	5.01844e+08	379284052	3.99387e+08	5.20675e+08	9.18923e+08	1.0295e+07	5.57358e+07	3.97383e+07	5.14784e+07	3.1137e+07	5.66562e+07	283116770	6.05728e+07	2.26236e+08	5.78345e+07	5.75989e+07	4.91499e+07	5.52601e+07	--	--	--	-	-	-	-
(1E)-1,7-bis(4-hydroxyphenyl)hept-1-en-3-one	C19 H20 O3	5.564	297.144	1.8014e+07	1.3173e+07	8.48057e+06	2.16738e+07	8.70138e+07	4.46347e+06	7.1339e+06	1.77899e+07	1.27184e+07	1.0737e+07	2.33292e+07	4.76865e+07	2.36803e+07	7.61321e+07	2.83451e+07	1.81368e+07	1.91766e+07	2.03947e+07	--	--	--	-	-	-	-
(1E)-5-hydroxy-1,7-diphenylhept-1-en-3-one	C19 H20 O2	5.861	303.133	9.48017e+06	8.25269e+06	5.94987e+06	1.3387e+07	4.61084e+06	7.32299e+06	8.32315e+06	7.80494e+06	1.22695e+07	1.16977e+07	1.09328e+07	2.40178e+07	1.38945e+07	3.44131e+07	2.34968e+07	1.33802e+07	1.43286e+07	1.59954e+07	--	--	--	-	-	-	-
(1E,4E)-1,5-bis(4-methoxyphenyl)penta-1,4-dien-3-one	C19 H18 O3	2.977	317.115	3.61277e+06	3.78158e+06	6.46275e+06	5.838e+06	8.43269e+06	1.02832e+07	1.09811e+07	8.99432e+06	1.03355e+07	7.71764e+06	1.37668e+06	9.37951e+06	1.89682e+07	4.57212e+06	8.80411e+06	1.36215e+07	1.26992e+07	8.18961e+06	--	--	--	-	-	-	-
(1α,2α,3β,5ξ,9ξ,18ξ)-1,2,3,19-Tetrahydroxyurs-12-en-28-oic acid	C30 H48 O6	9.117	505.345	1.26788e+07	1.27482e+07	5.20748e+06	1.14306e+07	2.49896e+06	197982	232264	444468	276971	251080	324453	303770	187222	1.0228e+06	186801	1.99658e+06	1.87804e+06	1.92043e+06	--	--	--	-	-	-	-
(2,6-dimethylmorpholino)(1-methyl-5-nitro-1H-pyrazol-4-yl)methanone	C11 H16 N4 O4	1.447	291.104	2.26846e+07	1.6004e+07	1.51144e+07	1.44616e+07	2.23402e+07	8.35877e+06	2.56819e+07	2.58323e+07	2.58611e+07	1.0993e+07	1.67023e+07	5.05798e+07	1.59496e+07	2.81516e+07	3.65034e+07	1.80011e+07	1.41428e+07	1.41811e+07	--	--	--	-	-	-	-
(2-anilino-4-methyl-1,3-thiazol-5-yl)(4-methoxyphenyl)methanone	C18 H16 N2 O2 S	5.755	323.08	1.69478e+08	1.97121e+08	6.27988e+07	1.74e+08	2.49907e+08	5.58787e+07	3.6219e+07	9.60924e+07	1.33212e+08	1.43125e+08	9.18385e+07	3.84416e+09	7.09702e+08	2.89321e+09	6.71919e+08	2.19269e+08	2.24641e+08	2.83652e+08	--	--	--	-	-	-	-
(2E,4E)-N-(2-methylpropyl)deca-2,4-dienamide	C14 H25 N O	9.375	224.2	5.77106e+06	8.50561e+06	5.85806e+06	5.80842e+06	1.07116e+07	7.35627e+06	7.07259e+06	5.46047e+06	5.62216e+06	5.48867e+06	9.53873e+06	2.10624e+07	1.27054e+07	1.93581e+07	9.0201e+06	7.73859e+06	7.7175e+06	7.87752e+06	--	--	--	-	-	-	-
(2E,4E)-N-(2-methylpropyl)dodeca-2,4-dienamide	C16 H29 N O	8.648	252.232	7.16141e+07	145381188	9.62336e+07	7.58e+07	1.10921e+08	6.45267e+07	8.3004e+07	4.87947e+07	5.77962e+07	4.76841e+07	7.53365e+07	3.81484e+08	1.67172e+08	363717874	1.30297e+08	8.89971e+07	8.26295e+07	8.34831e+07	--	--	--	-	-	-	-
(2-oxo-2,3-dihydro-1H-indol-3-yl)acetic acid	C10 H9 N O3	5.575	192.062	3.08433e+08	2.49543e+08	1.02187e+08	1.91517e+08	5.7428e+07	1.1954e+07	2.38171e+07	1.18939e+07	3.0901e+07	1.76749e+07	1.74049e+07	1.05344e+08	1.90005e+07	112814127	2.4548e+07	4.81551e+07	5.21012e+07	4.69342e+07	--	--	--	-	-	-	-
(2R)-2,3-Dihydroxypropanoic acid	C3 H6 O4	1.462	105.019	6.58904e+07	3.94194e+07	3.53299e+07	9.86725e+07	8.49744e+07	891074	1.78915e+06	809182	1.90713e+06	1.71304e+06	528886	3.36355e+06	929327	3.22074e+07	525895	1.87499e+06	3.34637e+06	2.96089e+06	--	--	--	-	-	-	-
(2R)-2-[(2R,5S)-5-[(2S)-2-hydroxybutyl]oxolan-2-yl]propanoic acid	C11 H20 O4	5.961	217.143	2.26435e+07	2.39169e+07	1.2096e+07	1.9879e+07	1.29633e+07	3.83869e+06	7.88668e+06	1.13867e+07	1.47775e+07	1.22527e+07	2.52304e+06	1.05676e+07	9.39279e+06	1.68821e+07	1.02272e+07	1.09746e+07	1.02735e+07	9.9635e+06	--	--	--	-	-	-	-
(2R,3S,4S,5R,6R)-2-(hydroxymethyl)-6-(2-phenylethoxy)oxane-3,4,5-triol	C14 H20 O6	5.708	307.114	3.64654e+06	3.67965e+06	1.95898e+06	3.36744e+06	3.82136e+06	2.47988e+06	5.58007e+06	9.39008e+06	5.866e+06	5.29211e+06	4.06683e+06	3.19036e+06	2.18518e+06	5.2169e+06	3.9986e+06	5.55407e+06	5.32121e+06	5.97066e+06	--	--	--	-	-	-	-
(2S)-2-(2-hydroxypropan-2-yl)-2H,3H,7H-furo[3,2-g]chromen-7-one	C14 H14 O4	6.216	247.091	1.38916e+06	2.95306e+06	2.1441e+06	4.65321e+06	346722	843542	141832	1.46212e+06	668697	977386	1.16574e+06	346370	983939	394980	1.75991e+06	933207	803340	1.32779e+06	--	--	--	-	-	-	-
(2S)-4-Oxo-2-phenyl-3,4-dihydro-2H-chromen-7-yl beta-D-glucopyranoside	C21 H22 O8	6.044	403.138	1.22894e+06	1.58225e+06	978276	1.52616e+06	1.39511e+06	1.99754e+06	2.81664e+06	939581	1.85127e+06	1.04697e+06	3.1822e+06	1.36501e+06	1.06938e+06	2.17256e+06	1.94779e+06	1.98998e+06	2.07104e+06	2.65887e+06	--	--	--	-	-	-	-
(3beta,9xi)-3-(beta-D-Glucopyranosyloxy)-14-hydroxycard-20(22)-enolide	C29 H44 O9	6.482	581.297	9.8618e+06	1.83229e+07	2.44703e+07	2.17704e+07	9.85411e+06	7.18038e+06	1.01124e+07	1.06097e+07	9.46288e+06	9.12994e+06	5.94578e+06	8.28747e+07	9.67397e+06	3.26803e+07	8.89696e+06	9.20133e+06	9.56166e+06	1.11755e+07	--	--	--	-	-	-	-
(3S,9aS)-3-benzyl-octahydro-1H-pyrido[1,2-a]pyrazin-1-one	C15 H20 N2 O	5.246	245.161	1.58084e+07	1.78339e+07	1.15093e+07	1.71312e+07	7.42143e+07	1.63223e+07	1.33486e+07	1.66101e+07	9.70336e+06	1.16119e+07	1.38451e+07	4.19142e+07	2.4997e+07	6.23369e+07	1.7651e+07	1.92201e+07	1.80287e+07	1.95887e+07	--	--	--	-	-	-	-
(3β,5ξ,9ξ)-3,23-Dihydroxy-1-oxoolean-12-en-28-oic acid	C30 H46 O5	7.169	487.341	9.88957e+08	6.23862e+08	346159591	9.47722e+08	2.87393e+08	2.44878e+07	2.12957e+07	9.70088e+06	1.40485e+07	4.49277e+07	9.66938e+06	1.43437e+07	9.32128e+06	2.77093e+07	9.61511e+06	6.35879e+07	7.89514e+07	7.28585e+07	--	--	--	-	-	-	-
(3β,9ξ)-3,14-Dihydroxycarda-5,20(22)-dienolide	C23 H32 O4	7.771	373.236	2.69323e+06	2.57575e+06	368649	1.93986e+06	1.49416e+06	518062	575690	734365	684074	580443	669486	1.1131e+06	790333	1.27737e+06	823433	671154	650367	674771	--	--	--	-	-	-	-
(5E)-7-methylidene-10-oxo-4-(propan-2-yl)undec-5-enoic acid	C15 H24 O3	6.311	275.163	5.21644e+06	5.26055e+06	4.00385e+06	5.00779e+06	7.86645e+06	6.86281e+06	8.87362e+06	5.91071e+06	1.03348e+07	6.57874e+06	9.80956e+06	3.80217e+07	1.24266e+07	4.24624e+07	2.25737e+07	7.50017e+06	8.32235e+06	1.17695e+07	--	--	--	-	-	-	-
(5S)-5-hydroxy-1,7-diphenylheptan-3-one	C19 H22 O2	5.757	265.154	1.00554e+07	1.20232e+07	6.95484e+06	8.2442e+06	1.02742e+07	1.08342e+07	4.8484e+06	5.78061e+06	2.05171e+07	7.84636e+06	1.97017e+07	4.85577e+07	1.90237e+07	4.34445e+07	1.44479e+07	1.04982e+07	9.69295e+06	7.94287e+06	--	--	--	-	-	-	-
(5ξ,9ξ)-17-Hydroxykaur-15-en-19-oic acid	C20 H30 O3	6.24	363.218	1.29208e+08	9.70757e+07	3.21239e+07	1.51527e+08	1.94476e+07	7.79409e+06	2.06354e+06	9.64765e+06	4.49128e+06	8.53657e+06	6.57853e+06	2.6452e+07	9.9915e+06	5.5274e+07	9.58747e+06	7.74201e+06	7.99201e+06	9.39519e+06	--	--	--	-	-	-	-
(5ξ,9ξ,16ξ)-17-Hydroxykauran-19-oic acid	C20 H32 O3	9.231	338.268	5.67039e+06	8.60403e+06	3.65201e+06	4.98761e+06	6.52582e+06	4.21115e+06	2.26465e+06	2.69891e+06	1.97752e+06	2.16846e+06	2.73168e+06	4.66732e+06	5.11812e+06	8.1825e+06	2.97359e+06	3.94143e+06	3.83511e+06	3.74897e+06	--	--	--	-	-	-	-
(6E)-7-(2H-1,3-benzodioxol-5-yl)-1-(piperidin-1-yl)hept-6-en-1-one	C19 H25 N O3	4.843	338.171	3.047e+07	1.78274e+07	3.41743e+07	1.95924e+07	18023089	1.66649e+07	1.05615e+07	1.47931e+07	39716825	6.78989e+07	1.69431e+07	3.56315e+07	2.19584e+07	3.46879e+07	1.95658e+07	2.05842e+07	1.11512e+07	1.4047e+07	--	--	--	-	-	-	-
(9cis)-Retinal	C20 H28 O	9.09	285.221	9.24963e+06	1.0449e+07	4.96561e+06	8.15525e+06	1.85906e+06	468084	767590	3.10258e+06	1.2159e+06	1.86754e+06	3.03315e+06	635163	847363	1.11142e+06	563476	2.52415e+06	2.49196e+06	3.26643e+06	--	--	--	-	-	-	-
(R)-3-Hydroxy myristic acid	C14 H28 O3	8.428	197.191	4.53278e+07	1.08053e+08	2.32475e+07	1.19066e+08	1.69087e+08	2.45382e+06	2.71479e+06	2.68768e+06	2.42432e+06	2.43575e+06	1.78594e+06	1.54212e+08	5.22885e+06	3.40385e+07	2.47557e+06	4.05426e+06	4.40516e+06	3.78105e+06	--	--	--	-	-	-	-
(R)-Prunasin	C14 H17 N O6	5.632	296.113	1.3116e+06	1.08217e+07	6.37157e+06	2.17862e+07	2.40674e+07	3.13418e+06	4.91495e+06	1.33371e+07	6.2326e+06	6.89007e+06	3.6324e+06	2.88937e+07	8.09702e+06	2.3943e+07	1.1222e+07	8.53801e+06	8.17373e+06	8.33069e+06	--	--	--	-	-	-	-
(S)-AL 8810	C24 H31 F O4	6.015	385.219	6.33325e+07	7.54115e+07	4.53402e+07	5.75089e+07	5.10399e+07	1.6787e+06	1.81131e+07	1.99752e+07	1.65738e+07	1.35311e+07	3.7555e+06	4.07731e+07	2.77405e+07	4.64479e+07	1.88089e+07	2.39883e+07	2.81518e+07	2.24753e+07	--	--	--	-	-	-	-
(S)-Equol	C15 H14 O3	6.068	243.101	1.13391e+08	150633500	1.19486e+08	1.94648e+08	1.95194e+06	1.05252e+06	292875	433513	642104	817457	1.64779e+06	1.84309e+06	1.26982e+06	3.9257e+06	319197	2.70859e+07	2.59047e+07	1.73263e+07	--	--	--	-	-	-	-
1-(2,4-dihydroxyphenyl)-2-(3,5-dimethoxyphenyl)propan-1-one	C17 H18 O5	1.471	337.079	9.72352e+07	4.74129e+07	1.07446e+08	1.72608e+07	5.75785e+07	2.8419e+07	2.05196e+07	2.54935e+07	1.55733e+07	2.70583e+07	1.56875e+07	1.96036e+08	1.62253e+07	1.19759e+08	2.74269e+07	1.37199e+07	2.50548e+07	2.58763e+07	--	--	--	-	-	-	-
1-(3,4-dimethoxyphenyl)ethan-1-one oxime	C10 H13 N O3	5.695	196.094	1.97025e+06	2.05623e+06	2.24552e+06	3.78617e+06	9.19038e+06	434819	2.1555e+06	2.40589e+06	1.72092e+06	1.6115e+06	1.37641e+06	2.14404e+07	8.02179e+06	7.24082e+06	6.52265e+06	4.40329e+06	4.5741e+06	4.10822e+06	--	--	--	-	-	-	-
1-(3-ethyl-2,4-dihydroxy-6-methoxyphenyl)butan-1-one	C13 H18 O4	6.193	199.132	6.16325e+06	1.32101e+07	7.06437e+06	7.47774e+06	2.76934e+06	2.2873e+06	1.65313e+06	3.03735e+06	1.89056e+06	2.22435e+06	2.90593e+06	1.79005e+06	3.36895e+06	2.19545e+06	3.79903e+06	2.696e+06	2.42947e+06	2.34085e+06	--	--	--	-	-	-	-
1-(3-methoxy-2-nitrostyryl)pyrrolidine	C13 H16 N2 O3	4.951	249.126	6.38893e+06	7.69828e+06	5.83098e+06	6.73543e+06	1.26883e+07	8.68671e+06	1.03499e+07	1.07844e+06	1.50171e+07	6.65022e+06	4.23061e+06	2.45882e+06	8.18584e+06	1.28662e+06	3.24595e+06	1.13309e+07	1.1504e+07	1.00982e+07	--	--	--	-	-	-	-
1-(3-phenylpropanoyl)-4-piperidinecarboxylic acid	C15 H19 N O3	4.782	262.139	4.85515e+06	6.02475e+06	7.34936e+06	4.75547e+06	5.583e+06	4.66412e+06	8.28837e+06	3.19343e+06	1.12622e+07	4.00726e+06	6.45583e+06	3.66835e+06	3.95314e+06	1.3123e+06	2.50753e+06	4.129e+06	3.4255e+06	3.90324e+06	--	--	--	-	-	-	-
1-(4-benzylpiperazino)-2-(pyridin-2-ylamino)propan-1-one	C19 H24 N4 O	6.584	343.21	7.60965e+07	1.00292e+08	7.65836e+07	8.0154e+07	2.28938e+07	3.0155e+06	4.69357e+06	2.54614e+06	6.73943e+06	4.40823e+06	3.5216e+06	2.56553e+07	4.43087e+06	1.58572e+07	1.28454e+07	7.47885e+06	7.88903e+06	7.69023e+06	--	--	--	-	-	-	-
1-(4-chlorophenyl)-4-hydroxy-6-isopropyl-3-phenylpyridin-2(1H)-one	C20 H18 Cl N O2	1.341	318.129	4.61366e+06	3.31868e+06	1.46909e+07	4.14242e+06	5.60496e+06	1.37666e+07	6.94024e+06	2.0102e+07	8.52838e+06	5.96641e+06	9.40711e+06	5.38425e+07	1.14778e+07	2.88255e+07	3.82832e+07	8.03305e+06	8.20205e+06	8.70859e+06	--	--	--	-	-	-	-
1-(4-methylphenyl)-3,5-diphenylpent-2-ene-1,5-dione	C24 H20 O2	1.109	341.148	414565	427501	369497	364419	2.60947e+06	1.06625e+06	387498	1.64656e+06	767284	708292	1.45725e+06	2.80206e+06	1.41807e+06	214759	1.31833e+06	863138	601231	482628	--	--	--	-	-	-	-
1-(piperidinomethyl)-2-naphthol	C16 H19 N O	5.076	242.15	6.10127e+07	8.48348e+07	112044131	1.0784e+08	4.03322e+07	5.76713e+07	1.00118e+08	4.69522e+07	1.49941e+08	1.50727e+08	7.66883e+07	2.75122e+07	3.20397e+07	1.38041e+07	1.45666e+07	7.61186e+07	6.59696e+07	65238577	--	--	--	-	-	-	-
1,2-dihydroxyheptadec-16-yn-4-yl acetate	C19 H34 O4	7.94	349.234	1.61158e+08	1.71912e+08	2.30055e+08	1.80033e+08	6.55868e+07	3.15173e+07	2.73008e+07	2.12367e+07	2.36223e+07	2.3261e+07	5.38598e+07	1.03305e+08	1.01631e+07	8.50826e+07	1.26345e+07	3.83688e+07	3.37757e+07	2.91827e+07	--	--	--	-	-	-	-
1,3,7-Trimethyluric acid	C8 H10 N4 O3	1.43	209.067	1.14176e+09	9.12512e+08	7.20246e+08	8.10584e+08	8.3779e+08	1.47826e+08	1.29332e+08	1.28795e+08	1.22359e+08	1.28142e+08	7.00484e+07	6.29039e+08	1.65357e+08	1.12878e+09	1.33672e+08	1.54022e+08	1.60073e+08	1.84506e+08	Imidazopyrimidines	5415-44-1	HMDB0002123	C16361	ko01120//Microbial metabolism in diverse environments;ko00232//Caffeine metabolism	Biosynthesis of other secondary metabolites;Global and overview maps	Metabolism
1,3-Dihydro-1,3,3-trimethyl-2H-indol-2-ylidene acetaldehyde	C13 H15 N O	5.958	202.122	2.12468e+06	1.36231e+06	1.04967e+06	877337	1.83459e+06	4.5891e+07	1.13382e+06	778458	739758	795442	4.78477e+06	1.05229e+07	1.05711e+06	3.23872e+06	951616	1.01639e+06	995535	1.02598e+06	--	--	--	-	-	-	-
1,4-dihydroxy-1,4-dimethyl-7-(propan-2-ylidene)-decahydroazulen-6-one	C15 H24 O3	6.579	253.177	619614	577734	444118	3.62131e+06	797908	447833	787493	729367	709482	621017	636038	478664	749146	528390	716398	678726	701424	680435	--	--	--	-	-	-	-
1,4-dihydroxyheptadec-16-en-2-yl acetate	C19 H36 O4	7.696	351.25	6.51892e+08	7.24671e+08	5.34691e+08	7.76026e+08	4.16751e+07	3.7861e+07	6.00685e+07	4.90254e+07	4.26793e+07	2.48958e+07	3.35013e+07	6.40082e+07	1.21968e+07	1.32134e+07	1.02173e+07	3.00679e+07	2.73378e+07	2.17822e+07	--	--	--	-	-	-	-
1,5-Anhydro-D-glucitol	C6 H12 O5	1.512	163.061	1.05421e+09	4.92332e+08	3.36566e+08	8.50925e+08	6.86534e+08	9.02456e+07	7.08288e+07	6.66888e+07	5.62111e+07	8.21131e+07	5.34552e+07	5.33335e+08	1.28248e+08	1.01511e+09	1.03929e+08	9.85056e+07	1.28354e+08	1.25901e+08	Organooxygen compounds	154-58-5	HMDB0002712	-	-	-	-
1,6-Bis-O-[(2E)-3-(4-hydroxyphenyl)-2-propenoyl]-β-D-glucopyranose	C24 H24 O10	1.466	471.135	1.69589e+08	8.57083e+07	1.05707e+08	1.13967e+08	1.48969e+08	6.16691e+06	2.8617e+07	1.43468e+07	1.78205e+07	1.54315e+07	1.42997e+07	8.85204e+07	6.72691e+07	6.53772e+08	2.48535e+07	2.76277e+07	3.15171e+07	2.86519e+07	--	--	--	-	-	-	-
1,6-dihydroxy-3-methoxy-8-methyl-9H-xanthen-9-one	C15 H12 O5	6.055	273.075	1.95277e+07	3.29306e+06	6.07603e+06	8.07064e+06	1.21403e+07	1.35183e+06	9.62147e+06	3.25431e+06	1.53588e+07	7.99704e+06	1.89665e+06	1.3285e+07	5.51658e+06	1.95326e+07	4.07294e+06	8.76232e+06	9.84806e+06	8.28695e+06	--	--	--	-	-	-	-
1,7-bis(3,4-dihydroxyphenyl)heptan-3-one	C19 H22 O5	4.893	313.139	8.6765e+06	7.12678e+06	5.53614e+06	7.67957e+06	8.09739e+06	2.00165e+06	1.75586e+06	2.13708e+06	3.26505e+06	2.62515e+06	3.96827e+06	1.53644e+07	9.75072e+06	1.81806e+07	7.58168e+06	6.54566e+06	5.84422e+06	4.79575e+06	--	--	--	-	-	-	-
1,7-bis(4-hydroxyphenyl)heptan-3-one	C19 H22 O3	5.388	321.144	3.85626e+07	2.73045e+07	1.47868e+07	1.76707e+07	9.60931e+06	1451733982	1370629226	8.67172e+08	1127533482	1112176257	371419971	2997827254	1325617840	2780518616	8.89263e+08	1110753158	1083804395	1165950535	Diarylheptanoids	-	HMDB0138216	-	-	-	-
1-[(1-methyl-1H-imidazol-4-yl)sulfonyl]-4-(2-pyridinyl)piperazine	C13 H17 N5 O2 S	5.051	308.123	1.70246e+07	9.88834e+06	8.60409e+06	4.28021e+06	4.39298e+06	2.92656e+06	5.75955e+06	1.88296e+06	4.6978e+06	7.85944e+06	776499	7.57693e+06	3.60714e+06	1.86454e+07	5.35362e+06	4.10708e+06	4640929	4.57803e+06	--	--	--	-	-	-	-
1-[(3,5-dimethylisoxazol-4-yl)sulfonyl]piperidine	C10 H16 N2 O3 S	5.443	245.095	9.12594e+06	1.48158e+07	3.28395e+06	8.99779e+06	2.51542e+06	1.23871e+06	1.29715e+06	1.30872e+06	1.45781e+06	1.38141e+06	993337	4.80116e+06	1.42964e+06	2.34652e+07	2.46309e+06	2.09156e+06	1.92354e+06	1.80146e+06	--	--	--	-	-	-	-
1-[(3S)-3-(1,3-Benzoxazol-2-yl)-1-pyrrolidinyl]-3-methoxy-1-propanone	C15 H18 N2 O3	5.823	275.142	714593	654247	409863	587897	832550	6.39612e+06	1.02983e+07	6.2388e+06	4.05925e+06	7.06386e+06	2.217e+06	5.08958e+07	1.70763e+07	4.76319e+07	1.27178e+07	1.02213e+07	1.01516e+07	1.03348e+07	--	--	--	-	-	-	-
1-[(3S)-3-(1-Methyl-1H-benzimidazol-2-yl)-1-pyrrolidinyl]ethanone	C14 H17 N3 O	5.358	288.135	1.75322e+07	9.03227e+06	6.25621e+06	1.37792e+07	7.13785e+06	1.25102e+08	1.35468e+08	6.69238e+07	9.14003e+07	9.72518e+07	1.29561e+07	4.53847e+08	6.73408e+07	5.06365e+08	4.28359e+07	6.86076e+07	7.59374e+07	8.03638e+07	--	--	--	-	-	-	-
1-[2-(2,5-dimethyl-1H-pyrrol-1-yl)-4-nitrophenyl]-1H-imidazole	C15 H14 N4 O2	5.774	283.115	1.42586e+07	1.13194e+07	8.00199e+06	1.02729e+07	760944	1.22068e+06	9.15836e+06	1.17569e+07	1.34935e+07	1.17365e+07	1.55423e+06	1.14838e+07	1.39536e+07	1.23613e+07	2.0327e+07	7.87201e+06	7.87666e+06	8.21545e+06	--	--	--	-	-	-	-
10-Camphorsulfonic acid	C10 H16 O4 S	1.995	231.068	1.17799e+07	1.34822e+07	9.00891e+06	1.06663e+07	7.44267e+06	370658	857351	372534	798626	436904	123072	8.1094e+06	1.5199e+06	3.82057e+06	1.67102e+06	731816	687801	977568	--	--	--	-	-	-	-
10-Nitrolinoleate	C18 H31 N O4	6.657	324.218	2.62335e+08	1.11556e+08	6.97634e+07	2.23287e+08	7.35822e+08	6.97764e+06	1.15721e+07	9.63035e+06	8.97068e+06	8.01548e+06	5.93906e+06	2.91631e+08	9.18233e+06	8.49856e+08	8.72446e+06	8.87679e+06	8.97272e+06	1.00345e+07	Fatty Acyls	774603-04-2	HMDB0005049	-	-	-	-
11(E)-Eicosenoic Acid	C20 H38 O2	11.377	309.28	8.49301e+06	4.08998e+07	7.85164e+06	1.16932e+07	1.96072e+07	539466	1.17749e+06	682942	1.55796e+06	2.10709e+06	3.01878e+06	5.14292e+07	1.08299e+07	6.53541e+06	3.29888e+06	1.02373e+07	1.12744e+07	1.11834e+07	--	--	--	-	-	-	-
11(Z),14(Z),17(Z)-Eicosatrienoic acid	C20 H34 O2	10.265	307.263	1.61793e+07	3.71998e+07	2.08604e+07	1.39761e+07	5.42915e+06	2.19389e+06	941986	3.14064e+06	4.51879e+06	3.46643e+06	8.5319e+06	1.82986e+07	4.16048e+07	7.70591e+06	8.0719e+06	1.81952e+07	1.39459e+07	1.46946e+07	--	--	--	-	-	-	-
11(Z),14(Z)-Eicosadienoic Acid	C20 H36 O2	9.1	307.264	4.68923e+06	3.5924e+06	2.02141e+06	4.26626e+06	5.75532e+06	1.27437e+06	897580	1.01736e+06	4.03624e+06	896397	1.8061e+06	1.80135e+06	1.06032e+06	2.78317e+06	1.1356e+06	1.76753e+06	1.39817e+06	1.09518e+06	--	--	--	-	-	-	-
11-Dehydro thromboxane B2	C20 H32 O6	6.414	367.212	2.03232e+09	5.86846e+08	4.68859e+08	1.2404e+09	5.18935e+08	1.97096e+07	5.79113e+07	2.90969e+07	2.48807e+07	2.49444e+07	1.68951e+07	3.4811e+08	2.74005e+07	1.01071e+09	2.65563e+07	2.55093e+07	2.61947e+07	2.98683e+07	--	--	--	-	-	-	-
11-Deoxy prostaglandin F1α	C20 H36 O4	6.869	363.25	1.33643e+07	1.85356e+07	8.32011e+06	3.16438e+07	4.20151e+06	882063	1.78576e+06	928097	1.46686e+06	1.5176e+06	1.21507e+06	1.56032e+06	713160	2.53122e+06	1.08801e+06	1.79277e+06	1.99691e+06	2.03406e+06	--	--	--	-	-	-	-
11-Deoxy prostaglandin F1β	C20 H36 O4	8.626	358.294	5.88302e+08	5.85329e+08	3.09608e+08	517131063	3.28529e+06	3.70319e+06	8.40032e+06	1.7282e+07	3.81693e+07	2.51959e+07	4.14551e+06	1.15565e+06	1.69172e+06	3.99359e+08	3.50837e+06	1.00273e+08	9.6807e+07	9.88779e+07	--	--	--	-	-	-	-
11-keto Testosterone (CRM)	C19 H26 O3	6.714	347.186	2.05078e+08	2.47069e+08	6.73231e+07	2.17947e+08	7.82102e+07	6.49845e+06	1.07511e+07	8.53521e+06	7.82371e+06	7.48886e+06	5.30571e+06	2.76927e+07	8.44104e+06	2.42905e+08	7.94928e+06	7.90435e+06	8.39653e+06	9.20077e+06	--	--	--	-	-	-	-
11β-Hydroxyandrosterone	C19 H30 O3	8.208	302.268	2.13208e+07	4.54429e+07	1.87306e+07	3.48184e+07	2.45183e+06	3.41658e+06	6.42112e+06	4.4124e+06	1.68406e+07	7.49414e+06	3.75337e+06	3.15477e+06	3.66163e+06	1.03089e+08	3.73618e+06	1.90552e+07	1.59833e+07	1.60104e+07	Steroids and steroid derivatives	57-61-4	HMDB0002984	-	-	-	-
11β-Prostaglandin E2	C20 H32 O5	8.312	333.204	1.55915e+08	5.42283e+08	1.20213e+08	2.85027e+08	7.36334e+07	2.03929e+06	2.35101e+06	2.18553e+06	2.13599e+06	1.93575e+06	1.56777e+06	2.91451e+07	2.00751e+06	3.11198e+07	1.9714e+06	2.22625e+06	2.02983e+06	2.00745e+06	--	--	--	-	-	-	-
12-Oxo phytodienoic acid	C18 H28 O3	6.453	275.2	4.23887e+07	4.62308e+07	3.07168e+07	3.67602e+07	7.28152e+07	2.8497e+07	3.28822e+07	3.55558e+07	3.84097e+07	2.87838e+07	4.71203e+07	8.65133e+07	8.56624e+07	1.10134e+08	7.68723e+07	5.50132e+07	5.32202e+07	4.46981e+07	--	--	--	-	-	-	-
13(S)-HOTrE	C18 H30 O3	8.129	293.212	7.68637e+08	1.4673e+09	3.9939e+08	9.95808e+08	8.93261e+08	2.99089e+07	4.53596e+07	2.3781e+07	1.94948e+07	3.44162e+07	1.93259e+07	3.23786e+08	2.00126e+07	3.83887e+08	1.42818e+07	3.12542e+07	2.99862e+07	3.05668e+07	--	--	--	C16316	ko00592//alpha-Linolenic acid metabolism	Lipid metabolism	Metabolism
13,14-Dihydro prostaglandin E1	C20 H36 O5	9.171	339.25	1.40471e+06	2.1071e+06	982230	2.18407e+06	2.10502e+06	1.3522e+06	2.84746e+06	1.47039e+06	8.33927e+06	1.41421e+06	1.52735e+06	1.59319e+06	1.03198e+06	3.71241e+06	745032	1.61912e+06	1.56185e+06	1.58365e+06	--	--	--	-	-	-	-
13,14-Dihydro-15-keto Prostaglandin A2	C20 H30 O4	5.446	317.207	1.19369e+07	1.06456e+07	8.63207e+06	9.8693e+06	1.73567e+07	2.51101e+07	1.89187e+07	3.32534e+07	3.51887e+07	3.91023e+07	6.13621e+06	2.16946e+07	1.23888e+07	1.92526e+07	1.12295e+07	1.88861e+07	1.70799e+07	1.77338e+07	--	--	--	-	-	-	-
13,14-dihydro-15-keto-tetranor Prostaglandin E2	C16 H26 O5	6.727	321.167	7.32567e+06	8.35978e+06	4.70455e+06	7.01819e+06	6.87231e+06	2.16684e+06	2.13789e+06	2.9893e+06	2.8522e+06	3.26123e+06	2.57144e+06	3.41221e+06	3.16315e+06	6.08585e+06	2.13669e+06	3.21084e+06	3.30829e+06	2.35848e+06	--	--	--	-	-	-	-
13,14-dihydro-15-keto-tetranor Prostaglandin F1β	C16 H28 O5	6.133	299.186	7.59619e+07	1.02095e+08	3.10272e+07	8.42158e+07	7.2294e+07	2.12267e+07	8.76939e+06	5.14558e+06	5.33557e+06	1.6212e+07	1.86922e+07	2.59314e+07	1.96743e+07	3.5479e+07	2.08285e+07	4.64261e+06	7.02857e+06	7.6383e+06	--	--	--	-	-	-	-
15(R),19(R)-Hydroxy prostaglandin F1α	C20 H36 O6	6.287	353.233	1.65446e+08	2.27343e+08	8.23001e+07	2.00038e+08	3.2061e+07	1.19045e+07	3.44069e+06	1.63279e+06	1.92316e+06	1.41204e+07	9.95382e+06	1.88592e+07	1.57806e+07	9.39753e+07	1.5309e+07	2.54384e+06	5.16661e+06	3.36982e+06	--	--	--	-	-	-	-
15-Deoxy-Δ12,14-prostaglandin A1	C20 H30 O3	8.202	301.215	3.24764e+07	3.30068e+07	3.06291e+07	3.40301e+07	2.80552e+07	1.32502e+07	3.81953e+07	5.12603e+07	2.77678e+07	3.52028e+07	2.04466e+07	1.36384e+07	2.47521e+07	1.13613e+07	1.6195e+07	3.35888e+07	2.5332e+07	2.28286e+07	--	--	--	-	-	-	-
16(R)-HETE	C20 H32 O3	8.134	343.226	2.60527e+07	3.49757e+07	18674726	2.58771e+07	2.52476e+07	6.34166e+06	5.63137e+06	3.95423e+06	3.1858e+06	5.15897e+06	2.83384e+06	2.12659e+07	7.33757e+06	2.75659e+07	2.48627e+06	6.9304e+06	6.54055e+06	6.70168e+06	Fatty Acyls	-	HMDB0004680	C14778	ko00590//Arachidonic acid metabolism	Lipid metabolism	Metabolism
16,16-Dimethyl prostaglandin A1	C22 H36 O4	7.912	387.25	1.21211e+07	1.36789e+07	6.32817e+06	9.56087e+06	2.19449e+07	2.67495e+06	1.82963e+06	1.12636e+06	1.49716e+06	1.12204e+06	621695	4.65194e+06	1.57417e+06	4.9247e+06	841045	5.36371e+06	4.44452e+06	4.15803e+06	--	--	--	-	-	-	-
16,16-Dimethyl prostaglandin A2	C22 H34 O4	7.718	363.252	3.68511e+07	5.88884e+07	3.53621e+07	5.09355e+07	9.37544e+07	1.59874e+07	1.75006e+07	6.92455e+06	8.25268e+06	1.08495e+07	4.39027e+06	3.73067e+07	7.67513e+06	5.33168e+07	6.30685e+06	1.49831e+07	1.37525e+07	1.0565e+07	--	--	--	-	-	-	-
16-Heptadecyne-1,2,4-triol	C17 H32 O3	8.385	307.224	4.80885e+07	2.83215e+07	2.26439e+07	4.43062e+07	7.61239e+06	6.32855e+06	5.20281e+06	3.73278e+06	6.33126e+06	4.32074e+06	2.56516e+06	6.11221e+06	3.34435e+06	8.48185e+06	3.06987e+06	5.44567e+06	4.52194e+06	3.91352e+06	--	--	--	-	-	-	-
16-Hydroxyhexadecanoic acid	C16 H32 O3	9.763	253.217	3.32859e+08	7.2826e+08	2.21723e+08	3.68275e+08	1.72892e+08	4.59811e+06	1.12862e+07	1.01037e+07	1.8961e+07	2.33167e+07	1.05979e+07	1.65908e+08	2.29375e+07	1.10432e+08	1.07036e+07	2.71679e+07	2.59888e+07	2.48636e+07	Fatty Acyls	-	HMDB0006294	-	-	-	-
16α-Hydroxydehydroepiandrosterone	C19 H28 O3	8.266	300.253	4.85126e+06	4.08701e+06	3.77657e+06	5.06176e+06	1.14511e+07	932065	1.28867e+06	1.09278e+06	1.24511e+06	930863	1.09934e+06	923834	1.2157e+06	1.03015e+07	1.78013e+06	1.84154e+06	1.82076e+06	2.1734e+06	--	--	--	-	-	-	-
17(S)-HETE	C20 H32 O3	8.482	321.239	2790323530	4944045757	2641379631	4040294501	1873970292	5.37356e+08	1086668253	9.66988e+08	7.36809e+08	987684112	6.74375e+08	8.70894e+08	8.10414e+08	4.92333e+08	9.25295e+08	1101057174	1095342707	1116950988	--	--	--	-	-	-	-
17-AAG	C31 H43 N3 O8	7.453	566.277	1.71381e+07	8.38138e+06	5.76248e+06	5.65063e+06	5.99185e+06	3.69531e+06	4.38093e+06	4.21818e+06	2.04071e+07	3.93225e+06	3.01642e+06	1.25636e+07	3.81598e+06	9.23202e+06	4.0638e+06	3.64039e+06	4.84072e+06	4.4403e+06	--	--	--	-	-	-	-
17beta-Trenbolone	C18 H22 O2	6.501	271.168	3.6637e+06	2.74565e+06	2.4065e+06	2.67623e+06	2.17667e+06	3.98381e+06	4.72097e+06	4.08973e+06	3.73113e+06	3.40032e+06	4.08495e+06	8.66006e+06	3.98264e+06	1.09376e+07	4.79411e+06	4.03546e+06	3.7225e+06	3.47833e+06	--	--	--	-	-	-	-
17α-Methyl-androstan-3-hydroxyimine-17β-ol	C20 H33 N O2	7.793	298.273	1.16359e+08	1.81109e+08	1.63015e+08	1.48824e+08	1.3348e+08	4.86916e+06	1.03873e+07	5.7123e+06	5.42005e+06	3.85308e+06	4.47771e+06	3.52144e+08	9.75254e+06	2.83297e+08	5.45667e+06	6.90866e+06	6.89811e+06	6.07882e+06	--	--	--	-	-	-	-
17β-Hydroxy-androstano[3,2-c]isoxazole	C20 H29 N O2	7.446	316.224	6.20148e+07	3.93437e+07	4.1007e+07	6.21202e+07	4.38412e+07	1.69568e+06	9.77271e+06	2.26098e+06	2.73504e+06	2.26595e+06	1.31035e+06	1.52294e+08	1.91442e+06	1.0786e+08	1.69756e+06	2.37007e+06	2.41424e+06	2.31981e+06	--	--	--	-	-	-	-
18-β-Glycyrrhetinic acid	C30 H46 O4	8.972	469.332	1.04792e+09	8.9036e+08	3.93352e+08	9.3401e+08	3.06553e+08	1.0972e+06	6.29469e+06	1.41904e+06	3.22107e+06	3.97526e+06	1.00025e+06	1.55181e+06	755456	1.56025e+07	867190	2.50519e+07	2.68254e+07	2.59149e+07	--	--	--	-	-	-	-
1a,1b-Dihomo prostaglandin E1	C22 H38 O5	8.316	363.254	6.09539e+07	1.11144e+08	2.22083e+07	6.81182e+07	1.1979e+08	2.27067e+06	2.61775e+06	2.43349e+06	2.37833e+06	2.15537e+06	1.74564e+06	3.40261e+07	2.23527e+06	8.07181e+07	2.19507e+06	2.47884e+06	2.26012e+06	2.26763e+06	--	--	--	-	-	-	-
1-acetyl-N-(4-ethoxyphenyl)-4-piperidinecarboxamide	C16 H22 N2 O3	1.468	291.174	828894	300726	341892	408578	424000	265804	209113	247587	246411	251169	331562	530613	391442	541205	396560	368957	285990	271233	--	--	--	-	-	-	-
1-adamantyl(1,4-thiazinan-4-yl)methanone	C15 H23 N O S	1.329	266.159	3.05118e+07	2.18696e+07	2.99076e+07	1.20449e+07	3.01991e+07	6.77372e+07	3.61033e+07	1.11831e+08	2.23838e+07	5.60864e+07	1.42833e+08	1.86634e+08	7.30474e+07	9.30338e+07	1.19045e+08	7.72563e+07	6.60363e+07	7.36542e+07	--	--	--	-	-	-	-
1-adamantyl(piperidino)methanone	C16 H25 N O	5.252	270.181	7.87816e+06	7.00481e+06	1.55636e+07	8.69767e+06	5.27393e+06	12756421	1.26716e+07	1.00537e+07	1.62269e+07	1.46292e+07	3.44134e+06	7.25985e+06	9.98255e+06	7.04047e+06	7.4821e+06	1.33298e+07	1.22906e+07	1.13459e+07	--	--	--	-	-	-	-
1-benzyl-3-chloro-4-hydroxy-1,2-dihydroquinolin-2-one	C16 H12 Cl N O2	1.464	284.044	7.87322e+07	5.05251e+07	4.03093e+07	7.99091e+07	5.64025e+07	5.20566e+06	9.50853e+06	8.76465e+06	5.98631e+06	3.95663e+06	4.58816e+06	1.19335e+08	9.95733e+06	1.09454e+08	1.40973e+07	8.93396e+06	8.56293e+06	7.43485e+06	--	--	--	-	-	-	-
1H-indole-2,3-dione 3-[N-(5,6-diphenyl-1,2,4-triazin-3-yl)hydrazone]	C23 H16 N6 O	5.434	393.151	1.25945e+07	5.70533e+06	3.90837e+06	1.13534e+07	2.23492e+07	4.67395e+06	4.06783e+06	7.21871e+06	4.77429e+06	5.27858e+06	1.59677e+07	5.33913e+07	1.65948e+07	6.26018e+07	2.08666e+07	9.61138e+06	13035596	1.0954e+07	--	--	--	-	-	-	-
1-Methyladenosine	C11 H15 N5 O4	1.462	282.119	1.65352e+07	1.77846e+07	2.17339e+07	2.0658e+07	8.21861e+06	1.40615e+07	2.73765e+07	5.01332e+07	1.63352e+07	1.19911e+07	4.53961e+07	3.37764e+07	1.10196e+07	2.30532e+07	3.3928e+07	2.28006e+07	2.3397e+07	1.40223e+07	Purine nucleosides	15763-06-1	HMDB0003331	-	-	-	-
1-Methyltryptophan	C12 H14 N2 O2	4.814	459.198	1.66144e+06	1.64973e+06	1.06551e+07	2.51466e+06	5.35488e+06	1.06112e+07	1.76448e+07	1.70201e+07	1.7985e+07	3.62065e+07	1.88791e+07	9.7381e+06	1.49483e+07	3.50342e+06	9.47503e+06	5.5546e+06	5.51528e+06	5.46233e+06	--	--	--	-	-	-	-
1-Methylxanthine	C6 H6 N4 O2	4.891	165.042	5.7856e+07	4.89214e+06	5.20709e+06	1.60408e+07	5.87395e+07	569424	854905	382949	1.40468e+06	724329	746892	1.35485e+07	3.21695e+06	5.32367e+07	2.69887e+06	2.94661e+06	2.78269e+06	3.25686e+06	Imidazopyrimidines	-	HMDB0010738	C16358	ko01100//Metabolic pathways;ko01110//Biosynthesis of secondary metabolites;ko01120//Microbial metabolism in diverse environments;ko00232//Caffeine metabolism	Biosynthesis of other secondary metabolites;Global and overview maps	Metabolism
1-morpholino-3-(4-nitrophenoxy)propan-2-ol	C13 H18 N2 O5	5.563	283.126	1.19989e+07	5.95495e+06	3.79115e+06	4.62407e+06	2.18203e+07	1.62207e+06	6.40734e+06	1.16716e+07	8.38532e+06	5.65386e+06	4.76197e+06	1.3324e+07	1.39448e+07	1.72021e+07	8.57159e+06	1.19353e+07	7.41463e+06	9.12155e+06	--	--	--	-	-	-	-
2-({[4-(6-methyl-1,3-benzothiazol-2-yl)phenyl]imino}methyl)phenol	C21 H16 N2 O S	5.028	343.097	7.91478e+06	1.00311e+07	3.72365e+06	7.44487e+06	3.74764e+07	831721	632543	1.5102e+06	444432	934771	4.88574e+06	1.81255e+07	6.69045e+06	3.18979e+07	3.35306e+06	2.51683e+06	1.75357e+06	2.43287e+06	--	--	--	-	-	-	-
2-({2-oxo-2-[(2-oxo-3-azepanyl)amino]ethyl}sulfanyl)acetic acid	C10 H16 N2 O4 S	4.977	322.212	1.47597e+07	3.87615e+06	2.20674e+07	1.49831e+07	1.64406e+07	4.706e+06	3.48834e+06	5.64694e+06	5.72125e+06	4.35097e+06	4.98141e+06	4.61206e+07	1.55737e+07	3.35126e+07	1.78317e+07	1.15746e+07	1.0826e+07	1.35266e+07	--	--	--	-	-	-	-
2-(1H-1,2,3-benzotriazol-1-yl)-N-(2,3-dihydro-1H-inden-2-yl)acetamide	C17 H16 N4 O	6.399	291.127	1.6987e+08	2.49394e+08	4.89617e+07	4.92046e+08	4.03602e+06	8.45671e+06	6.84474e+06	1.20546e+07	1.0311e+07	1.02752e+07	6.8851e+06	4.41841e+06	1.13961e+07	6.75173e+06	1.09949e+07	1.07435e+07	1.08555e+07	1.25549e+07	--	--	--	-	-	-	-
2-(1H-benzimidazol-2-yl)-N-[4-(benzyloxy)phenyl]benzamide	C27 H22 N4 O2	10.511	435.178	653035	368702	343592	393097	190951	808565	350053	243252	840827	1.09515e+06	1.15296e+06	403489	533077	286297	195529	906887	1.14404e+06	1.1342e+06	--	--	--	-	-	-	-
2-(1H-indol-3-yl)acetic acid	C10 H9 N O2	4.928	174.056	5.00776e+06	6.80738e+06	4.38721e+06	6.54418e+06	8.44046e+06	2.1444e+07	2.42394e+07	3.0136e+07	9.57956e+06	2.6516e+07	3.73225e+06	5.45374e+06	1.18114e+06	7.10472e+06	2.81552e+06	3.81059e+06	3.74899e+06	3.78029e+06	Indoles and derivatives	87-51-4	HMDB0000197	C00954	ko01100//Metabolic pathways;ko00380//Tryptophan metabolism	Amino acid metabolism;Global and overview maps	Metabolism
2-(2-amino-3-methylbutanamido)-3-phenylpropanoic acid	C14 H20 N2 O3	5.312	265.154	5.72564e+07	7.29898e+07	3.66607e+07	4.86601e+07	3.10365e+07	3.99724e+07	3.22429e+07	5.11322e+07	101455195	140984625	4.50841e+07	5.26811e+07	9.13877e+07	4.63659e+07	4.55503e+07	4.76199e+07	5.77015e+07	5.32609e+07	--	--	--	-	-	-	-
2-(2-carboxy-2-methylpropyl)-4,6-dimethylbenzoic acid	C14 H18 O4	6.526	249.111	3.81513e+07	9.00258e+07	3.2373e+07	7.66489e+07	1.34097e+07	6.31597e+06	9.65764e+06	9.31016e+06	8.85282e+06	8.27219e+06	5.39084e+06	4.26981e+06	8.82179e+06	5.28019e+06	8.18302e+06	8.50482e+06	8.46451e+06	9.50906e+06	--	--	--	-	-	-	-
2-(2-hydroxy-3-methylbutanamido)-4-methylpentanoic acid	C11 H21 N O4	5.609	232.154	1.55779e+07	2.36199e+07	1.26288e+07	2.22609e+07	9.45955e+06	4.58757e+06	4.63465e+06	5.78074e+06	1.00481e+07	7.28435e+06	1.02072e+07	1.86452e+07	1.2117e+07	1.22068e+07	1.10142e+07	6.61858e+06	7.38933e+06	8.98444e+06	--	--	--	-	-	-	-
2-(2-oxo-2-{[2-(2-oxo-1-imidazolidinyl)ethyl]amino}ethoxy)acetic acid	C9 H15 N3 O5	1.463	264.118	8.92479e+07	6.23379e+07	3.80376e+07	6.14502e+07	9.23662e+07	4.8784e+07	5.74969e+07	5.12531e+07	5.48768e+07	4.18234e+07	5.6944e+07	248572816	6.26326e+07	2.3598e+08	8.79133e+07	7.0244e+07	6.43643e+07	6.97854e+07	--	--	--	-	-	-	-
2-(3,4-dihydroxyphenyl)acetamide	C8 H9 N O3	5.383	190.047	4.37425e+08	4.1165e+08	1.60292e+08	2.72615e+08	6.34893e+07	8.30075e+06	2.0959e+07	1.83653e+07	2.16913e+07	1.82821e+07	2.06383e+07	9.12945e+07	2.12131e+07	1.08301e+08	2.6615e+07	5.86475e+07	5.98824e+07	6.74053e+07	--	--	--	-	-	-	-
2-(3,5-dimethyl-1H-pyrazol-4-yl)-3-nitropyridine	C10 H10 N4 O2	1.289	219.083	7.91932e+06	1.0387e+06	1.5584e+07	1.13371e+07	8.4107e+07	3.80991e+07	4.03854e+07	3.17598e+07	3.44399e+07	2.9815e+07	5.68807e+07	3.9035e+07	7.19309e+07	1.75886e+07	6.36181e+07	3.80212e+07	3.43981e+07	3.63262e+07	--	--	--	-	-	-	-
2-(4,4-diphenyl-1-piperidinobuta-1,3-dienyl)phenyl acetate	C29 H29 N O2	1.454	406.217	6.39674e+06	3.51387e+06	6.94285e+06	3.63101e+06	3.01692e+06	9.59103e+06	1.1954e+07	7.05691e+06	7.25648e+06	1.44901e+07	1.0259e+07	7.27151e+06	1.68955e+06	3.63709e+06	5.41807e+06	5.16258e+06	3.5669e+06	3.26283e+06	--	--	--	-	-	-	-
2-(acetylamino)-3-(1H-indol-3-yl)propanoic acid	C13 H14 N2 O3	5.67	245.093	1.73509e+08	8.3635e+07	7.51693e+07	1.14102e+08	6.78113e+08	2.45343e+07	2.19755e+07	2.86577e+07	3.02837e+07	2.08406e+07	2.75664e+07	4.96013e+08	7.64784e+07	6.68739e+08	5.81576e+07	5.62134e+07	5.07084e+07	5.84227e+07	--	--	--	-	-	-	-
2-(acetylamino)-4-(methylthio)butanoic acid	C7 H13 N O3 S	4.931	190.051	5.40727e+06	9.18668e+06	3.31598e+06	8.87564e+06	4.11831e+06	1.34831e+07	1.55991e+07	1.75482e+07	5.41151e+06	1.4776e+07	4.21598e+06	4.48779e+06	1.17743e+06	5.77414e+06	1.9326e+06	3.41291e+06	3.49922e+06	4.00239e+06	--	--	--	-	-	-	-
2-(methylthio)nicotinamide	C7 H8 N2 O S	6.032	169.042	1.91835e+06	1.36267e+06	938788	1.96797e+06	5.34343e+06	4.55982e+06	6.13919e+06	1.77854e+07	6.66622e+06	6.99238e+06	5.70839e+06	4.4951e+06	3.71534e+06	2.98363e+06	4.32303e+06	2.31237e+06	2.53704e+06	2.28223e+06	--	--	--	-	-	-	-
2-(piperidinomethylidene)malononitrile	C9 H11 N3	1.435	162.103	8.71078e+07	4.51762e+07	2.61098e+07	5.00854e+07	1.05018e+08	6.24644e+07	3.68867e+07	4.78267e+07	1.41172e+07	3.87028e+07	4.67474e+07	2.05862e+08	1.74264e+08	1.00955e+08	6.74293e+07	7.71284e+07	5.79611e+07	7.51626e+07	--	--	--	-	-	-	-
2-(tert-butyl)-6,7-dimethoxy-4H-3,1-benzoxazin-4-one	C14 H17 N O4	5.816	242.138	7.74529e+06	3.30836e+06	3.07026e+06	4.26813e+06	9.55706e+06	2.92757e+06	6.32995e+06	1.19456e+07	3.2134e+06	6.5944e+06	847677	2.06363e+07	9.37615e+06	1.72959e+07	8.66059e+06	6.26741e+06	6.09755e+06	5.67745e+06	--	--	--	-	-	-	-
2,2-dimethyl-6,7-di[(4-nitrobenzyl)oxy]chroman-4-one	C25 H22 N2 O8	1.439	479.136	5.49117e+06	2.76298e+06	1.1873e+06	2.80785e+06	1.25129e+06	740547	702456	697446	690871	699773	1.01243e+06	2.53306e+06	1.09058e+06	5.78869e+06	1.10484e+06	1.41189e+06	1.90217e+06	1.25418e+06	--	--	--	-	-	-	-
2,3-Dideoxycytidine	C9 H13 N3 O3	1.481	212.103	2.76885e+07	2.75037e+07	2.49725e+07	2.27174e+07	2.03161e+07	1.58068e+07	1.68759e+07	1.89147e+07	1.713e+07	2.29368e+07	1.95619e+07	3.17606e+07	1.90583e+07	3.60975e+07	2.26699e+07	2.38706e+07	1.80563e+07	1.80502e+07	--	--	--	-	-	-	-
2,3-Dideoxyuridine	C9 H12 N2 O4	1.46	213.085	4.60753e+06	3.01305e+06	3.24629e+06	3.20177e+06	4.64263e+06	2.93991e+06	2.82183e+06	5.36228e+06	4.79102e+06	1.34535e+06	6.36913e+06	1.09024e+07	4.66826e+06	5.2902e+06	6.17619e+06	3.87438e+06	4.87543e+06	5.69884e+06	--	--	--	-	-	-	-
2,3-Dihydroxybenzoic acid	C7 H6 O4	5.068	153.019	1.18672e+08	2.24384e+07	9.78843e+06	3.23009e+07	1.59409e+08	1.21074e+06	1.48472e+06	1.45061e+06	3.89405e+06	1.62188e+06	743284	6.71581e+06	1.06744e+06	1.26655e+07	686196	1.65012e+06	968461	1.40639e+06	Benzene and substituted derivatives	303-38-8	HMDB0000397	C00196	ko01110//Biosynthesis of secondary metabolites;ko01120//Microbial metabolism in diverse environments;ko01130//Biosynthesis of antibiotics	Global and overview maps	Metabolism
2,3-Dihydroxybiphenyl	C12 H10 O2	1.534	185.057	1.0162e+08	1.05984e+08	4.31592e+07	1.72781e+08	1.51518e+08	3.05768e+07	2.70775e+07	2.18393e+07	2.50363e+07	2.16252e+07	1.60331e+07	1.02245e+08	2.05233e+07	1.22726e+08	1.6784e+07	2.62479e+07	2.4923e+07	2.31892e+07	--	--	--	C02526	ko01100//Metabolic pathways;ko01120//Microbial metabolism in diverse environments;ko01220//Degradation of aromatic compounds	Global and overview maps	Metabolism
2,3-dihydroxypropyl 12-methyltridecanoate	C17 H34 O4	8.375	285.242	5.74825e+07	3.874e+07	3.01123e+07	5.84549e+07	1.00608e+07	8.06488e+06	7.44812e+06	5.48144e+06	8.06159e+06	6.09856e+06	4.91874e+06	9.28632e+06	5.85104e+06	1.04995e+07	4.9958e+06	8.64857e+06	7.22752e+06	6.19298e+06	--	--	--	-	-	-	-
2,3-dinor Prostaglandin E1	C18 H30 O5	7.697	307.191	1.18332e+09	1.96888e+09	6.9697e+08	1.90161e+09	5.90657e+07	1.3188e+07	1.26092e+07	1.58501e+07	1.48785e+07	1.426e+07	1.0626e+07	8.83355e+06	1.39991e+07	9.52364e+06	1.47265e+07	1.48018e+07	1.36551e+07	1.59211e+07	--	--	--	-	-	-	-
2,3-Dinor-8-epi-prostaglandin F2α	C18 H30 O5	6.588	651.412	1.2688e+07	1.00039e+07	4.29895e+06	7.86334e+06	2.90781e+06	4.71231e+06	7.41502e+06	7.25678e+06	6.11948e+06	5.85012e+06	4.14825e+06	7.82397e+07	6.24585e+06	5.70969e+07	6.55743e+06	6.38251e+06	6.27668e+06	6.86195e+06	--	--	--	-	-	-	-
2,4-dihydroxyheptadec-16-en-1-yl acetate	C19 H36 O4	8.052	351.25	2.7391e+08	2.6663e+08	2.59613e+08	4.63553e+08	3.3582e+07	2.61073e+07	1.56739e+07	1.28431e+07	1.75402e+07	1.31735e+07	1.00666e+07	4.30714e+07	5.78875e+06	5.01763e+07	4.78e+06	2.45489e+07	2.22669e+07	1.78702e+07	--	--	--	-	-	-	-
2,5-dimethyl-N-(2-oxo-3-azepanyl)-3-thiophenesulfonamide	C12 H18 N2 O3 S2	5.692	303.086	3.19961e+06	2.53691e+06	1.3984e+06	2.41728e+06	2.6655e+06	984682	1.2687e+06	2.23223e+06	1.95194e+06	2.17246e+06	1.72385e+06	3.82058e+06	2.10794e+06	2.18959e+06	1.6367e+06	1.46598e+06	1.27395e+06	1.51438e+06	--	--	--	-	-	-	-
2,6-di(2-furyl)-3-propyltetrahydropyridin-4(1H)-one hydrochloride	C16 H19 N O3	1.491	274.139	3.00506e+07	1.58542e+07	1.64054e+07	1.69577e+07	2.08995e+07	3.92235e+07	1.38544e+07	1.0205e+07	9.92249e+06	1.61632e+07	1.16855e+07	2.0579e+07	1.61884e+07	19940311	1.14634e+07	1.54683e+07	1.4221e+07	1.78345e+07	--	--	--	-	-	-	-
2,6-Diaminopimelic acid	C7 H14 N2 O4	5.923	191.104	8.16677e+06	7.2872e+06	5.06499e+06	7.97533e+06	1.32789e+07	7.2781e+06	9.1214e+06	1.22339e+07	1.5397e+07	1.28128e+07	1.03263e+07	2.28169e+07	1.91147e+07	2.1114e+07	2.42376e+07	1.27305e+07	1.29457e+07	1.13642e+07	Carboxylic acids and derivatives	583-93-7	HMDB0001370	C00666	ko01100//Metabolic pathways;ko01110//Biosynthesis of secondary metabolites;ko01120//Microbial metabolism in diverse environments;ko01130//Biosynthesis of antibiotics;ko01230//Biosynthesis of amino acids;ko00300//Lysine biosynthesis	Amino acid metabolism;Global and overview maps	Metabolism
2,6-Di-tert-butyl-1,4-benzoquinone	C14 H20 O2	6.068	221.153	1.95695e+07	2.51693e+07	1.25193e+07	2.20918e+07	2.28543e+07	1.3071e+07	8.73808e+06	1.55409e+07	1.38474e+07	1.5703e+07	1.8203e+07	3.20631e+07	2.40191e+07	2.97445e+07	2.46347e+07	1.95288e+07	1.69416e+07	1.60456e+07	Prenol lipids	719-22-2	HMDB0013817	-	-	-	-
2-[(1H-1,2,4-triazol-3-ylimino)methyl]phenol	C9 H8 N4 O	4.792	187.061	1.21717e+07	2.27461e+07	6.90707e+06	1.58058e+07	1.06658e+07	626183	716007	537185	722153	654681	318696	3.81549e+06	724974	6.15337e+06	612670	1.01194e+06	762258	1.00206e+06	--	--	--	-	-	-	-
2-[(3S)-1-(2-Chlorobenzyl)-3-pyrrolidinyl]-5-methyl-1,3,4-oxadiazole	C14 H16 Cl N3 O	5.406	278.102	6.07053e+07	5.76201e+07	9.93842e+07	7.05497e+07	6.97665e+08	7.99035e+08	2.19518e+08	6.78775e+08	3.38212e+08	7.08306e+08	489901551	1.17947e+08	1.94855e+08	7.69666e+07	1.11146e+08	340383103	3.35769e+08	3.51141e+08	--	--	--	-	-	-	-
2-[(3S)-1-(3,4-Difluorobenzyl)-3-pyrrolidinyl]-1,3-benzoxazole	C18 H16 F2 N2 O	6.422	315.133	2.97192e+07	2.57971e+07	1.61346e+07	2.8303e+07	2.15381e+07	7.93869e+06	6.87912e+06	8.90424e+06	3.01519e+07	7.99745e+06	1.62615e+07	3.42906e+07	1.44575e+07	3.53519e+07	1.9589e+07	9.25987e+06	1.00128e+07	1.0652e+07	--	--	--	-	-	-	-
2-[(3S)-1-(4-Chlorobenzyl)-3-pyrrolidinyl]-1-methyl-1H-benzimidazole	C19 H20 Cl N3	5.676	326.146	771002	565890	510081	606815	1.122e+08	2.05367e+06	317229	311363	320342	413021	5.5172e+06	926174	1.44263e+06	784328	6.65958e+06	6.74052e+06	4.99135e+06	5.20735e+06	--	--	--	-	-	-	-
2-[(3S)-1-(Cyclohexylmethyl)-3-pyrrolidinyl]-5-fluoro-1H-benzimidazole	C18 H24 F N3	5.199	300.193	7.83382e+07	2.35729e+08	1.83874e+08	2.0697e+08	4.98884e+07	2.05133e+07	4.18595e+07	1.19004e+07	3.38395e+07	3.75128e+07	5.67391e+06	1.34494e+07	5.91582e+06	1.04381e+07	4.69849e+06	1.62905e+07	2.00622e+07	1.80916e+07	--	--	--	-	-	-	-
2-[(3S)-1-Benzyl-3-pyrrolidinyl]-1,3-benzothiazole	C18 H18 N2 S	4.954	295.129	3.85456e+07	4.65754e+07	2.83475e+07	3.29842e+07	3.44759e+07	1.54074e+08	7.56782e+07	1.22116e+08	7.10282e+07	1.02308e+08	1.17369e+08	1.10191e+08	1.33203e+08	3.78427e+07	8.55625e+07	7.8868e+07	7.61025e+07	8.75071e+07	--	--	--	-	-	-	-
2-[(carboxymethyl)(methyl)amino]-5-methoxybenzoic acid	C11 H13 N O5	5.19	238.072	7.67128e+07	1.58586e+08	4.84109e+07	1.14183e+08	2.06771e+07	3.35157e+06	1.63486e+06	4.07304e+06	1.99692e+06	3.6426e+06	2.52043e+06	6.16137e+07	6.2273e+06	4.71557e+07	4.55336e+06	2.91632e+06	4.49241e+06	5.38372e+06	--	--	--	-	-	-	-
2-[2-(methylthio)benzoyl]benzoic acid	C15 H12 O3 S	5.548	271.047	4.14068e+07	9.00573e+07	2.13898e+07	1.12061e+08	8.51091e+06	2.06289e+06	3.96076e+06	2.35204e+06	1.39139e+06	4.52147e+06	769012	7.42589e+06	1.01841e+06	1.31045e+07	1.04675e+06	2.99392e+06	2.99977e+06	2.30086e+06	--	--	--	-	-	-	-
2-[5-(2-hydroxypropyl)oxolan-2-yl]propanoic acid	C10 H18 O4	6.196	225.109	9.95946e+07	1.71194e+08	1.22603e+08	148380117	1.79431e+07	3.44181e+06	6.96389e+06	6.20306e+06	4.43062e+06	4.494e+06	4.52801e+06	1.29987e+07	4.72027e+06	1.53859e+07	5.57192e+06	3.99831e+06	5.28364e+06	5.09578e+06	--	--	--	-	-	-	-
2-{[4-(4-chlorophenoxy)anilino]methyl}isoindoline-1,3-dione	C21 H15 Cl N2 O3	1.463	379.084	875277	1.87244e+06	1.88907e+08	2.00466e+06	2.25591e+06	1.9946e+06	5.83187e+06	2.71036e+06	6.48765e+06	2.08954e+06	3.23084e+06	1.67298e+07	5.68126e+06	7.46858e+06	1.03203e+07	3.46669e+06	3.45216e+06	3.66959e+06	--	--	--	-	-	-	-
2-{[methyl(2,3,4,5,6-pentahydroxyhexyl)amino]methylidene}malononitrile	C11 H17 N3 O5	1.487	272.124	1.18799e+08	102455995	8.18095e+07	6.74731e+07	6.73693e+07	3.33386e+07	3.80824e+07	2.79062e+07	4.726e+07	3.34082e+07	7.07723e+07	1.23674e+08	4.36658e+07	1.05689e+08	9.52815e+07	6.00397e+07	5.41546e+07	5.54477e+07	--	--	--	-	-	-	-
2-{1-[2-(4-benzhydrylpiperazino)-2-oxoethyl]cyclopentyl}acetic acid	C26 H32 N2 O3	6.141	419.229	9.07356e+06	9.36549e+06	5.11907e+06	6.52125e+06	1.11518e+07	5.82919e+06	1.38069e+07	4.19273e+07	8.47078e+06	2.31276e+07	5.1332e+06	1.66829e+07	5.12261e+06	1.53311e+07	6.04786e+06	6.37585e+06	4.29593e+06	7.06092e+06	--	--	--	-	-	-	-
2-{2-[(1-methyl-1H-pyrazol-5-yl)amino]-2-oxoethoxy}acetic acid	C8 H11 N3 O4	1.472	232.093	1.21498e+07	8.4178e+06	7.34897e+06	7.95652e+06	1.35889e+07	8.70825e+06	7.29916e+06	1.36355e+07	9.33342e+06	6.09688e+06	1.12828e+07	3.07165e+07	1.08665e+07	2.052e+07	1.69375e+07	1.06762e+07	8.40099e+06	8.62502e+06	--	--	--	-	-	-	-
2-{2-[4-(tert-butyl)phenyl]-4-hydroxy-1,3-thiazol-5-yl}acetic acid	C15 H17 N O3 S	1.533	292.102	1.82813e+08	1.02772e+08	1.14316e+08	6.38458e+07	2.20241e+08	9.81992e+07	1.70555e+08	2.08986e+08	3.35224e+08	1.4607e+08	1.54464e+08	8.71495e+08	1.73996e+08	403522177	3.63212e+08	2.18055e+08	2.24729e+08	2.22441e+08	--	--	--	-	-	-	-
2-Acetamido-N-β-aspartyl-2-deoxyhexopyranosylamine	C12 H21 N3 O8	1.475	334.125	3.06937e+07	2.53333e+07	3.26754e+07	2.77844e+07	3.06228e+07	1.86358e+07	1.67871e+07	8.48523e+06	1.13008e+07	1.87838e+07	3.95307e+06	2.42499e+07	1.15345e+07	2.76243e+07	7.01704e+06	9.18122e+06	6.97228e+06	8.42009e+06	--	--	--	-	-	-	-
2-alpha-Mannobiose	C12 H22 O11	5.502	343.117	2.42886e+06	8.81817e+06	1.13174e+06	1.53712e+06	2.60738e+06	1.06914e+06	1.1785e+06	1.40524e+06	1.70842e+06	1.3397e+06	3.55069e+06	5.18988e+06	2.6711e+06	4.70293e+06	2.42309e+06	1.84771e+06	2.17946e+06	1.6779e+06	--	--	--	-	-	-	-
2-Amino-1,3,4-octadecanetriol	C18 H39 N O3	7.205	318.299	2.38666e+07	2.82148e+07	1.40719e+07	2.89489e+07	9.22827e+07	1.94747e+06	8.53468e+06	2.97187e+06	8.52926e+06	3.71305e+06	2.70139e+06	6.11997e+07	1.89058e+07	2.78891e+08	2.51811e+06	1.11545e+07	1.21202e+07	1.31946e+07	--	--	--	-	-	-	-
2-Amino-1,3-octadecanediol	C18 H39 N O2	7.364	302.305	3.01571e+06	5.11269e+06	2.26585e+06	4.94941e+06	1.62655e+07	1.36182e+06	4.17836e+06	1.80171e+06	1.48202e+06	1.33808e+06	1.79075e+06	7.01531e+07	4.49175e+06	6.16949e+07	3.76301e+06	4.70824e+06	5.11811e+06	4.20248e+06	--	--	--	-	-	-	-
2-Aminopimelic acid	C7 H13 N O4	1.47	176.086	1.11854e+08	6.64332e+07	6.72851e+07	7.51485e+07	8.7212e+07	3.25222e+07	4.24524e+07	4.50767e+07	4.66643e+07	3.77903e+07	4.663e+07	1.47806e+08	5.07003e+07	1.56733e+08	6.7338e+07	5.54946e+07	5.50875e+07	5.05266e+07	Carboxylic acids and derivatives	3721-85-5	HMDB0034252	-	-	-	-
2-Arachidonoyl glycerol	C23 H38 O4	9.967	361.27	3.9646e+07	1.99315e+08	4.03701e+07	6.05961e+07	6.57194e+07	2.80667e+06	1.38653e+06	1.9813e+06	2.18691e+06	3.4606e+06	2.9437e+06	2.07859e+07	1.24429e+07	5.25648e+06	4.86482e+06	1.43052e+07	1.4503e+07	1.31798e+07	--	--	--	-	-	-	-
2-Arachidonyl Glycerol ether	C23 H40 O3	10.568	365.302	6.98176e+07	9.46557e+07	4.75668e+07	5.77315e+07	1.77929e+08	7.19376e+07	2.2621e+07	2.61111e+07	5.14981e+07	3.26249e+07	3.9282e+07	1.6006e+08	184520335	1.77809e+08	5.87109e+07	9.43215e+07	9.83115e+07	9.42475e+07	Endocannabinoids	222723-55-9	HMDB0013657	-	-	-	-
2-Benzyl-5-[(3S)-1-isopropyl-3-pyrrolidinyl]-1,3,4-oxadiazole	C16 H21 N3 O	5.27	272.171	4.49696e+06	4.10938e+06	6.52818e+06	4.1833e+06	9.80818e+06	8.93261e+06	1.50058e+07	3.0617e+07	4.86921e+07	5.25843e+07	3.53748e+06	1.86063e+07	2.59417e+07	1.64065e+07	2.53213e+07	2.85075e+07	3.2899e+07	2.42435e+07	--	--	--	-	-	-	-
2-benzyl-6-hydroxy-2-azabicyclo[2.2.2]octan-3-one	C14 H17 N O2	6.68	232.133	2.29403e+06	2.32649e+06	577372	1.95335e+06	2.58368e+06	1.21079e+06	923269	2.0425e+06	9.58823e+06	1.98847e+06	1.7011e+06	7.78761e+06	1.0372e+07	4.68878e+06	1.59587e+06	1.26955e+06	1.00835e+06	1.36998e+06	--	--	--	-	-	-	-
2-chloro-N-[4-(4-methylpiperazino)phenyl]benzamide	C18 H20 Cl N3 O	2.479	330.138	8.03962e+06	9.23444e+06	7.14472e+06	9.99794e+06	6.63717e+06	686871	938378	829396	654759	483024	552760	1.31387e+06	631787	1.50086e+06	609104	2.27798e+06	2.47395e+06	1.54974e+06	--	--	--	-	-	-	-
2-C-methyl D-erythritol 4-phosphate	C5 H13 O7 P	1.513	215.033	1.95305e+09	3.47332e+09	1.44699e+09	3.11165e+09	4.68419e+08	2.69308e+08	6.7031e+08	2.6243e+08	4.30806e+08	6.56627e+08	7.13001e+07	1.41586e+08	5.277e+07	5.89062e+08	3.09582e+07	2.38324e+08	2.92234e+08	3.72157e+08	--	--	--	-	-	-	-
2-cyclopropyl-9-fluoro-5H-chromeno[4,3-d]pyrimidine	C14 H11 F N2 O	1.333	243.095	1.5446e+06	2.42279e+06	3.10157e+06	2.51842e+06	2.00351e+06	617287	6.11858e+06	1.31999e+06	3.99832e+06	4.68723e+06	3.21132e+06	2.74258e+07	1.41939e+06	3.24515e+07	1.0974e+07	4.43261e+06	3.84793e+06	4.05115e+06	--	--	--	-	-	-	-
2'-Deoxyadenosine	C10 H13 N5 O3	1.374	274.089	3.71982e+06	4.59421e+06	8.20968e+06	2.1394e+06	7.79738e+06	9.32868e+06	9.69556e+06	1.28668e+07	1.1548e+07	8.13631e+06	8.30615e+06	3.55783e+07	1.05418e+07	2.572e+07	1.94002e+07	7.46322e+06	8.4471e+06	8.41702e+06	Purine nucleosides	958-09-8	HMDB0000101	C00559	ko01100//Metabolic pathways;ko00230//Purine metabolism	Global and overview maps;Nucleotide metabolism	Metabolism
2'-Deoxyguanosine	C10 H13 N5 O4	4.264	268.104	7.38095e+06	5.6175e+06	4.69931e+06	5.7392e+06	3.37098e+06	2.76469e+07	2.09766e+06	1.93451e+06	2.82993e+06	6.73564e+06	1.01849e+07	2.64434e+06	3.94298e+07	5.47142e+06	4.62404e+06	1.70898e+07	1.11267e+07	1.56659e+07	Purine nucleosides	961-07-9	HMDB0000085	C00330	ko01100//Metabolic pathways;ko00230//Purine metabolism	Global and overview maps;Nucleotide metabolism	Metabolism
2'-Deoxyinosine	C10 H12 N4 O4	1.576	251.077	3.78694e+08	4.79512e+08	1.59148e+08	4.35425e+08	1.04786e+08	2.54491e+07	1.0829e+07	1.28994e+07	1.67295e+07	1.89684e+07	1.26876e+07	1.78495e+08	3.23754e+07	1.56169e+08	2.96249e+07	3.97263e+07	2.47588e+07	3.05342e+07	Purine nucleosides	890-38-0	HMDB0000071	C05512	ko01100//Metabolic pathways;ko00230//Purine metabolism	Global and overview maps;Nucleotide metabolism	Metabolism
2'-Deoxyuridine	C9 H12 N2 O5	2.962	227.067	1.84806e+08	2.87941e+08	1.13806e+08	2.4479e+08	1.88183e+08	9.31023e+07	2.10836e+07	1.27938e+07	1.08957e+07	1.72139e+07	8.76222e+06	3.29798e+07	1.19643e+08	6.15953e+07	3.18064e+07	4.58483e+07	5.33882e+07	4.98544e+07	Pyrimidine nucleosides	951-78-0	HMDB0000012	C00526	ko00240//Pyrimidine metabolism	Nucleotide metabolism	Metabolism
2-Deoxyuridine	C9 H12 N2 O5	1.478	246.108	102515048	6.8105e+07	4.84905e+07	7.06213e+07	9.1068e+07	4.63918e+07	4.75732e+07	5.64742e+07	5.40767e+07	2.97665e+07	4.98417e+07	1.84921e+08	4.23932e+07	1.71728e+08	8.74922e+07	5.49196e+07	5.95978e+07	5.65272e+07	Pyrimidine nucleosides	951-78-0	HMDB0000012	C00526	ko00240//Pyrimidine metabolism	Nucleotide metabolism	Metabolism
2'-Deoxyuridine-5-monophosphate	C9 H13 N2 O8 P	6.526	307.031	5.85271e+06	7.15843e+06	2.81409e+06	5.25928e+06	4.61559e+08	7.12823e+06	1.08996e+07	1.05075e+07	9.99132e+06	9.33602e+06	6.08412e+06	4.81892e+06	9.9563e+06	5.95923e+06	9.23538e+06	9.59856e+06	9.55307e+06	1.0732e+07	--	--	--	-	-	-	-
2-ethyl-2-(3-methoxyphenyl)cyclohexanone oxime	C15 H21 N O2	5.354	248.164	5.21985e+06	8.27255e+06	2.19089e+06	7.92101e+06	2.50142e+06	1.69613e+06	1.75379e+06	1.3671e+06	1.77673e+06	1.43904e+06	647557	3.87688e+06	1.74389e+06	3.37074e+06	1.31213e+06	1.56755e+06	1.59308e+06	1.77927e+06	--	--	--	-	-	-	-
2-Ethyl-2-phenylmalonamide	C11 H14 N2 O2	4.839	207.113	4.39628e+06	6.29872e+06	4.65618e+06	6.08276e+06	4.1885e+06	1.77113e+07	1.67196e+07	3.82985e+07	1.16418e+07	1.65308e+07	1.06702e+07	1.34592e+07	7.49883e+06	1.38243e+07	2.60551e+06	9.84121e+06	7.58757e+06	8.07914e+06	--	--	--	-	-	-	-
2-Furoylglycine	C7 H7 N O4	1.362	168.033	1.8721e+07	3.52278e+07	1.02099e+07	2.40158e+07	2.63495e+07	3.6023e+06	3.77948e+06	4.80057e+06	3.8843e+06	3.92446e+06	2.36729e+06	1.86659e+07	4.45074e+06	2.27237e+07	4.6704e+06	3.0291e+06	3.88623e+06	3.26519e+06	Carboxylic acids and derivatives	5657-19-2	HMDB0000439	-	-	-	-
2-hexyl-5-(4-nonylphenyl)pyrimidine	C25 H38 N2	11.218	367.318	3.3514e+07	8.84979e+07	2.65318e+07	4.11519e+07	231905681	1.42893e+08	6.44486e+07	9.15298e+07	4.6119e+07	5.68394e+07	5.83281e+07	4.92395e+08	9.3912e+06	2.57488e+08	1.40211e+08	1.60952e+08	1.80889e+08	1.73715e+08	--	--	--	-	-	-	-
2-Hydroxy-1-(4-methoxyphenyl)propyl hexopyranoside	C16 H24 O8	5.605	389.145	3.92753e+07	2.11198e+07	1.9806e+06	1.05064e+07	1.16611e+07	1.53332e+06	3.4015e+06	2.54104e+06	4.06009e+06	3.14205e+06	2.86654e+06	2.81254e+07	3.96554e+06	3.38044e+07	2.29063e+06	5.54471e+06	3.24376e+06	3.71252e+06	--	--	--	-	-	-	-
2-Hydroxy-2-methyl-3-buten-1-yl beta-D-glucopyranoside	C11 H20 O7	4.939	309.119	1.71053e+07	1.59098e+07	1.10973e+07	1.67248e+07	2.80034e+07	4.05432e+06	6.60392e+06	1.24953e+07	7.1306e+06	5.32288e+06	4.41204e+06	6.53423e+07	4.66857e+06	6.36123e+07	7.39686e+06	6.15714e+06	4.5936e+06	5.56254e+06	--	--	--	-	-	-	-
2-hydroxy-3,6-diphenylcyclohexyl acetate	C20 H22 O3	5.926	333.144	1.21563e+07	1.09755e+07	4.62014e+06	7.31676e+06	4.39614e+07	3.79633e+07	1.2387e+07	1.31522e+07	1.19267e+07	1.44636e+07	8.10555e+07	8.04963e+07	1.35362e+08	7.35949e+07	1.95251e+08	1.88851e+07	2.00019e+07	2.13795e+07	--	--	--	-	-	-	-
2-hydroxy-6-[(8Z,11Z)-pentadeca-8,11,14-trien-1-yl]benzoic acid	C22 H30 O3	8.491	360.25	2.14691e+07	2.10704e+07	1.67216e+07	2.97107e+07	721919	284910	378957	357554	1.2198e+06	701217	332493	350830	348241	7.92909e+06	331669	2.27271e+06	1.37276e+06	1.23243e+06	--	--	--	-	-	-	-
2-Hydroxycaproic acid	C6 H12 O3	5.805	131.071	4.99151e+08	2.07793e+08	7.42386e+07	3.83189e+08	4.38108e+08	1.21848e+07	3.6209e+07	8.19802e+06	3.43995e+07	3.03743e+07	5.24752e+07	1.99197e+09	1.88762e+08	1.28022e+09	2.32383e+08	1.28782e+08	1.2235e+08	1.22108e+08	Fatty Acyls	6064-63-7	HMDB0001624	-	-	-	-
2-Hydroxyhippuric acid	C9 H9 N O4	5.056	194.046	1.2067e+08	1.27615e+08	7.9805e+07	1.63289e+08	6.15577e+07	1.13343e+07	1.26642e+07	1.62539e+07	1.01691e+07	8.92639e+06	6.48345e+06	2.98064e+07	7.65091e+06	5.41502e+07	7.58735e+06	8.43116e+06	9.91818e+06	1.55288e+07	Benzene and substituted derivatives	487-54-7	HMDB0000840	-	-	-	-
2-hydroxyiminoindane-1,3-dione	C9 H5 N O3	5.061	174.023	5.64972e+07	9.54768e+07	2.82771e+07	8.84448e+07	3.60476e+07	4.93642e+06	2.94624e+06	2.63307e+06	3.42707e+06	4.24907e+06	3.43029e+06	2.633e+07	4.83681e+06	3.0601e+07	3.91334e+06	5.43511e+06	4.57077e+06	5.70526e+06	--	--	--	-	-	-	-
2-Hydroxymyristic acid	C14 H28 O3	7.898	243.196	4.24533e+07	6.12092e+07	1.58011e+07	4.84741e+07	1.94763e+07	3.59155e+06	4.21085e+06	4.14325e+06	3.81215e+06	3.66469e+06	2.66359e+06	8.68868e+06	3.66068e+06	1.17685e+07	3.77409e+06	3.7915e+06	3.68201e+06	4.16333e+06	Fatty Acyls	2507-55-3	HMDB0002261	-	-	-	-
2-Hydroxyphenylalanine	C9 H11 N O3	2.102	182.078	4.9522e+08	4.40077e+08	9.77491e+08	8.10229e+08	8.31131e+08	1615933772	1986009225	1320190627	1690190830	9.6909e+08	5.00411e+08	1538265921	1752881318	6.2189e+08	1191163438	1275321268	1236091174	1242950971	Carboxylic acids and derivatives	2370-61-8	HMDB0006050	-	-	-	-
2-Isopropylmalic acid	C7 H12 O5	5.545	175.061	1.42717e+08	1.11524e+08	6.37905e+07	6.63911e+07	1.32674e+08	1.57848e+06	3.48652e+06	1.06803e+06	4.37437e+06	4.15755e+06	947452	9.23472e+06	1.45992e+06	5.50004e+07	1.60562e+06	6.56622e+06	6.92271e+06	7.64685e+06	Fatty Acyls	3237-44-3	HMDB0000402	C02504	ko01100//Metabolic pathways;ko01110//Biosynthesis of secondary metabolites;ko01230//Biosynthesis of amino acids;ko01210//2-Oxocarboxylic acid metabolism;ko00290//Valine, leucine and isoleucine biosynthesis;ko00620//Pyruvate metabolism	Amino acid metabolism;Carbohydrate metabolism;Global and overview maps	Metabolism
2-Linoleoyl glycerol	C21 H38 O4	9.464	337.271	4.94683e+08	7.04131e+08	5.64114e+08	5.80026e+08	6.70168e+07	3.95865e+06	7.20453e+06	5.72627e+06	1.35082e+07	5.49833e+06	608502	1.04636e+06	1.50422e+06	2.61107e+06	330276	4.73667e+07	4.02908e+07	4.27853e+07	--	--	--	-	-	-	-
2-mercapto-4,6-dimethylnicotinonitrile	C8 H8 N2 S	1.609	165.047	2.16448e+08	1.72909e+08	1.0234e+08	2.66856e+08	2.31073e+08	4.36538e+08	4.80868e+06	3.1374e+07	3.51332e+07	1.93324e+08	2.06681e+08	1.19102e+08	1.5923e+08	1.59453e+08	3.761e+07	2.35993e+08	3.59998e+08	3.56047e+08	--	--	--	-	-	-	-
2-Methoxyestrone	C19 H24 O3	5.168	301.176	4.18177e+06	8.18578e+06	2.68042e+06	9.20017e+06	5.21176e+06	1.77692e+06	5.37282e+06	1.59741e+06	4.21506e+06	2.9783e+06	3.62173e+06	1.73834e+07	9.46462e+06	2.40877e+07	1.05412e+07	5.47439e+06	5.21337e+06	3.84071e+06	Steroids and steroid derivatives	362-08-3	HMDB0000010	C05299	ko00140//Steroid hormone biosynthesis	Lipid metabolism	Metabolism
2-methyl-6-{[(5-phenyl-2-thienyl)carbonyl]amino}benzoic acid	C19 H15 N O3 S	1.295	360.071	469236	301447	748892	412716	548886	1.07543e+06	1.30552e+06	363541	627757	992907	263095	447984	1.09475e+06	632034	356798	743913	849512	1.19531e+06	--	--	--	-	-	-	-
2'-O-Methyl-5-methylcytidine	C11 H17 N3 O5	4.834	272.124	5.92639e+06	5.65283e+06	4.66277e+06	5.24697e+06	8.16596e+06	1.57129e+07	8.45211e+06	1.98024e+07	1.49415e+07	1.2214e+07	8.86885e+06	1.36655e+07	8.7377e+06	1.7616e+07	1.60491e+07	9.04296e+06	8.1123e+06	1.04685e+07	--	--	--	-	-	-	-
2'-O-Methyl-5-methyluridine	C11 H16 N2 O6	1.494	273.107	1.61506e+08	1.10452e+08	1.67101e+08	2.17122e+08	241036778	3.91729e+07	9.83729e+07	6.44614e+07	1.1324e+08	6.06891e+07	3.15936e+07	1.03711e+08	4.06241e+07	1.09564e+08	7.71283e+07	1.19674e+08	9.22487e+07	8.2369e+07	--	--	--	-	-	-	-
2'-O-Methylcytidine	C10 H15 N3 O5	1.966	256.094	7.95397e+06	1.07416e+07	6.87037e+06	1.08771e+07	1.86353e+07	9.94421e+06	4.04871e+06	1.0766e+07	6.53888e+06	6.89705e+06	1.07059e+07	6.32673e+07	1.32187e+07	1.01348e+08	1.86891e+07	8.45442e+06	7.75712e+06	8.88384e+06	--	--	--	-	-	-	-
2'-O-Methylguanosine	C11 H15 N5 O5	5.499	298.11	1.84092e+06	903432	474492	1.91231e+06	1.40742e+06	451770	398575	482692	479077	443580	605126	4.47254e+06	1.03169e+06	4.57651e+06	1.17249e+06	376557	369903	427551	--	--	--	-	-	-	-
2-oxa-4-azatetracyclo[6.3.1.1~6,10~.0~1,5~]tridecan-3-one	C11 H15 N O2	6.654	194.117	3.32804e+06	5.76647e+06	1.70936e+07	6.63352e+06	3.69179e+06	1.76848e+06	2.8933e+06	3.35476e+06	2.46618e+06	2.0816e+06	3.7299e+06	2.36234e+06	6.73811e+06	3.40077e+06	5.37636e+06	5.38334e+06	4.58084e+06	5.4956e+06	--	--	--	-	-	-	-
2-Oxindole	C8 H7 N O	5.733	134.06	5.21768e+07	7.71557e+07	4.39592e+07	1.10631e+08	1.71907e+06	881246	1.43879e+06	1.03463e+06	1.14575e+06	1.26812e+06	1.45989e+06	4.16316e+06	2.03705e+06	3.90749e+06	2.41304e+06	1.48052e+07	1.45716e+07	9.96021e+06	Indoles and derivatives	59-48-3	HMDB0061918	C12312	ko01110//Biosynthesis of secondary metabolites	Global and overview maps	Metabolism
2-Propylglutaric acid	C8 H14 O4	2.054	175.103	2.35151e+07	1.74906e+07	2.19999e+07	1.78904e+07	5.84029e+06	5.37528e+07	2.37342e+07	1.60083e+07	2.11305e+07	3.89552e+07	1.99861e+07	4.35283e+06	1.19799e+07	6.63642e+06	6.20381e+06	3.73493e+07	3.35331e+07	3.52624e+07	Fatty Acyls	-	HMDB0060684	C16658	ko00982//Drug metabolism - cytochrome P450	Xenobiotics biodegradation and metabolism	Metabolism
2-Thio-acetyl MAGE	C21 H42 O3 S	8.957	397.271	3.13081e+07	3.74163e+07	4.64897e+07	6.36934e+07	3.87626e+06	722239	581573	754217	413518	414387	630375	2.70232e+06	947459	3.85277e+06	748453	7.33986e+06	7.82145e+06	7.57418e+06	--	--	--	-	-	-	-
2-Thiocytidine	C9 H13 N3 O4 S	1.467	260.074	2.76646e+06	2.59452e+06	2.0923e+06	3.65453e+06	1.38533e+07	8.38856e+06	4.83198e+06	6.52585e+06	7.93058e+06	8.36645e+06	1.95979e+07	3.07861e+07	1.70244e+07	3.79393e+07	1.77428e+07	9.52373e+06	1.19728e+07	1.36145e+07	--	--	--	-	-	-	-
2-Thiouridine	C9 H12 N2 O5 S	1.393	261.057	26363455	3.33236e+07	1.93159e+07	3.11221e+07	1.88679e+07	2.15398e+06	4.26493e+06	2.77526e+06	3.12096e+06	3.3262e+06	5.2007e+06	2.2652e+07	6.80629e+06	3.0532e+07	1.20823e+07	6.23465e+06	6.82893e+06	8.3751e+06	--	--	--	-	-	-	-
3-(1,1,2,3,3,3-hexafluoropropyl)adamantane-1-carboxylic acid	C14 H16 F6 O2	5.352	329.1	4.27075e+07	7.69892e+07	1.77733e+07	3.71536e+07	7.34199e+06	974867	830949	1.88609e+06	1.00334e+06	2.02721e+06	685365	1.52344e+07	775867	1.05477e+07	1.53362e+06	2.69612e+06	2.24647e+06	1.97575e+06	--	--	--	-	-	-	-
3-(1H-benzo[d]imidazol-2-yl)-6-ethyl-7-hydroxy-4H-chromen-4-one	C18 H14 N2 O3	5.325	307.11	9.13692e+06	8.94993e+06	7.14195e+06	6.84544e+06	9.6106e+06	10436134639	10056697182	6733662122	8207896832	7319818477	2614710641	23876534610	10072396349	20261137344	6777120330	7274957958	7273995211	7808265458	--	--	--	-	-	-	-
3-(2-methylpropyl)-octahydropyrrolo[1,2-a]pyrazine-1,4-dione	C11 H18 N2 O2	1.45	233.125	2.29571e+06	5.68883e+06	3.9306e+06	3.977e+06	1.21671e+07	2.26794e+06	1.93205e+06	3.01658e+06	1.28326e+06	2.08661e+06	3.40844e+06	1.76152e+07	2.80599e+06	4.96149e+06	2.48227e+06	2.82807e+06	5.06194e+06	4.72427e+06	--	--	--	-	-	-	-
3-(2-thienyl)-1,2,4-oxadiazole-5-carbohydrazide	C7 H6 N4 O2 S	1.501	209.012	1.88185e+08	1.93034e+08	1.54734e+08	2.85737e+08	6.89155e+07	1.25672e+07	9.72928e+06	1.26578e+07	1.10581e+07	1.26536e+07	1.09438e+07	1.42199e+08	1.506e+07	1.22389e+08	2.07476e+07	2.46247e+07	2.22371e+07	2.58226e+07	--	--	--	-	-	-	-
3-(3,4,5-trimethoxyphenyl)propanoic acid	C12 H16 O5	5.731	263.091	4.97809e+06	2.09374e+06	1.57066e+06	1.49349e+06	3.17753e+06	514297	282215	481822	2.15021e+06	1.20267e+06	852752	2.27734e+07	4.68319e+06	3.21942e+07	2.65298e+06	2.18699e+06	2.30355e+06	2.49831e+06	Phenylpropanoic acids	25173-72-2	HMDB0030254	-	-	-	-
3-(3-nitrophenyl)-2-phenylacrylic acid	C15 H11 N O4	5.547	289.039	8.12308e+06	1.30721e+07	7.6653e+06	1.35664e+07	5.50033e+07	4.30414e+06	6.16781e+06	8.61228e+06	7.55265e+06	5.58207e+06	5.93615e+06	1.19272e+08	1.2053e+07	1.40764e+08	1.12879e+07	8.19216e+06	7.79065e+06	8.51528e+06	--	--	--	-	-	-	-
3-(3-pyridyl)-2-(2-thienyl)acrylonitrile	C12 H8 N2 S	1.348	213.048	995249	1.01614e+06	1.55208e+06	1.15623e+06	1.17254e+06	2.12364e+06	2.65368e+06	3.79357e+06	2.46026e+06	1.76397e+06	4.97038e+06	3.78873e+06	3.75462e+06	2.46064e+06	4.28614e+06	1.07829e+06	1.33767e+06	1.95925e+06	--	--	--	-	-	-	-
3-(4-chloro-1-methyl-1H-pyrazol-3-yl)-2-(2-furylcarbonyl)acrylonitrile	C12 H8 Cl N3 O2	2.461	262.038	648881	697173	1.24527e+06	687436	4.33061e+06	372233	437299	464505	511066	338982	1.41935e+06	2.84775e+06	1.44592e+06	4.19711e+06	6.56072e+06	1.05564e+06	1.17358e+06	1.24069e+06	--	--	--	-	-	-	-
3-(4-ethoxyphenyl)-2-(tetrahydro-1H-pyrrol-1-ylcarbonyl)acrylonitrile	C16 H18 N2 O2	2.398	271.14	2.82566e+07	9.62831e+06	8.22706e+06	5.6143e+06	2.80244e+07	8.13879e+06	1.7874e+07	2.3177e+07	4.37094e+07	1.2824e+07	1.11504e+07	6.09792e+07	4.30921e+07	1.78523e+08	7.1096e+07	3.40431e+07	3.41451e+07	2.75777e+07	--	--	--	-	-	-	-
3-(allylsulfanyl)-4-[4-(benzyloxy)phenyl]-5-methyl-4H-1,2,4-triazole	C19 H19 N3 O S	1.523	356.144	2.87599e+07	2.80996e+07	2.68102e+07	3.34365e+07	2.55337e+07	2.77559e+07	1.25473e+07	2.3988e+07	1.94004e+07	2.17815e+07	2.94261e+07	3.23349e+07	2.26614e+07	3.82706e+07	3.45841e+07	2.03647e+07	1.81274e+07	1.58216e+07	--	--	--	-	-	-	-
3-(dimethylamino)-1-(5-methyl-3-phenyl-4-isoxazolyl)-2-propen-1-one	C15 H16 N2 O2	5.619	257.124	1.2574e+06	922891	1.02076e+06	989635	1.37106e+06	1.93557e+06	617747	536035	704146	663699	4.36827e+07	926587	702279	1.11748e+06	596924	689853	707556	728978	--	--	--	-	-	-	-
3-(dimethylamino)-1-[4-(phenylsulfonyl)phenyl]prop-2-en-1-one	C17 H17 N O3 S	3.436	316.1	2.85067e+07	4.25587e+07	4.61976e+07	2.84238e+07	1.04037e+07	986420	6.40328e+06	2.85816e+06	5.0589e+06	3.11095e+06	623220	605635	2.2015e+06	3.16382e+07	5.48226e+06	1.53356e+07	1.27776e+07	1.16933e+07	--	--	--	-	-	-	-
3-(propan-2-yl)-octahydropyrrolo[1,2-a]pyrazine-1,4-dione	C10 H16 N2 O2	5.334	197.128	3.6261e+07	4.3929e+07	3.09125e+07	4.28537e+07	2.13164e+07	1.20221e+07	1.13897e+07	1.09495e+07	2.11223e+07	1.99915e+07	9.80014e+06	2.40028e+07	1.57402e+07	2.38444e+07	1.35817e+07	1.67696e+07	1.74363e+07	1.93208e+07	--	--	--	-	-	-	-
3-(trifluoromethyl)phenyl 3-phenylcinnoline-4-carboxylate	C22 H13 F3 N2 O2	1.375	395.094	2.12244e+06	1.18592e+06	7.3917e+06	1.74444e+06	2.24155e+06	3.94353e+07	7.76571e+06	4.6752e+07	2.47597e+07	2.15995e+07	6.92837e+07	9.30068e+06	4.13671e+07	1.21344e+07	5.66237e+07	5.65794e+07	7.30127e+07	4.0809e+07	--	--	--	-	-	-	-
3,14-dihydro-15-keto-tetranor Prostaglandin E2	C16 H26 O5	6.022	321.168	3.71325e+07	2.30068e+07	1.42684e+07	2.62948e+07	3.41491e+07	2.16728e+06	1.11626e+07	8.98712e+06	1.222e+07	9.30377e+06	8.49214e+06	3.05296e+07	1.18661e+07	3.8377e+07	1.09348e+07	1.04402e+07	1.2314e+07	1.19337e+07	--	--	--	-	-	-	-
3,3-dimethyl-2-morpholino-2,3-dihydrobenzo[b]furan-5-ol	C14 H19 N O3	5.053	250.144	1.42894e+08	2.0264e+07	1.30289e+07	2.78871e+07	6.20492e+06	8.91905e+06	7.62557e+06	1.62393e+07	2.65296e+07	2.34614e+07	3.39466e+06	5.93608e+06	2.96197e+06	8.08747e+06	2.61155e+06	2.21038e+07	2.20651e+07	2.19583e+07	--	--	--	-	-	-	-
3,3-Dimethylglutaric acid	C7 H12 O4	5.77	159.066	9.06733e+07	9.5609e+07	6.07403e+07	1.09164e+08	1.55005e+07	1.19055e+06	2.08581e+06	1.23478e+06	2.65518e+06	1.82896e+06	1.17864e+06	1.33266e+07	1.83885e+06	2.52074e+07	2.54709e+06	2.75897e+06	3.50639e+06	2.90254e+06	Fatty Acyls	4839-46-7	HMDB0002441	-	-	-	-
3,4-Dihydroxyphenylacetic acid	C8 H8 O4	1.551	169.053	3.03993e+06	3.46373e+06	2.52474e+06	2.72094e+06	5.26049e+06	1.67464e+06	1.54428e+06	1.60414e+06	2.2013e+06	1.99473e+06	2.03678e+06	4.30794e+06	2.88816e+06	6.27515e+06	3.06827e+06	2.0041e+06	2.3293e+06	2.88454e+06	Phenols	102-32-9	HMDB0001336	C01161	ko01100//Metabolic pathways;ko01120//Microbial metabolism in diverse environments;ko00350//Tyrosine metabolism;ko01220//Degradation of aromatic compounds;ko04728//Dopaminergic synapse;ko05034//Alcoholism;ko05030//Cocaine addiction;ko05031//Amphetamine addiction	Amino acid metabolism;Global and overview maps;Nervous system;Substance dependence	Human Diseases;Metabolism;Organismal Systems
3,4-Dihydroxyphenylpropionic acid	C9 H10 O4	5.716	163.04	1.84492e+08	1.69209e+08	8.61069e+07	1.25713e+08	2.39528e+08	1.21408e+07	1.40946e+07	1.37176e+07	1.80746e+07	1.60442e+07	1.40245e+07	4.79368e+07	2.98572e+07	9.53068e+07	1.20137e+07	1.80054e+07	1.6059e+07	2.01813e+07	Phenylpropanoic acids	1078-61-1	HMDB0000423	C10447	ko00350//Tyrosine metabolism	Amino acid metabolism	Metabolism
3',4'-dimethyl-α-Pyrrolidinovalerophenone	C17 H25 N O	2.65	260.196	8.73014e+07	1.44072e+08	2.7021e+08	2.39749e+08	1.78614e+07	2.8843e+07	1.99933e+08	2.12774e+07	1.28962e+08	8.23054e+07	8.54774e+06	1.19162e+07	1.58469e+07	1.29168e+07	7.68355e+06	6.79402e+07	6.41006e+07	5.77941e+07	--	--	--	-	-	-	-
3,4-MDEA-d5	C12 H12 [2]H5 N O2	7.503	213.163	2.45628e+07	3.71545e+07	4.91969e+07	3.08982e+07	4.29134e+07	2.21823e+07	5.8484e+07	3.16429e+07	4.60422e+07	5.25138e+07	1.1957e+07	8.63226e+06	1.32617e+07	1.31673e+07	1.86845e+07	3.74584e+07	4.28743e+07	3.84076e+07	--	--	--	-	-	-	-
3,4-Methylenedioxyethamphetamine	C12 H17 N O2	5.344	226.144	3.48965e+06	3.66501e+06	1.64543e+06	3.03878e+06	2.20737e+06	2.9364e+06	3.03622e+06	2.36676e+06	3.07592e+06	2.65078e+06	1.28649e+06	6.71178e+06	3.01908e+06	5.89157e+06	2.2716e+06	2.63618e+06	2.72156e+06	2.72942e+06	--	--	--	-	-	-	-
3,4-Methylenedioxy-α-pyrrolidinopropiophenone	C14 H17 N O3	6.122	248.128	3.4102e+07	1.11412e+07	3.61168e+06	8.27231e+06	2.98943e+07	4.7498e+06	3.24291e+06	5.96001e+06	3.67758e+06	3.63007e+06	7.11301e+06	1.2386e+07	1.24433e+07	1.6556e+07	1.34848e+07	1.12719e+07	9.91836e+06	1.06582e+07	--	--	--	-	-	-	-
3',5'-Cyclic dAMP	C10 H12 N5 O5 P	5.147	314.069	1.53051e+06	1.33009e+06	740401	1.10352e+06	1.69044e+06	663689	549053	705683	670315	706676	1.14108e+06	3.0534e+06	1.72434e+06	2.90299e+06	1.81945e+06	809108	816363	1.39282e+06	--	--	--	-	-	-	-
3,5-Dihydroxybenzoic acid	C7 H6 O4	5.642	153.019	2.10053e+08	2.68109e+08	6.97298e+07	2.03794e+08	5.03125e+07	1.50188e+07	1.50404e+07	7.07021e+06	2.3486e+07	1.37581e+07	2.7574e+06	1.74423e+07	2.54003e+06	1.55688e+08	2.75411e+06	1.52695e+07	1.15962e+07	1.39685e+07	Benzene and substituted derivatives	1999-10-05	HMDB0013677	-	-	-	-
3,8,9-trihydroxy-10-propyl-3,4,5,8,9,10-hexahydro-2H-oxecin-2-one	C12 H20 O5	5.682	243.124	3.58403e+09	5.01913e+09	1.53437e+09	4.44599e+09	1.67045e+07	1.7878e+06	1.89737e+06	2.65554e+06	3.22841e+06	2.0574e+06	1.4001e+06	9.99182e+06	1.85872e+06	1.76143e+07	2.19484e+06	6.9734e+07	7.01882e+07	7.26764e+07	--	--	--	-	-	-	-
3-[(2-thienylthio)methyl]benzoic acid	C12 H10 O2 S2	1.569	249.007	4.45737e+07	2.22147e+07	4.6159e+07	5.41523e+07	2.34944e+07	3.33614e+07	1.88626e+07	1.59009e+07	1.33634e+07	1.40813e+07	2.22895e+07	9.55669e+07	1.66362e+07	6.18452e+07	2.25201e+07	1.69595e+07	1.17748e+07	1.75257e+07	--	--	--	-	-	-	-
3-[(methoxycarbonyl)amino]-2,2,3-trimethylbutanoic acid	C9 H17 N O4	5.858	202.108	2.65619e+07	2.79111e+07	1.27377e+07	2.5157e+07	2.01666e+07	1.08771e+07	6.71475e+06	5.30528e+06	3.39172e+06	4.11607e+06	2.15196e+06	1.46606e+07	6.05495e+06	1.84895e+07	2.59588e+06	4.64553e+06	4.63819e+06	5.25232e+06	--	--	--	-	-	-	-
3-[2-(1,3,5-trimethyl-1H-pyrazol-4-yl)hydrazono]pentane-2,4-dione	C11 H16 N4 O2	4.923	235.119	3.94845e+07	4.82629e+07	2.28402e+07	3.8129e+07	3.45872e+07	2.3604e+06	3.63935e+06	1.50349e+06	2.057e+06	2.4092e+06	970835	1.2547e+07	2.28417e+06	8.21797e+06	2.76604e+06	3.42261e+06	3.34022e+06	4.34329e+06	--	--	--	-	-	-	-
3-[4-methyl-1-(2-methylpropanoyl)-3-oxocyclohexyl]butanoic acid	C15 H24 O4	5.557	269.174	2.03602e+08	1.32544e+08	6.71843e+07	1.12601e+08	3.34337e+06	4.33856e+06	1.80929e+07	7.96742e+06	1.06474e+07	6.741e+06	839651	2.4517e+06	1.42573e+06	3.43297e+06	1.32975e+06	1.79344e+07	1.93296e+07	1.82759e+07	--	--	--	-	-	-	-
3-Acetyl-11-keto-β-boswellic acid	C32 H48 O5	6.838	513.354	4.91573e+07	2.00392e+07	1.00233e+07	5.42239e+07	6.10928e+07	919606	1.21775e+06	974874	1.11017e+06	877175	1.27195e+06	860554	781116	5.7662e+06	845050	955487	928288	876693	--	--	--	-	-	-	-
3-amino-2-phenyl-2H-pyrazolo[4,3-c]pyridine-4,6-diol	C12 H10 N4 O2	5.946	243.087	4.7847e+07	2.85025e+07	2.60868e+07	2.92941e+07	1.19594e+07	9.502e+06	2.78756e+07	1.66511e+07	5.96116e+06	7.53326e+06	1.20342e+07	2.28038e+06	3.00312e+06	1.19166e+07	4.84116e+06	1.22791e+07	1.1479e+07	1.39989e+07	--	--	--	-	-	-	-
3-benzyl-1-butyl-4-hydroxy-1,2-dihydroquinolin-2-one	C20 H21 N O2	6.046	307.145	7.33339e+07	6.49823e+07	1.88349e+07	7.45581e+07	7.3097e+06	8.54437e+06	782322	702025	709116	835065	7.08751e+06	6.935e+06	1.41209e+06	7.7665e+06	1.59288e+06	867697	836850	912708	--	--	--	-	-	-	-
3-Coumaric acid	C9 H8 O3	5.664	163.04	9.16946e+08	1.69208e+09	4.39783e+08	1.22338e+09	2.42123e+08	1.19038e+07	1.33089e+07	1.29711e+07	1.66195e+07	1.60805e+07	9.03806e+06	3.00361e+07	2.88877e+07	6.3904e+07	1.19608e+07	3.03007e+07	2.82876e+07	3.40047e+07	Cinnamic acids and derivatives	588-30-7	HMDB0001713	C12621	ko01120//Microbial metabolism in diverse environments;ko00360//Phenylalanine metabolism;ko01220//Degradation of aromatic compounds	Amino acid metabolism;Global and overview maps	Metabolism
3-hydroxy-1,5-diphenylpentan-1-one	C17 H18 O2	5.665	277.118	5.37662e+06	4.84109e+06	5.36212e+06	5.64919e+06	5.82369e+06	3.53039e+06	4.97748e+06	2.83403e+06	4.16654e+06	5.20855e+06	1.48274e+07	1.82874e+07	9.19392e+06	6.00484e+06	4.61682e+06	6.59049e+06	5.88016e+06	5.87229e+06	--	--	--	-	-	-	-
3-hydroxy-2-octylpentanedioic acid	C13 H24 O5	5.953	243.159	2.7114e+07	2.68762e+07	2.01731e+07	2.15315e+07	5.71372e+06	1.7067e+06	3.57357e+06	1.56555e+06	6.08182e+06	6.66474e+06	3.69606e+06	7.00779e+06	3.5015e+06	1.17229e+07	5.24555e+06	6.9388e+06	7.73405e+06	5.34288e+06	--	--	--	-	-	-	-
3-Hydroxy-3-methylglutaric acid	C6 H10 O5	1.446	161.045	1.48135e+09	1.25671e+09	9.34243e+08	2.2784e+09	5.44588e+08	1.26906e+08	7.86534e+07	5.19462e+07	4.20421e+07	5.86167e+07	3.25904e+07	7.87891e+08	7.3171e+07	1.29262e+09	8.78861e+07	1.09221e+08	1.18945e+08	9.83157e+07	Fatty Acyls	-	HMDB0059737	-	-	-	-
3-Hydroxyanthranilic acid	C7 H7 N O3	1.401	154.047	1.47094e+07	6.20528e+06	2.49796e+06	7.91342e+06	1.59648e+07	9.50632e+06	1.57421e+06	1.09348e+06	2.26406e+06	2.66742e+06	1.62893e+07	2.35411e+07	1.63324e+07	1.0481e+08	2.0505e+07	1.20311e+07	1.41859e+07	1.25818e+07	Benzene and substituted derivatives	548-93-6	HMDB0001476	C00632	ko01100//Metabolic pathways;ko01120//Microbial metabolism in diverse environments;ko00380//Tryptophan metabolism	Amino acid metabolism;Global and overview maps	Metabolism
3-Hydroxylidocaine	C14 H22 N2 O2	5.098	251.175	6.92985e+06	8.17412e+06	9.595e+06	1.04756e+07	1.81119e+07	698337	901158	663670	3.70169e+06	816443	525371	2.54739e+06	2.24933e+06	1.32051e+06	834032	3.09057e+06	2.57327e+06	2.84303e+06	Carboxylic acids and derivatives	-	HMDB0060655	C16560	ko00982//Drug metabolism - cytochrome P450	Xenobiotics biodegradation and metabolism	Metabolism
3-Hydroxysebacic acid	C10 H18 O5	5.841	217.108	9.09807e+08	1.35411e+09	3.21828e+08	7.81312e+08	4.89416e+08	4.43962e+07	5.57547e+07	5.47848e+07	8.94521e+07	6.82754e+07	1.8299e+07	2.3329e+08	6.39419e+07	4.45865e+08	5.32895e+07	6.40231e+07	6.34033e+07	6.69453e+07	Hydroxy acids and derivatives	73141-46-5	HMDB0000350	-	-	-	-
3'-Hydroxystanozolol	C21 H32 N2 O2	4.721	345.249	7.64232e+06	1.5101e+07	2.6127e+07	1.97965e+07	3.84709e+06	7.17917e+06	4.66036e+07	3.65771e+06	5.60036e+07	3.47563e+07	1.13383e+06	673902	1.12111e+06	3.58219e+06	956879	1.71663e+07	1.59799e+07	1.56549e+07	--	--	--	-	-	-	-
3-Indoxyl sulphate	C8 H7 N O4 S	5.388	212.002	1.49224e+07	1.70598e+07	8.3193e+06	1.30783e+07	1.34817e+07	4.19621e+07	3.747e+07	4.31024e+07	1.23763e+08	3.49369e+07	1.16054e+07	1.28193e+07	1.18817e+07	7.30909e+07	8.67468e+06	2.17788e+07	2.1163e+07	2.91213e+07	Organic sulfuric acids and derivatives	487-94-5	HMDB0000682	-	-	-	-
3-Methoxy prostaglandin F1α	C21 H38 O6	6.926	369.26	1.25068e+08	1.43661e+08	1.01228e+08	2.5172e+08	8.66791e+07	5.76067e+06	1.16621e+08	1.6527e+07	1.06942e+07	9.54079e+06	4.17997e+06	9.05438e+06	5.08532e+07	3.0407e+08	1.45785e+06	1.64594e+07	1.50993e+07	1.11535e+07	--	--	--	-	-	-	-
3-Methoxyphenylacetic acid	C9 H10 O3	5.446	165.056	3.73108e+07	3.08623e+07	1.72557e+07	2.76334e+07	5.12427e+07	6.5276e+06	7.00778e+06	5.20688e+06	7.16033e+06	6.19604e+06	3.41673e+06	3.89706e+07	5.12028e+06	1.04674e+08	4.94629e+06	6.18603e+06	7.10191e+06	6.62911e+06	Phenol ethers	1798-09-0	HMDB0059969	-	-	-	-
3-methyl-4-[2-(2-methylphenyl)hydrazono]-4,5-dihydro-1H-pyrazol-5-one	C11 H12 N4 O	5.609	215.092	8.30916e+07	1.3553e+08	3.73877e+07	1.25034e+08	4.4031e+07	3.3569e+06	5.8114e+06	4.90473e+06	5.2908e+06	4.61059e+06	2.45514e+06	3.55044e+07	5.10734e+06	4.947e+07	4.69964e+06	5.76815e+06	5.47513e+06	6.76434e+06	--	--	--	-	-	-	-
3-methyl-5-oxo-5-(4-toluidino)pentanoic acid	C13 H17 N O3	1.471	258.108	1.63749e+08	8.47463e+07	2.19676e+08	1.36523e+08	105410495	1.02363e+08	1.82583e+08	1.1645e+08	1.2101e+08	213204279	1.47305e+08	1.29494e+08	1.73009e+08	2.46398e+08	1.08372e+08	1.6766e+08	1.5138e+08	1.42739e+08	--	--	--	-	-	-	-
3-Methyladenine	C6 H7 N5	4.678	150.081	1.01234e+07	1.07122e+07	7.00059e+06	1.06635e+07	3.06637e+06	2.2903e+06	1.32071e+06	1.36851e+06	1.66507e+06	1.32904e+06	1.63067e+06	2.66236e+06	1.77189e+06	2.96859e+06	1.82881e+06	3.17083e+06	3.44463e+06	5.01558e+06	Imidazopyrimidines	5142-23-4	HMDB0011600	-	-	-	-
3-Methylcrotonylglycine	C7 H11 N O3	1.355	158.083	8.35065e+06	1.34343e+06	2.9499e+07	7.94972e+06	3.52201e+07	7.97641e+07	5.49594e+07	4.16909e+07	4.78561e+07	4.75726e+07	1.77823e+07	3.9145e+07	4.59172e+07	2.53545e+07	2.72947e+07	4.98699e+07	3.34228e+07	4.05867e+07	Carboxylic acids and derivatives	33008-07-0	HMDB0000459	-	-	-	-
3'-O-Methylguanosine	C11 H15 N5 O5	4.809	296.1	2.44761e+07	3.11909e+07	1.8776e+07	3.80997e+07	2.91081e+07	1.13846e+07	9.05146e+06	1.20908e+07	5.95623e+06	5.94086e+06	1.10456e+07	1.11331e+07	3.81279e+06	5.00267e+07	2.88691e+06	7.06943e+06	6.42811e+06	8.33619e+06	Purine nucleosides	10300-27-3	HMDB0006038	-	-	-	-
3'-O-Methyluridine	C10 H14 N2 O6	1.609	257.078	1.03745e+08	6.05002e+07	4.9918e+07	8.76781e+07	2.20435e+08	5.31256e+07	5.24123e+06	4.00374e+06	9.19293e+06	3.40831e+07	6.12641e+07	2.12604e+08	3.2057e+07	3.97287e+08	1.57051e+07	8.21477e+07	6.01724e+07	5.59903e+07	--	--	--	-	-	-	-
3-phenyl-2-(3-pyridyl)-1,3-thiazolan-4-one	C14 H12 N2 O S	1.438	257.074	2.20017e+07	1.64468e+07	1.13115e+07	1.88759e+06	6.86552e+06	5.85825e+06	9.80267e+06	5.03207e+06	8.79075e+06	1.11048e+07	9.93232e+06	4.47141e+07	1.00187e+07	3.58994e+07	1.42127e+07	6.98739e+06	1.24365e+07	7.89775e+06	--	--	--	-	-	-	-
3-Phosphonopropionic acid	C3 H7 O5 P	1.397	152.996	5.18923e+06	5.24932e+06	6.17301e+06	9.31228e+06	4.06706e+06	1.65664e+06	1.98795e+06	1.38531e+06	1.15144e+06	1.25956e+06	1.32042e+06	1.09865e+07	2.79796e+06	2.91364e+07	2.2167e+06	2.93413e+06	3.47739e+06	3.57256e+06	--	--	--	-	-	-	-
3-Ureidopropionic acid	C4 H8 N2 O3	5.611	133.061	368936	325571	477906	440259	501821	275657	243625	171680	294412	235640	352556	452779	261623	561265	295119	241400	289678	249172	Organic carbonic acids and derivatives	-	HMDB0062812	C02642	ko01100//Metabolic pathways;ko00240//Pyrimidine metabolism;ko00410//beta-Alanine metabolism;ko00770//Pantothenate and CoA biosynthesis	Global and overview maps;Metabolism of cofactors and vitamins;Metabolism of other amino acids;Nucleotide metabolism	Metabolism
4-((5-(4-Nitrophenyl)oxazol-2-yl)amino)benzonitrile	C16 H10 N4 O3	5.506	305.07	6.15799e+08	3.70311e+08	2.50168e+08	5.28478e+08	1.54018e+10	1.17524e+09	1.09735e+09	1.38717e+09	1.08637e+09	1.33999e+09	1.07255e+09	2.17787e+10	2.66986e+09	2.44448e+10	1.91246e+09	1.51254e+09	1.51385e+09	1.74966e+09	--	--	--	-	-	-	-
4-(1H-pyrazol-1-yl)-N,N-bis(2-pyridinylmethyl)benzenesulfonamide	C21 H19 N5 O2 S	1.422	406.131	4.77393e+07	6.47562e+07	3.91558e+07	4.72871e+07	1.51465e+07	3.27864e+06	5.60055e+06	3.78414e+06	5.94103e+06	5.28777e+06	8.31178e+06	5.31299e+07	1.1668e+07	2.54708e+07	9.88952e+06	1.75351e+07	1.79512e+07	1.59249e+07	--	--	--	-	-	-	-
4-(2-((4-Methoxyphenyl)amino)oxazol-5-yl)benzonitrile	C17 H13 N3 O2	1.466	290.099	1.32859e+07	1.54386e+07	3.47805e+07	2.12349e+07	2.88577e+07	2.25112e+07	1.7416e+07	1.24444e+07	1.22367e+07	1.45204e+07	4.95816e+06	1.67373e+07	5.28262e+06	2.64087e+07	6.05027e+06	6.78116e+06	6.96375e+06	5.64865e+06	--	--	--	-	-	-	-
4-(2,3-dihydro-1,4-benzodioxin-6-yl)butanoic acid	C12 H14 O4	6.089	223.094	1.94564e+07	2.55929e+07	1.45663e+07	2.19302e+07	8.2183e+06	1.02647e+06	6.26783e+06	3.19479e+06	6.71973e+06	2.70902e+06	1.57166e+06	1.48557e+07	1.53358e+06	3.24023e+07	1.39382e+06	6.33692e+06	8.61768e+06	7.3901e+06	--	--	--	-	-	-	-
4-(2,3-dihydro-1H-indol-1-yl)-1-phenyl-1H-pyrazolo[3,4-d]pyrimidine	C19 H15 N5	6.403	314.139	2.31335e+07	1.9669e+07	1.26386e+07	2.36014e+07	1.76739e+07	1.08106e+06	1.19546e+06	1.56236e+06	1.47331e+06	1.26275e+06	1.25081e+06	2.31352e+06	1.53222e+06	4.82935e+06	1.64575e+06	1.34694e+06	1.5028e+06	1.41504e+06	--	--	--	-	-	-	-
4-(3,4-dimethoxyphenyl)-3-methyl-1H-pyrazol-5-amine	C12 H15 N3 O2	4.698	234.123	5.64893e+06	8.25843e+06	5.686e+06	6.22714e+06	1.89652e+06	341838	340528	300510	519311	378958	395926	1.32006e+06	688778	1.07944e+06	310293	1.86372e+06	1.71361e+06	1.69455e+06	--	--	--	-	-	-	-
4-(3-Hydroxybutyl)phenyl β-D-glucopyranoside	C16 H24 O7	6.306	373.15	9.07473e+06	1.07887e+07	8.12806e+06	1.23461e+07	1.44543e+07	6.69003e+06	1.10094e+07	9.41537e+06	7.22837e+06	8.24219e+06	5.81013e+06	1.12542e+08	9.18672e+06	1.4592e+08	8.93599e+06	8.06027e+06	8.13025e+06	9.26726e+06	--	--	--	-	-	-	-
4-(anilinomethylidene)-3-methyl-4,5-dihydroisoxazol-5-one	C11 H10 N2 O2	4.914	203.081	1.30558e+07	9.7248e+06	1.02064e+07	9.58178e+06	2.54193e+07	8.3767e+06	5852606	7.4543e+06	3.94839e+06	7.3276e+06	6.68549e+06	1.40216e+07	8.07968e+06	1.17855e+07	2.17869e+06	7.18674e+06	6.02529e+06	6.94343e+06	--	--	--	-	-	-	-
4-(beta-D-Glucopyranosyloxy)-2-methylenebutanoic acid	C11 H18 O8	5.411	301.089	4.56559e+07	4.76331e+07	1.35351e+07	2.82617e+07	1.83614e+06	841555	1.04012e+06	1.00112e+06	1.47619e+06	860244	1.592e+06	1.71031e+06	908537	3.56504e+06	1.2482e+06	5.03488e+06	5.00277e+06	4.27641e+06	--	--	--	-	-	-	-
4-(cyclohexylmethyl)-6-(2-thienyl)-2,3-dihydropyridazin-3-one hydrate	C15 H18 N2 O S	4.681	297.108	4.22498e+06	4.08828e+06	1.13254e+07	3.75929e+06	5.38459e+06	2.34359e+07	4.27712e+07	1.83756e+07	4.5591e+07	4.90899e+07	1.05619e+07	2.20241e+06	6.06332e+06	5.0972e+06	7.49691e+06	9.65707e+06	8.37131e+06	9.07994e+06	--	--	--	-	-	-	-
4-(Diethylamino)salicylaldehyde	C11 H15 N O2	5.798	194.117	2.2111e+07	1.07115e+07	4.79136e+06	1.30863e+07	1.2368e+06	846044	1.11772e+06	1.48137e+06	1.21178e+06	1.14335e+06	1.05941e+06	2.14388e+06	1.21009e+06	2.19289e+06	1.45113e+06	3.55322e+06	3.12199e+06	2.70881e+06	--	--	--	-	-	-	-
4-(methylthio)-6-phenyl-2-(3-pyridyl)pyrimidine-5-carbonitrile	C17 H12 N4 S	1.419	305.084	178979074	1.03222e+08	6.43058e+07	8.06412e+07	1.06737e+08	1.76973e+07	6.62097e+07	3.18652e+07	1.0765e+08	4.36349e+07	4.65396e+07	1.18435e+08	6.04202e+07	1.89459e+08	5.70542e+07	9.95583e+07	1.12579e+08	1.2047e+08	--	--	--	-	-	-	-
4-(pentyloxy)benzene-1-carbohydrazide	C12 H18 N2 O2	4.88	223.144	3.33894e+07	6.76536e+07	3.06736e+07	6.51617e+07	3.54078e+06	1.28795e+06	1.18533e+06	1.19589e+06	1.54724e+06	1.20687e+06	854141	3.522e+06	1.956e+06	4.75734e+06	1.58297e+06	1.26004e+07	1.22826e+07	1.05847e+07	--	--	--	-	-	-	-
4,5-Dicaffeoylquinic acid	C25 H24 O12	1.515	515.125	5.23289e+07	1.38635e+07	2.96396e+07	2.21574e+07	3.45328e+07	9.53288e+06	9.11492e+06	1.75755e+07	8.42595e+06	4.40199e+06	5.45167e+06	6.68991e+07	8.61105e+06	4.86698e+07	1.21126e+07	8.43162e+06	5.91252e+06	6.04222e+06	Alcohols and polyols	57378-72-0	HMDB0030707	-	-	-	-
4',7-Dihydroxyflavanone	C15 H12 O4	5.858	257.081	2.54963e+07	2.31371e+06	3.88207e+06	5.46042e+06	2.7744e+06	1.03245e+06	2.35881e+06	897214	3.34192e+06	2.87979e+06	1.66578e+06	2.55143e+06	1.19421e+06	2.45429e+06	1.04444e+06	3.34109e+06	2.54267e+06	2.88104e+06	Flavonoids	578-86-9	HMDB0029519	C09762	ko01110//Biosynthesis of secondary metabolites	Global and overview maps	Metabolism
4,7-dimethylpyrazolo[5,1-c][1,2,4]triazine-3-carbonitrile	C8 H7 N5	1.548	172.062	3.49266e+08	2.43729e+08	8.0633e+07	2.23463e+08	4.35024e+08	1.1822e+08	5.16468e+07	8.48167e+07	7.23338e+07	4.32888e+07	2.15176e+07	2.41459e+08	6.22857e+07	2.44562e+08	6.05493e+07	6.11987e+07	3.07285e+07	5.21356e+07	--	--	--	-	-	-	-
4,7-diphenyl[1,10]phenanthroline	C24 H16 N2	5.893	333.132	1.72254e+06	1.25134e+06	933814	311096	1.19587e+06	565031	730697	1.83375e+06	1.18838e+06	2.78763e+06	874497	1.11205e+06	1.28339e+06	1.94628e+06	1.00743e+06	980430	1.06054e+06	1.17225e+06	--	--	--	-	-	-	-
4-[(4-chloro-3-fluoro-2-methylphenyl)sulfonyl]morpholine	C11 H13 Cl F N O3 S	1.438	294.037	3.06055e+06	7.29004e+06	2.07334e+06	1.65383e+07	2.19028e+07	399466	348976	368725	351531	382939	554036	847773	578230	3.66538e+06	604605	1.30622e+06	1.5337e+06	824766	--	--	--	-	-	-	-
4-[1-(acetyloxy)prop-2-en-1-yl]-2-methoxyphenyl 2-methylpropanoate	C16 H20 O5	6.339	310.162	9.66201e+06	6.58719e+06	4.30206e+06	3.6834e+06	7.87037e+07	3.313e+06	2.89155e+07	6.93688e+06	9.80266e+06	6.69401e+06	4.52359e+06	3.35725e+07	4.23181e+06	6.32449e+07	4.70771e+06	6.74325e+06	6.67895e+06	5.7599e+06	--	--	--	-	-	-	-
4-[1-(dimethylamino)ethylidene]-2-phenyl-1,3-oxazol-5(4H)-one	C13 H14 N2 O2	5.418	253.097	1.61617e+06	1.3071e+06	700671	1.29156e+06	1.02389e+06	842313	910382	809349	954505	902866	487855	1.83132e+06	878559	1.74378e+06	887588	835816	861067	876498	--	--	--	-	-	-	-
4-[2-(2-methylphenyl)-2-oxoethyl]benzamide	C16 H15 N O2	1.542	271.14	5.10208e+07	4.66109e+07	3.91403e+07	3.3663e+07	3.64312e+07	3.24473e+07	2.74414e+07	2.00744e+07	3.56618e+07	3.00578e+07	3.42103e+07	1.15995e+08	3.80213e+07	1.46521e+08	5.69533e+07	2.5172e+07	3.33952e+07	2.54172e+07	--	--	--	-	-	-	-
4-[2-(2-oxo-1-imidazolidinyl)ethyl]-1lambda~6~,4-thiazinane-1,1-dione	C9 H17 N3 O3 S	1.482	247.093	1.0705e+08	5.93601e+07	1.32225e+08	9.58766e+07	6.27477e+07	6.68323e+07	3.5353e+07	1.98896e+07	2.34914e+07	3.05961e+07	8.15527e+06	4.48221e+07	3.03295e+07	4.2816e+07	1.14619e+07	2.76184e+07	4.5526e+07	2.38272e+07	--	--	--	-	-	-	-
4-[2-(4-chlorophenyl)diaz-1-enyl]-2-methyl-6-(piperidinomethyl)phenol	C19 H22 Cl N3 O	5.624	344.152	986387	723976	800752	776334	1.06201e+06	899105	794505	1.32968e+06	657323	1.02582e+06	939406	3.60877e+06	1.86536e+06	4.39246e+06	2.13951e+06	795797	611826	862597	--	--	--	-	-	-	-
4-[3-(benzylamino)butyl]-2-methoxyphenol	C18 H23 N O2	1.462	286.176	2.6586e+07	2.63478e+07	5.74916e+07	4.38517e+07	2.42023e+07	1.47786e+07	1.81318e+07	5.14337e+06	2.99741e+07	9.55324e+06	3.48713e+06	8.61052e+06	6.6594e+06	1.25008e+07	5.23842e+06	2.08118e+07	2.2325e+07	2.21052e+07	--	--	--	-	-	-	-
4-{3-[(3,4-dihydroxyphenyl)methyl]-2-methylbutyl}benzene-1,2-diol	C18 H22 O4	7.028	303.161	9.64562e+06	1.33927e+07	5.55635e+06	1.06781e+07	6.13664e+06	2.19629e+06	4.20864e+06	2.82247e+06	2.86773e+06	2.69705e+06	2.34102e+06	3.32632e+06	1.56789e+06	3.46112e+06	2.32868e+06	2.84584e+06	2.92867e+06	2.7977e+06	--	--	--	-	-	-	-
4-acetyl-4-(ethoxycarbonyl)heptanedioic acid	C12 H18 O7	4.702	297.093	1.56023e+06	436550	460371	433388	572655	2.79267e+06	2.08906e+06	3.72723e+06	997373	3.05311e+06	3.43744e+06	6.4035e+06	8.26428e+06	5.22493e+06	5.32799e+06	2.12796e+06	2.18872e+06	2.04114e+06	--	--	--	-	-	-	-
4-Allyl-2-(β-D-glucopyranosyloxy)phenyl β-D-glucopyranoside	C21 H30 O12	1.4	473.163	3.28623e+06	5.00786e+06	3.65046e+06	6.19039e+06	1.81858e+06	3.82775e+06	564090	988412	537412	1.46653e+06	600922	2.02004e+06	624413	2.45592e+06	508580	862057	1.15347e+06	1.24932e+06	--	--	--	-	-	-	-
4-amino-1-(2-furylmethyl)-6-hydroxy-1,2-dihydropyrimidine-2-thione	C9 H9 N3 O2 S	1.247	246.033	1.0187e+06	857203	1.67017e+06	1.71488e+06	1.79003e+06	3.46318e+06	2.03263e+06	3.36227e+06	1.5177e+06	2.28292e+06	2.22889e+06	3.76994e+06	4.30854e+06	2.01417e+06	2.75995e+06	2.98232e+06	2.54051e+06	3.15599e+06	--	--	--	-	-	-	-
4-amino-6-chloro-3-cinnolinecarboxamide	C9 H7 Cl N4 O	4.736	223.042	2.14299e+06	1.50628e+06	4.73266e+06	1.83694e+06	1.70656e+07	2.1619e+06	6.50141e+06	1.20954e+06	1.06329e+07	7.70789e+06	1.81785e+06	1.26285e+07	4.05868e+06	1.33114e+07	6.23451e+06	3.71904e+06	3.96619e+06	4.54509e+06	--	--	--	-	-	-	-
4-chloro-1H-indazol-3-amine	C7 H6 Cl N3	1.557	120.012	8.96219e+08	2.52886e+08	5.13832e+08	5.8047e+08	2.22154e+08	1.42914e+08	8.16863e+07	7.84981e+07	7.92705e+07	6.02571e+07	1.64909e+07	8.71819e+08	2.64452e+07	1.51876e+09	1.12183e+08	7.33954e+07	8.70088e+07	1.1282e+08	--	--	--	-	-	-	-
4-chloro-5-morpholino-2-quinoxalin-2-ylpyridazin-3(2H)-one	C16 H14 Cl N5 O2	2.037	344.091	2.79582e+06	1.34375e+06	1.58695e+06	1.46596e+06	898913	843141	3.52143e+06	3.12591e+06	3.0986e+06	1.98596e+06	2.13333e+06	1.05126e+07	5.13746e+06	1.61724e+07	5.94018e+06	3.53897e+06	3.0841e+06	2.6363e+06	--	--	--	-	-	-	-
4-Deacetylneosolaniol	C17 H24 O7	6.035	358.185	8.14886e+06	1.51896e+06	656849	1.88122e+06	7.10903e+06	3.67564e+06	1.06182e+06	1.97197e+06	1.18707e+06	1.99433e+06	9.57367e+06	16392441	1.21603e+07	1.77536e+07	1.67635e+07	3.76537e+06	3.04024e+06	3.56595e+06	Prenol lipids	74833-39-9	HMDB0036158	-	-	-	-
4-decyl-3-hydroxy-5-oxooxolane-2,3-dicarboxylic acid	C16 H26 O7	1.487	353.155	1.63858e+07	8.53582e+06	1.24976e+07	8.93153e+06	1.15561e+07	6.54538e+06	6.79315e+06	1.36839e+07	8.60241e+06	5.70746e+06	9.31702e+06	3.28459e+07	1.10698e+07	2.48793e+07	1.83169e+07	9.78308e+06	8.51567e+06	7.11039e+06	--	--	--	-	-	-	-
4-Fluoro-α-pyrrolidinopentiophenone	C15 H20 F N O	1.458	250.165	6.42066e+06	5.3543e+06	9.66186e+06	7.5925e+06	3.59453e+06	655272	1.77019e+06	596210	1.04677e+06	957457	1.70081e+06	4.94437e+06	1.29495e+06	3.56788e+06	2.07933e+06	2.40922e+06	1.59805e+06	3.02467e+06	--	--	--	-	-	-	-
4-Hydroxypropranolol	C16 H21 N O3	5.488	276.155	754408	761452	850611	834714	1.78633e+06	3.35701e+07	828536	968904	1.6351e+06	1.13613e+06	769404	1.45888e+06	876280	1.33059e+06	810692	1.34779e+06	826290	866427	--	--	--	-	-	-	-
4-methoxy-6-(prop-2-en-1-yl)-2H-1,3-benzodioxole	C11 H12 O3	5.572	193.086	2.4757e+07	1.75635e+07	1.01918e+07	1.35894e+07	3.04385e+07	8.86863e+06	1.08574e+07	1.38337e+07	1.08292e+07	1.01954e+07	1.47463e+07	4.19071e+07	1.92101e+07	5.96836e+07	1.78076e+07	1.385e+07	1.35805e+07	1.44766e+07	--	--	--	-	-	-	-
4-methoxy-6-[2-(4-methoxyphenyl)ethyl]-2H-pyran-2-one	C15 H16 O4	1.355	316.098	1.74924e+06	1.42089e+06	2.0681e+06	1.9915e+06	4.42794e+06	1.18053e+07	7.18357e+06	1.23669e+07	6.2027e+06	4.59059e+06	5.7573e+06	2.83624e+06	4.35361e+06	2.63749e+06	3.43067e+06	3.75288e+06	4.74992e+06	5.73207e+06	--	--	--	-	-	-	-
4-methyl-5-(2-methyl-1,3-thiazol-4-yl)-4H-1,2,4-triazole-3-thiol	C7 H8 N4 S2	1.139	213.024	3.96986e+07	3.32561e+07	1.73683e+07	3.65041e+07	1.25205e+07	1.23456e+07	2.86039e+07	3.66259e+07	2.71414e+07	2.80554e+07	1.4012e+07	1.41244e+07	1.00587e+07	1.56781e+07	1.62578e+07	1.26353e+07	2.18707e+07	1.90184e+07	--	--	--	-	-	-	-
4-methyl-5-oxo-2-pentyl-2,5-dihydrofuran-3-carboxylic acid	C11 H16 O4	3.474	230.138	5.11947e+07	2.981e+07	3.28593e+07	2.2784e+07	3.15033e+07	2.62653e+07	2.55298e+07	3.98593e+07	3.63243e+07	2.08886e+07	2.26702e+07	1.25278e+08	5.39973e+07	1.34641e+08	3.98771e+07	4.20737e+07	4.28421e+07	3.95275e+07	--	--	--	-	-	-	-
4-methylphenyl 1-ethyl-3-methyl-1H-pyrazole-5-carbothioate	C14 H16 N2 O S	5.324	261.105	1.25368e+07	1.15065e+07	8.47685e+06	8.67875e+06	1.08324e+07	7.86906e+07	7.17691e+07	5.18738e+07	6.53082e+07	6.18301e+07	2.87204e+07	1.89252e+08	6.79933e+07	160343722	5.67239e+07	5.09025e+07	5.75382e+07	6.34887e+07	--	--	--	-	-	-	-
4-morpholino-6-phenylthieno[2,3-d]pyrimidine	C16 H15 N3 O S	1.434	298.1	1.11175e+07	4.92096e+06	6.19514e+06	1.31075e+07	1.89912e+07	2.3179e+07	1.77819e+07	9.8011e+06	1.63914e+07	2.49268e+07	2.4022e+07	1.59541e+07	1.12217e+07	1.7573e+07	9.68748e+06	1.38827e+07	1.62047e+07	1.48395e+07	--	--	--	-	-	-	-
4-Nitrocatechol	C6 H5 N O4	1.599	154.014	5.23379e+06	5.87444e+06	2.68274e+06	7.4081e+06	7.78533e+06	1.25029e+06	1.6182e+06	1.1076e+06	714257	1.13003e+06	764587	1.03909e+07	583981	1.23034e+07	1.19114e+06	1.16428e+06	1.11638e+06	1.23381e+06	Phenols	3316-09-04	HMDB0002916	C02235	ko01120//Microbial metabolism in diverse environments	Global and overview maps	Metabolism
4-oxo-4-(5,6,7,8-tetrahydronaphthalen-1-ylamino)but-2-enoic acid	C14 H15 N O3	6.831	246.112	790497	947331	1.06749e+06	895440	1.41639e+06	2.59955e+06	1.89922e+06	4.80403e+06	2.37718e+06	3.58779e+06	6.42652e+06	4.59374e+06	6.19526e+06	2.32848e+06	4.45924e+06	3.33534e+06	3.12055e+06	2.71621e+06	--	--	--	-	-	-	-
4-oxo-5-phenylpentanoic acid	C11 H12 O3	6.153	210.112	2.40477e+07	2.08239e+07	4.7439e+06	9.46731e+06	2.03098e+06	2.88606e+06	723911	3.60462e+06	1.30353e+06	2.39822e+06	3.96255e+06	1.87194e+06	3.47716e+06	2.08451e+06	4.40709e+06	2.79699e+06	2.84774e+06	3.13313e+06	--	--	--	-	-	-	-
4-oxododecanedioic acid	C12 H20 O5	5.949	267.12	5.60734e+07	5.10049e+07	2.94541e+07	4.35933e+07	1.12541e+08	9.45143e+06	9.78703e+07	7.63772e+07	1.29244e+08	8.03981e+07	3.16687e+06	1.43051e+08	8.78862e+07	1.73757e+08	9.9718e+07	8.05649e+07	7.60491e+07	7.6635e+07	--	--	--	-	-	-	-
4-Oxoproline	C5 H7 N O3	1.617	128.035	6.22846e+08	6.94047e+08	3.11228e+08	7.51195e+08	2.54489e+09	1.0831e+08	3.52863e+07	2.0834e+07	3.62104e+07	8.35096e+07	8.78863e+07	1.13497e+09	1.32035e+08	1.66423e+09	5.08464e+07	1.97747e+08	1.63008e+08	1.55492e+08	--	--	--	C01877	ko00330//Arginine and proline metabolism	Amino acid metabolism	Metabolism
4-phenoxyphenyl 4-hydroxypiperidine-1-carboxylate	C18 H19 N O4	5.167	331.165	4.89571e+06	5.79844e+06	2.68334e+06	3.98289e+06	1.36974e+07	1.55089e+06	582871	1.52205e+06	754234	659196	1.27458e+06	9.14909e+06	3.38561e+06	2.07675e+07	2.25827e+06	3.4319e+06	2.38323e+06	2.87789e+06	--	--	--	-	-	-	-
4-Pyridoxic acid	C8 H9 N O4	3.236	182.046	3.28259e+08	4.63113e+08	2.24209e+08	4.65224e+08	2.18375e+08	1.31488e+07	1.89865e+07	1.7526e+07	1.82191e+07	1.38677e+07	3.39637e+06	4.74924e+07	1.58459e+07	1.08598e+08	1.19509e+07	2.8573e+07	3.44978e+07	2.96721e+07	Pyridines and derivatives	82-82-6	HMDB0000017	C00847	ko01100//Metabolic pathways;ko01120//Microbial metabolism in diverse environments;ko00750//Vitamin B6 metabolism	Global and overview maps;Metabolism of cofactors and vitamins	Metabolism
5-(3-chloro-4-methylanilino)-1-methyl-1H-pyrazol-3-ol	C11 H12 Cl N3 O	4.932	236.06	1.44096e+07	1.98528e+07	7.95127e+06	1.22632e+07	9.8943e+06	7.76173e+06	4.88877e+06	6.46338e+06	4.80208e+06	5.78246e+06	1.5563e+07	8.08808e+07	1.2009e+07	1.27613e+08	1.06778e+07	6.2279e+06	6.90809e+06	8.70925e+06	--	--	--	-	-	-	-
5-(3-cyclohexylprop-1-ynyl)nicotinic acid	C15 H17 N O2	1.472	244.129	6.97326e+07	6.13639e+07	7.37039e+07	9.35037e+07	4.19805e+07	1.22433e+08	4.27651e+07	6.888e+07	3.59256e+07	9.57745e+07	6.2773e+07	4.65587e+07	3.9797e+07	3.73114e+07	3.57244e+07	5.34877e+07	5.46993e+07	5.27236e+07	--	--	--	-	-	-	-
5-(6-hydroxy-6-methyloctyl)-2,5-dihydrofuran-2-one	C13 H22 O3	5.836	209.153	1.17166e+07	1.37447e+07	8.29899e+06	1.42243e+07	1.80015e+07	4.80623e+06	6.73419e+06	8.64121e+06	1.0296e+07	8.26869e+06	1.39354e+07	1.84497e+07	7.49915e+06	1.94779e+07	9.29626e+06	1.04601e+07	1.05838e+07	9.27194e+06	--	--	--	-	-	-	-
5-(hydroxymethyl)-4-methoxy-2,5-dihydrofuran-2-one	C6 H8 O4	4.96	127.039	1.99283e+07	1.7059e+07	1.52369e+07	1.66451e+07	7.20067e+07	3.41741e+07	2.87838e+07	4.57517e+07	3.73159e+07	3.11027e+07	6.18662e+07	1.96069e+08	6.6271e+07	7.04261e+07	1.08215e+08	1.12945e+08	1.20648e+08	1.17128e+08	--	--	--	-	-	-	-
5-(tert-butyl)-2-methyl-N-(5-methyl-3-isoxazolyl)-3-furamide	C14 H18 N2 O3	1.537	268.092	1.87445e+07	1.5767e+07	1.38753e+07	1.58996e+07	2.61249e+07	2.6345e+07	2.29525e+07	1.39805e+07	3.00552e+07	1.35616e+07	1.1511e+07	4.99726e+07	2.79309e+07	4.48088e+07	2.21377e+07	2.25205e+07	2.43698e+07	2.17469e+07	--	--	--	-	-	-	-
5,6-dimethoxy-2-(2-methoxyphenyl)-4H-chromen-4-one	C18 H16 O5	1.345	295.1	7.04173e+06	3.47949e+06	4.47459e+06	4.22157e+06	2.45085e+07	5.22054e+06	4.83528e+06	7.68826e+06	4.32062e+06	5.04956e+06	7.06077e+06	5.39855e+07	1.06853e+07	2.13984e+07	1.36026e+07	6.11578e+06	7.25987e+06	8.1699e+06	--	--	--	-	-	-	-
5,6-dimethyl-3-[5-(trifluoromethyl)pyridin-2-yl]-1,2,4-triazine	C11 H9 F3 N4	5.994	253.075	2.40972e+07	3.07228e+07	1.38392e+07	2.32297e+07	8.12763e+06	1.26266e+06	9.14447e+06	6.47888e+06	7.07965e+06	1.49577e+07	4.16636e+06	8.39699e+07	1.37898e+07	6.9249e+07	1.97303e+07	1.41183e+07	1.37026e+07	1.95979e+07	--	--	--	-	-	-	-
5,7-dihydroxy-3-(4-hydroxyphenyl)-4H-chromen-4-one	C15 H10 O5	6.012	293.041	5.28718e+06	1.1561e+07	2.44229e+07	7.44634e+06	443341438	4.00134e+06	9.72102e+07	3.68758e+07	1.02346e+08	2.13452e+07	6.47564e+06	8.91461e+07	2.2619e+07	105156895	2.17133e+07	2.88339e+07	4.7138e+07	5.40021e+07	--	--	--	-	-	-	-
5,7-dimethyl-2-phenylpyrazolo[1,5-a]pyrimidine	C14 H13 N3	4.894	262.075	2.06043e+07	2.23324e+07	3.49288e+07	1.44705e+07	6.32902e+07	9.74922e+07	3.13384e+07	1.30058e+07	5.81497e+07	3.61392e+07	1.09317e+07	3.97739e+07	100037227	1.9996e+07	4.94799e+07	6.27671e+07	5.41894e+07	7.1027e+07	--	--	--	-	-	-	-
5,8-dihydroxy-10-methyl-5,8,9,10-tetrahydro-2H-oxecin-2-one	C10 H14 O4	5.954	199.096	1.83138e+06	2.12242e+06	1.49395e+06	1.80749e+06	1.16594e+07	1.56838e+06	586129	586396	727972	572131	2.78946e+06	1.49572e+06	972900	1.48652e+06	871741	736834	907697	1.03288e+06	--	--	--	-	-	-	-
5-[(10Z)-14-(3,5-dihydroxyphenyl)tetradec-10-en-1-yl]benzene-1,3-diol	C26 H36 O4	8.485	413.265	1640108043	5.72066e+07	7.42929e+07	7.45897e+08	2703182110	117070656	3.78373e+08	2.48453e+08	234602113	2.82961e+08	1.17081e+08	5.97211e+08	3.20496e+08	1936138686	3.85647e+08	3.8384e+08	4.24796e+08	6.05815e+08	--	--	--	-	-	-	-
5-[(4-chlorobenzyl)amino]-3-methyl-5-oxopentanoic acid	C13 H16 Cl N O3	3.296	268.077	2.60608e+08	3.54222e+08	2.29411e+08	3.6109e+08	2.40946e+08	3.3925e+07	6.00666e+07	1.97069e+07	7.19416e+07	2.50124e+07	5.76733e+06	2.20383e+07	1.04185e+07	2.39587e+08	1.13021e+07	4.1992e+07	6.35692e+07	4.48213e+07	--	--	--	-	-	-	-
5-[(Benzoyloxy)methyl]-4,5,6-trihydroxy-2-cyclohexen-1-yl benzoate	C21 H20 O7	7.417	383.117	1.73618e+07	3.70328e+07	2.61508e+07	2.12162e+07	3.27074e+08	1.29532e+07	5.41775e+06	1.59224e+07	1.22371e+07	1.37837e+07	1.07521e+07	8.84802e+06	1.39987e+07	1.26924e+07	1.42449e+07	1.28197e+07	1.22295e+07	1.58169e+07	--	--	--	-	-	-	-
5-[4-(2-furylcarbonyl)piperazino]-5-oxo-3-phenylpentanoic acid	C20 H22 N2 O5	2.426	369.14	2.142e+06	4.15739e+06	1.82466e+06	2.95043e+06	1.19967e+07	357909	641563	461535	318349	354083	122879	2.15227e+06	379738	2.7211e+06	207553	396897	437877	441060	--	--	--	-	-	-	-
5-amino-1-phenyl-1H-pyrazole-4-carbohydrazide	C10 H11 N5 O	2.018	218.102	1.35176e+07	9.25754e+06	8.94607e+06	8.97329e+06	6.71706e+06	2.06812e+06	5.16466e+06	4.8784e+06	4.33821e+06	2.85671e+06	3.34289e+06	2.04573e+07	7.65992e+06	8.7797e+06	9.3075e+06	6.24713e+06	6.15916e+06	5.55433e+06	--	--	--	-	-	-	-
5-benzyl-4-hydroxy-6H-pyrido[3,2,1-jk]carbazol-6-one	C22 H15 N O2	5.635	348.101	977689	717592	793692	769488	1.05264e+06	578231	449677	546877	512113	433389	9.7746e+06	1.37423e+07	5.53742e+06	4.29086e+07	6.45757e+06	3.09044e+06	2.29483e+06	4.08699e+06	--	--	--	-	-	-	-
5-cyclopropyl-1,3,5-triazinane-2-thione	C6 H11 N3 S	5.05	158.072	1.94384e+07	7.71068e+06	5.40883e+06	6.75273e+06	2.15127e+07	5.09166e+06	5.57693e+06	1.04759e+07	6.20423e+06	4.99236e+06	4.8377e+06	1.12909e+07	6.0474e+06	1.13523e+07	7.4652e+06	6.94582e+06	6.33674e+06	6.93288e+06	--	--	--	-	-	-	-
5-Dehydroquinic acid	C7 H10 O6	1.575	189.04	4.19971e+08	5.50789e+08	4.12623e+08	5.59921e+08	1.50269e+08	1.0435e+07	8.61767e+06	6.87328e+06	7.19917e+06	1.03405e+07	7.98363e+06	1.04977e+08	1.348e+07	1.24466e+08	9.8793e+06	3.07134e+07	1.89841e+07	2.75423e+07	Alcohols and polyols	-	HMDB0012710	C00944	ko01100//Metabolic pathways;ko01110//Biosynthesis of secondary metabolites;ko01130//Biosynthesis of antibiotics;ko01230//Biosynthesis of amino acids;ko00400//Phenylalanine, tyrosine and tryptophan biosynthesis	Amino acid metabolism;Global and overview maps	Metabolism
5-Fluoro-2-[(3S)-1-(2-fluorobenzyl)-3-pyrrolidinyl]-1H-benzimidazole	C18 H17 F2 N3	6.083	332.152	2.85556e+06	1.77736e+06	1.58652e+06	1.91658e+06	3.25755e+06	1.85252e+07	1.75096e+06	1.75324e+07	5.30402e+06	1.2041e+07	4.07591e+07	9.66137e+06	2.30325e+07	1.09379e+07	3.39847e+07	1.03543e+07	6.07024e+06	6.60965e+06	--	--	--	-	-	-	-
5-Fluoro-2-[(3S)-1-(2-methylbenzyl)-3-pyrrolidinyl]-1H-benzimidazole	C19 H20 F N3	1.596	310.176	2.6073e+07	2.12031e+07	1.83777e+07	5.23112e+07	3.13049e+07	6.37712e+07	1.14154e+07	795441	2.27487e+07	8.49931e+07	1.36662e+07	3.90134e+06	6.34259e+06	2.0419e+07	1.89485e+06	3.25655e+07	3.94306e+07	2.77641e+07	--	--	--	-	-	-	-
5-Hydroxyindole	C8 H7 N O	5.365	134.06	1.0693e+08	9.01768e+07	3.0383e+07	5.76629e+07	2.64008e+07	1.93061e+07	2.21823e+07	1.65765e+07	2.10236e+07	1.8035e+07	1.57399e+07	8.60473e+07	2.20258e+07	9.54332e+07	2.86338e+07	3.47915e+07	3.12967e+07	2.95099e+07	Indoles and derivatives	-	HMDB0059805	-	-	-	-
5-Hydroxyindole-3-acetic acid	C10 H9 N O3	5.331	192.066	3.31675e+06	1.55982e+06	3.60937e+06	5.07785e+06	6.36527e+06	1.3268e+06	1.10311e+06	772301	1.00371e+06	1.18935e+06	763046	2.37625e+06	985160	2.44774e+06	918420	885542	899964	1.32909e+06	Indoles and derivatives	54-16-0	HMDB0000763	C05635	ko01100//Metabolic pathways;ko00380//Tryptophan metabolism;ko04726//Serotonergic synapse	Amino acid metabolism;Global and overview maps;Nervous system	Metabolism;Organismal Systems
5-Hydroxy-L-tryptophan	C11 H12 N2 O3	3.758	221.092	1.77726e+07	1.31143e+07	2.40399e+07	1.94062e+07	7.47298e+07	1.88662e+08	1.89013e+08	3.46102e+08	1.70938e+08	2.02824e+08	8.17178e+07	1.85173e+08	9.89901e+07	226227783	1.45837e+08	1.2417e+08	1.24127e+08	1.1358e+08	Indoles and derivatives	4350-09-08	HMDB0000472	C00643	ko01100//Metabolic pathways;ko00380//Tryptophan metabolism;ko04726//Serotonergic synapse	Amino acid metabolism;Global and overview maps;Nervous system	Metabolism;Organismal Systems
5-Hydroxytryptophan	C11 H12 N2 O3	4.996	221.092	1.77786e+07	1.46911e+07	1.57434e+07	2.36225e+07	3.44247e+07	8.1923e+07	3.94397e+07	1.09854e+08	6.10619e+07	8.01277e+07	1.55038e+07	1.75036e+07	1.20979e+07	2.03911e+07	1.10855e+07	2.40279e+07	2.41174e+07	2.22208e+07	Indoles and derivatives	4350-09-08	HMDB0000472	-	-	-	-
5-Methoxypsoralen	C12 H8 O4	1.353	215.033	5.63992e+09	8.1109e+09	4.7345e+09	4.2691e+09	1.59309e+09	1.08162e+09	1.83564e+09	9.96584e+08	1.58941e+09	2.34045e+09	1.36803e+08	4.59516e+08	1.56079e+08	1.02063e+09	2.73339e+08	7.48286e+08	8.05611e+08	9.27787e+08	Coumarins and derivatives	484-20-8	HMDB0030637	C01557	ko01110//Biosynthesis of secondary metabolites	Global and overview maps	Metabolism
5-Methoxytryptophol	C11 H13 N O2	1.459	192.103	498828	786940	2.13594e+06	1.07959e+06	901433	773161	1.28624e+06	750730	1.14278e+06	1.85e+06	721170	657493	462853	668181	468904	751992	1.03365e+06	640546	Indoles and derivatives	712-09-4	HMDB0001896	-	-	-	-
5-Methoxyuridine	C10 H14 N2 O7	5.331	275.084	799952	761538	696059	801015	1.04147e+06	7.63631e+06	3.82488e+06	2.14743e+07	7.9925e+06	5.08159e+06	8.28414e+06	4.8168e+06	1.87274e+06	1.26417e+07	3.87564e+06	5.54298e+06	6.39536e+06	3.73799e+06	--	--	--	-	-	-	-
5-Methyl-2-thiouridine	C10 H14 N2 O5 S	5.436	275.069	1.0388e+06	983940	1.12857e+06	1.03373e+06	2.77774e+07	7.87282e+06	8.05421e+06	1.45549e+07	1.18987e+07	1.69449e+07	1.50347e+07	1.09304e+07	5.38674e+06	9.7851e+06	7.40466e+06	9.54921e+06	9.26485e+06	8.32399e+06	--	--	--	-	-	-	-
5-Methyl-3-deoxyuridine	C10 H14 N2 O5	4.856	243.097	2.43992e+07	2.0752e+07	1.96894e+07	1.78347e+07	1.89899e+07	2.64998e+07	1.91527e+07	2.01509e+07	1.28926e+07	1.46967e+07	2.32356e+07	1.7986e+07	3.88591e+07	1.16902e+07	2.579e+07	2.21585e+07	1.71376e+07	2.09286e+07	--	--	--	-	-	-	-
5-Methylcytidine	C10 H15 N3 O5	1.543	256.094	5.25542e+07	4.29388e+07	5.43565e+07	6.3037e+07	4.77645e+07	2.56777e+07	1.29211e+07	1.61215e+07	1.47323e+07	1.84377e+07	2.29572e+07	1.03535e+08	2.20376e+07	1.28757e+08	2.35722e+07	2.10779e+07	1.66361e+07	2.33008e+07	Pyrimidine nucleosides	2140-61-6	HMDB0000982	-	-	-	-
5-Methylcytosine	C5 H7 N3 O	2.214	126.066	1.62186e+06	1.51384e+06	1.7212e+06	1.01427e+06	1.95394e+06	2.62972e+07	3.5218e+06	5.09347e+06	2.84049e+06	2.86759e+06	3.39048e+06	677105	1.04311e+07	1.29765e+06	1.32397e+06	7.40945e+06	5.90251e+06	6.95688e+06	Diazines	554-01-8	HMDB0002894	C02376	ko00240//Pyrimidine metabolism	Nucleotide metabolism	Metabolism
5'-Methylthioadenosine	C11 H15 N5 O3 S	1.473	296.088	3.2085e+07	2.49799e+07	1.99592e+07	2.17561e+07	3.19196e+07	4.801e+06	6.32736e+06	5.95597e+06	5.2381e+06	2.17883e+06	3.59263e+06	2.67506e+07	4.55044e+06	2.52494e+07	5.70852e+06	5.02611e+06	5.01532e+06	4.5721e+06	5'-deoxyribonucleosides	2457-80-9	HMDB0001173	C00170	ko01100//Metabolic pathways;ko00270//Cysteine and methionine metabolism	Amino acid metabolism;Global and overview maps	Metabolism
5-Methyluridine	C10 H15 N3 O5	2.686	257.078	2.66781e+07	4.0663e+07	1.10172e+07	2.83533e+07	1.56032e+08	3.21328e+07	1.39971e+07	4.59921e+07	3.99922e+07	3.03064e+07	3.34891e+07	3.52008e+08	7.0773e+07	7.3279e+08	4.03151e+07	3.33985e+07	4.87756e+07	4.41113e+07	Pyrimidine nucleosides	1463-10-1	HMDB0000884	-	-	-	-
5-nitro-2-(4-toluidinomethyl)isoindoline-1,3-dione	C16 H13 N3 O4	5.516	312.101	3.80881e+06	1.87071e+06	919595	3.49617e+06	626925	1.0052e+07	6.39609e+06	7.02285e+06	2.09074e+06	4.36762e+06	940643	704050	771304	1.09465e+06	1.97882e+06	4.39842e+06	2.82505e+06	2.60325e+06	--	--	--	-	-	-	-
5-nitro-2-furaldehyde 2,2-dimethylhydrazone	C7 H9 N3 O3	8.434	184.07	4.36748e+06	1.05632e+06	3.44053e+06	6.03561e+06	465141	968325	1.56003e+06	1.64759e+06	2.03111e+06	2.50739e+06	1.52634e+06	580417	1.29638e+06	2.49775e+06	579617	1.61458e+06	2.33911e+06	2.35933e+06	--	--	--	-	-	-	-
5-OxoETE	C20 H30 O3	9.326	319.224	4.93047e+07	5.13738e+07	5.98377e+06	1.80472e+07	2.93068e+07	4.07712e+06	5.67424e+06	3.16126e+06	3.19823e+06	4.70306e+06	2.72843e+06	5.95265e+06	4.22947e+06	4.25057e+06	3.36523e+06	7.26462e+06	7.01154e+06	7.86365e+06	Fatty Acyls	126432-17-5	HMDB0010217	C14732	ko00590//Arachidonic acid metabolism	Lipid metabolism	Metabolism
5'-S-Methyl-5'-thioadenosine	C11 H15 N5 O3 S	5.178	298.097	617610	553117	706992	772183	3.08492e+07	3.24557e+06	4.2976e+06	3.45025e+06	4.41015e+06	4.10782e+06	2.53784e+07	1.64416e+06	1.61341e+07	1.61095e+06	4.85921e+06	1.19474e+06	1.10665e+06	847895	5'-deoxyribonucleosides	2457-80-9	HMDB0001173	C00170	ko01100//Metabolic pathways;ko00270//Cysteine and methionine metabolism	Amino acid metabolism;Global and overview maps	Metabolism
5-Sulfosalicylic acid	C7 H6 O6 S	5.059	216.981	9.96164e+06	1.42291e+07	1.04883e+07	1.42668e+07	1.86737e+08	1.6737e+07	1.84386e+07	1.81015e+07	1.45981e+07	1.72698e+07	1.61843e+07	8.91459e+07	1.80855e+07	1.85078e+08	2.34254e+07	2.25169e+07	1.67289e+07	2.31471e+07	Benzene and substituted derivatives	-	HMDB0011725	-	-	-	-
5α-Dihydrotestosterone	C19 H30 O2	8.392	291.231	1.38172e+07	1.13865e+07	1.15818e+07	1.17633e+07	1.75854e+06	2.33329e+07	1.07295e+07	1.48573e+07	1.87684e+07	7.26409e+06	1.8351e+07	3.16191e+06	2.90334e+06	4.02468e+06	2.34445e+06	8.43098e+06	8.75776e+06	7.02766e+06	Steroids and steroid derivatives	521-18-6	HMDB0002961	-	-	-	-
5α-Pregnan-3,20-dione	C21 H32 O2	6.189	317.247	1.94349e+06	1.70445e+06	1.79281e+06	2.54808e+06	1.34806e+06	2.93271e+06	6.35957e+06	6.33582e+06	1.11527e+07	5.47727e+06	6.00015e+06	2.65575e+07	6.49805e+06	4.16517e+07	5.63933e+06	7.56542e+06	7.81882e+06	6.69747e+06	--	--	--	-	-	-	-
6-(3-hydroxybutan-2-yl)-5-(hydroxymethyl)-4-methoxy-2H-pyran-2-one	C11 H16 O5	5.964	211.094	9.66793e+07	1.16305e+08	7.78104e+07	1.06706e+08	5.29951e+07	903939	3.87626e+07	3.85902e+07	5.8402e+07	3.87862e+07	1.43223e+06	2.08515e+07	1.96331e+07	3.45688e+07	2.1313e+07	3.2879e+07	3.2022e+07	3.47194e+07	--	--	--	-	-	-	-
6-(4-methoxybenzyl)-3-methyl-5,6,7,8-tetrahydroquinoline	C18 H21 N O	5.483	268.165	1.10806e+07	1.08139e+07	7.42591e+06	1.32969e+07	1.39438e+07	6.84377e+06	4.5665e+06	6.98573e+06	4.11619e+06	3.90676e+06	8.787e+06	1.94739e+07	1.38286e+07	1.19824e+07	1.37223e+07	8.92213e+06	8.07032e+06	7.6871e+06	--	--	--	-	-	-	-
6-(4-phenylpiperazino)hexanoic acid hydrochloride	C16 H24 N2 O2	5.098	277.189	9.97896e+06	2.92983e+06	4.27396e+06	4.31464e+06	3.58833e+06	1.07014e+06	1.42e+06	670037	566608	1.01199e+06	296068	803313	384531	1.25775e+06	321932	1.20893e+06	1.40287e+06	1.91064e+06	--	--	--	-	-	-	-
6-(Methylthio)purine	C6 H6 N4 S	1.136	189.021	2.66197e+07	2.27518e+07	1.79484e+07	2.16604e+07	9.25879e+06	8.42784e+06	1.9373e+07	2.58243e+07	1.97471e+07	1.55286e+07	8.27542e+06	1.19688e+07	7.13089e+06	1.06803e+07	9.648e+06	9.47235e+06	1.22273e+07	1.11965e+07	--	--	--	-	-	-	-
6,8-dihydroxy-3-(10-hydroxyundecyl)-3,4-dihydro-1H-2-benzopyran-1-one	C20 H30 O5	7.368	333.203	1.3134e+08	1.21908e+08	7.16972e+07	9.12903e+07	240143334	6.84045e+06	7.67552e+07	1.06981e+07	1.86347e+07	1.28257e+07	9.21783e+06	1.33572e+08	2.05838e+07	1.50187e+08	8.37906e+06	1.79133e+07	2.06339e+07	1.86356e+07	--	--	--	-	-	-	-
6-[(2-hydroxyethyl)(methyl)amino]nicotinonitrile	C9 H11 N3 O	1.478	178.098	3.04049e+07	1.60916e+07	2.5039e+07	2.90991e+07	3.28534e+07	1.56798e+07	2.37997e+07	2.50809e+07	2.1287e+07	1.48658e+07	1.50208e+07	3.76099e+07	1.86264e+07	3.77283e+07	2.59852e+07	2.0708e+07	1.86568e+07	1.95422e+07	--	--	--	-	-	-	-
6-bromo-3-(2-phenylethanhydrazonoyl)-2H-chromen-2-one	C17 H13 Br N2 O2	2.442	355.01	6.81945e+07	4.01097e+07	7.08958e+07	1.37478e+08	8.28269e+07	9.60739e+06	2.81264e+07	1.01659e+07	2.21963e+07	1.39912e+07	1.70445e+06	6.77197e+07	1.66954e+07	4.81823e+07	1.56171e+07	1.53662e+07	1.88268e+07	2.20329e+07	--	--	--	-	-	-	-
6-Hydroxymelatonin	C13 H16 N2 O3	4.965	247.112	4.8129e+06	1.35157e+07	5.93492e+06	1.26761e+07	4.17608e+06	3.0435e+06	3.52182e+06	312806	3.12006e+06	1.69154e+06	363765	2.27216e+06	987308	2.28145e+06	365901	2.1668e+06	1.61824e+06	2.77572e+06	Indoles and derivatives	2208-41-5	HMDB0004081	C05643	ko00380//Tryptophan metabolism	Amino acid metabolism	Metabolism
6-methyl-4-(morpholinomethyl)-2H-chromen-2-one	C15 H17 N O3	1.473	260.124	2.0653e+08	166890462	1.57073e+08	1.66349e+08	1.2335e+08	7.16869e+07	6.10608e+07	8.40668e+07	7.29435e+07	5.30631e+07	7.2156e+07	1.58373e+08	7.74458e+07	1.45839e+08	9.71676e+07	1.04932e+08	9.5592e+07	9.13855e+07	--	--	--	-	-	-	-
6-O-Isobutyryl-alpha-D-glucopyranosyl alpha-D-glucopyranoside	C16 H28 O12	6.314	430.188	2.59242e+06	1.09081e+06	1.02772e+06	1.06507e+06	1.19795e+07	1.86546e+06	1.41584e+06	2.76123e+06	2.79586e+06	2.48418e+06	2.31862e+06	9.74196e+06	2.69682e+06	1.32362e+07	2.83058e+06	2.83417e+06	3.21856e+06	3.41074e+06	--	--	--	-	-	-	-
6α-Naloxol	C19 H23 N O4	4.963	330.165	4.61873e+07	9.37527e+07	1.11865e+08	9.2769e+07	1.07938e+08	1.96038e+08	1.70965e+08	133980678	7.26106e+07	1.92729e+08	1.32863e+08	1.22556e+08	1.84645e+08	8.54106e+07	1.61262e+08	1.54817e+08	1.75986e+08	1.73583e+08	--	--	--	-	-	-	-
6α-Naltrexol	C20 H25 N O4	4.977	342.167	1.10389e+08	2.00617e+08	2.73798e+08	3.0918e+08	1.66893e+08	9.19526e+07	6.29587e+07	3.00798e+07	6.14274e+07	6.86177e+07	1.93123e+07	5.55625e+07	3.72016e+07	3.74631e+07	1.70652e+07	3.95209e+07	3.62599e+07	4.5822e+07	--	--	--	-	-	-	-
6β-Hydrocodol	C18 H23 N O3	4.956	302.17	4.06388e+07	4.24951e+07	3.23484e+07	5.2014e+07	1.22478e+08	1.19433e+08	6.97569e+07	8.19407e+07	1.0254e+08	1.25791e+08	101785355	1.29872e+08	1.14924e+08	1.00055e+08	8.88511e+07	9.90163e+07	8.82607e+07	8.22685e+07	--	--	--	-	-	-	-
6β-Hydromorphol	C17 H21 N O3	2.315	288.155	3.33472e+06	3.49115e+06	6.42914e+06	4.0591e+06	7.339e+06	1.01633e+07	1.68155e+07	1.31508e+07	1.5092e+07	1.53686e+07	9.51688e+06	7.13962e+06	1.35249e+07	4.75188e+06	1.23895e+07	1.05892e+07	1.05916e+07	1.11289e+07	--	--	--	-	-	-	-
6β-Hydroxyfluoxymesterone	C20 H29 F O4	6.201	336.179	2.67436e+06	2.24591e+06	1.23566e+06	2.08312e+06	2.97514e+06	2.40119e+06	982652	1.56579e+06	1.98797e+06	2.65359e+06	2.50758e+06	3.1658e+06	3.86643e+06	5.02116e+06	3.38906e+06	2.57243e+06	2.17599e+06	2.81645e+06	--	--	--	-	-	-	-
6β-Naloxol	C19 H23 N O4	5.14	328.151	9.79535e+07	1.31774e+08	7.4628e+07	1.45877e+08	7.15681e+07	1.99729e+07	4.36552e+07	2.08496e+07	2.11706e+07	2.85773e+07	9.16734e+06	7.33894e+07	1.53572e+07	1.04084e+08	1.47995e+07	1.70862e+07	2.02038e+07	2.08092e+07	--	--	--	-	-	-	-
6β-Naltrexol	C20 H25 N O4	4.979	344.181	8.82118e+07	6.28933e+07	1.82883e+08	7.89377e+07	1.17409e+08	1.9343e+08	1.18691e+08	9.96452e+07	1.31734e+08	1.91772e+08	1.44405e+08	1.41617e+08	2.26395e+08	4.5601e+07	182507567	1.20038e+08	181540173	1.70865e+08	--	--	--	-	-	-	-
7-(1-pyrrolidinyl)pyrimido[4,5-d]pyrimidin-4-amine	C10 H12 N6	5.23	217.118	1.53497e+07	3.23869e+07	5.89329e+07	3.79157e+07	6.81865e+07	9.76211e+07	7.6662e+07	5.15357e+07	8.9897e+07	1.81375e+08	5.21224e+07	5.415e+07	6.75977e+07	8.50881e+06	6.64777e+07	8.40366e+07	6.77105e+07	7.95301e+07	--	--	--	-	-	-	-
7-(2-aminophenyl)heptanoic acid	C13 H19 N O2	1.519	204.134	2.09694e+07	1.50508e+07	2.10344e+07	1.04214e+07	1.596e+07	9.41811e+06	2.21069e+07	1.23318e+07	2.3935e+07	9.81717e+06	1.19792e+07	5.61099e+07	2.88011e+07	7.67742e+07	3.05438e+07	1.74151e+07	2.2649e+07	2.38635e+07	--	--	--	-	-	-	-
7-Aminoflunitrazepam-d7	C16 H7 [2]H7 F N3 O	5.111	291.163	5.00676e+06	1.98354e+06	1.68549e+06	4.12754e+06	1.89059e+07	720620	5.81057e+06	3.14953e+06	2.74144e+06	2.01635e+06	1.20222e+06	2.68864e+07	3.75207e+06	2.33552e+07	3.42519e+06	4.24487e+06	3.13963e+06	2.51101e+06	--	--	--	-	-	-	-
7-chloro-4-piperidinoquinoline	C14 H15 Cl N2	5.859	247.1	778113	624508	410092	666048	9.3827e+07	667830	727502	890782	785632	544766	2.15239e+06	1.36881e+06	2.75927e+06	3.00622e+06	2.69701e+06	4.38892e+06	4.66081e+06	4.17617e+06	--	--	--	-	-	-	-
7-hydroxy-4-[(2-pyridylthio)methyl]-2H-chromen-2-one	C15 H11 N O3 S	1.446	286.053	5.10093e+07	7.31109e+06	1.02361e+07	8.29113e+06	2.12379e+08	5.4167e+07	4.18193e+07	5.94575e+07	6.97353e+07	6.66807e+07	1.50242e+08	2.93777e+08	145498089	4.94686e+08	1.72042e+08	9.10853e+07	9.99688e+07	1.05239e+08	--	--	--	-	-	-	-
7-Hydroxycoumarinyl-γ-linolenate	C27 H34 O4	8.619	423.25	5.28049e+07	4.55733e+07	2.10915e+07	4.39424e+07	3.64372e+07	458477	536602	552666	580770	459202	525843	1.11364e+07	1.81844e+06	2.34876e+07	544469	593583	482767	551217	--	--	--	-	-	-	-
7-methyl-3-nitroimidazo[1,2-a]pyridine	C8 H7 N3 O2	1.275	200.04	4.68764e+06	3.44216e+06	4.78138e+06	4.48891e+06	8.17629e+06	1.85508e+07	1.57752e+07	1.60051e+07	1.05084e+07	7.5378e+06	1.5655e+07	4.67922e+07	4.78225e+07	1.45358e+07	3.10232e+07	1.15095e+07	10269075	1.15571e+07	--	--	--	-	-	-	-
7α-Hydroxytestosterone	C19 H28 O3	6.077	305.21	3.85289e+06	3.16008e+06	2.26702e+06	3.29845e+06	3.0154e+06	2.61046e+06	5.97332e+06	3.88073e+06	4.50346e+06	2.06138e+06	4.97372e+06	1.90304e+07	4.98134e+06	1.002e+07	5.66586e+06	4.85464e+06	4.94232e+06	5.97505e+06	--	--	--	-	-	-	-
8(9)-EET Ethanolamide	C22 H37 N O3	8.535	364.282	1.02349e+06	1.10057e+06	873403	1.28795e+06	925607	549540	658878	656945	884733	681975	649058	664695	660349	3.37834e+06	619026	679249	619146	708807	--	--	--	-	-	-	-
8,12-iso-iPF2α-VI	C20 H34 O5	6.919	335.223	4.41993e+07	8.33057e+07	1.60248e+07	8.8049e+07	3.52054e+07	4.86365e+06	5.68992e+06	4.74281e+06	4.11105e+06	4.09173e+06	4.65443e+06	1.02176e+07	4.76872e+06	1.32279e+07	4.41286e+06	4.18721e+06	4.17803e+06	4.82727e+06	--	--	--	-	-	-	-
8-{[(3S)-3-(1H-Benzimidazol-2-yl)-1-pyrrolidinyl]sulfonyl}quinoline	C20 H18 N4 O2 S	1.384	379.121	1.82035e+07	1.65496e+07	1.58691e+07	1.81344e+07	1.06435e+07	1.86838e+08	3.47178e+07	3.15985e+08	6.1308e+07	1.43898e+08	5.7878e+08	5.3564e+07	2.05588e+08	4.4811e+07	3.61386e+08	1.76717e+08	1.28333e+08	1.16986e+08	--	--	--	-	-	-	-
8-iso Prostaglandin F2α Ethanolamide	C22 H39 N O5	6.849	442.281	6.59674e+07	2.16726e+07	2.58374e+07	2.92099e+07	2.09137e+09	8.58575e+06	1.23503e+07	1.02697e+07	9.35047e+06	9.0089e+06	8.79155e+06	6.9437e+07	1.00692e+07	1.85245e+08	9.26861e+06	9.67674e+06	9.82593e+06	1.1402e+07	--	--	--	-	-	-	-
8-iso-15-keto Prostaglandin F2α	C20 H32 O5	4.946	405.2	1.3283e+08	1.93284e+08	2.86196e+08	3.23577e+08	6.8687e+07	4.62545e+07	6.67831e+07	1.49218e+07	5.45897e+07	8.15273e+07	1.29079e+07	1.71804e+07	9.59837e+06	3.71588e+07	5.6658e+06	3.01169e+07	2.69514e+07	3.59881e+07	--	--	--	-	-	-	-
8-Isoprostaglandin F1α	C20 H36 O5	7.335	317.268	7.69926e+07	3.35462e+08	2.42452e+08	1.77734e+08	3.07843e+07	4.08299e+06	4.01317e+06	2.84563e+06	2.45483e+06	2.12965e+06	2.8501e+06	3.56459e+06	3.07497e+06	7.3851e+06	3.2699e+06	1.72268e+07	1.37618e+07	1.38696e+07	--	--	--	-	-	-	-
9-Oxo-ODE	C18 H30 O3	8.118	295.224	1.79204e+08	3.12232e+08	2.15833e+08	2.54876e+08	133326538	478837	691219	589467	573365	512702	529989	5.3361e+07	603260	3.11538e+07	626071	548229	549206	557421	Fatty Acyls	-	HMDB0004669	C14766	ko00591//Linoleic acid metabolism	Lipid metabolism	Metabolism
Abscisic acid	C15 H20 O4	5.952	265.143	1.09285e+07	1.26331e+07	1.42604e+07	1.19945e+07	2.13985e+07	2.38389e+06	5.13438e+06	4.38682e+06	5.3506e+06	5.32311e+06	5.21631e+06	1.54087e+07	9.4435e+06	3.95194e+07	7.45317e+06	7.22343e+06	7.40182e+06	7.67705e+06	Prenol lipids	7773-56-0	HMDB0036093	C06082	ko01100//Metabolic pathways;ko01110//Biosynthesis of secondary metabolites	Global and overview maps	Metabolism
ACar 11:1	C18 H34 N O4	5.68	328.248	4.22243e+06	4.33598e+06	2.5414e+06	3.90286e+06	4.27312e+06	5.58811e+06	9.48212e+06	1.64639e+07	1.39985e+07	1.65284e+07	1.92652e+06	7.48479e+06	5.81745e+06	8.03946e+06	5.08117e+06	1.03906e+07	9.43137e+06	1.01143e+07	--	--	--	-	-	-	-
ACar 13:0	C20 H40 N O4	6.876	358.294	2.12837e+07	3.53537e+06	3.03182e+06	7.3178e+06	5.27839e+07	1.10745e+07	7.20113e+06	1.2715e+07	1.64914e+07	1.53882e+07	3.83572e+06	5.25473e+07	4.60872e+07	5.24262e+07	5.07736e+07	2.60797e+07	2.57757e+07	2.86742e+07	--	--	--	-	-	-	-
ACar 15:0	C22 H44 N O4	7.326	386.325	2.62311e+07	4.14175e+06	892689	1.87879e+06	1.96222e+07	8.1087e+06	1.13917e+07	5.93132e+06	7.35314e+06	1.12927e+07	1.2013e+07	6.38525e+06	8.23545e+06	8.77407e+06	2.56572e+07	8.86283e+06	1.01068e+07	7.20957e+06	--	--	--	-	-	-	-
ACar 15:1	C22 H42 N O4	7.072	384.31	1.46911e+07	2.4731e+06	2.66276e+06	3.19869e+06	1.62176e+07	6.99733e+06	2.74364e+06	7.50356e+06	5.04313e+06	6.86077e+06	1.54786e+07	3.35442e+07	1.69511e+07	4.08131e+07	1.26174e+07	9.33538e+06	8.52165e+06	9.00515e+06	--	--	--	-	-	-	-
ACar 15:3	C22 H38 N O4	6.837	380.278	3.30518e+06	1.29438e+06	1.72153e+06	1.29292e+06	5.76689e+06	945988	1.25269e+06	1.00284e+06	1.14202e+06	902339	2.063e+06	4.3983e+06	1.59963e+06	5.62025e+06	2.09497e+06	982898	954919	1.2961e+06	--	--	--	-	-	-	-
ACar 16:1	C23 H44 N O4	7.284	398.326	8.49357e+07	1.67683e+07	3.39975e+06	8.57995e+06	9.34955e+07	6.09975e+07	2.88124e+07	3.95528e+07	3.35052e+07	4.87936e+07	8.37892e+07	5.24531e+07	3.28084e+07	5.89304e+07	3.38356e+07	2.98013e+07	3.90308e+07	3.86568e+07	--	--	--	-	-	-	-
ACar 18:0	C25 H50 N O4	8.062	428.372	2.365e+06	2.2817e+06	516781	1.63944e+06	3.16031e+06	2.85826e+06	1.92582e+06	3.25858e+06	2.42658e+06	3.63759e+06	5.60637e+06	7.63841e+06	1.07866e+07	865029	3.10941e+06	4.10223e+06	2.38549e+06	2.94241e+06	--	--	--	-	-	-	-
ACar 18:1	C25 H48 N O4	7.718	426.357	1.75677e+07	1.00188e+07	946547	8.73201e+07	3.26857e+07	4.02488e+07	2.87024e+07	3.27392e+07	3.30729e+07	6.02873e+07	7.26933e+07	1.53704e+07	2.08261e+07	1.36167e+06	1.59179e+07	3.27062e+07	2.75515e+07	2.51153e+07	--	--	--	-	-	-	-
ACar 18:2	C25 H46 N O4	7.447	424.342	7.93577e+07	1.47026e+07	2.65423e+07	7.51654e+06	4.71079e+07	1.31708e+08	59405593	6.85834e+07	4.94955e+07	8.26057e+07	133189534	5.06834e+07	5.51891e+07	1.17601e+06	5.0961e+07	6.07249e+07	4.55763e+07	5.25925e+07	--	--	--	-	-	-	-
ACar 18:3	C25 H44 N O4	7.241	422.325	1.01541e+07	6.72104e+06	2.77757e+06	6.46807e+06	2.77678e+07	2.9993e+07	1.08642e+07	1.49349e+07	1.09333e+07	1.8128e+07	2.28969e+07	6.44301e+06	7.35737e+06	1.0511e+07	9.31207e+06	1.45813e+07	1.44308e+07	15834523	--	--	--	-	-	-	-
ACar 19:5	C26 H42 N O4	6.717	432.309	3.08411e+06	2.85753e+06	1.96036e+06	3.3328e+06	889605	8.99574e+06	4.67794e+06	7.95988e+06	5.81284e+06	6.12493e+06	7.33606e+06	802861	3.09998e+06	838425	2.60167e+06	4.16591e+06	4.70833e+06	4.26722e+06	--	--	--	-	-	-	-
ACar 20:3	C27 H48 N O4	7.446	450.357	1.27557e+07	4.16383e+06	6.22119e+06	7.35084e+06	6.14176e+06	1.5413e+06	1.89279e+06	2.88934e+06	1.41177e+06	1.74868e+06	9.01499e+06	1.32331e+07	7.67546e+06	1.38378e+07	5.40275e+06	9.96286e+06	7.22095e+06	6.90574e+06	--	--	--	-	-	-	-
ACar 20:4	C27 H46 N O4	7.436	448.341	7.59558e+06	914253	1.5435e+06	944088	6.21693e+06	4.29037e+06	2.15779e+06	1.78293e+06	1.47046e+06	2.34601e+06	7.28059e+06	4.50324e+06	6.30302e+06	869822	2.77557e+06	4.10465e+06	3.40714e+06	2.34277e+06	--	--	--	-	-	-	-
ACar 20:5	C27 H44 N O4	7.235	446.326	1.51763e+06	910038	868072	678800	3.75561e+06	7.47433e+06	2.36654e+06	5.27541e+06	2.66053e+06	3.19351e+06	7.0306e+06	1.0368e+06	3.3431e+06	577516	4.24929e+06	3.45022e+06	4.08225e+06	2.55176e+06	--	--	--	-	-	-	-
ACar 20:6	C27 H42 N O4	6.907	444.318	7.26633e+06	7.00696e+06	3.35676e+06	8.28585e+06	2.52159e+06	1.58421e+06	2.24357e+06	1.74735e+06	1.53184e+06	1.50069e+06	1.97255e+06	1.39299e+06	1.16807e+06	1.63277e+06	1.35853e+06	1.96244e+06	1.52049e+06	1.72685e+06	--	--	--	-	-	-	-
ACar 22:7	C29 H44 N O4	7.387	470.326	719643	620346	701330	902599	545511	758688	414982	892650	691789	662946	1.16791e+07	8.25809e+06	5.39363e+06	5.02087e+06	5.86652e+06	907385	1.0129e+06	1.00637e+06	--	--	--	-	-	-	-
ACar 5:0	C12 H24 N O4	5.245	246.17	1.83389e+07	4.77083e+06	3.46444e+06	2.88327e+06	5.61983e+07	1.22461e+07	1.11505e+07	4.19258e+06	4.62783e+06	3.55134e+06	3.65479e+06	8.25897e+06	1.64429e+07	2.47199e+07	6.84627e+06	9.84555e+06	1.07127e+07	9.07369e+06	--	--	--	-	-	-	-
Acetaminophen glucuronide	C14 H17 N O8	1.44	328.105	2.3128e+06	1.78444e+06	2.5066e+06	2.27859e+06	3.38404e+06	1.24465e+07	1.15319e+07	4.94452e+07	1.25843e+07	8.66957e+06	2.50969e+07	2.93715e+07	1.25957e+07	3.29467e+07	2.92833e+07	8.25489e+06	8.28453e+06	1.01979e+07	Organooxygen compounds	16110-10-4	HMDB0010316	-	-	-	-
Acetildenafil	C25 H34 N6 O3	6.988	465.264	1.3618e+07	1.44485e+07	1.80972e+07	1.49671e+07	2.24518e+07	5.87621e+06	5.92279e+06	4.49387e+06	3.92289e+06	3.898e+06	5.36685e+06	1.21487e+07	4.5264e+06	2.15379e+08	4.2118e+06	4.29515e+06	4.45059e+06	4.75029e+06	Benzene and substituted derivatives	-	HMDB0060932	-	-	-	-
Acetyl-L-carnitine	C9 H17 N O4	1.497	204.123	1.05966e+08	4.98452e+07	3.35744e+07	4.05965e+07	7.80252e+07	9.00173e+07	103067433	4.15896e+07	1.08169e+08	2.34841e+07	4.57385e+07	1.85136e+07	9.37687e+07	2.81982e+07	3.78517e+07	7.34882e+07	5.23663e+07	4.82167e+07	Fatty Acyls	3040-38-8	HMDB0000201	C02571	ko04931//Insulin resistance	Endocrine and metabolic diseases	Human Diseases
Adenosine	C10 H13 N5 O4	1.49	268.104	2.24512e+07	2.7505e+07	1.36314e+07	2.65706e+07	5.92317e+07	1.04813e+07	1.26978e+07	1.51994e+07	1.32065e+07	1.26097e+07	1.18129e+07	2.56494e+07	1.48418e+07	3.29329e+07	1.83425e+07	1.57775e+07	1.7251e+07	1.80167e+07	Purine nucleosides	58-61-7	HMDB0000050	C00212	ko01100//Metabolic pathways;ko00230//Purine metabolism;ko04080//Neuroactive ligand-receptor interaction;ko04923//Regulation of lipolysis in adipocyte;ko05034//Alcoholism;ko04024//cAMP signaling pathway;ko05012//Parkinson disease;ko04071//Sphingolipid signaling pathway;ko04270//Vascular smooth muscle contraction;ko04924//Renin secretion;ko05032//Morphine addiction;ko04022//cGMP - PKG signaling pat…	Circulatory system;Endocrine system;Global and overview maps;Neurodegenerative diseases;Nucleotide metabolism;Signal transduction;Signaling molecules and interaction;Substance dependence	Environmental Information Processing;Human Diseases;Metabolism;Organismal Systems
Adrenic acid	C22 H36 O2	10.575	331.264	5.10774e+07	1.79695e+08	3.76148e+07	5.24674e+07	2.62055e+07	807774	435904	1.62728e+06	2.32065e+06	2.1554e+06	4.29799e+06	6.78933e+07	3.05307e+07	4.38574e+07	4.29768e+06	1.22914e+07	1.10778e+07	1.22664e+07	Fatty Acyls	28874-58-0	HMDB0002226	C16527	ko01040//Biosynthesis of unsaturated fatty acids	Lipid metabolism	Metabolism
Adrenosterone	C19 H24 O3	1.456	301.176	1.56573e+06	1.28675e+06	1.90476e+06	2.33822e+06	1.06582e+06	540672	453533	491939	468999	510903	812373	1.5229e+06	796232	1.50984e+06	806642	627256	1.09527e+06	617660	Steroids and steroid derivatives	382-45-6	HMDB0006772	C05285	ko00140//Steroid hormone biosynthesis	Lipid metabolism	Metabolism
Aflatoxin M1	C17 H12 O7	1.216	351.049	2.27242e+06	2.38805e+06	4.54994e+06	3.37291e+06	6.59807e+06	8.00793e+06	4.42216e+06	5.4865e+06	4.22408e+06	4.73897e+06	1.29312e+06	4.45424e+06	7.56509e+06	1.02037e+06	4.32962e+06	6.87862e+06	6.7242e+06	7.4334e+06	Coumarins and derivatives	6795-23-9	HMDB0030479	C16756	ko00980//Metabolism of xenobiotics by cytochrome P450	Xenobiotics biodegradation and metabolism	Metabolism
Agmatine	C5 H14 N4	1.128	131.129	699353	5.30471e+07	361037	396922	508581	263071	1.51672e+06	368330	1.11935e+06	451100	160508	266926	249831	243805	302645	1.30265e+06	1.38167e+06	994220	Organonitrogen compounds	306-60-5	HMDB0001432	C00179	ko01100//Metabolic pathways;ko00330//Arginine and proline metabolism	Amino acid metabolism;Global and overview maps	Metabolism
Agnuside	C22 H26 O11	5.892	465.143	4.17542e+06	5.02995e+06	1.86083e+06	6.52907e+06	7.07856e+06	1.46768e+06	865068	1.67525e+06	756590	2.02838e+06	6.66576e+06	1.60216e+07	2.02312e+06	1.68135e+07	1.83473e+06	1.43862e+06	1.79003e+06	1.8727e+06	Prenol lipids	11027-63-7	HMDB0036561	-	-	-	-
AICA ribonucleotide	C9 H15 N4 O8 P	1.355	337.051	1.20024e+07	1.18896e+07	7.13577e+06	1.77864e+07	2.12395e+07	1.04876e+06	657373	663740	571343	740848	176166	2.55654e+06	595378	5.64902e+06	290893	1.75131e+06	1.32249e+06	1.80713e+06	Organooxygen compounds	-	HMDB0062424	C04677	ko01100//Metabolic pathways;ko01110//Biosynthesis of secondary metabolites;ko01130//Biosynthesis of antibiotics;ko00230//Purine metabolism;ko00340//Histidine metabolism;ko04152//AMPK signaling pathway	Amino acid metabolism;Global and overview maps;Nucleotide metabolism;Signal transduction	Environmental Information Processing;Metabolism
AKB48 N-(4-hydroxypentyl) metabolite	C23 H31 N3 O2	5.254	382.244	2.09594e+07	4.87292e+07	9.11865e+07	5.92725e+07	8.59533e+07	3.10405e+06	4.1812e+07	4.08373e+06	3.55503e+07	1.55155e+07	2.27888e+06	2.63132e+07	1.32978e+07	1.72369e+07	5.65164e+06	2.89563e+07	2.44018e+07	1.85874e+07	--	--	--	-	-	-	-
AKB48 N-(5-Fluoropentyl) analog	C23 H30 F N3 O	6.079	384.249	1.20796e+08	1.01428e+08	2.85165e+07	3.77004e+07	3.64188e+07	8.76427e+06	6.55306e+06	1.17569e+07	1.75642e+07	7.34544e+06	1.04757e+07	5.11308e+07	1.41569e+07	6.94703e+07	1.13774e+07	3.0734e+07	3.04888e+07	3.2023e+07	--	--	--	-	-	-	-
Ala-Ile	C9 H18 N2 O3	4.986	203.139	2.01141e+07	3.972e+07	3.54757e+07	3.07511e+07	1.44886e+07	3.1859e+07	8.02004e+07	3.18208e+07	1.0064e+08	7.82294e+07	3.74096e+07	3.3521e+07	2.64954e+07	5.60722e+06	1.88058e+07	4.08097e+07	4.53137e+07	3.52741e+07	Carboxylic acids and derivatives	-	HMDB0028690	-	-	-	-
Ala-Leu	C9 H18 N2 O3	5.103	203.139	3.78284e+07	8.31415e+07	7.89954e+07	7.68058e+07	16509284	1.04278e+08	1.63681e+08	7.22386e+07	180197325	2.09259e+08	1.73624e+08	2.07043e+07	4.81801e+07	1.28643e+07	3.69907e+07	9.67509e+07	9.05107e+07	9.45294e+07	Carboxylic acids and derivatives	-	HMDB0028691	-	-	-	-
Alanyltyrosine	C12 H16 N2 O4	5.206	251.103	1.52269e+07	3.82554e+07	1.4826e+07	2.12633e+07	4.91127e+06	4.8356e+06	1.24659e+07	2.69484e+06	9.18433e+06	1.36248e+07	1.25529e+06	4.49389e+06	605372	3.65414e+06	1.08939e+06	1.627e+06	1.62e+06	1.68109e+06	Carboxylic acids and derivatives	-	HMDB0028699	-	-	-	-
Ala-Val	C8 H16 N2 O3	5.495	189.125	1.05416e+06	2.49781e+06	1.77862e+06	3.0829e+06	6.77583e+06	4.27283e+06	4.66655e+06	1.09668e+07	5.31977e+06	5.0564e+06	1.39628e+07	2.48073e+07	1.05212e+07	2.45514e+07	1.28382e+07	7.30882e+06	6.5055e+06	6.55258e+06	--	--	--	-	-	-	-
Aldosterone	C21 H28 O5	6.392	405.189	7.59207e+07	2.6667e+07	2.54718e+06	8.60058e+07	2.18294e+08	6.35201e+06	3.42652e+06	9.02367e+06	7.74482e+06	7.71793e+06	5.10835e+06	2.04548e+08	8.55985e+06	2.77343e+08	8.25854e+06	8.0697e+06	8.15383e+06	9.43025e+06	Steroids and steroid derivatives	52-39-1	HMDB0000037	C01780	ko01100//Metabolic pathways;ko00140//Steroid hormone biosynthesis;ko04925//Aldosterone synthesis and secretion;ko04960//Aldosterone-regulated sodium reabsorption	Endocrine system;Excretory system;Global and overview maps;Lipid metabolism	Metabolism;Organismal Systems
ALK	C15 H30 N4 O4	2.039	331.233	5.13173e+06	1.21789e+07	2.56752e+07	1.49542e+07	8.42997e+06	5.28115e+06	6.09708e+06	1.11932e+06	1.26872e+07	3.5271e+06	362806	1.86294e+06	2.2149e+06	2.1799e+06	1.01553e+06	9.89791e+06	8.51858e+06	7.83731e+06	--	--	--	-	-	-	-
all-cis-4,7,10,13,16-Docosapentaenoic acid	C22 H34 O2	10.125	329.248	1.90722e+08	9.52325e+08	2.25291e+08	3.86541e+08	1.89329e+08	1.15495e+07	5.94471e+06	2.23521e+07	2.4406e+07	2.60147e+07	2.86621e+07	3.06439e+08	5.23462e+07	2.1762e+08	2.14437e+07	4.85288e+07	3.58577e+07	4.58636e+07	--	--	--	-	-	-	-
Alosetron	C17 H18 N4 O	5.535	295.15	2.03076e+06	2.26749e+06	559942	2.20286e+06	1.60623e+07	796788	328932	383811	587627	323681	1.20248e+06	1.87593e+06	695308	2.53665e+06	1.64396e+06	1.15642e+06	1.17555e+06	985606	Indoles and derivatives	122852-42-0	HMDB0015104	-	-	-	-
Alpha-Ketovaline	C5 H8 O3	1.522	115.04	9.63411e+08	8.17091e+08	5.40148e+08	1.87154e+09	2.77533e+08	4.27005e+07	4.24118e+07	2.9099e+07	3.02009e+07	4.57337e+07	1.78001e+07	1.97098e+08	2.76988e+07	6.01625e+08	3.62847e+07	4.18207e+07	4.04401e+07	4.37918e+07	Keto acids and derivatives	759-05-7	HMDB0000019	C00141	ko01100//Metabolic pathways;ko01110//Biosynthesis of secondary metabolites;ko01130//Biosynthesis of antibiotics;ko01230//Biosynthesis of amino acids;ko01210//2-Oxocarboxylic acid metabolism;ko00770//Pantothenate and CoA biosynthesis;ko00290//Valine, leucine and isoleucine biosynthesis;ko00280//Valine, leucine and isoleucine degradation	Amino acid metabolism;Global and overview maps;Metabolism of cofactors and vitamins	Metabolism
alpha-Santonin	C15 H18 O3	2.001	247.129	3.07588e+07	3.40177e+07	3.45856e+07	3.14196e+07	2.60245e+07	3.6104e+07	3.37437e+07	2.90768e+07	3.21772e+07	4.23019e+07	2.80225e+07	4.2947e+07	6.97634e+07	2.78181e+07	3.60118e+07	4.70311e+07	5.21739e+07	4.64892e+07	--	--	--	-	-	-	-
Alternariol	C14 H10 O5	1.243	259.064	529962	272011	906118	765644	5.50298e+06	3.13523e+06	3.52487e+06	2.35151e+06	2.66712e+06	1.63712e+06	7.12233e+06	6.97373e+06	8.37917e+06	930614	4.65104e+06	2.01228e+06	2.18571e+06	2.03604e+06	Coumarins and derivatives	641-38-3	HMDB0030831	-	-	-	-
AM 404	C26 H37 N O2	7.031	396.296	2.7091e+06	1.61636e+06	2.5775e+06	2.67353e+06	3.25667e+06	1.58093e+06	1.77092e+06	2.27754e+06	1.90458e+06	3.68285e+06	1.26888e+06	1.3294e+06	1.41895e+06	2.16498e+06	1.94816e+06	1.89553e+06	1.02771e+06	2.18034e+06	--	--	--	-	-	-	-
AMH	C14 H23 N5 O4 S	5.125	320.205	6.90065e+06	1.07492e+07	6.10511e+06	4.27385e+06	8.16381e+06	8.70729e+06	9.43896e+06	7.48962e+06	1.09123e+07	9.57556e+06	8.84476e+06	1.54497e+07	9.76471e+06	1.42985e+07	9.09971e+06	1.07244e+07	8.85633e+06	1.05367e+07	--	--	--	-	-	-	-
AMK	C14 H28 N4 O4 S	4.78	331.178	708313	653537	1.65193e+06	1.04187e+06	1.50393e+06	729263	846019	556916	1.38139e+06	728982	231203	749948	1.20958e+06	618964	275472	585440	743665	837413	Organooxygen compounds	52450-39-2	HMDB0062497	-	-	-	-
Amlexanox	C16 H14 N2 O4	1.439	297.082	1.35929e+08	6.39066e+07	7.75102e+07	6.80696e+07	1.05988e+08	3.27931e+07	2.69217e+07	4.86281e+07	2.64824e+07	2.35886e+07	1.17432e+07	1.91982e+08	2.33841e+07	1.95099e+08	2.67402e+07	2.24743e+07	1.64376e+07	2.34294e+07	Benzopyrans	68302-57-8	HMDB0015160	-	-	-	-
Anacardic acid	C22 H36 O3	6.373	361.294	3.0629e+06	2.93525e+06	846523	2.07249e+06	2.06463e+06	1.6056e+06	1.14553e+06	2.44398e+06	2.96295e+06	1.95644e+06	3.01645e+06	2.19084e+06	3.66292e+06	2.74374e+06	4.43118e+06	4.3857e+06	4.58558e+06	3.85813e+06	Benzene and substituted derivatives	103904-74-1	HMDB0033896	-	-	-	-
Anastrozole	C17 H19 N5	4.787	294.173	1.99005e+06	1.15358e+06	1.59269e+06	1.24795e+06	5.13323e+06	1.19416e+07	1.49706e+07	5.27294e+06	7.61116e+06	9.5684e+06	3.8837e+06	2.98239e+06	5.10603e+06	1.83456e+06	7.48143e+06	1.04011e+07	1.36602e+07	8.74481e+06	Benzene and substituted derivatives	120511-73-1	HMDB0015348	-	-	-	-
Andrographolide	C20 H30 O5	7.662	351.213	1.0413e+08	1.06906e+08	7.74036e+07	9.84689e+07	148774473	4.30007e+06	2.33348e+07	2.28802e+06	2.61897e+06	3.86065e+06	6.03336e+06	1.15765e+08	9.82945e+06	1.08591e+08	4.36368e+06	1.08493e+07	9.79374e+06	9.03106e+06	--	--	--	-	-	-	-
Androsterone	C19 H30 O2	8.69	291.229	1.15079e+07	1.61349e+07	5.44702e+06	2.40552e+07	3.17901e+06	781611	886911	471584	920250	688822	326087	1.43818e+06	596161	2.10921e+06	687403	1.95366e+06	2.71882e+06	1.80312e+06	Steroids and steroid derivatives	53-41-8	HMDB0000031	C00523	ko00140//Steroid hormone biosynthesis	Lipid metabolism	Metabolism
ANH	C13 H20 N6 O5	1.138	379.108	2.93621e+06	3.95245e+06	2.67836e+06	3.62905e+06	1.19111e+06	1.40257e+06	2.27888e+06	3.22526e+06	2.11569e+06	2.15547e+06	727872	1.61886e+06	962126	843090	1.47037e+06	1.6081e+06	1.43767e+06	1.95697e+06	--	--	--	-	-	-	-
ANK	C13 H25 N5 O5	4.831	314.182	9.73372e+06	4.93292e+06	5.20592e+06	6.30253e+06	6.35633e+06	2.50148e+06	3.55732e+06	2.96012e+06	2.98686e+06	2.57065e+06	3.47847e+06	6.04275e+06	5.1378e+06	5.29322e+06	3.52953e+06	3.73927e+06	4.65972e+06	5.40382e+06	--	--	--	-	-	-	-
Anserine	C10 H16 N4 O3	1.52	241.129	1.06704e+07	1.0665e+07	6.73493e+06	8.31785e+06	6.89746e+06	3.04641e+06	2.47024e+06	2.91808e+06	1.89021e+06	1.32885e+06	1.49281e+06	9.13409e+06	2.65796e+06	8.39523e+06	2.59234e+06	2.25544e+06	3.66812e+06	2.62183e+06	Peptidomimetics	584-85-0	HMDB0000194	C01262	ko01100//Metabolic pathways;ko00340//Histidine metabolism;ko00410//beta-Alanine metabolism	Amino acid metabolism;Global and overview maps;Metabolism of other amino acids	Metabolism
APH	C14 H21 N5 O4	5.102	306.154	4.22744e+06	6.59688e+06	4.72779e+06	5.86568e+06	6.98684e+06	6.26785e+06	4.57934e+06	3.43366e+06	5.94573e+06	1.71867e+07	5.01743e+06	6.67493e+06	4.11763e+06	6.81824e+06	4.00292e+06	6.02748e+06	4.26233e+06	5.1962e+06	--	--	--	-	-	-	-
APK	C14 H26 N4 O4	5.188	357.213	1.46773e+08	9.14818e+07	1.3075e+08	1.75389e+08	9.4278e+07	1.46897e+08	1.60981e+08	1.92659e+08	1.40124e+08	2.53391e+08	121790213	1.23636e+08	1.30728e+08	4.83973e+07	89709317	1.88272e+08	1.45176e+08	2.27043e+08	--	--	--	-	-	-	-
Arachidic Acid	C20 H40 O2	11.401	311.295	1.44711e+06	7.25955e+06	1.47116e+06	2.92488e+06	1.29649e+07	386199	442588	359386	231201	649772	299213	7.45404e+06	647248	1.45255e+07	508401	1.32513e+06	1.46452e+06	1.4299e+06	Fatty Acyls	506-30-9	HMDB0002212	C06425	ko01040//Biosynthesis of unsaturated fatty acids	Lipid metabolism	Metabolism
Arachidonic acid	C20 H32 O2	9.932	303.233	8.94798e+09	1.47722e+10	7.80778e+09	1.20276e+10	1.3618e+10	1.15043e+09	8.39613e+08	5.351e+08	1.21354e+09	9.44619e+08	4.75298e+08	6.02238e+09	1.8861e+09	1.21291e+10	8.41732e+08	1.56166e+09	1.47851e+09	1.71863e+09	Fatty Acyls	506-32-1	HMDB0001043	C00219	ko01100//Metabolic pathways;ko00590//Arachidonic acid metabolism;ko01040//Biosynthesis of unsaturated fatty acids;ko04925//Aldosterone synthesis and secretion;ko04726//Serotonergic synapse;ko00591//Linoleic acid metabolism;ko04913//Ovarian Steroidogenesis;ko04923//Regulation of lipolysis in adipocyte;ko04664//Fc epsilon RI signaling pathway;ko04270//Vascular smooth muscle contraction;ko04611//Pla…	Circulatory system;Endocrine system;Global and overview maps;Immune system;Infectious diseases;Lipid metabolism;Nervous system;Sensory system	Human Diseases;Metabolism;Organismal Systems
Arachidonoyl amide	C20 H33 N O	9.892	304.26	11303481839	14756459993	10076933626	11939566903	19930620983	8508332281	12444050332	9850907358	10907373434	10944280414	8189078987	27608677617	15204028074	29694766529	14484887787	12372433360	12131063244	12446044801	--	--	--	-	-	-	-
Arachidonoyl ethanolamide phosphate	C22 H38 N O5 P	6.728	428.263	1.95707e+07	1.08825e+07	8.97439e+06	1.27854e+07	2.00565e+07	1.01257e+07	9.86042e+06	1.58055e+07	1.26093e+07	8.42326e+06	7.28707e+06	1.03052e+07	1.66635e+06	9.04209e+06	1.14907e+07	1.27716e+07	9.01511e+06	9.61502e+06	--	--	--	-	-	-	-
Arachidonoyl serinol	C23 H39 N O3	9.713	378.297	1.48269e+07	1.12128e+07	1.00287e+07	7.64559e+06	1.92911e+06	256221	118448	136409	141445	121769	251354	284436	251260	669211	244387	2.58038e+06	2.10006e+06	1.82712e+06	--	--	--	-	-	-	-
Arachidonyl dopamine	C28 H41 N O3	8.884	458.334	4.37299e+06	4.69546e+06	2.434e+06	3.1224e+06	1.0747e+07	724773	337126	402424	822543	397619	8.7636e+06	1.07438e+07	3.24836e+06	1.58217e+07	1.34276e+06	1.69734e+06	1.45118e+06	1.17472e+06	--	--	--	-	-	-	-
Arbutin	C12 H16 O7	5.151	271.083	4.88123e+07	1.00129e+08	2.64115e+07	6.62725e+07	3.66221e+07	4.66169e+06	3.76534e+06	3.7037e+06	4.03694e+06	4.26902e+06	2.53585e+06	3.62123e+07	5.84649e+06	1.78952e+07	3.97344e+06	6.24023e+06	5.34821e+06	5.25454e+06	Organooxygen compounds	497-76-7	HMDB0029943	C06186	ko00010//Glycolysis / Gluconeogenesis	Carbohydrate metabolism	Metabolism
Argininosuccinic acid	C10 H18 N4 O6	1.44	289.115	6.36004e+07	1.7689e+07	2.58766e+07	2.39013e+07	1.20395e+08	1.72431e+07	1.66497e+07	1.21201e+07	1.35748e+07	1.89257e+07	1.0885e+07	1.62425e+08	2.42267e+07	1.8461e+08	1.55175e+07	8.26873e+06	1.3834e+07	1.20541e+07	Carboxylic acids and derivatives	2387-71-5	HMDB0000052	C03406	ko01100//Metabolic pathways;ko01110//Biosynthesis of secondary metabolites;ko01130//Biosynthesis of antibiotics;ko01230//Biosynthesis of amino acids;ko00250//Alanine, aspartate and glutamate metabolism;ko00220//Arginine biosynthesis	Amino acid metabolism;Global and overview maps	Metabolism
ARH	C15 H26 N8 O4	4.798	383.21	1.06195e+06	1.50332e+06	216099	2.91164e+06	190319	161431	158732	112762	151140	179935	138198	251981	157535	2.37583e+06	118042	144218	121527	156810	--	--	--	-	-	-	-
Artemisinin	C15 H22 O5	5.622	587.283	1.32952e+06	2.79076e+06	2.61989e+06	2.22743e+06	2.10178e+06	824479	1.05897e+07	6.94289e+06	4.83934e+06	9.98306e+06	912357	759738	698080	906167	703375	5.31808e+06	4.02622e+06	3.10217e+06	--	--	--	-	-	-	-
Artesunate	C19 H28 O8	5.861	407.167	5.57761e+06	6.96688e+06	4.3731e+06	6.61281e+06	7.32917e+06	6.67774e+06	1.6038e+07	6.74575e+06	1.33171e+07	2.13879e+07	807790	1.37627e+07	7.07254e+06	3.40957e+07	8.86062e+06	1.15528e+07	1.35352e+07	9.57133e+06	Prenol lipids	88495-63-0	HMDB0240267	-	-	-	-
Avocadyne 1-acetate	C19 H34 O4	7.849	327.252	1.6324e+08	1.37721e+08	1.34444e+08	1.82409e+08	6.60664e+07	1.4641e+07	1.37758e+07	8.91859e+06	1.16013e+07	8.98374e+06	5.54437e+07	103760427	1.08536e+07	4.23893e+07	4.75832e+06	1.55294e+07	1.58071e+07	1.47361e+07	Fatty Acyls	24607-06-5	HMDB0031048	-	-	-	-
Azasetron	C17 H20 Cl N3 O3	4.781	350.123	353354	226314	328854	387693	414299	861148	526565	2.60501e+06	1.88565e+06	801496	2.74906e+06	389741	885927	313059	868284	917127	631013	818844	--	--	--	-	-	-	-
Azelastine	C22 H24 Cl N3 O	6.924	382.165	4.31646e+06	3.27392e+06	3.50385e+06	4.10608e+06	5.41277e+06	2.01294e+06	3.8969e+06	2.65881e+06	2.64095e+06	2.52717e+06	2.15809e+06	1.00786e+07	1.45907e+06	1.37693e+07	2.20017e+06	2.68549e+06	2.74367e+06	2.63464e+06	Diazanaphthalenes	58581-89-8	HMDB0015107	-	-	-	-
Benactyzine	C20 H25 N O3	5.19	328.186	7.15345e+06	6.20818e+06	7.96403e+06	6.98783e+06	7.37058e+06	7.60585e+06	8.83939e+06	6.63637e+06	1.0427e+07	1.20083e+07	4.21757e+06	1.37824e+07	8.35074e+06	2.01561e+07	6.90279e+06	7.21354e+06	9.02436e+06	7.61918e+06	--	--	--	-	-	-	-
Benidipine	C28 H31 N3 O6	5.578	506.224	701056	1.40034e+06	2.26135e+06	1.99438e+06	3.03698e+06	1.8107e+06	1.27915e+06	1.15176e+06	1.92739e+06	1.82212e+06	2.02826e+06	2.16981e+06	3.01448e+06	4.43282e+06	1.4845e+06	2.08036e+06	1.72238e+06	1.41737e+06	--	--	--	-	-	-	-
Benzoylecgonine	C16 H19 N O4	1.898	290.134	7.50645e+06	9.76971e+06	1.25183e+07	1.09777e+07	9.92183e+06	1.00614e+07	1.10915e+07	6.46629e+06	1.12886e+07	1.23196e+07	1.0189e+07	8.18904e+06	6.85424e+06	9.61484e+06	6.45928e+06	1.06672e+07	9.81142e+06	8.89581e+06	Benzene and substituted derivatives	519-09-5	HMDB0041836	-	-	-	-
Benzyl 6-O-beta-D-glucopyranosyl-beta-D-glucopyranoside	C19 H28 O11	5.377	431.156	3.79381e+07	3.09623e+07	1.51694e+07	1.70258e+07	6.97252e+07	1.0895e+07	1.11304e+07	1.46887e+07	1.0617e+07	9.55293e+06	1.31012e+07	1.97965e+08	2.96882e+07	1.84201e+08	1.61681e+07	1.85424e+07	1.63224e+07	1.54886e+07	--	--	--	-	-	-	-
Bestatin	C16 H24 N2 O4	5.096	309.179	135089073	1.26917e+08	4.06629e+08	2.50314e+08	7.71123e+07	1.14721e+08	2.21678e+08	1.42e+08	2.48365e+08	3.62301e+08	1.57275e+08	6.06958e+07	5.03685e+07	9.96458e+07	4.44576e+07	178147422	1.57392e+08	1.74689e+08	--	--	--	-	-	-	-
Beta-Lactose	C12 H22 O11	1.434	401.13	1.6753e+08	1.72109e+08	1.31051e+08	4.26432e+08	7.28239e+07	6.23044e+07	1.9506e+07	6.05065e+07	9.08025e+06	1.85489e+07	6.46362e+07	5.1189e+07	3.57811e+07	8.2151e+07	3.82503e+07	3.53623e+07	3.20722e+07	2.12492e+07	Carbohydrates and carbohydrate conjugates	5965-66-2	HMDB0041627	-	-	-	-
Bialaphos	C11 H22 N3 O6 P	1.505	346.11	1.00078e+07	7.00963e+06	5.64828e+06	3.65644e+06	3.05801e+06	8.82996e+06	3.35939e+06	3.08607e+06	1.12062e+07	1.1676e+07	1.74329e+07	7.49585e+07	8.42851e+06	2.81163e+07	2.39112e+07	3.15569e+07	4.58515e+07	4.96721e+07	--	--	--	C06457	ko01130//Biosynthesis of antibiotics	Global and overview maps	Metabolism
Bicine	C6 H13 N O4	1.362	162.077	3.43879e+07	2.82347e+07	2.18894e+07	2.91117e+07	1.14192e+07	830279	902659	750558	552826	894988	575822	4.25459e+06	1.53586e+06	1.26151e+07	736355	2.82122e+06	2.27492e+06	3.12765e+06	Carboxylic acids and derivatives	150-25-4	HMDB0011727	-	-	-	-
Bifemelane	C18 H23 N O	4.934	270.181	2.21789e+07	1.85735e+07	1.41667e+07	2.42419e+07	1.61445e+07	3.36983e+06	8.1225e+06	4.50451e+06	5.2927e+06	8.01314e+06	9.61511e+06	2.15974e+07	1.51995e+07	4.39051e+07	1.17837e+07	1.64147e+07	15269930	1.44648e+07	--	--	--	-	-	-	-
Bifonazole	C22 H18 N2	4.851	311.16	8.84349e+06	1.36468e+07	1.29642e+07	9.68425e+06	5.66974e+07	6.14318e+07	4.18563e+07	8.87624e+07	6.12822e+07	1.40469e+08	5.24889e+07	6.44075e+07	4.98038e+07	7.06346e+07	5.54307e+07	4.43811e+07	3.81381e+07	4.26283e+07	Benzene and substituted derivatives	60628-96-8	HMDB0015583	-	-	-	-
Bilirubin	C33 H36 N4 O6	10.718	585.27	4.04197e+07	2.03791e+07	1.34069e+07	1.66517e+07	1.30377e+07	3.46263e+06	1.96308e+06	1.25351e+06	1.401e+06	5.55392e+06	2.43687e+06	6.79715e+06	1.08687e+06	2.81547e+07	5.63727e+06	7.86071e+06	7.69621e+06	7.09311e+06	Organoheterocyclic compounds	635-65-4	HMDB0000054	C00486	ko01100//Metabolic pathways;ko01110//Biosynthesis of secondary metabolites;ko04976//Bile secretion;ko00860//Porphyrin and chlorophyll metabolism	Digestive system;Global and overview maps;Metabolism of cofactors and vitamins	Metabolism;Organismal Systems
Biliverdin	C33 H34 N4 O6	6.454	583.254	5.42001e+06	5.37618e+06	1.95419e+06	2.7031e+06	3.26856e+07	663662	858012	990563	947688	777014	851118	2.97807e+07	976650	2.76282e+07	1.23673e+06	883836	1.00242e+06	982258	Tetrapyrroles and derivatives	114-25-0	HMDB0001008	C00500	ko01100//Metabolic pathways;ko01110//Biosynthesis of secondary metabolites;ko00860//Porphyrin and chlorophyll metabolism	Global and overview maps;Metabolism of cofactors and vitamins	Metabolism
Biochanin A	C16 H12 O5	6.761	285.075	2.99556e+06	2.20386e+06	1.81907e+06	1.81538e+06	3.48011e+07	9.2201e+06	2.58868e+07	1.98246e+07	1.64479e+07	1.98138e+07	8.99663e+06	1.30169e+07	2.08384e+07	1.30185e+07	2.57324e+07	1.902e+07	1.99454e+07	1.90511e+07	Isoflavonoids	491-80-5	HMDB0002338	C00814	ko01110//Biosynthesis of secondary metabolites	Global and overview maps	Metabolism
Biopterin	C9 H11 N5 O3	1.464	236.077	2.30826e+08	2.59911e+08	1.78643e+08	2.14853e+08	1.95367e+08	1.87554e+08	9.73488e+07	1.3956e+08	1.08941e+08	9.44301e+07	5.67277e+07	5.97792e+08	8.56902e+07	3.4602e+08	9.97855e+07	1.03632e+08	7.77748e+07	7.39107e+07	Pteridines and derivatives	13039-82-2	HMDB0000817	-	-	-	-
Biotin	C10 H16 N2 O3 S	5.63	245.092	5.57198e+06	2.53714e+06	2.31257e+06	3.45933e+06	1.31674e+07	2.41511e+06	2.47233e+06	3.62352e+06	4.26049e+06	2.93326e+06	9.90978e+06	2.04445e+07	8.74955e+06	2.16474e+07	9.81288e+06	5.74374e+06	5.35651e+06	5.89286e+06	Biotin and derivatives	58-85-5	HMDB0000030	C00120	ko01100//Metabolic pathways;ko02010//ABC transporters;ko04977//Vitamin digestion and absorption;ko00780//Biotin metabolism	Digestive system;Global and overview maps;Membrane transport;Metabolism of cofactors and vitamins	Environmental Information Processing;Metabolism;Organismal Systems
Bisphenol M	C24 H26 O2	5.353	364.221	2.68712e+06	2.96609e+06	5.10277e+06	2.5467e+06	1.91453e+06	2.86281e+06	3.68376e+06	2.01843e+06	1.80195e+06	6.41845e+06	730825	3.93192e+06	2.28434e+06	3.46706e+06	1.77408e+06	3.35021e+06	2.14562e+06	3.29353e+06	--	--	--	-	-	-	-
BMP (4:0/6:0)	C16 H31 O10 P	6.491	432.204	4.76927e+06	3.45847e+06	3.82142e+06	3.55454e+06	5.33135e+06	2.6217e+06	3.6717e+06	4.00137e+06	3.79654e+06	3.72729e+06	4.98086e+06	1.85746e+07	5.01795e+06	2.4019e+07	6.26021e+06	3.63668e+06	4.02616e+06	3.85345e+06	--	--	--	-	-	-	-
BMP (5:0/15:0)	C26 H51 O10 P	6.984	572.357	1.80076e+06	2.71213e+06	2.18627e+06	2.91775e+06	2.25813e+06	7.72657e+06	2.42078e+07	1.07788e+07	7.88742e+06	9.82025e+06	849306	1.29567e+06	998690	1.36197e+06	1.23541e+06	9.87381e+06	8.72616e+06	9.6707e+06	--	--	--	-	-	-	-
BMP (5:0/6:0)	C17 H33 O10 P	5.069	446.224	6.0666e+06	5.01748e+06	1.26515e+07	6.77007e+06	1.09458e+07	1.93028e+07	1.53508e+07	9.18586e+06	1.43855e+07	2.10937e+07	1.04454e+07	6.34091e+06	8.19312e+06	4.04531e+06	6.43305e+06	13562941	1.2528e+07	1.14542e+07	--	--	--	-	-	-	-
BMP (7:0/9:0)	C22 H43 O10 P	11.966	516.298	1.80334e+06	1.4127e+06	1.83583e+06	517014	443231	1.89885e+07	7.51483e+06	1.40736e+07	8.22503e+06	6.28146e+06	2.51681e+07	2.03505e+06	1.35875e+07	3.01434e+06	1.68481e+07	1.1755e+07	1.05247e+07	8.58005e+06	--	--	--	-	-	-	-
Brucine	C23 H26 N2 O4	5.861	395.205	1.8557e+06	1.68296e+06	6.86635e+06	8.58212e+06	1.55234e+06	2.10902e+06	2.76365e+06	1.23379e+06	7.18295e+06	1.85697e+06	1.29734e+06	2.66373e+06	1.20485e+06	3.06707e+06	2.23915e+06	2.09284e+06	2.00745e+06	1.77522e+06	--	--	--	-	-	-	-
Butyryl fentanyl-d5	C23 H25 [2]H5 N2 O	6.818	356.279	7.49886e+07	7.29417e+07	3.73225e+07	5.35952e+07	1.93485e+07	1.59971e+07	4.53531e+06	1.07643e+07	1.30199e+07	1.03713e+07	4.5777e+07	1.87226e+07	3.95199e+07	1.62742e+07	3.95307e+07	1.63673e+07	1.56968e+07	2.00538e+07	--	--	--	-	-	-	-
C-8 Ceramide-1-phosphate	C26 H52 N O6 P	9.916	506.359	1.60424e+07	4.57076e+06	1.88163e+06	1.61734e+06	9.22394e+06	1.82551e+06	1.58431e+06	1.52207e+06	1.68878e+06	1.77705e+06	4.97693e+06	2.71015e+07	2.00296e+07	5.73585e+06	5.07402e+06	6.2529e+06	5.07504e+06	5.22171e+06	--	--	--	-	-	-	-
Cafestol	C20 H28 O3	6.064	317.21	2.79556e+07	2.32089e+07	1.32632e+07	1.83313e+07	1.20388e+07	8.88438e+06	4.33036e+06	6.53325e+06	5.01589e+06	4.20395e+06	8.36885e+06	1.75207e+07	1.2584e+07	2.58266e+07	1.20199e+07	1.03634e+07	9.39983e+06	8.97939e+06	Naphthofurans	469-83-0	HMDB0035710	-	-	-	-
Caffeic acid	C9 H8 O4	5.151	179.038	5.72898e+06	3.56903e+06	2.08604e+06	6.9322e+06	4.4037e+07	1.40085e+06	3.31556e+06	1.06179e+06	2.88971e+06	2.63225e+06	928241	2.07177e+07	3.19224e+06	4.07e+07	3.09712e+06	2.8217e+06	2.75521e+06	3.62386e+06	Cinnamic acids and derivatives	331-39-5	HMDB0001964	-	-	-	-
Calcitriol	C27 H44 O3	9.345	415.322	2.15269e+07	1.83534e+07	8.10828e+06	1.94426e+07	2.35839e+07	1.91653e+06	596114	844053	740006	805640	2.19688e+06	5.23374e+06	988745	8.48129e+06	1.07812e+06	862359	1.20471e+06	1.34578e+06	Steroids and steroid derivatives	32222-06-3	HMDB0001903	C01673	ko01100//Metabolic pathways;ko04978//Mineral absorption;ko00100//Steroid biosynthesis;ko04961//Endocrine and other factor-regulated calcium reabsorption;ko05152//Tuberculosis	Digestive system;Excretory system;Global and overview maps;Infectious diseases;Lipid metabolism	Human Diseases;Metabolism;Organismal Systems
Canavanine	C5 H12 N4 O3	5.192	177.097	4.85922e+06	7.72335e+06	6.98875e+06	1.1225e+07	3.36689e+06	1.7321e+07	1.7102e+07	1.52174e+07	2.74557e+07	2.0746e+07	1.06391e+07	2.56904e+06	3.48764e+06	2.02847e+06	5.09567e+06	9.86979e+06	9.5867e+06	1.70107e+07	Carboxylic acids and derivatives	543-38-4	HMDB0002706	-	-	-	-
Cannabicitran	C21 H30 O2	6.988	333.242	1.40514e+07	1.11158e+07	1.516e+07	1.12722e+07	2.02078e+07	5.67161e+06	18877573	8.05206e+06	1.33471e+07	1.26586e+07	4.69161e+06	7.49266e+06	4.92049e+06	1.19666e+07	7.68422e+06	1.33974e+07	1.04959e+07	1.16391e+07	--	--	--	-	-	-	-
Carbadox	C11 H10 N4 O4	1.357	263.073	2.47792e+07	3.11613e+07	1.73575e+07	3.74414e+07	2.57629e+07	2.33049e+07	1.556e+07	1.54859e+07	1.90437e+07	1.38597e+07	2.57655e+07	5.60714e+07	1.70038e+07	7.72521e+07	3.33194e+07	3.08806e+07	2.73969e+07	1.84915e+07	Naphthyridines	6804-07-05	HMDB0031762	-	-	-	-
Carbaprostacyclin	C21 H34 O4	6.596	333.241	1.09251e+07	1.32879e+07	6.05277e+06	1.09709e+07	2.19382e+06	1.70438e+06	2.11589e+06	2.00894e+06	1.39998e+06	2.22979e+06	1.91698e+06	3.86284e+06	1.93761e+06	2.4717e+06	2.411e+06	2.63554e+06	1.85404e+06	1.93609e+06	--	--	--	-	-	-	-
Carnosine	C9 H14 N4 O3	1.401	227.114	1.73386e+07	2.03329e+07	9.77184e+06	2.6593e+07	2.54121e+07	2.0794e+07	1.33689e+07	1.73095e+07	2.54824e+07	3.82987e+07	1.79506e+07	1.91328e+07	1.56327e+07	2.87392e+07	1.75764e+07	18298845	1.45304e+07	2.00299e+07	Peptidomimetics	305-84-0	HMDB0000033	C00386	ko01100//Metabolic pathways;ko00340//Histidine metabolism;ko00410//beta-Alanine metabolism	Amino acid metabolism;Global and overview maps;Metabolism of other amino acids	Metabolism
Catechin	C15 H14 O6	1.607	335.079	1.73163e+07	1.14574e+07	1.12247e+07	2.02245e+07	9.15314e+06	2.18541e+06	1.13426e+06	1.63077e+06	968467	2.03149e+06	1.85127e+06	2.42193e+07	476147	9.29663e+07	2.46114e+06	2.73875e+06	2.83602e+06	3.63166e+06	Flavonoids	35323-91-2	HMDB0037954	-	-	-	-
Celastrol	C29 H38 O4	8.027	451.281	6.4583e+06	3.88075e+06	3.9837e+06	4.28319e+06	4.93016e+06	623453	646293	653461	622563	559189	625028	1.84825e+07	773875	8.53636e+06	723343	726200	614408	615772	Prenol lipids	34157-83-0	HMDB0002385	-	-	-	-
Celestolide	C17 H24 O	7.935	245.19	1.49882e+07	8.67986e+06	4.88134e+06	1.16832e+07	4.49538e+06	2.61928e+06	1.82952e+06	2.67045e+06	3.47585e+06	2.46327e+06	4.96145e+06	6.5597e+06	2.8019e+06	3.32274e+06	4.19337e+06	4.60204e+06	5.1656e+06	4.24832e+06	Indanes	13171-00-1	HMDB0031867	-	-	-	-
Cer-BDS (d19:0/17:0)	C36 H73 N O4	10.198	582.545	1.40018e+07	3.47916e+06	1.51906e+06	2.62553e+06	2.22369e+06	1.66296e+06	1.71177e+07	1.5816e+06	1.30477e+06	1.37477e+06	1.45138e+06	2.13125e+06	1.67874e+06	2.48622e+06	1.76815e+06	1.48645e+06	1.5889e+06	1.60142e+06	--	--	--	-	-	-	-
Cer-NDS (d17:0/16:0)	C33 H67 N O3	10.058	526.519	1.0302e+06	780218	432516	1.14491e+06	1.49601e+06	837197	1.63146e+06	396088	1.3267e+06	1.01805e+06	1.10838e+06	6.8742e+06	2.00662e+06	3.57012e+07	1.15798e+06	6.417e+06	4.64445e+06	4.30988e+06	--	--	--	-	-	-	-
Cer-NDS (d18:0/16:0)	C34 H69 N O3	10.244	540.535	515819	423814	264049	546805	6.70272e+06	3.6166e+06	3.20468e+06	1.18651e+06	2.1646e+06	2.53698e+06	3.31891e+06	7.71497e+06	1.72223e+07	1.98663e+07	5.06619e+06	9.49586e+06	9.14962e+06	8.89238e+06	--	--	--	-	-	-	-
Cer-NDS (d20:0/16:0)	C36 H73 N O3	10.631	568.566	232877	185377	180918	173909	2.93464e+06	1.27908e+06	1.07381e+06	639512	652865	858776	1.31115e+06	9.61475e+06	1.25387e+07	7.90026e+06	4.39738e+06	3.65339e+06	3.63006e+06	3.24523e+06	--	--	--	-	-	-	-
Cer-NDS (d20:0/16:1)	C36 H71 N O3	10.422	566.55	254037	202115	82742.8	126100	1.08194e+06	206371	219342	159262	157939	245764	207942	2.08588e+06	3.53277e+06	1.70035e+06	1.08407e+06	1.52661e+06	1.59408e+06	1.74884e+06	--	--	--	-	-	-	-
Cetraxate	C17 H23 N O4	5.713	306.169	869600	476606	414506	537904	1.79707e+06	655922	314027	803171	559586	729854	484588	2.69424e+06	1.38501e+06	3.16477e+06	1.88928e+06	841800	1.18666e+06	878032	--	--	--	-	-	-	-
CGS 12066B	C17 H17 F3 N4	1.468	335.155	5.17701e+07	3.2912e+07	6.42805e+07	5.73897e+07	5.97526e+07	7.86703e+07	8.52937e+07	6.62341e+07	8.38498e+07	7.554e+07	5.17496e+07	1.32653e+08	2.81976e+07	8.48432e+07	5.39997e+07	5.50188e+07	5.78457e+07	4.88537e+07	--	--	--	-	-	-	-
CHEMBL1616521	C26 H26 N2 O3	5.593	415.196	2.01601e+06	2.14074e+06	4.67646e+06	2.12059e+06	3.91206e+06	1.67044e+06	2.52467e+06	941105	3.52385e+06	3.0194e+06	2.45709e+06	1.90186e+06	2.0216e+06	2.79275e+06	3.10925e+06	4.68222e+06	4.28865e+06	4.07998e+06	--	--	--	-	-	-	-
Chenodeoxycholic Acid	C24 H40 O4	8.211	437.291	2.39443e+09	3.63169e+09	2.64266e+09	2.683e+09	8.96669e+08	5.00143e+07	1.35035e+08	2.8352e+07	4.18226e+07	6.41047e+07	609992	1.74003e+08	7.92073e+06	1.69532e+08	1.99184e+07	6.72588e+07	6.45159e+07	8.19982e+07	Steroids and steroid derivatives	474-25-9	HMDB0000518	C02528	ko01100//Metabolic pathways;ko04976//Bile secretion;ko00120//Primary bile acid biosynthesis	Digestive system;Global and overview maps;Lipid metabolism	Metabolism;Organismal Systems
Chlorogenic acid	C16 H18 O9	1.579	307.084	8.25315e+06	1.03711e+07	5.5173e+06	8.78208e+06	1.56129e+07	2.97002e+06	1.1174e+06	3.32437e+06	1.70579e+06	2.29002e+06	1.08648e+06	1.52805e+07	2.66387e+06	3.66001e+07	2.63365e+06	2.27471e+06	1.90406e+06	2.92625e+06	Organooxygen compounds	327-97-9	HMDB0003164	C00852	ko01110//Biosynthesis of secondary metabolites	Global and overview maps	Metabolism
Cholecalciferol	C27 H44 O	9.291	385.346	1.28295e+07	1.51326e+07	1.15904e+07	1.5418e+07	4.70061e+06	1.0829e+07	3.39864e+06	6.78439e+06	3.37272e+06	4.277e+06	4.47816e+07	3.46904e+07	1.45411e+07	2.2977e+07	3.13101e+07	1.10742e+07	1.34395e+07	1.03879e+07	Steroids and steroid derivatives	67-97-0	HMDB0000876	C05443	ko01100//Metabolic pathways;ko04977//Vitamin digestion and absorption;ko00100//Steroid biosynthesis;ko05323//Rheumatoid arthritis	Digestive system;Global and overview maps;Immune diseases;Lipid metabolism	Human Diseases;Metabolism;Organismal Systems
Cholest-4-en-3-one	C27 H44 O	8.571	385.342	5.15023e+06	7.27404e+06	3.61879e+06	5.3949e+06	6.30848e+07	7.22399e+06	2.69171e+06	6.74e+06	4.19603e+06	5.05017e+06	1.37069e+07	4.99455e+07	4.36346e+07	1.96046e+07	2.40043e+07	1.43082e+07	1.27106e+07	1.30536e+07	Steroids and steroid derivatives	601-57-0	HMDB0000921	C00599	ko01120//Microbial metabolism in diverse environments	Global and overview maps	Metabolism
Cholic acid	C24 H40 O5	7.524	407.28	24889582290	8.78214e+10	5.94981e+10	4.50319e+10	8.11435e+10	5.90352e+08	1.00467e+10	6.43681e+08	1.31803e+09	9.66606e+08	1.52885e+07	3.60761e+09	4.18834e+07	1.08879e+10	1.23239e+08	8.72311e+08	9.28327e+08	8.87152e+08	Steroids and steroid derivatives	81-25-4	HMDB0000619	C00695	ko01100//Metabolic pathways;ko04976//Bile secretion;ko00120//Primary bile acid biosynthesis	Digestive system;Global and overview maps;Lipid metabolism	Metabolism;Organismal Systems
Choline	C5 H13 N O	1.356	104.107	7.96805e+08	5.75573e+08	7.98048e+08	6.79247e+08	3.37398e+08	1642318621	875270981	1409988411	1014617506	1048023963	8.06841e+08	1658943588	2660594980	1412282681	6.33503e+08	1297477817	7.92768e+08	1182760749	Organonitrogen compounds	62-49-7	HMDB0000097	C00114	ko01100//Metabolic pathways;ko04976//Bile secretion;ko02010//ABC transporters;ko00260//Glycine, serine and threonine metabolism;ko00564//Glycerophospholipid metabolism;ko05231//Choline metabolism in cancer;ko04725//Cholinergic synapse	Amino acid metabolism;Cancers;Digestive system;Global and overview maps;Lipid metabolism;Membrane transport;Nervous system	Environmental Information Processing;Human Diseases;Metabolism;Organismal Systems
Cinanserin	C20 H24 N2 O S	1.545	341.17	6.73409e+06	1.89501e+06	1.68265e+06	1.90251e+06	2.28059e+06	345608	404863	1.1706e+06	1.4294e+06	279585	2.64444e+06	4.79355e+06	2.6482e+06	1.78325e+07	1.21291e+06	980485	1.58916e+06	1.49368e+06	--	--	--	-	-	-	-
Cinchophen	C16 H11 N O2	5.323	250.089	658378	787063	624194	626499	933944	1.02276e+07	7.43933e+06	5.76432e+06	9.09349e+06	7.67161e+06	2.51868e+06	2.77965e+07	7.14666e+06	1.87515e+07	1.58003e+07	7.35356e+06	8.37179e+06	9.05156e+06	--	--	--	-	-	-	-
Ciprostene	C22 H36 O4	7.444	360.31	2.2199e+07	1.20441e+07	6.54012e+06	1.74733e+07	6.41901e+06	2.56915e+06	2.55335e+06	1.9931e+06	2.77257e+06	3.11594e+06	3.14291e+06	2.80733e+06	2.58599e+06	4.03264e+07	1.75701e+06	5.13933e+06	4.47151e+06	3.42964e+06	--	--	--	-	-	-	-
cis-2-Decenoic acid	C10 H18 O2	6.281	169.123	3.61982e+07	7.96583e+07	9.70748e+06	3.65442e+07	2.41257e+07	8.96487e+06	1.42835e+06	1.19359e+07	8.40727e+06	1.04487e+07	7.36554e+06	4.71285e+06	1.17759e+07	5.92302e+06	1.13282e+07	1.0218e+07	1.03068e+07	1.13476e+07	Fatty Acyls	-	HMDB0010726	-	-	-	-
Citric acid	C6 H8 O7	2.129	191.02	1.9924e+07	1.63542e+07	4.88825e+07	1.81991e+07	4.66256e+07	1.46267e+07	6.79385e+07	4.58614e+07	2.9821e+07	3.9551e+07	2.96433e+06	6.58192e+07	2.80965e+07	6.19837e+07	9.06937e+06	1.78448e+07	1.62834e+07	2.91366e+07	Carboxylic acids and derivatives	77-92-9	HMDB0000094	C00158	ko01100//Metabolic pathways;ko01110//Biosynthesis of secondary metabolites;ko01120//Microbial metabolism in diverse environments;ko01130//Biosynthesis of antibiotics;ko01230//Biosynthesis of amino acids;ko01210//2-Oxocarboxylic acid metabolism;ko05230//Central carbon metabolism in cancer;ko00250//Alanine, aspartate and glutamate metabolism;ko01200//Carbon metabolism;ko04742//Taste transduction;ko…	Amino acid metabolism;Cancers;Carbohydrate metabolism;Endocrine system;Global and overview maps;Sensory system	Human Diseases;Metabolism;Organismal Systems
Citrinin	C13 H14 O5	5.777	233.08	4.57045e+06	2.66094e+06	1.63207e+06	1.71007e+06	2.97219e+06	617150	1.06716e+06	1.96117e+06	3.4779e+06	1.43619e+06	728258	1.74277e+07	4.76399e+06	2.35448e+07	7.57392e+06	4.62859e+06	4.02792e+06	3.6075e+06	Benzopyrans	518-75-2	HMDB0041857	-	-	-	-
Citrulline	C6 H13 N3 O3	1.355	174.088	1.44713e+08	1.23843e+08	9.06739e+07	1.60307e+08	3.45355e+07	6.23972e+06	1.83464e+07	4.04066e+06	1.96249e+07	8.622e+06	1.01787e+06	6.46587e+07	2.01728e+07	4.08603e+07	2.88116e+06	1.30378e+07	9.2912e+06	1.41841e+07	Carboxylic acids and derivatives	372-75-8	HMDB0000904	C00327	ko01100//Metabolic pathways;ko01110//Biosynthesis of secondary metabolites;ko01130//Biosynthesis of antibiotics;ko01230//Biosynthesis of amino acids;ko00220//Arginine biosynthesis	Amino acid metabolism;Global and overview maps	Metabolism
Clobenpropit	C14 H17 Cl N4 S	5.111	309.097	1.05528e+07	6.93829e+06	6.17896e+06	4.90785e+06	1.69077e+07	7.72844e+06	3.51175e+06	2.17186e+07	6.11511e+06	3.95689e+06	5.27002e+07	2.09356e+08	7.25213e+07	8.80848e+07	1.49122e+08	1.73037e+07	1.24798e+07	1.60899e+07	--	--	--	-	-	-	-
Cocaethylene	C18 H23 N O4	4.967	318.166	2.58954e+07	7.72309e+07	1.12072e+08	8.97586e+07	1.0031e+08	9.39906e+07	131735834	9.5714e+07	1.27497e+08	2.96615e+08	9.11128e+07	3.69702e+07	5.64527e+07	1.13344e+08	3.98664e+07	1.31022e+08	1.50072e+08	1.23806e+08	Benzene and substituted derivatives	529-38-4	HMDB0041860	-	-	-	-
Corchorifatty acid F	C18 H32 O5	6.146	327.217	1.17813e+08	1.29521e+08	5.53065e+07	1.18451e+08	1.16812e+08	1.42735e+07	8.5815e+06	6.3534e+06	1.15767e+07	7.82626e+06	1.23993e+07	3.34177e+07	5.64117e+06	4.88245e+07	1.52347e+07	4.61978e+06	7.19443e+06	7.25897e+06	Fatty Acyls	95341-44-9	HMDB0035919	-	-	-	-
Corticosterone	C21 H30 O4	9.557	345.204	1.62233e+08	3.54015e+08	1.05617e+08	1.74343e+08	1.70508e+08	1.2419e+06	1.04402e+07	1.44634e+07	1.32668e+07	1.60403e+07	1.65576e+06	1.12597e+08	5.28016e+06	6.1619e+07	5.92173e+06	1.50437e+07	1.59964e+07	1.41534e+07	Steroids and steroid derivatives	50-22-6	HMDB0001547	C02140	ko01100//Metabolic pathways;ko00140//Steroid hormone biosynthesis;ko04925//Aldosterone synthesis and secretion;ko04923//Regulation of lipolysis in adipocyte;ko05020//Prion diseases	Endocrine system;Global and overview maps;Lipid metabolism;Neurodegenerative diseases	Human Diseases;Metabolism;Organismal Systems
Cortisol	C21 H30 O5	6.416	363.216	6.54556e+06	7.21615e+06	6.19811e+06	7.02789e+06	2.88502e+07	3.64415e+06	3.36469e+06	4.25456e+06	5.28672e+06	6.27256e+06	4.87769e+07	1.32898e+08	3.81039e+07	1.17297e+08	3.1989e+07	1.6851e+07	1.76481e+07	1.85337e+07	Steroids and steroid derivatives	50-23-7	HMDB0000063	C00735	ko01100//Metabolic pathways;ko04976//Bile secretion;ko00140//Steroid hormone biosynthesis;ko04080//Neuroactive ligand-receptor interaction;ko05200//Pathways in cancer;ko05215//Prostate cancer;ko04960//Aldosterone-regulated sodium reabsorption	Cancers;Digestive system;Excretory system;Global and overview maps;Lipid metabolism;Signaling molecules and interaction	Environmental Information Processing;Human Diseases;Metabolism;Organismal Systems
Cortisone	C21 H28 O5	6.33	378.227	1.44125e+07	1.04407e+07	6.71943e+06	8.04256e+06	1.18489e+07	9.85125e+06	5.12468e+06	1.06064e+07	1.03545e+07	9.33379e+06	1.47498e+07	2.29017e+07	1.99841e+07	2.22324e+07	1.57234e+07	1.43037e+07	1.15666e+07	1.34811e+07	Steroids and steroid derivatives	1950-04-04	HMDB0015459	C00762	ko01100//Metabolic pathways;ko00140//Steroid hormone biosynthesis;ko05200//Pathways in cancer;ko05215//Prostate cancer;ko04960//Aldosterone-regulated sodium reabsorption	Cancers;Excretory system;Global and overview maps;Lipid metabolism	Human Diseases;Metabolism;Organismal Systems
Cortodoxone	C21 H30 O4	5.004	330.189	2.85912e+06	2.32191e+06	2.85957e+06	2.12315e+06	3.70373e+06	1.96052e+06	4.31906e+06	3.29562e+06	2.93093e+06	3.72242e+06	2.24196e+06	2.53975e+07	5.37027e+06	3.51492e+07	2.58834e+07	7.51952e+06	6.01357e+06	5.56313e+06	Steroids and steroid derivatives	152-58-9	HMDB0000015	C05488	ko01100//Metabolic pathways;ko00140//Steroid hormone biosynthesis	Global and overview maps;Lipid metabolism	Metabolism
Corydaline	C22 H27 N O4	5.233	370.197	7.49607e+07	6.14913e+07	1.09829e+08	7.27031e+07	8.01013e+07	7.5672e+07	9.05756e+07	4.71176e+07	1.18774e+08	1.02768e+08	3.01738e+07	7.87712e+07	7.37491e+07	6.07596e+07	4.15805e+07	8.64252e+07	8.00737e+07	9.25277e+07	--	--	--	C15530	ko01110//Biosynthesis of secondary metabolites	Global and overview maps	Metabolism
Creatinine	C4 H7 N3 O	1.434	114.066	1.34048e+08	7.58704e+07	112126789	1.16884e+08	1162175784	5.69138e+08	9.87173e+08	6.45794e+08	4.92911e+08	4.6181e+08	2.30351e+08	8.17893e+08	5.5172e+08	1355844708	5.22407e+08	4.94624e+08	4.02013e+08	4.50406e+08	Carboxylic acids and derivatives	60-27-5	HMDB0000562	C00791	ko01100//Metabolic pathways;ko00330//Arginine and proline metabolism	Amino acid metabolism;Global and overview maps	Metabolism
Cryptotanshinone	C19 H20 O3	1.472	315.155	6.85191e+07	4.87108e+07	4.45139e+07	6.09555e+07	2.7523e+07	9.80035e+06	1.09765e+07	1.01907e+07	7.63411e+06	1.32337e+07	1.17049e+07	3.84252e+07	1.59433e+07	4.19444e+07	1.97999e+07	2.23619e+07	1.95306e+07	1.14949e+07	Prenol lipids	35825-57-1	HMDB0035220	-	-	-	-
Cyclopentyl fentanyl-d5	C25 H27 [2]H5 N2 O	8.739	360.31	1.09269e+07	2.71134e+07	3.84063e+06	1.71046e+07	3.83405e+06	749532	1.16626e+06	785593	4.25518e+06	1.7453e+06	1.5379e+06	611933	722165	6.14587e+06	843832	3.4067e+06	2.69284e+06	3.5124e+06	--	--	--	-	-	-	-
Cystathionine	C7 H14 N2 O4 S	1.404	223.074	3.22818e+06	2.18734e+06	2.24659e+06	2.02547e+06	2.18453e+06	5.96486e+06	9.94984e+06	1.54871e+07	5.04016e+06	7.74435e+06	4.50966e+06	4.75395e+06	3.72635e+06	5.68737e+06	5.22541e+06	3.17373e+06	3.17954e+06	3.4113e+06	Carboxylic acids and derivatives	56-88-2	HMDB0000099	-	-	-	-
Cytarabine	C9 H13 N3 O5	4.788	244.093	293172	329796	940146	686200	2.11137e+06	1.62313e+06	898729	485760	1.02362e+06	1.58138e+06	911636	3.38786e+06	2.05157e+06	3.24107e+06	1.78612e+06	1.40765e+06	1.07487e+06	1.52102e+06	Pyrimidine nucleosides	147-94-4	HMDB0015122	-	-	-	-
Cytidine	C9 H13 N3 O5	5.641	244.094	4.9461e+06	2.47804e+06	1.92884e+06	2.45861e+06	2.52764e+07	2.22071e+06	2.31836e+06	3.417e+06	4.16013e+06	2.76447e+06	9.7161e+06	1.88859e+07	7.80961e+06	2.17197e+07	8.60207e+06	5.89934e+06	5.16981e+06	5.48857e+06	Pyrimidine nucleosides	65-46-3	HMDB0000089	C00475	ko01100//Metabolic pathways;ko00240//Pyrimidine metabolism	Global and overview maps;Nucleotide metabolism	Metabolism
Cytosine	C4 H5 N3 O	1.773	112.051	15708327	1.62374e+07	3.35066e+07	1.27413e+07	7.77847e+06	4.72207e+07	2.17318e+07	1.30684e+07	1.0562e+07	1.17068e+07	3.30548e+07	2.98105e+06	5.15823e+07	8.1422e+06	5.10787e+06	2.11026e+07	1.95008e+07	1.70719e+07	Diazines	71-30-7	HMDB0000630	C00380	ko01100//Metabolic pathways;ko00240//Pyrimidine metabolism	Global and overview maps;Nucleotide metabolism	Metabolism
Cytosporone B	C18 H26 O5	7.306	323.182	8.92942e+06	5.18537e+06	2.39854e+06	3.5955e+06	7.22844e+06	731763	647106	944459	580350	695114	1.32062e+06	1.05886e+07	1.8299e+06	8.03596e+06	2.06778e+06	1.59025e+06	1.45951e+06	1.07219e+06	--	--	--	-	-	-	-
D-(-)-Arabinose	C5 H10 O5	1.485	103.04	3.00422e+08	1.51348e+08	1.21178e+08	2.40933e+08	1.00278e+09	2.65783e+08	1.10211e+08	1.6958e+08	1.43901e+08	1.99026e+08	1.70367e+08	1.58578e+09	3.13505e+08	3.72169e+09	1.54188e+08	2.20426e+08	2.8135e+08	3.19909e+08	--	--	--	-	-	-	-
D-(-)-Fructose	C6 H12 O6	1.393	215.033	8.2005e+09	9.58845e+09	6.01806e+09	6.92077e+09	3.73642e+09	1.31747e+09	2.02603e+09	1.16885e+09	1.77416e+09	2.58444e+09	2.59613e+08	1.78762e+09	4.17716e+08	3.46392e+09	4.56691e+08	1.01794e+09	1.0772e+09	1.21938e+09	Carbohydrates and carbohydrate conjugates	57-48-7	HMDB0062538	-	-	-	-
D-(-)-Mannitol	C6 H14 O6	1.35	181.072	2.02555e+08	3.43219e+08	3.94196e+08	1.50232e+08	1.16344e+08	2.46619e+08	1.95288e+08	3.58916e+08	1.78958e+08	2.01382e+08	2.27708e+08	9.18234e+07	1.7347e+08	2.17622e+08	1.55359e+08	1.7027e+08	1.76607e+08	1.94665e+08	Organooxygen compounds	69-65-8	HMDB0000765	-	-	-	-
D-(-)-Quinic acid	C7 H12 O6	1.463	191.056	4.97552e+08	4.21501e+08	3.24805e+08	5.57573e+08	2.94613e+08	9.37354e+07	7.17524e+07	8.27322e+07	5.32488e+07	7.3019e+07	4.16083e+07	3.51197e+08	7.17932e+07	6.11228e+08	7.77063e+07	7.78592e+07	7.56321e+07	8.79224e+07	--	--	--	-	-	-	-
D-(+)-Maltose	C12 H22 O11	1.404	341.109	9.55793e+09	1.67687e+10	11188535511	2.15791e+10	9.10527e+08	9.96996e+08	1.2292e+09	1.22534e+09	7.48386e+08	1.74298e+09	3.99909e+08	4.71338e+08	1.5849e+08	7.15104e+08	2.37705e+08	6.1416e+08	8.28657e+08	7.282e+08	Organooxygen compounds	69-79-4	HMDB0000163	C00208	ko01100//Metabolic pathways;ko02010//ABC transporters;ko04742//Taste transduction;ko00500//Starch and sucrose metabolism;ko04973//Carbohydrate digestion and absorption	Carbohydrate metabolism;Digestive system;Global and overview maps;Membrane transport;Sensory system	Environmental Information Processing;Metabolism;Organismal Systems
D(+)-Phenyllactic acid	C9 H10 O3	5.811	165.055	2.54709e+09	5.92281e+08	3.28216e+08	2.31733e+09	2.38214e+08	3.0425e+06	7.13145e+06	2.76603e+06	5.44708e+06	6.1394e+06	2.27705e+07	7.51352e+08	7.78923e+07	4.92481e+08	1.10882e+08	4.66005e+07	5.20252e+07	6.56418e+07	--	--	--	-	-	-	-
DAG (13:0/16:4)	C32 H54 O5	5.835	536.442	2.15389e+07	6.45751e+06	9.79371e+06	2.48094e+08	804598	573584	413088	395795	444511	351046	899764	1.69276e+06	732993	1.57834e+06	665949	485982	478281	480755	--	--	--	-	-	-	-
DAG (3:0/14:1)	C20 H36 O5	5.982	374.29	2.64362e+07	2.04445e+07	1.29309e+07	1.92608e+07	1.73863e+07	1.61166e+06	6.49798e+06	4.47721e+06	7.53137e+06	4.784e+06	2.60825e+06	1.77021e+07	4.5703e+06	2.19887e+07	4.4844e+06	9.402e+06	9.93058e+06	1.00174e+07	--	--	--	-	-	-	-
DAG (3:0/4:0)	C10 H18 O5	1.465	236.149	50077145	4.70348e+07	3.0842e+07	2.35996e+07	6.70247e+07	1.41797e+07	2.32551e+07	2.56463e+07	2.55517e+07	1.81675e+07	3.10339e+07	1.15538e+08	5.13531e+07	125083566	5.83921e+07	3.62246e+07	2.79457e+07	2.90219e+07	--	--	--	-	-	-	-
DAG (5:0/16:4)	C24 H38 O5	7.374	424.305	1.35156e+07	9.20673e+06	1.37173e+07	9.08535e+06	6.62636e+06	685390	6.87633e+06	2.47735e+06	3.48866e+06	3.78123e+06	1.33336e+06	2.09485e+06	1.8659e+06	3.32513e+06	1.03402e+06	5.18159e+06	4.85973e+06	3.6166e+06	--	--	--	-	-	-	-
DAG (5:0/17:2)	C25 H44 O5	7.457	442.352	8.36988e+07	1.67351e+07	2.83179e+07	8.34816e+06	5.13225e+07	1.36587e+08	6.03955e+07	7.0149e+07	5.08967e+07	8.20364e+07	1.37356e+08	6.4944e+07	5.9339e+07	3.40373e+06	5.24239e+07	6.55869e+07	4.7918e+07	5.51836e+07	--	--	--	-	-	-	-
DAG (5:0/18:4)	C26 H42 O5	7.074	452.336	7.91979e+06	4.48767e+06	5.34787e+07	2.96904e+06	6.68525e+06	9.88246e+06	4.30114e+07	1.13104e+07	2.67648e+07	1.38868e+07	4.09485e+06	4.26349e+06	2.70871e+06	1.86901e+06	7.46774e+06	1.82173e+07	27087650	1.58306e+07	--	--	--	-	-	-	-
DAG (5:0/18:5)	C26 H40 O5	6.73	433.296	493630	473667	340835	474868	374696	764409	952061	633791	660424	966825	943110	526245	583524	385329	603890	698610	554856	614095	--	--	--	-	-	-	-
DAG (5:0/20:4)	C28 H46 O5	7.354	480.378	1.37384e+07	9.15544e+06	5.13832e+06	9.27462e+06	3.98243e+06	1.2351e+06	2.33504e+06	1.63406e+06	1.11888e+06	1.21357e+06	1.62412e+06	1.62769e+06	1.48326e+06	2.11432e+06	1.86334e+06	1.23738e+06	1.22895e+06	1.27755e+06	--	--	--	-	-	-	-
DAG (8:0/16:4)	C27 H44 O5	6.839	466.352	2.81277e+06	3.02215e+06	3.11728e+07	3.87298e+06	2.64477e+06	1.2219e+07	4.99662e+07	3.22336e+07	4.95964e+07	3.04336e+07	1.40242e+06	657768	1.64421e+06	1.0601e+06	5.41683e+06	27519334	2.59725e+07	2.73885e+07	--	--	--	-	-	-	-
DAG (9:0/20:5)	C32 H52 O5	5.594	534.426	524973	1.23328e+06	1.4634e+06	1.95827e+07	1.11553e+06	690312	568598	436563	639398	562005	773856	814866	571396	899204	573480	571929	607813	595920	--	--	--	-	-	-	-
Daidzein	C15 H10 O4	5.937	255.065	1.18413e+08	1.20333e+08	2.08175e+08	8.80144e+07	4423147957	4.58854e+08	8.67413e+08	2.62407e+08	9.14909e+08	512814298	3.64216e+08	1829067012	1027131482	1420189172	1087612140	7.96029e+08	7.71819e+08	7.75025e+08	Isoflavonoids	486-66-8	HMDB0003312	C10208	ko01110//Biosynthesis of secondary metabolites	Global and overview maps	Metabolism
Daidzin	C21 H20 O9	5.404	417.117	1.35727e+06	1.48567e+06	1.19361e+06	1.31569e+06	2.05024e+07	3.54459e+07	2.43456e+07	4.64162e+07	2.66023e+07	3.14811e+07	1.1728e+08	2.11389e+07	9.82229e+07	4.79849e+06	109745628	7.86625e+07	8.18615e+07	8.30305e+07	Isoflavonoids	552-66-9	HMDB0033991	-	-	-	-
Debromohymenialdisine	C11 H11 N5 O2	4.991	268.078	1.80566e+07	1.79716e+07	2.58404e+07	3.21037e+07	2.21406e+07	886531	741092	593723	670640	787531	631620	1.01985e+07	893035	1.06469e+07	712151	2.00909e+06	1.67059e+06	1.64066e+06	--	--	--	-	-	-	-
Decanoylcarnitine	C17 H33 N O4	6.238	316.248	569580	463060	323041	507405	1.81833e+07	1.03155e+06	223754	1.46672e+06	984901	1.10871e+06	1.31386e+06	1.56016e+07	1.50867e+06	1.06617e+06	1.69399e+06	1.18947e+06	1.24661e+06	1.20378e+06	Fatty Acyls	1492-27-9	HMDB0000651	-	-	-	-
Dehydrocholic acid	C24 H34 O5	6.138	403.246	8.7654e+06	1.09324e+07	6.32756e+06	1.05414e+07	7.89438e+06	5.05653e+06	1.29024e+06	4.07077e+06	5.74685e+06	4.79957e+06	9.40093e+06	8.45309e+06	4.08281e+06	1.08111e+07	8.86491e+06	6.6534e+06	8.11899e+06	7.5493e+06	--	--	--	-	-	-	-
Dehydroepiandrosterone (DHEA)	C19 H28 O2	7.157	271.205	2.70098e+06	5.50628e+06	5.98218e+06	3.26115e+06	2.39865e+06	1.49009e+06	1.42065e+06	2.30824e+06	2.04695e+06	2.18789e+06	2.49026e+06	1.90239e+06	1.75248e+06	1.83786e+06	3.12827e+06	3.17779e+06	2.327e+06	2.52036e+06	--	--	--	-	-	-	-
Deoxycholic Acid	C24 H40 O4	8.221	391.285	6.91507e+10	6.90576e+10	3.82392e+10	3.84263e+10	2.71414e+09	1.30203e+08	3.63523e+08	8.05168e+07	1.42545e+08	1.36466e+08	6.12384e+06	4.84362e+08	1.39607e+07	4.64065e+08	5.01938e+07	7.37011e+08	6.99292e+08	8.74522e+08	Steroids and steroid derivatives	83-44-3	HMDB0000626	C04483	ko04976//Bile secretion	Digestive system	Organismal Systems
Deoxycorticosterone 21-glucoside	C27 H40 O8	5.379	493.28	7.05401e+06	7.62206e+06	1.06885e+07	6.25087e+06	340431067	6.47423e+07	5.43025e+07	6.34628e+08	1.43097e+08	2.53933e+08	8.67124e+07	4.21693e+08	6.54313e+08	4.15444e+08	1036571037	3.22043e+08	5.164e+08	3.36459e+08	--	--	--	-	-	-	-
Desmethylclozapine	C17 H17 Cl N4	5.685	313.125	985839	723573	652213	788688	907472	559119	3.67169e+06	7.25393e+06	6.30589e+06	4.85876e+06	872407	1.4679e+06	1.54431e+06	1.7781e+06	2.48597e+06	1.75244e+06	1.44039e+06	1.39357e+06	Benzodiazepines	-	HMDB0060536	-	-	-	-
Desoximetasone	C22 H29 F O4	5.444	377.216	676803	1.78435e+06	734734	2.19225e+06	4.33219e+06	729972	702336	585616	669620	650221	1.49957e+06	1.75995e+07	6.66654e+06	1.42826e+07	6.8047e+06	2.26862e+06	2.62551e+06	2.31757e+06	Steroids and steroid derivatives	382-67-2	HMDB0014687	-	-	-	-
Desoxycortone	C21 H30 O3	6.672	331.226	2.85632e+07	2.19046e+07	1.25233e+07	2.41143e+07	1.73299e+07	2.37278e+06	4.64439e+06	5.22524e+06	5.6207e+06	5.65605e+06	6.78245e+06	1.62351e+07	1.00332e+07	2.43351e+07	6.44058e+06	6.72011e+06	6.6192e+06	5.85469e+06	Steroids and steroid derivatives	64-85-7	HMDB0000016	C03205	ko01100//Metabolic pathways;ko00140//Steroid hormone biosynthesis;ko04925//Aldosterone synthesis and secretion	Endocrine system;Global and overview maps;Lipid metabolism	Metabolism;Organismal Systems
Desthiobiotin	C10 H18 N2 O3	3.084	213.124	1.03227e+07	1.39112e+07	5.25102e+06	1.3866e+07	7.01378e+07	5.98905e+07	2.05932e+07	2.5106e+07	7.99352e+06	1.16693e+07	2.59603e+06	2.978e+07	1.33524e+07	6.01864e+06	1.15897e+07	1.638e+07	1.62829e+07	1.61655e+07	Fatty Acyls	533-48-2	HMDB0003581	C01909	ko01100//Metabolic pathways;ko00780//Biotin metabolism	Global and overview maps;Metabolism of cofactors and vitamins	Metabolism
Dextrorphan	C17 H23 N O	8.056	258.185	2.08261e+06	2.28663e+06	1.63907e+06	2.90502e+06	2.44152e+06	360397	476188	470962	1.26265e+06	382313	447442	4.16806e+06	510263	2.21508e+06	515865	440579	452695	450851	Morphinans	-	HMDB0060552	-	-	-	-
DGDG (19:0/20:4)	C54 H94 O15	7.633	1041.69	5.77616e+07	1.13919e+08	1.41614e+08	7.39147e+07	3.59646e+06	3.56796e+06	2.15158e+06	4.26079e+06	3.79766e+06	3.7977e+06	2.86847e+06	2.05272e+06	3.97865e+06	2.48153e+06	3.87823e+06	3.85765e+06	3.55134e+06	4.30657e+06	--	--	--	-	-	-	-
DGDG (2:0/2:0)	C19 H32 O15	1.457	545.172	2.56433e+08	2.39584e+08	1.50178e+08	3.31237e+08	1.91616e+08	1.68333e+07	3.60215e+07	6.59312e+07	4.79794e+07	3.63527e+07	2.75288e+07	2.23e+08	8.93979e+07	2.41557e+08	9.12628e+07	5.42007e+07	7.16977e+07	7.55324e+07	--	--	--	-	-	-	-
DGDG (2:0/7:0)	C24 H42 O15	6.12	629.266	2.47218e+06	3.10057e+06	1.96439e+06	2.43144e+06	4.9957e+06	4.99019e+06	1.62915e+06	7.84625e+06	1.20437e+06	1.60255e+06	4.39437e+06	6.04279e+06	3.3706e+06	5.14782e+06	4.20221e+06	1.6477e+06	1.46841e+06	1.24659e+06	--	--	--	-	-	-	-
D-Glucono-1,5-lactone	C6 H10 O6	1.516	237.061	3.2779e+08	2.084e+08	2.26223e+08	2.6024e+08	1.54655e+08	2.73286e+07	2.47404e+07	1.41935e+07	2.02379e+07	2.40575e+07	1.68524e+07	2.19193e+08	2.64352e+07	3.43053e+08	3.68587e+07	4.22521e+07	2.81821e+07	3.51246e+07	Organooxygen compounds	90-80-2	HMDB0000150	C00198	ko01100//Metabolic pathways;ko01110//Biosynthesis of secondary metabolites;ko01120//Microbial metabolism in diverse environments;ko01130//Biosynthesis of antibiotics;ko01200//Carbon metabolism;ko00030//Pentose phosphate pathway	Carbohydrate metabolism;Global and overview maps	Metabolism
D-Glucosamine 6-phosphate	C6 H14 N O8 P	1.383	258.038	1.13213e+07	8.14532e+06	6.55164e+06	9.21399e+06	8.82631e+06	3.20072e+06	948816	1.38386e+06	1.38512e+06	616016	792902	8.43306e+06	1.37034e+06	1.10023e+07	960479	2.10872e+06	1.73751e+06	2.08598e+06	Organooxygen compounds	3616-42-0	HMDB0001254	C00352	ko01100//Metabolic pathways;ko01130//Biosynthesis of antibiotics;ko00250//Alanine, aspartate and glutamate metabolism;ko00520//Amino sugar and nucleotide sugar metabolism;ko04931//Insulin resistance	Amino acid metabolism;Carbohydrate metabolism;Endocrine and metabolic diseases;Global and overview maps	Human Diseases;Metabolism
DGTS (2:0/13:1)	C25 H45 N O7	5.942	472.326	2.48774e+06	2.75939e+06	869616	1.95305e+06	2.50427e+07	1.86723e+06	2.23125e+06	2.00081e+06	3.17691e+06	1.57527e+06	3.33082e+06	12644194	1.92185e+06	1.83552e+07	2.01791e+06	2.19699e+06	2.96317e+06	1.82595e+06	--	--	--	-	-	-	-
DGTS (4:0/8:0)	C22 H41 N O7	5.88	432.295	4.94177e+06	4.53055e+06	2.82757e+06	1.94516e+06	1.47085e+06	83326.9	452110	113021	661504	83096.9	137348	1.46845e+06	206382	1.30961e+06	187128	980460	965378	525391	--	--	--	-	-	-	-
diethyl 1-(2,3,4,5,6-pentamethylphenyl)hydrazine-1,2-dicarboxylate	C17 H26 N2 O4	6.155	323.196	7.15606e+06	6.87545e+06	3.26727e+06	6.20161e+06	9.87908e+06	1.24464e+07	2.808e+06	1.04135e+07	7.43194e+06	2.26089e+07	1.68645e+07	1.28041e+07	1.53615e+07	1.23626e+07	1.8056e+07	2.09364e+07	1.55618e+07	2.27512e+07	--	--	--	-	-	-	-
diethyl 2-[(2-morpholinoanilino)methylidene]malonate	C18 H24 N2 O5	2.313	347.157	1.42118e+06	1.35491e+06	577889	1.91913e+06	1.3957e+06	1.32926e+06	433662	514381	539349	559298	292063	5.26228e+06	1.05333e+06	7.26809e+06	772184	818779	827691	894089	--	--	--	-	-	-	-
diethyl 3-amino-6-methylthieno[2,3-b]pyridine-2,5-dicarboxylate	C14 H16 N2 O4 S	6.218	309.086	7.82059e+06	6.68471e+06	4.32151e+06	6.46397e+06	4.0832e+06	1.0238e+06	511430	1.43493e+06	951981	1.08467e+06	1.37284e+06	3.1924e+06	2.36684e+06	3.4933e+06	1.9345e+06	3.23288e+06	4.06109e+06	3.37456e+06	--	--	--	-	-	-	-
Diethyloxalpropionate	C9 H14 O5	5.623	201.077	7.58363e+07	2.60544e+07	2.00276e+07	2.1779e+07	1.69655e+08	2.91686e+07	2.83704e+07	4.43093e+07	4.65421e+07	3.16703e+07	1.06069e+07	9.61581e+07	3.21828e+07	9.55429e+07	1.80242e+07	1.86426e+07	2.52352e+07	2.79046e+07	--	--	--	-	-	-	-
Dihomo-γ-linolenic acid ethyl ester	C22 H38 O2	9.955	341.304	1.89831e+07	8.32303e+06	6.95881e+06	1.35072e+07	2.84116e+07	1.50384e+07	4.46113e+06	5.26541e+06	8.65782e+06	4.92641e+06	5.66727e+06	1.73964e+07	2.31756e+07	2.23342e+07	7.16461e+06	1.38833e+07	1.33025e+07	1.38743e+07	--	--	--	-	-	-	-
Dihydrofolic acid	C19 H21 N7 O6	4.944	442.159	5.85925e+06	4.0719e+06	4.34781e+06	5.48978e+06	1.35336e+07	1.73234e+06	1.47102e+06	1.05914e+06	1.25162e+06	2.06701e+06	1.33581e+06	8.78025e+06	565311	1.18598e+07	1.5255e+06	1.04534e+06	1.39162e+06	2.09454e+06	Carboxylic acids and derivatives	4033-27-6	HMDB0001056	C00415	ko01100//Metabolic pathways;ko00790//Folate biosynthesis;ko00670//One carbon pool by folate	Global and overview maps;Metabolism of cofactors and vitamins	Metabolism
Dihydroroseoside	C19 H32 O8	5.876	387.202	1.90076e+07	4.09878e+07	5.59425e+07	2.13205e+07	1.14911e+07	6.55934e+06	3.77565e+06	8.42446e+06	4.25339e+06	7.21149e+06	6.34319e+06	2.01267e+07	4.27205e+06	2.18749e+07	2.57086e+06	2.01244e+07	2.18847e+07	2.06314e+07	Fatty Acyls	142235-28-7	HMDB0040614	-	-	-	-
Dihydrozeatin	C10 H15 N5 O	1.486	222.133	1.10836e+08	5.36937e+07	3.60999e+07	4.48899e+07	7.99706e+07	9.12271e+07	1.04335e+08	4.25656e+07	1.1007e+08	2.46168e+07	4.7498e+07	2.40618e+07	9.5902e+07	3.15529e+07	4.03392e+07	7.53174e+07	5.35692e+07	4.98257e+07	Imidazopyrimidines	23599-75-9	HMDB0012215	C02029	ko01110//Biosynthesis of secondary metabolites	Global and overview maps	Metabolism
Dimethylallyl diphosphate	C5 H12 O7 P2	2.034	244.998	6.31161e+06	5.21243e+06	905827	5.10244e+06	3.42731e+06	7.09087e+06	146888	121976	147572	1.18997e+06	248689	3.23091e+06	1.40802e+06	1.75489e+06	132340	1.15921e+06	1.24354e+06	1.45909e+06	Prenol lipids	358-72-5	HMDB0001120	C00235	ko01100//Metabolic pathways;ko01110//Biosynthesis of secondary metabolites;ko01130//Biosynthesis of antibiotics;ko00900//Terpenoid backbone biosynthesis	Global and overview maps;Metabolism of terpenoids and polyketides	Metabolism
Diosgenin	C27 H42 O3	8.222	397.309	1.1406e+07	9.63031e+06	7.10498e+06	8.62621e+06	6.47089e+06	6.83769e+06	5.7572e+06	6.94825e+06	7.24145e+06	8.49867e+06	1.45926e+07	1.1177e+07	8.17826e+06	9.01201e+06	1.04681e+07	9.36687e+06	8.76833e+06	8.07583e+06	--	--	--	-	-	-	-
Diosmetin	C16 H12 O6	6.246	301.07	3.91121e+06	1.60901e+06	2.88837e+06	2.03455e+06	5.12122e+06	7.85504e+06	8.74165e+06	8.85183e+06	4.16132e+07	2.77207e+07	9.49452e+06	2.53922e+07	1.90127e+07	2.56191e+07	2.03116e+07	2.31378e+07	2.68291e+07	2.40749e+07	Flavonoids	520-34-3	HMDB0029676	-	-	-	-
Diphenoxylate	C30 H32 N2 O2	8.274	453.258	1.78114e+07	1.30991e+07	8.18297e+06	1.31247e+07	4.06678e+06	367292	504848	451855	492793	371780	528753	4.89131e+06	2.30279e+06	3.63014e+06	996394	2.14921e+06	1.02003e+06	1.5196e+06	Benzene and substituted derivatives	915-30-0	HMDB0015213	-	-	-	-
DKK	C16 H31 N5 O6	1.127	390.234	3.04271e+06	3.53178e+06	1.0434e+07	5.59415e+06	3.96569e+06	4.58409e+06	4.79249e+06	4.72074e+06	1.13625e+07	4.34907e+06	2.70856e+06	1.78849e+06	2.85494e+06	4.5534e+06	2.87905e+06	6.76061e+06	7.63521e+06	6.11487e+06	--	--	--	-	-	-	-
DL-Arginine	C6 H14 N4 O2	1.303	173.104	4.23399e+07	9.48734e+06	7.84316e+07	8.84835e+07	2.26367e+08	4.37376e+07	4.03232e+07	2.6003e+07	3.10402e+07	2.94332e+07	8.50036e+06	4.65411e+07	4.72256e+07	2.913e+07	1.84196e+07	3.16147e+07	2.8971e+07	3.18229e+07	--	--	--	-	-	-	-
DL-Homoserine	C4 H9 N O3	1.386	120.066	1.79151e+07	1.60016e+07	3.44203e+07	3.61818e+07	1.59218e+07	5.74393e+07	5.34179e+07	5.27258e+07	4.34637e+07	3.0742e+07	7.21603e+06	1.26055e+07	2.62586e+07	1.21625e+07	2.97904e+07	3.04887e+07	2.27425e+07	1.80997e+07	--	--	--	-	-	-	-
DLK	C16 H30 N4 O6	2.508	375.223	2.13458e+07	2.25413e+07	8.70573e+07	3.97498e+07	7.58119e+07	4.69413e+07	1.30553e+08	4.00454e+07	2.2968e+08	5.81362e+07	5.50936e+06	1.70931e+07	3.29024e+07	2.46896e+07	2.07087e+07	7.33343e+07	7.07102e+07	6.63647e+07	--	--	--	-	-	-	-
DL-methionine sulfoxide	C5 H11 N O3 S	1.52	164.039	8.40395e+06	6.38789e+06	5.00141e+06	9.34109e+06	7.47107e+06	1.35903e+07	1.61114e+07	2.48712e+07	3.32055e+07	2.01041e+07	2.84479e+06	3.82387e+06	3.46491e+06	7.37622e+06	3.48054e+06	8.13974e+06	7.00774e+06	8.35661e+06	Carboxylic acids and derivatives	62697-73-8	HMDB0002005	-	-	-	-
DL-Tryptophan	C11 H12 N2 O2	5.237	203.082	5.81138e+07	9.03175e+07	8.54026e+07	1.73327e+08	1.08646e+08	4.61776e+07	1.46868e+07	9.4195e+06	1.45216e+07	1.16725e+07	1.22751e+07	8.30892e+07	3.78346e+07	6.47982e+07	1.68232e+07	2.87564e+07	2.66087e+07	2.9034e+07	Indoles and derivatives	1954-12-06	HMDB0030396	-	-	-	-
DL-α-Methoxyphenylacetic acid	C9 H10 O3	5.819	119.05	9.54565e+08	2.05811e+08	1.18684e+08	8.83926e+08	2.32926e+08	2.46507e+06	6.62818e+06	2.58388e+06	5.71228e+06	6.10592e+06	2.23679e+07	7.06559e+08	7.44644e+07	4.64953e+08	1.04452e+08	4.51903e+07	5.08695e+07	6.46286e+07	--	--	--	-	-	-	-
D-Mannose 6-phosphate	C6 H13 O9 P	1.582	259.022	2.37365e+07	7.35669e+07	7.70943e+07	1.85288e+08	1.61269e+08	1.77014e+06	1.02749e+06	994957	1.14133e+06	2.66537e+06	1.25514e+07	5.60922e+07	1.55838e+07	6.43007e+07	1.05392e+07	1.2566e+07	7.71732e+06	1.25117e+07	Organooxygen compounds	3672-15-9	HMDB0001078	C00275	ko01100//Metabolic pathways;ko01110//Biosynthesis of secondary metabolites;ko01130//Biosynthesis of antibiotics;ko00520//Amino sugar and nucleotide sugar metabolism;ko00051//Fructose and mannose metabolism;ko04142//Lysosome	Carbohydrate metabolism;Global and overview maps;Transport and catabolism	Cellular Processes;Metabolism
DMK	C15 H28 N4 O6 S	4.823	393.178	2.11678e+06	7.53673e+06	2.76743e+06	9.30935e+06	8.36661e+07	4.93644e+06	1.73199e+07	6.45833e+06	1.38774e+07	1.17284e+07	1.11549e+07	4.66301e+07	1.57621e+07	8.49404e+06	1.9e+07	8.08692e+06	7.35222e+06	9.68812e+06	--	--	--	-	-	-	-
DNK	C14 H25 N5 O7	5.051	376.187	1.51268e+07	5.32018e+07	1.21007e+08	1.38014e+08	3.93533e+07	1.03549e+08	6.56078e+07	5.49947e+07	5.70518e+07	6.39802e+07	2.54754e+07	9.33451e+07	6.56027e+07	111642231	6.51607e+07	7.5955e+07	9.02991e+07	7.41706e+07	--	--	--	-	-	-	-
Docetaxel	C43 H53 N O14	4.874	808.357	1.15181e+06	1.22497e+06	1.67991e+06	1.46793e+06	1.02627e+08	2.42835e+06	2.60369e+06	2.44258e+06	1.75612e+06	2.54015e+06	6.4337e+06	5.5799e+07	1.22626e+07	6.70866e+06	1.92175e+07	7.9277e+06	8.4522e+06	9.58057e+06	Prenol lipids	114977-28-5	HMDB0015378	C11231	ko04976//Bile secretion	Digestive system	Organismal Systems
Docosahexaenoic acid	C22 H32 O2	9.812	329.247	1265765300	1856766692	1549054208	1588700256	1337020607	758039008	3.85243e+08	639913858	1328183314	1090579764	6.86708e+08	1260060909	1394280425	2459620579	6.58618e+08	1216388674	1186698446	1156373304	Fatty Acyls	6217-54-5	HMDB0002183	C06429	ko01040//Biosynthesis of unsaturated fatty acids	Lipid metabolism	Metabolism
Docosapentaenoic acid	C22 H34 O2	10.093	331.263	6.00172e+07	1.94377e+08	8.50343e+07	8.719e+07	6.42685e+07	2.47971e+07	8.68976e+06	3.85011e+07	6.51798e+07	5.82107e+07	7.27174e+07	1.25208e+08	1.39315e+08	6.29965e+07	4.23164e+07	7.71579e+07	7.50003e+07	7.52542e+07	Fatty Acyls	25448-00-4	HMDB0001976	C16513	ko01040//Biosynthesis of unsaturated fatty acids	Lipid metabolism	Metabolism
Docosatrienoic acid	C22 H38 O2	8.922	335.291	3.07925e+07	4.03354e+07	9.2527e+06	2.08611e+07	3.47988e+07	485823	1.2615e+06	719028	1.80879e+06	1.55538e+06	862277	4.96247e+06	806785	5.01381e+06	930027	4.2384e+06	3.95964e+06	3.61787e+06	Fatty Acyls	28845-86-5	HMDB0002823	-	-	-	-
Dodecanedioic acid	C12 H22 O4	6.665	229.144	5.57333e+09	9.60647e+09	3.26139e+09	8.07694e+09	1.1065e+08	1.17521e+07	1.90373e+07	1.60014e+07	1.47992e+07	1.31303e+07	1.00188e+07	1.28824e+07	1.53337e+07	1.49336e+07	1.42716e+07	2.41454e+07	1.96705e+07	3.0972e+07	Fatty Acyls	6402-36-4	HMDB0000933	-	-	-	-
Dolasetron	C19 H20 N2 O3	6.006	325.162	3.35823e+07	4.57822e+07	1.93742e+07	3.19625e+07	3.00192e+07	8.7526e+06	1.37549e+07	1.45119e+07	1.47694e+07	1.39996e+07	1.65588e+06	3.11432e+07	1.76411e+07	4.12602e+07	1.30397e+07	1.77417e+07	1.75033e+07	1.89605e+07	Indoles and derivatives	115956-12-2	HMDB0014895	-	-	-	-
Dopamine	C8 H11 N O2	1.474	154.086	2.71004e+07	3.4212e+07	1.79861e+07	2.89593e+07	8.91955e+07	9.28563e+06	1.42438e+07	1.24222e+07	1.70903e+07	1.03555e+07	8.73597e+06	1.81969e+07	7.53602e+06	2.45145e+07	1.38297e+07	1.52419e+07	1.53432e+07	1.17518e+07	Phenols	62-31-7	HMDB0000073	C03758	ko01100//Metabolic pathways;ko01110//Biosynthesis of secondary metabolites;ko04976//Bile secretion;ko04080//Neuroactive ligand-receptor interaction;ko00350//Tyrosine metabolism;ko04917//Prolactin signaling pathway;ko04728//Dopaminergic synapse;ko05034//Alcoholism;ko04024//cAMP signaling pathway;ko05012//Parkinson disease;ko05030//Cocaine addiction;ko05031//Amphetamine addiction;ko04721//Synaptic …	Amino acid metabolism;Cellular community - eukaryotes;Digestive system;Endocrine system;Global and overview maps;Nervous system;Neurodegenerative diseases;Signal transduction;Signaling molecules and interaction;Substance dependence	Cellular Processes;Environmental Information Processing;Human Diseases;Metabolism;Organismal Systems
D-Pantethine	C22 H42 N4 O8 S2	5.573	555.251	6.70192e+06	3.09656e+07	4.65644e+06	8.35843e+06	2.62658e+07	1.64715e+06	756628	580930	850841	747854	1.04583e+06	1.08433e+06	760351	1.19656e+06	763124	2.20201e+06	2.26409e+06	1.51775e+06	Carboxylic acids and derivatives	16816-67-4	HMDB0003828	-	-	-	-
DPH	C15 H21 N5 O6	1.48	368.154	1.0312e+07	1.26626e+07	8.29076e+06	1.54388e+07	1.34292e+07	8.05316e+06	2.42316e+06	8.55028e+06	1.1788e+07	2.71745e+06	8.23404e+06	1.29342e+07	1.02895e+07	1.4921e+07	8.87425e+06	8.9348e+06	9.45805e+06	1.09859e+07	--	--	--	-	-	-	-
DPK	C15 H26 N4 O6	1.483	342.165	4.05261e+07	3.68774e+07	4.98628e+07	5.34023e+07	4.82172e+07	1.20035e+08	2.93938e+07	3.49121e+07	3.07891e+07	126965205	6.80244e+07	1.03573e+08	5.46623e+07	1.25442e+08	6.69014e+07	5.33526e+07	5.76756e+07	7.97057e+07	--	--	--	-	-	-	-
DQH	C15 H22 N6 O7	5.998	399.162	2.45481e+07	1.94322e+07	1.40257e+07	3.28317e+07	1.22956e+06	1.13562e+06	4.26235e+06	5626053	2.6978e+06	9.80349e+06	1.83786e+06	2.03956e+06	1.77015e+06	1.50029e+06	2.66314e+06	8.79956e+06	9.48255e+06	9.74661e+06	--	--	--	-	-	-	-
D-Raffinose	C18 H32 O16	1.444	503.161	2.87996e+09	5.35179e+09	3.87963e+09	5.92165e+09	4.89478e+08	1.06381e+09	3.10519e+08	1.77839e+09	1.83502e+08	9.82826e+08	2.42015e+09	5.40053e+08	1.43794e+09	5.07902e+08	1.08759e+09	6.48169e+08	7.54219e+08	8.01833e+08	Organooxygen compounds	25954-44-3	HMDB0034072	C00492	ko02010//ABC transporters;ko00052//Galactose metabolism	Carbohydrate metabolism;Membrane transport	Environmental Information Processing;Metabolism
DRH	C16 H26 N8 O6	1.48	214.107	5.656e+07	3.97907e+07	2.41793e+07	2.94852e+07	3.24168e+07	1.00869e+07	1.7924e+07	1.99197e+07	1.96469e+07	1.11541e+07	1.62104e+07	4.9124e+07	2.01153e+07	5.33e+07	3.14603e+07	2.02342e+07	1.95853e+07	1.8049e+07	--	--	--	-	-	-	-
D-Saccharic acid	C6 H10 O8	5.039	209.03	3.11023e+07	4.20705e+07	2.40201e+07	3.7629e+07	2.55366e+08	3.72237e+07	1.84533e+07	2.98275e+07	1.72218e+07	2.20819e+07	1.4301e+07	8.72097e+08	1.12096e+08	7.48104e+08	7.23842e+07	3.38753e+07	3.11874e+07	4.90051e+07	Organooxygen compounds	25525-21-7	HMDB0000663	C00818	ko01100//Metabolic pathways;ko00053//Ascorbate and aldarate metabolism	Carbohydrate metabolism;Global and overview maps	Metabolism
D-Sphingosine	C18 H37 N O2	7.229	282.278	7.03216e+06	1.06701e+07	4.79836e+06	9.04272e+06	1.98791e+07	1.14558e+06	5.83416e+06	2.05298e+06	2.24031e+06	1.64449e+06	1.71753e+06	3.49464e+07	1.87681e+07	1.80626e+07	2.45462e+06	4.26097e+06	7.22406e+06	7.74565e+06	--	--	--	-	-	-	-
D-Turanose	C12 H22 O11	5.664	401.125	3.55681e+07	2.45678e+07	1.17906e+07	2.22797e+07	1.6046e+07	2.60717e+06	2.11516e+06	4.0801e+06	4.01133e+06	3.11681e+06	5.07613e+06	4.11567e+07	6.17191e+06	4.44563e+07	6.7468e+06	5.96139e+06	4.44372e+06	5.48278e+06	Fatty Acyls	547-25-1	HMDB0011740	-	-	-	-
D-α-Tocopherol	C29 H50 O2	9.777	431.388	884967	821393	434637	560739	1.39905e+06	520891	538565	643042	485769	776948	1.8088e+06	1.11131e+07	3.65619e+06	6.72017e+06	3.72359e+06	882284	1.46177e+06	1.1195e+06	Prenol lipids	1959-02-09	HMDB0001893	-	-	-	-
D-δ-Tocopherol	C27 H46 O2	6.346	403.352	1.61771e+07	1.55106e+07	9.95131e+06	1.50486e+07	7.21091e+06	1.18063e+06	834578	1.80566e+06	1.61048e+06	1.42536e+06	1.55391e+06	7.4957e+06	1.82222e+06	5.27709e+06	1.9126e+06	1.52272e+06	1.62765e+06	1.66371e+06	--	--	--	-	-	-	-
E-4031	C21 H28 Cl N3 O3 S	4.983	803.364	1.60457e+06	1.67126e+06	1.20984e+06	912146	2.26935e+06	1.22211e+06	1.24266e+07	1.09621e+06	1.16008e+07	1.08561e+07	1.83096e+06	3.13026e+06	2.99062e+06	1.36695e+06	1.14793e+07	4.78019e+06	5.19989e+06	5.4474e+06	--	--	--	-	-	-	-
Ecdysterone	C27 H44 O7	9.394	481.311	1.05186e+07	6.55945e+06	1.43891e+07	3.23633e+07	1.13786e+06	629709	1.07376e+06	1.2838e+06	2.03816e+06	1.43485e+06	2.00411e+06	1.85724e+06	995143	1.92059e+06	949806	674947	819196	852424	Steroids and steroid derivatives	5289-74-7	HMDB0030180	C02633	ko00981//Insect hormone biosynthesis	Metabolism of terpenoids and polyketides	Metabolism
Ecgonine	C9 H15 N O3	5.132	186.11	5.57989e+06	3.31557e+06	3.01624e+06	3.8344e+06	6.74577e+06	1.6948e+06	2.42581e+06	1.64351e+06	2.78145e+06	1.89884e+06	3.15957e+06	1.67023e+07	5.08837e+06	1.19239e+07	4.13921e+06	4.29275e+06	3.77316e+06	4.93882e+06	Tropane alkaloids	481-37-8	HMDB0006548	-	-	-	-
Eicosapentaenoic acid	C20 H30 O2	9.477	301.217	4.7806e+09	7.92373e+09	3.55942e+09	7.15788e+09	1.10942e+10	8.73516e+08	1.03495e+09	9.40905e+08	1.0915e+09	1.35288e+09	3.45301e+08	4.29135e+09	1.01781e+09	7.78929e+09	5.85253e+08	1.42309e+09	1.20188e+09	1.30154e+09	Fatty Acyls	10417-94-4	HMDB0001999	C06428	ko01040//Biosynthesis of unsaturated fatty acids	Lipid metabolism	Metabolism
Eicosapentaenoic acid ethyl ester	C22 H34 O2	8.992	348.286	4.10399e+06	7.13781e+06	2.63041e+06	3.78267e+06	8.09626e+06	3.30125e+06	3.0709e+06	3.26851e+06	3.55213e+06	3.95726e+06	1.87654e+06	1.38172e+07	7.58701e+06	1.01587e+07	5.81504e+06	3.67322e+06	3.70193e+06	4.51862e+06	Fatty Acyls	86227-47-6	HMDB0039530	-	-	-	-
EKK	C17 H33 N5 O6	4.748	386.239	267001	997411	1.58287e+06	750881	1.72445e+06	246879	801841	149175	848435	205986	155687	552450	303785	250562	258601	703865	691504	638403	--	--	--	-	-	-	-
Elaidic acid	C18 H34 O2	10.56	281.248	8.86008e+08	3.66497e+09	8.0658e+08	1.06934e+09	1.04106e+09	3.53288e+07	4.88637e+07	7.17953e+07	9.98116e+07	1.50567e+08	2.32925e+08	1.32491e+09	3.74595e+08	4.90797e+08	1.38486e+08	3.49813e+08	3.30898e+08	3.72419e+08	Fatty Acyls	112-79-8	HMDB0000573	-	-	-	-
ELK	C17 H32 N4 O6	1.5	389.239	60111790	3.67149e+07	6.71636e+07	8.0698e+07	6.75133e+07	2.69124e+07	5.44838e+07	9.25076e+06	1.22944e+08	4.60034e+07	1.84957e+07	6.30079e+07	5.92438e+07	6.40865e+07	3.49011e+07	5.31508e+07	4.62865e+07	5.11106e+07	--	--	--	-	-	-	-
Emamectin benzoate	C49 H75 N O13	6.442	886.548	3.37469e+06	3.23464e+06	1.98786e+06	2.71893e+06	2.82744e+06	6.30691e+08	1.52151e+06	6.56668e+08	2.15066e+08	4.79268e+08	5.44957e+08	2.72591e+06	2.15911e+08	3.96699e+06	4.98591e+06	2.98594e+08	3.06433e+08	2.90193e+08	--	--	--	-	-	-	-
EMH	C16 H25 N5 O6 S	1.585	376.171	4.00405e+06	3.20403e+06	4.94747e+06	5.06461e+06	7.769e+06	7.75144e+06	791168	1.49069e+06	1.0103e+06	4.16237e+06	4.82531e+06	8.70399e+06	5.01498e+06	8.90491e+06	1.80404e+06	4.66471e+06	6.42167e+06	9.48743e+06	--	--	--	-	-	-	-
EMK	C16 H30 N4 O6 S	1.444	389.191	6.65081e+06	4.10153e+06	7.37601e+06	3.3631e+06	2.23344e+06	5.65818e+06	1.17985e+07	4.23774e+06	5.11008e+06	1.43224e+07	1.03314e+07	3.40307e+06	1.5255e+06	2.91841e+06	2.51591e+06	3.35126e+06	2.57521e+06	2.21388e+06	--	--	--	-	-	-	-
Enalaprilat	C18 H24 N2 O5	1.489	349.171	5.16551e+07	3.30593e+07	4.49423e+07	5.08067e+07	5.38096e+07	9.54815e+07	5.68975e+07	6.66023e+07	6.72926e+07	9.0184e+07	5.52747e+07	8.91071e+07	6.66147e+07	6.64389e+07	5.42456e+07	70021584	5.97554e+07	6.14106e+07	Carboxylic acids and derivatives	76420-72-9	HMDB0041886	-	-	-	-
ENH	C15 H22 N6 O7	1.397	399.162	1.22113e+06	1.26204e+06	2.37825e+06	2.54842e+06	3.60922e+06	7.50676e+06	5.71278e+06	3.43234e+06	4.86988e+06	6.45687e+06	2.94087e+06	2.5089e+06	3.05931e+06	2.67531e+06	2.17918e+06	2.62499e+06	2.83309e+06	2.70138e+06	--	--	--	-	-	-	-
ENK	C15 H27 N5 O7	5.036	390.201	3.55915e+06	7.45529e+06	1.52767e+06	3.73856e+06	1.23835e+07	8.5552e+06	7.75937e+06	6.4012e+06	9.15265e+06	5.26367e+06	5.92742e+06	2.72292e+07	1.14804e+07	1.95587e+07	9.19943e+06	9.24462e+06	8.35028e+06	7.84614e+06	--	--	--	-	-	-	-
Enrofloxacin	C19 H22 F N3 O3	4.8	342.166	1.70792e+07	1.43005e+07	1.47728e+07	2.00037e+07	3.59487e+07	5.55805e+07	3.15926e+07	3.69986e+07	4.20577e+07	2.25848e+07	1.11959e+08	2.29309e+07	119056178	2.02272e+07	3.4041e+07	4.22324e+07	3.84548e+07	3.7663e+07	Quinolines and derivatives	93106-60-6	HMDB0029861	-	-	-	-
ent-8-iso Prostaglandin F2α	C20 H34 O5	9.532	353.231	1.44014e+07	1.68152e+07	5.23155e+06	1.47192e+07	2.8512e+08	1.25055e+06	1.51609e+06	615776	587616	681758	1.18897e+06	4.58754e+07	1.34704e+06	4.67113e+08	5.4678e+06	4.79318e+06	5.39414e+06	4.09967e+06	--	--	--	-	-	-	-
EPH	C16 H23 N5 O6	5.075	382.171	2.77213e+06	1.80339e+06	1.49287e+06	2.96574e+06	2.92792e+06	2.72189e+06	1.63258e+06	4.74521e+06	2.58395e+06	3.42883e+06	7.98505e+06	1.49584e+07	5.85518e+06	6.71609e+06	4.99678e+06	2.83594e+06	2.82735e+06	3.25693e+06	--	--	--	-	-	-	-
Epicatechin	C15 H14 O6	1.432	289.069	7.38304e+07	1.16161e+08	4.37101e+07	1.23311e+08	1.92531e+07	5.48768e+07	4.86721e+07	3.79691e+07	3.38563e+07	2.6404e+07	7.7072e+06	6.96886e+06	4.86123e+06	7.4165e+06	7.24387e+06	1.28008e+07	1.95209e+07	1.66723e+07	Flavonoids	18829-70-4	HMDB0037953	C09727	ko01110//Biosynthesis of secondary metabolites	Global and overview maps	Metabolism
Epigallocatechin	C15 H14 O7	4.793	307.079	883173	947126	2.89478e+06	1.15129e+06	5.15648e+06	871381	6.0786e+06	514052	6.17609e+06	6.14285e+06	578927	1.00881e+06	684060	910704	552227	635687	905106	627792	Flavonoids	-	HMDB0141542	C12136	ko01110//Biosynthesis of secondary metabolites	Global and overview maps	Metabolism
Epinastine	C16 H15 N3	1.489	250.129	4.96608e+07	2.40353e+07	3.23138e+07	3.60436e+07	1.78099e+07	1.17335e+07	1.65492e+07	2.01751e+07	1.32051e+07	1.82084e+07	1.36574e+07	3.28995e+07	1.23442e+07	2.66221e+07	2.13236e+07	2.13386e+07	1.76501e+07	1.55633e+07	Benzazepines	80012-43-7	HMDB0014889	-	-	-	-
EPK	C16 H28 N4 O6	1.497	187.105	8.21209e+07	9.96943e+07	1.32659e+08	1.12472e+08	2.00011e+07	1.20692e+08	6.53807e+07	7.68539e+07	3.18738e+07	5.93752e+07	4.85989e+07	3.72988e+07	4.43968e+07	2.46147e+07	3.90848e+07	4.41625e+07	4.24246e+07	6.40205e+07	--	--	--	-	-	-	-
EQH	C16 H24 N6 O7	5.786	395.162	561046	420465	334416	403435	1.51306e+07	355063	1.21797e+06	1.25859e+06	1.74011e+06	2.50977e+06	374131	2.20189e+07	1.54423e+06	2.28789e+07	1.15739e+06	2.81664e+06	2.8786e+06	3.19418e+06	--	--	--	-	-	-	-
Equol	C15 H14 O3	5.955	261.112	1.19015e+08	1.55106e+08	123068794	1.99277e+08	1.82224e+07	3.50012e+06	1.29447e+07	1.60689e+07	1.27716e+07	1.23782e+07	5.58943e+06	9.68009e+06	4.49106e+06	2.39194e+07	3.33865e+06	3.45072e+07	3.3143e+07	2.48333e+07	Isoflavonoids	-	HMDB0141948	-	-	-	-
Ergocalciferol	C28 H44 O	9.757	397.346	583532	2.11995e+06	853711	1.05754e+06	312508	139242	74302	91853.9	123997	183162	163745	513760	203331	254773	212969	231010	171217	200552	Steroids and steroid derivatives	50-14-6	HMDB0000900	C05441	ko01100//Metabolic pathways;ko01130//Biosynthesis of antibiotics;ko00100//Steroid biosynthesis	Global and overview maps;Lipid metabolism	Metabolism
ERH	C17 H28 N8 O6	8.289	441.224	5.70478e+07	4.82818e+07	3.68524e+07	4.73378e+07	1.65491e+08	1.87595e+06	5.04494e+06	782630	2.21066e+06	3.7288e+06	1.58479e+06	2.46224e+07	7.93415e+06	3.26391e+07	6.34716e+06	1.39076e+07	1.36786e+07	1.22234e+07	--	--	--	-	-	-	-
Esculin	C15 H16 O9	4.967	339.075	3.4379e+07	4.23765e+07	2.24931e+07	4.25808e+07	3.284e+07	4.24153e+06	6.57932e+06	6.29249e+06	5.06379e+06	7.14444e+06	5.38461e+06	9.5026e+07	1.41037e+07	1.01852e+08	1.68989e+07	9.44332e+06	5.52326e+06	8.19389e+06	Coumarins and derivatives	531-75-9	HMDB0030820	-	-	-	-
Estriol	C18 H24 O3	6.469	289.179	1.01279e+07	1.01389e+07	9.10661e+06	8.65153e+06	8.62359e+06	2.64487e+07	3.06879e+07	2.54582e+07	1.85356e+07	2.02449e+07	3.01795e+07	4.83484e+07	1.97534e+07	6.37864e+07	2.52005e+07	2.40969e+07	2.28669e+07	2.16706e+07	Steroids and steroid derivatives	547-81-9	HMDB0000347	C05141	ko01100//Metabolic pathways;ko00140//Steroid hormone biosynthesis	Global and overview maps;Lipid metabolism	Metabolism
Estriol 17-sulfate	C18 H24 O6 S	4.99	367.125	1.1555e+07	1.12779e+07	7.8864e+06	9.65987e+06	3.14255e+07	3.78412e+06	4.07127e+06	5.74298e+06	3.42479e+06	3.44542e+06	5.34443e+06	8.70617e+07	1.10435e+07	8.47806e+07	1.11289e+07	6.74031e+06	5.9363e+06	6.71617e+06	--	--	--	-	-	-	-
Estrone	C18 H22 O2	6.757	539.322	3.05303e+08	1.51123e+08	1.26362e+08	4.54816e+08	1.16351e+08	7.73897e+06	1.15306e+07	1.01645e+07	9.21775e+06	8.71573e+06	7.01509e+06	1.70935e+08	9.33846e+06	2.51647e+08	8.96213e+06	9.01442e+06	9.60666e+06	1.06993e+07	Steroids and steroid derivatives	481-97-0	HMDB0001425	C00468	ko01100//Metabolic pathways;ko00140//Steroid hormone biosynthesis;ko04917//Prolactin signaling pathway;ko04913//Ovarian Steroidogenesis	Endocrine system;Global and overview maps;Lipid metabolism	Metabolism;Organismal Systems
ethyl 2-[(4-ethoxyanilino)carbothioyl]-3-(propylamino)-2-butenoate	C18 H26 N2 O3 S	4.978	351.165	7.36821e+06	6.00396e+06	1.1536e+07	1.48866e+07	6.17909e+06	1.96569e+07	1.16566e+07	8.6816e+06	1.11697e+07	1.32515e+07	1.26464e+07	9.67357e+06	1.52685e+07	8.45674e+06	8.1628e+06	8.41644e+06	9.89931e+06	1.14079e+07	--	--	--	-	-	-	-
ethyl 2-{[(1-methyl-3-propyl-1H-pyrazol-4-yl)carbonyl]amino}acetate	C12 H19 N3 O3	5.277	254.149	1.02104e+07	8.24251e+06	7.3779e+06	7.91686e+06	1.18243e+07	5.83998e+06	3.94496e+06	6.77598e+06	6.10489e+06	4.52507e+06	6.17358e+06	1.55357e+07	8.50435e+06	1.40985e+07	7.38945e+06	8.49822e+06	1.27077e+07	7.38286e+06	--	--	--	-	-	-	-
ethyl 2-{2-[(phenylsulfonyl)amino]-1,3-thiazol-4-yl}acetate	C13 H14 N2 O4 S2	1.465	325.034	5.29913e+06	7.07303e+06	8.79319e+06	6.87858e+06	5.38467e+06	9.5911e+06	1.40821e+07	8.88598e+06	3.19747e+07	1.23324e+07	1.92782e+06	1.02127e+07	1.49665e+06	3.07527e+07	2.34064e+06	6.35972e+06	5.08937e+06	7.79522e+06	--	--	--	-	-	-	-
ethyl 2-cyano-3-[(2-oxoazepan-3-yl)amino]acrylate	C12 H17 N3 O3	1.497	252.133	1.467e+07	1.03947e+07	2.09418e+07	1.41293e+07	1.17167e+07	2.35345e+07	3.50005e+07	2.26821e+07	4.30021e+07	3.70088e+07	1.16151e+07	1.07811e+07	1.74433e+07	9.94969e+06	8.51643e+06	1.84401e+07	2.1743e+07	1.85488e+07	--	--	--	-	-	-	-
ethyl 2-thioxo-4-(trifluoromethyl)-1,2-dihydropyrimidine-5-carboxylate	C8 H7 F3 N2 O2 S	5.222	251.013	6.65733e+06	6.32846e+06	4.08016e+06	7.32113e+06	1.30024e+07	2.14777e+07	1.37279e+07	2.27147e+07	1.56738e+07	1.83012e+07	1.08354e+07	1.59764e+07	1.10721e+07	6.21512e+07	1.01862e+07	1.01724e+07	8.83238e+06	1.12495e+07	--	--	--	-	-	-	-
ethyl 3-cyano-2-hydroxy-6-phenylisonicotinate	C15 H12 N2 O3	3.43	267.073	3.26806e+09	4.01635e+09	3.65403e+09	4.83241e+09	4.611e+09	4.00753e+08	7.47803e+08	2.40643e+08	5.71088e+08	3.73909e+08	8.02217e+07	3.43597e+08	1.33895e+08	2.9815e+09	1.38153e+08	6.16415e+08	6.46234e+08	9.23295e+08	--	--	--	-	-	-	-
ethyl 4-({[(3-morpholinopropyl)amino]carbothioyl}amino)benzoate	C17 H25 N3 O3 S	4.801	374.156	1.84116e+07	1.38927e+07	1.51868e+07	1.20868e+07	59689882	3.47845e+07	3.94546e+07	2.81414e+07	5.1961e+07	4.74133e+07	2.84597e+07	3.20823e+07	2.92005e+07	2.66454e+07	3.0756e+07	3.04954e+07	2.78211e+07	3.21464e+07	--	--	--	-	-	-	-
ethyl 4-methyl-2-(1H-pyrrol-1-yl)-1,3-thiazole-5-carboxylate	C11 H12 N2 O2 S	1.231	237.069	5.5522e+06	4.55222e+06	7.57685e+06	5.70026e+06	1.39034e+07	1.6085e+07	9.77844e+06	9.31088e+06	8.84808e+06	9.6877e+06	8.57051e+06	1.03752e+07	2.00093e+07	2.32452e+06	1.16764e+07	1.29672e+07	1.25029e+07	1.27048e+07	--	--	--	-	-	-	-
ethyl 5-methoxy-2-methyl-1-phenyl-1H-indole-3-carboxylate	C19 H19 N O3	5.239	292.129	1.02822e+07	1.24686e+07	1.72042e+07	1.72229e+07	1.03353e+07	8.89307e+06	8.86543e+06	7.39676e+06	1.65859e+07	1.02209e+07	9.10418e+06	1.02713e+07	8.85597e+06	2.43478e+07	1.03972e+07	1.06327e+07	1.1517e+07	7.79186e+06	--	--	--	-	-	-	-
Ethyl N-(1,4-thiazinan-4-ylcarbothioyl)carbamate	C8 H14 N2 O2 S2	5.768	233.039	6.24376e+06	6.60214e+06	2.34788e+06	5.75454e+06	4.75385e+06	5.98249e+06	1.08753e+07	6.22658e+06	5.52814e+06	6.19158e+06	1.95264e+07	4.7859e+08	7.35844e+07	5.6236e+08	5.25568e+07	2.96055e+07	2.9354e+07	3.51875e+07	--	--	--	-	-	-	-
Ethyl-beta-glucuronide	C8 H14 O7	4.845	221.066	4.27709e+06	1.59174e+07	3.37173e+06	2.05849e+07	1.85575e+06	1.80237e+06	2.24724e+06	2.76353e+06	2.10654e+06	1.99649e+06	1.48997e+06	1.4754e+07	2.29516e+06	1.88971e+07	2.30963e+06	1.82369e+06	1.4345e+06	2.09452e+06	--	--	--	-	-	-	-
Ethyl-β-D-glucuronide	C8 H14 O7	1.443	221.067	7.82856e+08	6.20619e+08	5.69316e+08	1.42489e+09	2.27482e+08	1.29087e+08	9.16028e+07	1.17942e+08	3.87443e+07	7.27442e+07	6.30577e+07	3.97278e+08	7.64585e+07	1.11856e+09	7.60683e+07	6.4545e+07	6.61584e+07	6.77388e+07	--	--	--	-	-	-	-
Etiocholanolone	C19 H30 O2	9.112	273.221	1.97846e+07	2.22616e+07	1.21487e+07	2.16894e+07	4.64196e+06	733313	618306	683671	694199	605351	1.50308e+06	1.11605e+06	849407	2.03348e+06	954300	5.13658e+06	5.7774e+06	5.10223e+06	Steroids and steroid derivatives	53-42-9	HMDB0000490	C04373	ko00140//Steroid hormone biosynthesis	Lipid metabolism	Metabolism
Ezetimibe	C24 H21 F2 N O3	5.314	362.137	4.79058e+07	2.93103e+07	4.98079e+07	4.7441e+07	2.50647e+07	1.49533e+07	1.8078e+07	1.05725e+07	1.64652e+07	1.27842e+07	6.66934e+06	5.10279e+07	8.44084e+06	6.14047e+07	4.38667e+06	1.10498e+07	1.33629e+07	1.07702e+07	Lactams	163222-33-1	HMDB0015108	-	-	-	-
FAHFA (12:0/17:2)	C29 H52 O4	7.885	463.379	2.1062e+07	1.242e+08	7.94827e+06	4.32223e+07	5.04493e+06	6.0478e+06	7.51638e+06	6.9768e+06	6.62359e+06	6.2623e+06	4.5801e+06	3.55888e+06	6.18737e+06	3.97638e+06	6.35517e+06	6.76463e+06	6.43974e+06	7.01061e+06	--	--	--	-	-	-	-
FAHFA (18:1/20:3)	C38 H66 O4	10.557	585.486	7.06008e+06	6.83013e+07	7.16377e+06	8.75796e+06	1.04161e+07	268153	171007	267725	235602	620670	1.73724e+06	1.60537e+07	3.6228e+06	1.61135e+06	623221	3.08967e+06	3.37608e+06	3.53732e+06	--	--	--	-	-	-	-
FAHFA (18:2/20:4)	C38 H62 O4	10.027	581.455	8.53278e+07	2.7489e+08	6.9549e+07	9.78425e+07	8.22379e+07	1.13254e+06	1.51208e+06	2.9341e+06	4.07418e+06	7.023e+06	5.56862e+06	9.6381e+07	8.12476e+06	2.4224e+07	2.85302e+06	8.63848e+06	8.13138e+06	1.07429e+07	--	--	--	-	-	-	-
FAHFA (18:5/4:0)	C22 H32 O4	5.841	359.227	8.51223e+08	1.14694e+09	3.56959e+08	9.20055e+08	7.44586e+08	3.58464e+07	5.05804e+07	5.41287e+07	4.79012e+07	4.56503e+07	2.69063e+07	3.80643e+08	7.49873e+07	6.37952e+08	6.65882e+07	6.63807e+07	6.36545e+07	6.76175e+07	--	--	--	-	-	-	-
FAHFA (2:0/16:0)	C18 H34 O4	6.515	313.238	9.69841e+06	7.96807e+06	4.27256e+06	1.4313e+07	1.68083e+07	7.16722e+06	1.09593e+07	1.07672e+07	1.0046e+07	9.3871e+06	6.11741e+06	5.05563e+06	1.00108e+07	5.99183e+06	9.50098e+06	9.65107e+06	9.60533e+06	1.07907e+07	--	--	--	-	-	-	-
FAHFA (2:0/16:2)	C18 H30 O4	8.085	309.207	2.50274e+08	3.35455e+08	1.28594e+08	3.24012e+08	2.38235e+07	6.9501e+06	8.90745e+06	8.05814e+06	8.24689e+06	7.21571e+06	5.28696e+06	1.50277e+07	7.38941e+06	4.67235e+07	7.78839e+06	7.60822e+06	7.5334e+06	8.19624e+06	--	--	--	-	-	-	-
FAHFA (2:0/18:0)	C20 H38 O4	11.116	341.269	607735	7.87881e+06	367918	664445	469829	171397	154041	149555	226729	336895	175469	3.07047e+06	147550	1.8485e+07	169392	366750	410710	331927	--	--	--	-	-	-	-
FAHFA (2:0/24:0)	C26 H50 O4	10.044	425.363	4.49716e+06	6.53081e+06	2.90496e+06	5.3857e+06	4.65893e+06	1.96797e+06	822593	1.74709e+06	1.12244e+06	1.39289e+06	1.64693e+06	2.92978e+06	2.07848e+06	4.40824e+07	1.85598e+06	1.83016e+06	1.57111e+06	1.86757e+06	--	--	--	-	-	-	-
FAHFA (20:4/20:4)	C40 H62 O4	9.994	605.455	3.37004e+07	7.76243e+07	3.15121e+07	4.69497e+07	5.11363e+07	1.08373e+06	1.26255e+06	973213	2.48113e+06	2.28322e+06	1.16146e+06	2.64946e+07	3.5986e+06	2.34348e+07	2.45734e+06	4.05055e+06	2.77594e+06	4.77209e+06	--	--	--	-	-	-	-
FAHFA (22:4/2:0)	C24 H38 O4	8.777	389.269	5.45435e+07	4.61112e+07	1.48375e+07	4.25704e+07	5.04645e+07	1.311e+06	1.26807e+06	1.44466e+06	1.22346e+06	1.31786e+06	1.19487e+06	1.95522e+07	1.37006e+06	5.68863e+07	1.35861e+06	1.42854e+06	1.24839e+06	1.35082e+06	--	--	--	-	-	-	-
FAHFA (22:6/2:0)	C24 H34 O4	5.559	385.245	1.44402e+07	4.00384e+07	4.30015e+07	4.19542e+07	1.97962e+07	2.98644e+06	9.68308e+06	2.16814e+06	1.32019e+07	4.77712e+06	993332	1.49664e+07	2.69858e+06	1.13848e+07	1.24419e+06	6.01283e+06	6.97417e+06	7.44062e+06	--	--	--	-	-	-	-
FAHFA (22:6/4:0)	C26 H38 O4	5.69	413.277	3.94459e+07	7.4861e+07	1.27304e+08	1.08572e+08	2.01977e+07	1.45096e+06	1.90756e+07	1.84052e+06	1.25853e+07	3.95608e+06	1.49719e+06	1.60511e+07	2.45041e+06	1.74527e+07	2.40977e+06	5.76464e+06	4.55756e+06	6.30048e+06	--	--	--	-	-	-	-
FAHFA (26:4/3:0)	C29 H48 O4	8.001	459.347	8.57483e+06	3.76802e+07	5.45319e+06	1.01438e+07	2.79454e+06	3.15003e+06	4.25798e+06	3.91157e+06	3.81224e+06	3.57365e+06	2.5833e+06	1.9825e+06	3.56999e+06	2.27962e+06	3.49564e+06	3.57768e+06	3.36198e+06	3.77293e+06	--	--	--	-	-	-	-
FAHFA (3:0/16:0)	C19 H36 O4	10.543	327.254	2.31323e+06	1.35175e+07	1.71685e+06	2.99456e+06	2.40027e+06	351534	218413	281471	340136	465718	377607	3.48889e+06	806434	1.59497e+07	584255	779478	913307	1.05308e+06	--	--	--	-	-	-	-
FAHFA (3:0/26:4)	C29 H48 O4	7.724	459.347	1.172e+07	3.46886e+07	6.99476e+06	7.12682e+06	1.53999e+06	2.97612e+06	3.08036e+06	3.66286e+06	3.46961e+06	3.13512e+06	2.30011e+06	1.46585e+06	3.27096e+06	2.03141e+06	3.19436e+06	3.3094e+06	3.18431e+06	3.71273e+06	--	--	--	-	-	-	-
Famciclovir	C14 H19 N5 O4	1.523	322.16	7.64204e+07	3.31796e+07	5.78736e+07	6.98705e+07	1.06404e+08	7.70788e+07	7.30096e+07	1.13291e+08	7.97751e+07	7.93932e+07	1.00464e+08	4.79189e+08	144863547	3.83783e+08	1.84093e+08	1.1241e+08	9.41219e+07	7.55212e+07	Imidazopyrimidines	104227-87-4	HMDB0014570	-	-	-	-
Fenbendazole sulfoxide	C15 H13 N3 O3 S	1.494	314.055	3.03068e+07	3.43423e+07	1.03698e+07	3.10275e+07	4.87138e+06	9.0733e+06	1.10106e+07	1.29675e+07	9.83069e+06	6.04355e+06	272344	1.90373e+08	5.96543e+06	1.30144e+08	1.27392e+07	1.52216e+07	1.28475e+07	1.83802e+07	Benzimidazoles	53716-50-0	HMDB0031812	-	-	-	-
Ferulic acid	C10 H10 O4	5.651	193.054	2.72847e+07	2.86714e+07	1.29918e+07	2.78974e+07	1.02599e+07	3.33073e+06	3.19393e+06	2.34381e+06	1.69689e+06	2.69574e+06	3.16814e+06	6.6408e+06	2.36164e+06	1.98397e+07	1.01445e+06	3.46206e+06	2.03895e+06	2.79324e+06	Cinnamic acids and derivatives	537-98-4	HMDB0000954	C01494	ko01100//Metabolic pathways;ko01110//Biosynthesis of secondary metabolites	Global and overview maps	Metabolism
Fexofenadine	C32 H39 N O4	5.35	502.287	2.09695e+07	2.56043e+07	4.23027e+07	7.50594e+07	2.46181e+07	2.80132e+07	4.89307e+07	2.46888e+07	7.27409e+07	6.95474e+07	1.53976e+07	1.20941e+07	1.79953e+07	1.58133e+07	1.3439e+07	5.52399e+07	4.8493e+07	6.41984e+07	Benzene and substituted derivatives	83799-24-0	HMDB0005030	C06999	ko04976//Bile secretion	Digestive system	Organismal Systems
FIBF-d7	C23 H22 [2]H7 F N2 O	9.098	376.281	4.66671e+06	6.13563e+06	3.72809e+06	5.46722e+06	2.16764e+06	982186	519949	387228	1.14563e+06	297738	388995	987321	916632	8.76764e+06	614247	2.62248e+06	1.54388e+06	2.04401e+06	--	--	--	-	-	-	-
Flavin mononucleotide (FMN)	C17 H21 N4 O9 P	5.582	455.102	2.33591e+07	2.30611e+07	4.74323e+06	1.38569e+07	1.0119e+07	7.19222e+06	4.44887e+06	1.23408e+07	1.22035e+07	4.35097e+07	4.07999e+06	1.78094e+07	2.73949e+06	6.76442e+07	2.8001e+06	4.83684e+06	4.50455e+06	4.67553e+06	--	--	--	-	-	-	-
FLK	C21 H34 N4 O4	5.352	407.265	1.29373e+07	2.56446e+07	6.15279e+07	3.44613e+07	1.03735e+07	3.54099e+06	6.62166e+06	2.85407e+06	1.12527e+07	3.87081e+06	1.35189e+06	8.0937e+06	4.92077e+06	7.13682e+06	2.73932e+06	6.10124e+06	5.88789e+06	4.93338e+06	--	--	--	-	-	-	-
Flunitrazepam-d3	C16 H9 [2]H3 F N3 O3	4.865	317.113	3.76122e+06	2.9509e+06	2.48865e+06	2.88205e+06	3.17874e+06	4.67356e+06	2.2112e+06	6.95749e+06	3.70834e+06	2.23231e+06	3.08849e+06	1.2452e+06	983357	4.65631e+06	2.058e+06	3.92999e+06	3.11621e+06	2.31156e+06	--	--	--	-	-	-	-
Fluperlapine	C19 H20 F N3	6.37	310.179	2.76355e+06	3.01186e+06	1.55508e+06	3.05606e+06	4.56862e+06	2.16416e+06	1.83812e+06	3.27832e+06	3.33563e+06	2.62434e+06	2.75547e+06	4.3011e+06	3.34032e+06	3.48545e+06	3.35976e+06	3.21576e+06	2.9968e+06	3.54812e+06	--	--	--	-	-	-	-
Fluprostenol serinol amide	C26 H36 F3 N O7	11.925	554.223	8.81421e+06	2.08303e+06	3.27188e+07	5.72259e+06	1.92326e+06	4.39379e+07	1.25975e+07	2.57772e+07	1.50651e+07	1.55468e+07	5.19922e+07	1.31391e+06	2.80638e+07	534455	1.8776e+07	6.00011e+07	5.09911e+07	4.21683e+07	--	--	--	-	-	-	-
FMH	C20 H27 N5 O4 S	4.677	434.189	378681643	3.96729e+08	3.37538e+08	3.59508e+08	1500167244	1.37456e+07	1.13373e+07	3.95899e+06	1.1121e+07	1.0922e+07	3.12278e+07	7.93942e+07	2.25415e+07	150167731	1.02931e+08	1.70434e+08	1.78339e+08	1.69879e+08	--	--	--	-	-	-	-
FMK	C20 H32 N4 O4 S	4.929	407.213	5.01135e+07	6.20255e+07	9.48967e+07	8.86429e+07	3.55625e+07	9.99154e+07	1.07058e+08	3.99766e+07	1.11965e+08	143988537	5.84915e+07	2.56117e+07	4.13356e+07	3.88496e+07	3.02799e+07	6.91817e+07	6.32117e+07	8.46068e+07	--	--	--	-	-	-	-
FNK	C19 H29 N5 O5	7.51	408.217	1.12074e+07	3.7562e+06	3.48633e+06	3.25532e+06	1.02602e+07	1.79977e+06	1.66029e+06	1.59411e+06	2.31918e+06	2.21315e+06	676521	1.49852e+07	3.07511e+06	1.12753e+07	2.33166e+06	2.25171e+06	1.70523e+06	2.2609e+06	--	--	--	-	-	-	-
Folinic acid	C20 H23 N7 O7	5.006	474.173	1.16284e+06	1.47217e+06	3.45513e+06	1.08933e+06	1.46602e+08	2.83456e+07	3.55879e+07	4.17465e+07	2.97988e+07	3.59171e+07	9.82537e+07	2.57292e+08	1.52255e+08	261289774	1.6466e+08	6.67266e+07	4.36155e+07	6.55636e+07	Pteridines and derivatives	-	HMDB0062757	C03479	ko01100//Metabolic pathways;ko00670//One carbon pool by folate	Global and overview maps;Metabolism of cofactors and vitamins	Metabolism
Formononetin	C16 H12 O4	5.306	267.065	6.21688e+07	6.5689e+07	2.36921e+07	4.29034e+07	3.0134e+07	4.64624e+06	4.01019e+06	7.05804e+06	3.96912e+06	5.93285e+06	3.24595e+06	1.77779e+07	3.49801e+06	3.74119e+07	4.06109e+06	3.96739e+06	4.91136e+06	5.14687e+06	Isoflavonoids	485-72-3	HMDB0005808	C00858	ko01110//Biosynthesis of secondary metabolites	Global and overview maps	Metabolism
Formononetine	C16 H12 O4	4.792	267.065	1.77778e+07	2.46687e+07	1.2013e+07	1.85642e+07	7.69111e+06	6.04579e+06	4.49799e+06	3.80632e+06	5.83927e+06	4.53385e+06	4.11476e+06	2.23977e+07	3.07111e+06	1.00524e+07	4.45604e+06	3.55213e+06	2.73472e+06	3.90361e+06	--	--	--	-	-	-	-
FPH	C20 H25 N5 O4	5.242	382.182	977392	1.32955e+06	1.97076e+06	1.38929e+06	1.99072e+06	1.24034e+06	1.03933e+06	1.00285e+06	1.31592e+06	1.11044e+06	750934	2.6429e+06	1.76323e+06	2.21831e+06	1.27242e+06	1.46402e+06	1.83257e+06	1.25863e+06	--	--	--	-	-	-	-
FPK	C20 H30 N4 O4	5.742	391.233	436948	451619	247741	311135	306395	2.17933e+06	148475	208514	238519	198437	427110	950175	471983	1.05791e+06	629605	458421	286913	282951	--	--	--	-	-	-	-
FQH	C20 H26 N6 O5	4.951	431.203	8.07728e+06	2.28136e+06	3.02581e+07	1.25389e+07	776126	816982	1.01082e+06	723048	766587	729689	590551	894329	866655	1.42106e+06	659009	748140	712279	793063	--	--	--	-	-	-	-
FRH	C21 H30 N8 O4	7.425	917.486	3.50717e+06	772537	571761	1.44495e+06	2.9618e+06	349535	5.01113e+06	748207	409724	368587	430121	7.10234e+06	498346	4.05616e+06	518732	379668	403819	424696	--	--	--	-	-	-	-
Fumonisin B1	C34 H59 N O15	6.001	722.394	8.98505e+06	3.3665e+06	1.08055e+07	8.43277e+06	5.22578e+06	929768	1.35887e+06	1.39302e+06	1.27647e+06	904198	1.58939e+06	3.70554e+07	1.6994e+07	4.08617e+07	582302	6.22015e+06	7.73985e+06	8.00705e+06	Carboxylic acids and derivatives	116355-83-0	HMDB0034702	-	-	-	-
Furanyl fentanyl 3-furancarboxamide isomer-d5	C24 H21 [2]H5 N2 O2	5.458	380.243	1.80701e+06	2.94595e+06	1.35081e+06	1.025e+06	1.0939e+06	734890	844172	703611	793507	824586	502975	1.94994e+06	809156	1.4011e+06	834476	1.04116e+06	739145	775049	--	--	--	-	-	-	-
Gabexate	C16 H23 N3 O4	4.85	322.176	1.72012e+07	1.31058e+07	1.06156e+07	1.42796e+07	1.16069e+07	4.40503e+06	5.76505e+06	4.86537e+06	7.41513e+06	5.60935e+06	4.56224e+06	1.07284e+07	6.35442e+06	1.09822e+07	4.21092e+06	8.64387e+06	7.46339e+06	7.70342e+06	--	--	--	-	-	-	-
Galanthamine	C17 H21 N O3	1.525	288.155	4.15772e+07	3.65669e+07	2.31327e+07	4.45018e+07	4.38535e+07	3.13942e+07	2.52475e+07	1.94636e+07	1.75844e+07	3.2121e+07	2.39801e+07	2.8813e+07	4.18082e+07	4.96797e+07	4.86503e+07	2.8394e+07	2.89104e+07	4.45385e+07	Amaryllidaceae alkaloids	357-70-0	HMDB0014812	C08526	ko01110//Biosynthesis of secondary metabolites	Global and overview maps	Metabolism
gamma-Glutamylleucine	C11 H20 N2 O5	5.129	261.144	3.9408e+07	4.58492e+07	1.06298e+08	8.17135e+07	7.22753e+07	1.54519e+08	1.97866e+08	1.04e+08	2.76328e+08	2.07719e+08	6.98994e+07	1.10551e+07	5.42826e+07	2.51531e+07	3.53392e+07	1.26365e+08	1.12278e+08	107481992	Carboxylic acids and derivatives	2566-39-4	HMDB0011171	-	-	-	-
gamma-Glutamylmethionine	C10 H18 N2 O5 S	4.878	279.1	1.76041e+07	2.0892e+07	3.54834e+07	1.50609e+07	2.5571e+07	6.18595e+07	3.16907e+07	1.36626e+07	5.85632e+07	3.68806e+07	1.07532e+07	4.16829e+07	1.00468e+08	1.75853e+07	4.98462e+07	6.31975e+07	5.46466e+07	7.14819e+07	Carboxylic acids and derivatives	17663-87-5	HMDB0034367	-	-	-	-
gamma-Glutamyltyrosine	C14 H18 N2 O6	4.967	311.123	1.71984e+07	1.96999e+07	4.61932e+07	2.10313e+07	1.21909e+08	1.93695e+08	7.52482e+07	2.83359e+08	9.73358e+07	2.21199e+08	9.46469e+07	4.90672e+07	6.92848e+07	2.57573e+07	5.05376e+07	8.59943e+07	1.03109e+08	8.25068e+07	Carboxylic acids and derivatives	7432-23-7	HMDB0011741	-	-	-	-
gamma-Glu-Tyr	C14 H18 N2 O6	1.604	327.119	1.27776e+07	9.20466e+06	2.85303e+06	1.99668e+07	4.38732e+06	4.77957e+06	631477	561098	773809	3.28777e+06	1.31632e+06	6.37126e+06	3.44112e+06	8.10114e+06	914645	2.63186e+06	1.72192e+06	2.12036e+06	Carboxylic acids and derivatives	7432-23-7	HMDB0011741	-	-	-	-
Gatifloxacin	C19 H22 F N3 O4	1.467	358.16	1.31676e+07	9.66312e+06	5.44939e+06	1.10017e+07	1.97276e+07	6.64876e+06	1.12978e+07	9.45214e+06	2.53622e+07	1.52841e+07	2.09512e+07	9.40576e+07	2.91678e+07	3.21039e+08	8.30386e+07	3.57241e+07	3.28633e+07	3.04922e+07	Quinolines and derivatives	112811-59-3	HMDB0015178	-	-	-	-
Gelsemine	C20 H22 N2 O2	4.663	323.182	875880	454095	1.43675e+06	750617	2.60447e+06	1.55687e+06	2.47718e+06	2.57533e+06	2.57563e+06	2.12639e+06	2.44167e+06	2.72143e+06	3.63123e+06	2.91865e+06	3.56597e+06	2.61858e+06	1.97197e+06	2.2262e+06	--	--	--	-	-	-	-
Genipin	C11 H14 O5	6.159	207.066	2.02248e+07	2.88756e+07	1.32136e+07	2.79241e+07	6.09603e+06	6.57784e+06	801962	2.21911e+06	7.39385e+06	5.80328e+06	5.54257e+06	4.03911e+06	7.10984e+06	5.74017e+06	6.96072e+06	1.97914e+07	1.71183e+07	1.98839e+07	Prenol lipids	6902-77-8	HMDB0035830	-	-	-	-
Genistein	C15 H10 O5	6.112	271.059	3.57697e+07	1.10814e+08	2.02902e+08	6.02405e+07	3854081364	1.94563e+08	6.78383e+08	2.25947e+08	9.63924e+08	4.88334e+08	2.0853e+08	1296865409	6.08666e+08	1141377772	5.31157e+08	8.39584e+08	7.51454e+08	8.21482e+08	Isoflavonoids	446-72-0	HMDB0003217	-	-	-	-
Genistein 4'-O-glucuronide	C21 H18 O11	5.549	447.092	1.5216e+06	1.53153e+06	1.70411e+06	1.61343e+06	2.40521e+06	1.34278e+08	1.09432e+08	2.75883e+08	1.90199e+08	1.85119e+08	329489896	7.72264e+07	1.3377e+08	1.1875e+07	1.70439e+08	8.57219e+07	1.11317e+08	1.12511e+08	Isoflavonoids	-	HMDB0041737	-	-	-	-
Genistin	C21 H20 O10	5.537	433.113	2.06429e+06	1.77503e+06	2.19125e+06	1.79447e+06	3.62003e+07	2.49225e+07	3.36794e+07	3.59091e+07	2.92049e+07	4.59876e+07	6.07753e+07	1.74865e+07	7.75431e+07	1.26875e+07	6.38567e+07	6.83611e+07	6.59179e+07	6.67238e+07	Isoflavonoids	529-59-9	HMDB0033988	-	-	-	-
Gibberellic acid	C19 H22 O6	7.641	345.131	1.75285e+07	3.9674e+07	1.67549e+07	8.40779e+07	2.4223e+07	3.78862e+06	2.69577e+06	4.5243e+06	4.03253e+06	4.03258e+06	3.04587e+06	2.02849e+06	4.22471e+06	2.92679e+06	3.97925e+06	4.09623e+06	3.77098e+06	4.57291e+06	Prenol lipids	1977-06-05	HMDB0003559	C01699	ko01110//Biosynthesis of secondary metabolites	Global and overview maps	Metabolism
Gibberellin A7	C19 H22 O5	5.699	329.136	6.59628e+07	4.67555e+07	1.04718e+07	4.44279e+07	8.23311e+07	7.12728e+06	5.05487e+06	6.42016e+06	5.07641e+06	5.60116e+06	7.61449e+06	5.12318e+07	1.99864e+06	1.17937e+08	9.10609e+06	1.02189e+07	8.48764e+06	9.54754e+06	--	--	--	C11867	ko01110//Biosynthesis of secondary metabolites	Global and overview maps	Metabolism
GLK	C14 H28 N4 O4	5.721	317.218	1.25901e+06	924072	796057	943387	921973	1.06581e+08	397536	490439	569878	528463	2.17881e+06	2.23488e+06	1.11014e+06	2.48828e+06	986009	703565	674839	717397	--	--	--	-	-	-	-
Glucobrassicin	C16 H20 N2 O9 S2	5.085	447.059	1.56255e+06	2.18121e+06	2.74499e+06	2.3313e+06	5.22856e+07	366772	353257	258981	512601	370223	242829	4.55267e+06	503865	3.77859e+06	605578	1.04281e+06	754992	734590	Carbohydrates and carbohydrate conjugates	4356-52-9	HMDB0030243	C05837	ko01110//Biosynthesis of secondary metabolites;ko00380//Tryptophan metabolism;ko01210//2-Oxocarboxylic acid metabolism	Amino acid metabolism;Global and overview maps	Metabolism
Gluconic acid	C6 H12 O7	1.368	195.051	1.95665e+08	2.0595e+08	1.67071e+09	2.68011e+08	4.26264e+08	1.53394e+09	4.94753e+08	1.70998e+09	7.14426e+08	4.56379e+08	5.95487e+08	4.75838e+07	1.0824e+08	5.16893e+08	2.92645e+08	3.3864e+08	3.0108e+08	3.43946e+08	Organooxygen compounds	526-95-4	HMDB0000625	C00257	ko01100//Metabolic pathways;ko01110//Biosynthesis of secondary metabolites;ko01120//Microbial metabolism in diverse environments;ko01130//Biosynthesis of antibiotics;ko01200//Carbon metabolism;ko00030//Pentose phosphate pathway	Carbohydrate metabolism;Global and overview maps	Metabolism
Glucose-6-phosphate	C6 H13 O9 P	5.381	259.028	2.35249e+07	2.67503e+07	1.1293e+07	1.77861e+07	2.90844e+07	1.55739e+08	1.40427e+08	1.19019e+08	8.39293e+07	9.15075e+07	2.92488e+07	2.08245e+08	1.83379e+07	9.75222e+08	1.54446e+07	5.81353e+07	6.79894e+07	7.31319e+07	Organooxygen compounds	56-73-5	HMDB0001401	C00092	ko01100//Metabolic pathways;ko01130//Biosynthesis of antibiotics;ko05230//Central carbon metabolism in cancer;ko04917//Prolactin signaling pathway;ko00500//Starch and sucrose metabolism;ko04931//Insulin resistance;ko04973//Carbohydrate digestion and absorption;ko00562//Inositol phosphate metabolism;ko04918//Thyroid hormone synthesis;ko00524//Neomycin, kanamycin and gentamicin biosynthesis;ko04911…	Biosynthesis of other secondary metabolites;Cancers;Carbohydrate metabolism;Digestive system;Endocrine and metabolic diseases;Endocrine system;Global and overview maps	Human Diseases;Metabolism;Organismal Systems
Glu-Gln	C10 H17 N3 O6	1.475	274.104	1.22866e+08	1.08216e+08	1.81719e+08	1.51933e+08	1.26353e+08	1.13466e+08	5.71826e+07	4.62244e+07	5.10313e+07	1.0045e+08	3.43254e+07	1.21955e+08	3.36198e+07	3.90878e+07	3.75789e+07	6.14616e+07	5.11285e+07	6.23587e+07	Carboxylic acids and derivatives	26848-14-6	HMDB0028817	-	-	-	-
Glutaconic acid	C5 H6 O4	1.579	129.019	5.12798e+08	3.48795e+08	2.93126e+08	4.90457e+08	3.16556e+08	4.75653e+07	4.99716e+07	2.74067e+07	3.31713e+07	4.26595e+07	1.64119e+07	3.15672e+08	5.44366e+07	1.3019e+09	3.47579e+07	7.42137e+07	6.58484e+07	6.15462e+07	Carboxylic acids and derivatives	1724-02-3	HMDB0000620	-	-	-	-
Glu-Thr	C9 H16 N2 O6	1.483	249.108	7.15837e+07	6.54927e+07	1.17548e+08	9.37839e+07	1.05833e+08	1.25951e+08	1.09989e+08	1.11445e+08	1.1954e+08	1.05735e+08	8.32703e+07	7.2841e+07	7.16752e+07	5.98522e+07	9.55404e+07	8.63631e+07	1.35038e+08	6.96086e+07	Carboxylic acids and derivatives	6875-80-5	HMDB0028829	-	-	-	-
Glu-Val-Phe	C19 H27 N3 O6	5.622	189.088	3.9624e+07	4.13626e+07	8.81184e+07	5.53201e+07	5.2447e+07	1.62198e+07	3.85751e+07	5.22933e+06	4.08667e+07	3.33425e+07	1.76163e+07	4.10659e+07	6.60114e+07	4.04591e+07	2.09971e+07	49939093	5.4464e+07	5.14097e+07	--	--	--	-	-	-	-
Glycerophosphocholine	C8 H20 N O6 P	5.505	258.112	1.99087e+06	2.19318e+06	740930	1.61307e+06	3.45886e+06	705449	1.27775e+06	628323	699771	734193	1.77567e+06	4.80626e+06	1.25286e+06	3.85704e+06	2.2199e+06	982786	1.14826e+06	606181	Glycerophospholipids	-	HMDB0011290	C00670	ko00564//Glycerophospholipid metabolism;ko05231//Choline metabolism in cancer;ko00565//Ether lipid metabolism	Cancers;Lipid metabolism	Human Diseases;Metabolism
Glycerophospho-N-palmitoyl ethanolamine	C21 H44 N O7 P	8.322	454.292	9.61859e+06	2.38296e+07	7.16993e+06	1.26353e+07	975775	4.62407e+06	2.68694e+06	4.81858e+07	8.42985e+06	8.32914e+06	1.9712e+06	2.1074e+06	1.19213e+07	1.17654e+06	3.46537e+06	6.9802e+06	4.16051e+06	5.47879e+06	--	--	--	-	-	-	-
Glycitein	C16 H12 O5	5.959	285.075	4.39784e+08	1.15512e+08	1.57626e+08	8.51202e+07	3.16643e+08	2.37247e+08	2.86314e+08	6.46274e+07	183878324	1.33728e+08	1.48446e+08	1301151737	3.81443e+08	766234667	4.54893e+08	2.24812e+08	2.2941e+08	2.17406e+08	Isoflavonoids	40957-83-3	HMDB0005781	C14536	ko01110//Biosynthesis of secondary metabolites	Global and overview maps	Metabolism
Glycocholic acid	C26 H43 N O6	7.04	466.315	1.25844e+08	1.20099e+08	1.17692e+08	1.40159e+07	4.10258e+07	1.85504e+08	4.50298e+08	5.41404e+08	6.51185e+08	2.75551e+08	3.92334e+08	2.73192e+07	2.88896e+08	2.82898e+07	113857482	3.58892e+08	4.23375e+08	3.84407e+08	Steroids and steroid derivatives	68753-51-5	HMDB0000331	C01921	ko01100//Metabolic pathways;ko04976//Bile secretion;ko00120//Primary bile acid biosynthesis	Digestive system;Global and overview maps;Lipid metabolism	Metabolism;Organismal Systems
Glycodeoxycholic Acid (hydrate)	C26 H43 N O5	6.866	484.274	3.29552e+07	2.8992e+08	2.2616e+08	4.54636e+07	8.00008e+06	1.86912e+08	1.02073e+07	9.20791e+06	1.36485e+07	6.06197e+06	2.33583e+08	2.12322e+07	6.79051e+06	5.29165e+07	8.41244e+06	8.11887e+06	6.42401e+06	1.00801e+07	--	--	--	-	-	-	-
Glycoursodeoxycholic acid	C26 H43 N O5	7.538	448.306	7.16762e+06	1.06696e+07	2.86986e+07	1.08454e+07	8.03926e+06	3.53037e+06	1.2222e+07	4.58743e+06	3.66335e+06	3.77655e+06	3.09782e+06	2.54922e+06	4.0332e+06	3.65684e+06	3.93722e+06	3.84675e+06	3.58463e+06	4.55704e+06	Steroids and steroid derivatives	64480-66-6	HMDB0000708	-	-	-	-
Glycyl-L-leucine	C8 H16 N2 O3	5.143	187.109	1.06399e+08	2.35381e+08	1.4008e+08	2.59771e+08	3.35913e+07	8.98556e+07	7.49724e+07	4.30069e+07	5.51476e+07	6.30708e+07	2.98713e+07	1.7291e+07	1.40876e+07	1.83497e+07	1.75098e+07	3.45156e+07	3.46426e+07	3.6685e+07	Carboxylic acids and derivatives	-	HMDB0028929	-	-	-	-
Gly-Tyr	C11 H14 N2 O4	4.415	239.102	7.81624e+06	1.4101e+07	1.45906e+07	1.38559e+07	2.39785e+06	4.30867e+07	1.60506e+07	1.29197e+07	4.45727e+07	2.67588e+07	9.92776e+06	6.10084e+06	1.80593e+07	3.02716e+06	1.29631e+07	2.15225e+07	2.01961e+07	2.00653e+07	Carboxylic acids and derivatives	658-79-7	HMDB0028853	-	-	-	-
Gly-Tyr-Ala	C14 H19 N3 O5	5.039	308.125	1.54777e+07	2.50363e+07	1.88089e+07	5.83072e+07	2.06598e+07	1.40378e+07	8.00272e+06	7.96931e+06	6.27153e+06	1.17361e+07	4.80402e+06	7.67869e+06	2.52834e+06	1.22948e+07	2.14463e+06	4.71665e+06	4.92458e+06	5.61937e+06	--	--	--	-	-	-	-
GNK	C12 H23 N5 O5	1.22	318.177	562779	515959	3.0816e+06	852660	501591	1.254e+06	1.9198e+06	895876	2.32855e+06	718941	333448	411806	402919	569060	431515	954667	1.42599e+06	830878	--	--	--	-	-	-	-
GPH	C13 H19 N5 O4	4.809	310.15	937189	1.10171e+06	1.14926e+06	849846	2.47835e+06	813156	2.91781e+06	2.47668e+06	376021	1.2195e+06	1.75757e+06	3.78399e+06	3.06267e+06	5.36259e+06	3.93221e+06	2.1426e+06	2.37877e+06	1.3743e+06	--	--	--	-	-	-	-
GPK	C13 H24 N4 O4	1.455	319.197	1.17661e+07	1.19342e+07	2.40603e+07	1.87787e+07	7.20295e+06	1.28039e+07	1.05963e+07	4.71228e+06	1.04103e+07	1.44688e+07	4.65061e+06	5.45696e+06	1.04164e+07	4.76324e+06	4.0977e+06	1.35144e+07	1.00479e+07	1.42974e+07	--	--	--	-	-	-	-
GQH	C13 H20 N6 O5	4.967	341.156	1.70727e+07	1.99473e+06	7.73037e+06	2.11089e+06	2.76954e+07	6.90702e+06	9.37827e+06	7.40202e+06	6.71388e+06	5.48414e+06	1.3196e+07	7.35528e+07	3.63236e+07	4.86022e+07	3.90243e+07	1.69163e+07	1.49684e+07	1.23506e+07	--	--	--	-	-	-	-
Guanidinosuccinic acid	C5 H9 N3 O4	5.835	176.065	1.58073e+07	2.55514e+07	1.24314e+07	2.30803e+07	6.09685e+06	674832	1.26465e+06	1.41725e+06	1.54016e+06	1.14672e+06	856766	3.64612e+06	1.5228e+06	3.20579e+06	2.33641e+06	4.34859e+06	4.49304e+06	3.34106e+06	Carboxylic acids and derivatives	6133-30-8	HMDB0003157	-	-	-	-
Guanine	C5 H5 N5 O	1.475	152.059	3.89389e+07	4.72406e+07	3.40237e+07	4.81112e+07	1.9851e+07	5.38262e+06	1.03142e+07	1.00702e+07	1.00917e+07	6.48444e+06	5.89662e+06	1.53521e+07	6.21142e+06	1.46331e+07	1.05616e+07	1.21169e+07	1.07741e+07	1.05837e+07	Imidazopyrimidines	73-40-5	HMDB0000132	C00242	ko01100//Metabolic pathways;ko00230//Purine metabolism	Global and overview maps;Nucleotide metabolism	Metabolism
Guanosine	C10 H13 N5 O5	3.326	282.084	8.36358e+08	1.1936e+09	7.23507e+08	1.10581e+09	3.99168e+08	1.29288e+08	1.94382e+08	5.37562e+07	1.4193e+08	1.00903e+08	2.82163e+07	1.1674e+08	1.4431e+07	4.76495e+08	4.18012e+07	1.12197e+08	1.28806e+08	1.37189e+08	Purine nucleosides	118-00-3	HMDB0000133	C00387	ko01100//Metabolic pathways;ko00230//Purine metabolism	Global and overview maps;Nucleotide metabolism	Metabolism
Halometasone	C22 H27 Cl F2 O5	6.021	445.155	751919	646270	411731	642847	1.13315e+06	1.45861e+06	2.51429e+06	1.22056e+06	2.15511e+06	1.1241e+06	2.36057e+06	3.90905e+06	741279	1.09058e+06	1.45055e+06	1.30946e+06	1.81842e+06	1.42304e+06	--	--	--	-	-	-	-
Haloperidol metabolite II	C21 H25 Cl F N O2	5.39	378.166	1.44382e+07	1.47474e+07	3.8008e+07	1.81629e+07	4.52065e+07	5.20047e+07	6.33424e+07	6.85384e+07	4.73635e+07	7.65568e+07	3.35541e+07	7.24869e+07	4.05103e+07	9.45376e+07	3.60014e+07	6.24164e+07	4.68849e+07	6.70478e+07	--	--	--	-	-	-	-
Hematoxylin	C16 H14 O6	5.647	301.072	4.3295e+07	1.39323e+08	3.93501e+07	1.48901e+08	4.10603e+06	647567	542899	848313	576497	729724	567304	4.43201e+06	795464	6.3555e+06	999955	1.94676e+06	1.69376e+06	3.0386e+06	--	--	--	-	-	-	-
Heptadecanoic Acid	C17 H34 O2	7.36	293.247	4.93262e+06	4.1148e+06	4.85364e+06	7.60312e+06	1.79854e+06	5.15684e+06	2.29206e+06	2.14947e+06	7.33532e+06	3.89004e+06	806734	1.3265e+06	3.37205e+06	1.22226e+06	1.71202e+06	8.42673e+06	6.59895e+06	5.71908e+06	Fatty Acyls	3546-17-6	HMDB0006497	-	-	-	-
Hesperetin	C16 H14 O6	6.069	303.086	2.02712e+06	1.8519e+06	1.60077e+06	1.491e+06	1.68739e+06	1.39213e+06	1.39087e+06	887879	2.23259e+06	1.81666e+06	2.17948e+06	2.37953e+06	1.27548e+06	4.40908e+06	1.86052e+06	1.75807e+06	2.0102e+06	1.47927e+06	Flavonoids	520-33-2	HMDB0005782	-	-	-	-
Hexadecanamide	C16 H33 N O	9.629	256.263	1511209325	1671422448	8.49164e+08	1208174940	3545027131	1458108952	1684554463	1239646013	1385681573	1333602277	1231182766	4086178977	2251199511	3189231055	2284199879	1736395504	1636558135	1581110441	Fatty Acyls	629-54-9	HMDB0012273	-	-	-	-
Hexadecanedioic acid	C16 H30 O4	7.944	285.207	2.36162e+08	4.5306e+08	1.69293e+08	2.21732e+08	6.36116e+07	3.60053e+06	4.09541e+06	3.91335e+06	3.80164e+06	3.60272e+06	2.492e+06	7.38088e+07	3.66983e+06	7.28238e+07	3.62806e+06	3.6159e+06	3.57991e+06	3.96589e+06	Fatty Acyls	42150-38-9	HMDB0000712	C19615	ko01100//Metabolic pathways	Global and overview maps	Metabolism
HLK	C18 H32 N6 O4	5.8	199.131	1.58426e+07	1.75259e+07	8.67281e+06	1.54914e+07	7.22969e+06	1.46366e+07	3.24856e+06	2.77521e+06	3.44496e+06	2.70432e+06	2.07096e+06	3.89869e+06	1.20491e+07	7.79311e+06	5.07941e+06	4.57176e+06	4.79365e+06	4.61701e+06	--	--	--	-	-	-	-
HMH	C17 H25 N7 O4 S	6.56	424.176	2.12647e+06	1.37908e+06	1.81904e+06	1.41671e+06	3.16246e+07	1.37121e+06	2.26832e+06	2.11589e+06	2.55947e+06	1.14351e+06	3.45289e+06	6.25058e+07	3.75387e+06	9.08121e+07	4.21829e+06	2.49693e+06	3.22072e+06	3.42675e+06	--	--	--	-	-	-	-
HMK	C17 H30 N6 O4 S	4.995	415.204	359026	329711	581604	415756	455451	1.68074e+06	900781	536402	363161	1.95835e+06	331231	479338	508421	359923	337805	392020	345107	443465	--	--	--	-	-	-	-
HNH	C16 H22 N8 O5	4.786	407.177	574637	732793	819731	643280	890373	878303	1.08296e+06	906268	582218	614581	761711	1.14469e+06	1.13096e+06	727467	1.62958e+06	1.25466e+06	840958	1.12374e+06	--	--	--	-	-	-	-
HNK	C16 H27 N7 O5	5.13	380.203	5.77011e+06	626696	1.42726e+07	9.38205e+06	609480	443067	1.17777e+06	334109	7.77773e+06	3.11454e+06	308772	615060	458008	851983	304650	3.1343e+06	2.50365e+06	2.39179e+06	--	--	--	-	-	-	-
Homocystine	C8 H16 N2 O4 S2	5.054	287.07	1.97863e+06	912028	9.02505e+06	1.22786e+06	2.22125e+06	1.33033e+06	1.12663e+06	1.25844e+06	1.20638e+06	1.34995e+06	1.86518e+06	3.57607e+06	2.6013e+06	3.77711e+06	2.43993e+06	1.54303e+06	1.05942e+06	1.68552e+06	Carboxylic acids and derivatives	870-93-9	HMDB0000575	-	-	-	-
Homoharringtonine	C29 H39 N O9	5.452	546.277	1.0155e+07	1.39205e+07	2.79837e+07	9.70685e+06	2.802e+07	1.39098e+07	3.05335e+07	1.31057e+07	2.33171e+07	1.86228e+07	1.49994e+07	1.57376e+07	1.83624e+07	5.0307e+06	6.04113e+06	2.27051e+07	1.61812e+07	2.47306e+07	--	--	--	-	-	-	-
Honokiol	C18 H18 O2	5.249	265.119	9.21381e+07	7.41433e+07	3.96244e+07	6.91915e+07	3.79334e+07	7.96253e+06	1.10517e+07	5.50446e+06	9.61973e+06	7.92063e+06	2.99757e+06	2.54667e+07	5.63176e+06	3.31632e+07	4.78837e+06	6.70416e+06	6.09003e+06	7.30105e+06	--	--	--	-	-	-	-
HPH	C17 H23 N7 O4	4.953	390.187	2.32076e+07	1.86853e+07	5.01756e+07	3.37273e+07	7.08964e+07	5.14851e+07	6.01398e+07	4.95302e+07	6.39389e+07	5.5092e+07	3.15149e+07	5.04498e+07	4.88251e+07	4.03126e+07	5.03927e+07	4.16908e+07	3.92382e+07	3.90917e+07	--	--	--	-	-	-	-
HRH	C18 H28 N10 O4	5.273	449.24	2.01937e+06	1.94754e+06	2.9245e+06	3.3673e+06	1.41559e+06	1.06626e+07	8.72528e+06	2.94977e+06	6.99927e+06	4.61218e+06	1.45175e+06	3.79355e+06	4.98208e+06	2.35601e+06	1.93462e+06	7.14021e+06	6.63385e+06	6.07359e+06	--	--	--	-	-	-	-
Hydrocodone	C18 H21 N O3	1.507	300.155	1.99367e+07	3.54121e+07	2.6594e+07	3.50846e+07	5.32434e+07	1.31326e+07	9.38492e+06	7.0309e+06	2.66346e+07	3.43158e+07	2.72683e+07	8.46228e+07	3.1475e+07	8.93208e+07	1.08631e+07	1.85618e+07	3.34736e+07	3.311e+07	Morphinans	125-29-1	HMDB0015091	-	-	-	-
Hydroxyprogesterone caproate	C27 H40 O4	8.916	429.297	5.74904e+07	2.57861e+07	2.84715e+07	2.78429e+07	3.66745e+06	7.00865e+06	5.8662e+06	4.81518e+06	4.8218e+06	3.69186e+06	2.71601e+06	6.29133e+06	3.76339e+06	4.73421e+06	7.89924e+06	2.71862e+07	2.25772e+07	1.77604e+07	Steroids and steroid derivatives	57-83-0	HMDB0001830	C00410	ko01100//Metabolic pathways;ko00140//Steroid hormone biosynthesis;ko05200//Pathways in cancer;ko04925//Aldosterone synthesis and secretion;ko04917//Prolactin signaling pathway;ko05215//Prostate cancer;ko04913//Ovarian Steroidogenesis;ko04114//Oocyte meiosis;ko04914//Progesterone-mediated oocyte maturation	Cancers;Cell growth and death;Endocrine system;Global and overview maps;Lipid metabolism	Cellular Processes;Human Diseases;Metabolism;Organismal Systems
Hyoscyamine	C17 H23 N O3	5.049	290.171	5.20275e+07	8.71108e+07	1.04396e+08	8.13551e+07	4.44605e+07	1.52077e+08	1.55979e+08	1.0564e+08	1.54124e+08	1.52312e+08	8.22741e+07	2.87946e+07	4.50485e+07	2.95676e+07	4.74898e+07	1.08454e+08	1.16803e+08	1.02018e+08	Tropane alkaloids	101-31-5	HMDB0014568	C02046	ko01100//Metabolic pathways;ko01110//Biosynthesis of secondary metabolites	Global and overview maps	Metabolism
Hypoxanthine	C5 H4 N4 O	1.95	135.031	1.31395e+09	2.11572e+09	1.49188e+09	2.33359e+08	4.35837e+08	1.65035e+06	1.20419e+07	1.51804e+06	3.38748e+07	1.93475e+07	4.00596e+06	1.03921e+08	2.22911e+07	1.82309e+08	2.34746e+07	3.8319e+07	3.78632e+07	4.47738e+07	Imidazopyrimidines	68-94-0	HMDB0000157	C00262	ko01100//Metabolic pathways;ko00230//Purine metabolism	Global and overview maps;Nucleotide metabolism	Metabolism
Idebenone	C19 H30 O5	7.015	339.213	22104941	1.97506e+07	1.67324e+07	2.89384e+07	5.44317e+06	1.73328e+06	3.35549e+06	2.28942e+06	2.27403e+06	2.17606e+06	1.82814e+06	2.67425e+06	1.25636e+06	3.00236e+06	1.8945e+06	2.83317e+06	3.52337e+06	3.04326e+06	--	--	--	-	-	-	-
Ifenprodil	C21 H27 N O2	6.213	326.215	560062	448023	278023	476086	804334	870818	798482	1.75448e+06	2.04083e+06	1.30162e+06	995085	2.25538e+06	2.89542e+06	2.37832e+06	2.55218e+06	2.21182e+06	1.69517e+06	1.9426e+06	--	--	--	-	-	-	-
IKK	C18 H37 N5 O4	5.416	388.291	2.80575e+06	2.67102e+06	2.46282e+06	2.80948e+06	3.70266e+06	5.74267e+06	6.3261e+06	4.14516e+06	4.82799e+06	5.26736e+06	2.30455e+06	1.18136e+07	5.83495e+06	1.13985e+07	4.63828e+06	5.91433e+06	5.12994e+06	8.79723e+06	--	--	--	-	-	-	-
ILK	C18 H36 N4 O4	4.859	187.141	2.92977e+07	4.33959e+07	1.02288e+08	4.70248e+07	4.29409e+07	1.81811e+07	13132544	1.26845e+07	7.32646e+07	3.69169e+07	1.22525e+07	1.59634e+07	1.91124e+07	2.02808e+07	1.09821e+07	4.884e+07	4.4528e+07	4.98689e+07	--	--	--	-	-	-	-
IMH	C17 H29 N5 O4 S	5.274	400.206	4.68596e+07	7.79318e+07	108836749	7.94688e+07	1.09871e+08	7.62782e+07	9.58416e+07	4.91549e+07	8.0233e+07	9.64269e+07	3.81486e+07	1.60207e+08	7.61254e+07	9.44681e+07	4.50662e+07	9.16991e+07	8.77196e+07	9.97655e+07	--	--	--	-	-	-	-
IMK	C17 H34 N4 O4 S	4.994	196.12	5.30486e+06	1.58298e+07	1.26064e+07	5.61839e+06	3.41884e+06	2.12923e+06	6.68508e+06	1.70491e+06	6.13885e+06	5.66385e+06	1.23274e+06	2.48711e+06	2.34603e+06	1.30908e+06	1.38992e+06	5.6447e+06	3.81874e+06	4.23809e+06	--	--	--	-	-	-	-
Indole	C8 H7 N	4.93	118.065	2.99466e+07	3.20849e+07	4.63785e+07	4.44769e+07	5.58496e+07	1.33658e+08	8.57819e+07	1.00257e+08	8.0305e+07	9.89669e+07	6.88311e+07	5.66634e+07	9.43574e+07	3.0205e+07	6.08512e+07	8.75057e+07	8.26392e+07	9.03181e+07	Heteroaromatic compounds	109-97-7	HMDB0035924	C00463	ko01100//Metabolic pathways;ko01110//Biosynthesis of secondary metabolites;ko00380//Tryptophan metabolism;ko04974//Protein digestion and absorption;ko00400//Phenylalanine, tyrosine and tryptophan biosynthesis	Amino acid metabolism;Digestive system;Global and overview maps	Metabolism;Organismal Systems
Indole-3-acetic acid	C10 H9 N O2	5.201	174.056	4.14189e+07	4.6597e+07	2.78392e+07	4.41916e+07	3.575e+07	2.47627e+07	1.56242e+07	1.99986e+07	2.14579e+07	2.59654e+07	5.21782e+06	6.53344e+07	2.03757e+07	1.33242e+08	9.4518e+06	1.8593e+07	1.52138e+07	1.74667e+07	Indoles and derivatives	87-51-4	HMDB0000197	C00954	ko01100//Metabolic pathways;ko00380//Tryptophan metabolism	Amino acid metabolism;Global and overview maps	Metabolism
Indole-3-acrylic acid	C11 H9 N O2	5.785	188.071	791061	1.94485e+06	638574	1.98313e+06	3.78302e+06	1.96674e+06	780034	1.09513e+06	517274	970425	345044	1.18289e+06	780162	1.73801e+06	956600	2.0837e+06	1.41111e+06	1.35252e+06	--	--	--	-	-	-	-
Indole-3-lactic acid	C11 H11 N O3	5.688	206.081	6.87437e+06	5.69779e+06	1.50269e+07	8.99133e+06	9.79804e+06	5.01319e+06	7.51754e+06	1.1735e+07	8.9168e+06	9.71767e+06	8.92878e+06	2.00476e+07	1.1116e+07	3.39458e+07	1.86602e+07	1.08444e+07	1.04608e+07	1.11517e+07	Indoles and derivatives	1821-52-9	HMDB0000671	-	-	-	-
Indole-3-pyruvic acid	C11 H9 N O3	2.601	204.065	1.14305e+06	770514	811942	1.15184e+06	1.95023e+06	1.32359e+06	3.26858e+06	3.16343e+06	2.58301e+06	1.76002e+06	916854	2.70235e+06	1.10489e+06	2.63601e+06	1.75258e+06	1.53049e+06	1.73656e+06	1.73752e+06	Indoles and derivatives	35656-49-6	HMDB0060484	C00331	ko01100//Metabolic pathways;ko00380//Tryptophan metabolism	Amino acid metabolism;Global and overview maps	Metabolism
Indolelactic acid	C11 H11 N O3	5.851	206.081	1.05879e+07	1.11634e+07	1.28718e+07	6.54126e+06	2.50109e+07	5.88634e+06	1.75752e+07	1.68581e+07	1.76974e+07	1.54433e+07	8.44868e+06	2.97943e+07	3.23784e+07	1.39063e+07	3.21178e+07	2.25085e+07	2.24698e+07	2.0444e+07	Indoles and derivatives	1821-52-9	HMDB0000671	C02043	ko00380//Tryptophan metabolism	Amino acid metabolism	Metabolism
INK	C16 H31 N5 O5	5.71	374.239	1.60857e+06	1.021e+06	1.04079e+06	1.07821e+06	2.8909e+06	3.42334e+07	1.58344e+06	553240	620089	575025	2.37057e+06	2.43179e+06	2.50535e+06	2.70752e+06	1.07289e+06	765556	734298	780606	--	--	--	-	-	-	-
Inosine	C10 H12 N4 O5	3.394	269.088	6.0648e+07	5.87922e+07	6.59157e+07	77240927	6.6822e+07	2.82705e+07	6.86506e+07	2.64998e+07	1.0695e+08	3.62868e+07	8.17851e+06	9.38103e+06	1.23318e+07	9.18438e+07	1.57666e+07	5.55473e+07	5.31887e+07	5.37096e+07	Purine nucleosides	58-63-9	HMDB0000195	C00294	ko01100//Metabolic pathways;ko00230//Purine metabolism	Global and overview maps;Nucleotide metabolism	Metabolism
Inosine-5'-monophosphate (IMP)	C10 H13 N4 O8 P	5.065	347.037	3.3806e+06	3.54033e+06	7.25861e+06	6.00496e+06	3.74662e+06	1.83014e+07	1.94559e+07	2.4866e+07	2.75179e+07	3.0872e+07	1.71762e+07	6.5285e+06	1.20791e+07	7.68424e+06	9.27454e+06	1.23624e+07	1.41632e+07	1.43113e+07	--	--	--	-	-	-	-
Inositol	C6 H12 O6	1.43	239.077	1.24013e+08	8.73359e+07	9.88856e+07	7.44901e+07	1.10239e+08	3.69449e+07	3.73471e+07	5.00029e+07	3.58718e+07	3.81618e+07	3.51241e+07	6.40921e+08	1.02952e+08	9.42374e+08	7.69798e+07	4.76037e+07	2.28208e+07	4.60891e+07	Organooxygen compounds	87-89-8	HMDB0000211	C00137	ko01100//Metabolic pathways;ko01120//Microbial metabolism in diverse environments;ko01130//Biosynthesis of antibiotics;ko02010//ABC transporters;ko00052//Galactose metabolism;ko00053//Ascorbate and aldarate metabolism;ko00562//Inositol phosphate metabolism;ko04070//Phosphatidylinositol signaling system	Carbohydrate metabolism;Global and overview maps;Membrane transport;Signal transduction	Environmental Information Processing;Metabolism
IPH	C17 H27 N5 O4	4.832	183.608	1.19815e+06	1.05245e+06	3.47768e+06	1.23248e+06	679980	4.3362e+06	4.6453e+06	4.16698e+06	2.61517e+06	1.50231e+07	2.07391e+06	490533	555649	685428	475807	2.40005e+06	2.31192e+06	2.06714e+06	Phenols	108-95-2	HMDB0000228	C00146	ko01120//Microbial metabolism in diverse environments;ko00350//Tyrosine metabolism;ko04974//Protein digestion and absorption;ko01220//Degradation of aromatic compounds	Amino acid metabolism;Digestive system;Global and overview maps	Metabolism;Organismal Systems
IPK	C17 H32 N4 O4	5.026	340.223	7.10843e+07	8.02927e+07	1.19962e+08	9.70601e+07	3.66388e+07	2.30861e+07	5.81373e+07	2.11863e+07	6.3269e+07	4.13273e+07	1.35687e+07	5.77587e+07	2.98917e+07	6.41115e+07	2.61512e+07	5.1634e+07	4.35948e+07	4.17683e+07	--	--	--	-	-	-	-
IQH	C17 H28 N6 O5	4.866	397.213	3.94151e+06	3.97514e+06	1.36656e+06	2.41615e+06	1.14837e+06	291334	187558	301062	350559	295669	217627	319958	300994	285580	229379	310677	341356	297701	--	--	--	-	-	-	-
IRH	C18 H32 N8 O4	7.528	447.252	1.49613e+07	3.14948e+07	2.9961e+07	5.77274e+06	2.25283e+07	604951	3.8092e+06	788912	975750	1.33422e+06	429301	1.10605e+06	529187	2.61308e+06	605618	845545	1.33347e+06	827613	--	--	--	-	-	-	-
Irinotecan	C33 H38 N4 O6	5.64	565.305	1.47114e+06	714967	1.29196e+06	616880	979825	377957	1.85056e+06	353918	1.90831e+06	1.77789e+06	688531	520804	467197	580637	651304	344953	401710	331324	Camptothecins	-	HMDB0060510	C16641	ko00983//Drug metabolism - other enzymes	Xenobiotics biodegradation and metabolism	Metabolism
Isopropyl myristate	C17 H34 O2	7.158	288.289	3.68099e+06	5.83102e+06	1.49513e+06	4.87651e+06	8.71222e+06	1.56978e+06	2.65646e+06	1.56927e+06	1.53242e+06	1.52329e+06	2.14877e+06	2.30687e+07	2.06618e+06	6.27215e+07	5.322e+06	4.86395e+06	4.29651e+06	4.37164e+06	Fatty Acyls	110-27-0	HMDB0040392	-	-	-	-
Isoquinoline	C9 H7 N	5.84	130.065	2.65456e+07	3.44782e+07	1.91759e+07	3.96211e+07	1.20259e+07	2.64635e+06	2.93307e+06	3.24889e+06	3.66225e+06	2.24092e+06	2.59661e+06	7.43126e+06	4.91407e+06	8.23109e+06	5.41367e+06	8.51455e+06	8.41741e+06	6.6496e+06	Isoquinolines and derivatives	119-65-3	HMDB0034244	-	-	-	-
Isorhapontigenin	C15 H14 O4	6.297	257.082	7.63469e+08	7.17936e+08	4.72384e+08	2.15272e+09	8.03783e+07	7.63988e+06	933567	1.01718e+07	7.20353e+06	8.90438e+06	6.27693e+06	4.0163e+06	9.92479e+06	4.72977e+06	9.65392e+06	8.70784e+06	8.78344e+06	9.67047e+06	Stilbenes	-	HMDB0128522	-	-	-	-
Jasmonic acid	C12 H18 O3	5.8	209.118	2.19495e+07	3.40483e+07	1.66526e+07	2.7774e+07	4.56533e+08	1.39316e+07	2.55473e+07	1.32756e+07	2.99707e+07	2.65606e+07	6.2103e+06	1.86948e+08	3.63164e+07	3.11511e+08	2.39931e+07	2.63674e+07	2.5815e+07	2.7007e+07	Fatty Acyls	59366-47-1	HMDB0032797	C08491	ko01100//Metabolic pathways;ko01110//Biosynthesis of secondary metabolites;ko00592//alpha-Linolenic acid metabolism	Global and overview maps;Lipid metabolism	Metabolism
Jervine	C27 H39 N O3	5.945	426.296	1.83896e+07	1.74114e+07	6.67615e+06	1.53603e+07	6.56383e+07	1.93826e+06	5.84852e+06	8.1521e+06	8.99056e+06	6.40536e+06	3.13798e+06	2.46197e+07	5.1762e+06	2.23589e+07	1.8072e+06	8.1389e+06	1.17771e+07	9.45148e+06	--	--	--	-	-	-	-
JWH 018 N-(5-hydroxypentyl) β-D-Glucuronide	C30 H31 N O8	9.213	534.218	2.16846e+08	7.18047e+07	5.60576e+07	1.80098e+08	3.05155e+08	5.22974e+06	4.92807e+07	2.16856e+07	1.88351e+07	1.39342e+07	1.91056e+06	4.15264e+07	1.54406e+07	7.45157e+07	1.02065e+07	2.3178e+07	2.69498e+07	2.38599e+07	--	--	--	-	-	-	-
JWH 018 N-pentanoic acid metabolite	C24 H21 N O3	4.948	406.129	6.46109e+06	1.08569e+07	8.78548e+06	6.51984e+06	1.78094e+07	7.36585e+06	5.23857e+06	3.11528e+06	7.08332e+06	4.96149e+06	2.01087e+06	1.08181e+07	3.86743e+06	1.34644e+07	1.98945e+06	4.42599e+06	2.37367e+06	4.54202e+06	--	--	--	-	-	-	-
JWH 250 N-pentanoic acid metabolite	C22 H23 N O4	5.123	364.151	4.6737e+07	8.68824e+07	5.36633e+07	8.82723e+07	6.36541e+07	7.60386e+06	7.67634e+06	1.10025e+06	9.37258e+06	1.37249e+07	2.41685e+06	2.02053e+07	2.56854e+06	2.33975e+07	2.7336e+06	4.53585e+06	6.71257e+06	6.4592e+06	--	--	--	-	-	-	-
jwh-018-d11	C24 H12 [2]H11 N O	6.231	353.247	1.14856e+07	6.18841e+06	6.22223e+06	8.05367e+06	1.61677e+06	2.89925e+07	6.42997e+06	2.25942e+07	2.1723e+07	1.9005e+07	3.15091e+07	2.97032e+07	8.66551e+06	1.81049e+07	1.05882e+07	1.51406e+07	1.41495e+07	1.42664e+07	--	--	--	-	-	-	-
Kaempferol	C15 H10 O6	5.506	287.055	1.49428e+06	1.28954e+06	1.3259e+06	1.30739e+06	1.33267e+07	9.78193e+06	4.71006e+06	1.5825e+07	7.4327e+06	8.1167e+06	2.20902e+07	2.39645e+07	1.23933e+07	4.16449e+06	1.37963e+07	7.89869e+06	6.96472e+06	7.84912e+06	Flavonoids	520-18-3	HMDB0005801	C05903	ko01100//Metabolic pathways;ko01110//Biosynthesis of secondary metabolites	Global and overview maps	Metabolism
Kahweol	C20 H26 O3	5.943	315.195	1.01575e+07	7.89532e+06	1.0629e+07	4.96978e+06	3.81847e+06	4.9612e+06	5.48406e+06	5.10769e+06	3.35808e+06	6.09158e+06	7.6335e+06	1.24497e+07	8.99119e+06	2.28753e+07	5.07103e+06	8.47263e+06	1.05414e+07	6.32511e+06	Naphthofurans	6894-43-5	HMDB0035602	-	-	-	-
Kanosamine	C6 H13 N O5	4.581	202.07	1.21148e+06	788136	809653	1.29881e+06	751926	479430	714223	552038	1.19914e+06	903301	2.03155e+06	1.23657e+07	4.80394e+06	1.14149e+07	2.45046e+06	1.63166e+06	1.41983e+06	1.91437e+06	--	--	--	C12212	ko01130//Biosynthesis of antibiotics	Global and overview maps	Metabolism
Kinetin	C10 H9 N5 O	2.178	238.07	1.00025e+07	5.87955e+06	5.65021e+06	5.1968e+06	3.45148e+07	6.94232e+06	1.44546e+07	1.32645e+07	1.40228e+07	8.52414e+06	7.00795e+06	4.42228e+07	1.88184e+07	4.15899e+07	1.95344e+07	1.2282e+07	1.31661e+07	1.3571e+07	Imidazopyrimidines	525-79-1	HMDB0012245	-	-	-	-
KKK	C18 H38 N6 O4	9.624	385.292	1.08761e+06	3.50826e+06	1.78198e+06	2.62656e+06	873307	551577	730130	226898	729423	500543	456394	905426	1.00188e+06	3.79424e+06	616549	1.65966e+06	1.02557e+06	1.49882e+06	--	--	--	-	-	-	-
KMH	C17 H30 N6 O4 S	5.242	415.218	2.55319e+07	1.91723e+07	3.35451e+07	3.48084e+07	4.06263e+07	6.80403e+07	6.48563e+07	45990242	8.12313e+07	7.62573e+07	3.02448e+07	8.95737e+07	5.0581e+07	1.58295e+07	3.13727e+07	5.46401e+07	5.6182e+07	5.64355e+07	--	--	--	-	-	-	-
KNK	C16 H32 N6 O5	5.735	195.129	982060	807967	557680	741144	667842	1.09139e+06	331268	465221	532166	450582	952937	2.11996e+06	1.10615e+06	2.29408e+06	935309	667389	640139	680509	--	--	--	-	-	-	-
KPH	C17 H28 N6 O4	7.816	363.214	8.01864e+06	6.40074e+06	3.82078e+06	7.36688e+06	2.75864e+06	1.11778e+06	1.25991e+06	1.15457e+06	1.14867e+06	1.11784e+06	1.00996e+06	4.38049e+06	1.50125e+06	5.15931e+06	1.71049e+06	1.79918e+06	1.46367e+06	1.38803e+06	--	--	--	-	-	-	-
KQH	C17 H29 N7 O5	5.235	394.217	7.05026e+06	1.27101e+07	2.40811e+07	20590578	9.61016e+06	2.4426e+06	6.15471e+06	2.65311e+06	1.2088e+07	5.47595e+06	2.33484e+06	7.3049e+06	7.6128e+06	1.04027e+07	4.14724e+06	6.48083e+06	6.30246e+06	4.80735e+06	--	--	--	-	-	-	-
Kynurenic acid	C10 H7 N O3	5.41	188.035	1.42688e+09	1.90472e+09	4.20375e+08	1.10481e+09	2.01784e+08	7.69421e+06	1.52432e+07	1.13353e+07	1.57298e+07	1.60482e+07	5.75162e+06	1.55343e+08	1.21607e+07	2.29013e+08	1.12108e+07	3.48227e+07	3.45426e+07	3.70285e+07	Quinolines and derivatives	492-27-3	HMDB0000715	C01717	ko01100//Metabolic pathways;ko00380//Tryptophan metabolism	Amino acid metabolism;Global and overview maps	Metabolism
Kynurenine	C10 H12 N2 O3	5.415	187.11	2.09693e+06	2.08941e+06	1.6531e+06	1.86995e+06	7.2608e+06	2.57291e+07	1.08289e+08	6.68785e+07	8.58834e+07	7.36976e+07	2.743e+07	2.10711e+08	8.86811e+07	1.80095e+08	7.03057e+07	8.15338e+07	7.99854e+07	7.94576e+07	Organooxygen compounds	2922-83-0	HMDB0000684	-	-	-	-
L-(+)-Citrulline	C6 H13 N3 O3	1.365	198.085	6.66567e+07	3.78678e+07	8.0793e+07	7.45549e+07	2.64695e+07	2.37392e+07	5.37689e+07	1.61105e+07	7.50715e+07	3.99685e+07	8.01398e+06	1.05524e+08	7.15912e+07	3.70356e+07	2.44585e+07	4.23219e+07	4.01989e+07	4.05554e+07	--	--	--	-	-	-	-
Lactitol	C12 H24 O11	5.947	403.157	3.24324e+07	4.04388e+07	1.39013e+07	3.53091e+07	3.85861e+07	1.54709e+07	2.8334e+06	3.09876e+06	4.49604e+06	4.87694e+06	1.10763e+07	7.15947e+07	6.01195e+06	9.52134e+07	9.22933e+06	6.13157e+06	8.09284e+06	7.16575e+06	Fatty Acyls	585-86-4	HMDB0040937	-	-	-	-
L-Alanyl-L-proline	C8 H14 N2 O3	2.058	187.105	6.64827e+07	9.31227e+07	133555446	1.2109e+08	9.27386e+06	1.15521e+07	1.13952e+07	8.92472e+06	10457753	1.36936e+07	1.07201e+07	8.11321e+06	7.83004e+06	8.07519e+06	6.21537e+06	9.52888e+06	9.97783e+06	1.00624e+07	Carboxylic acids and derivatives	-	HMDB0028695	-	-	-	-
L-Anserine (beta-alanyl-N-methylhistidine) (nitrate salt)	C10 H16 N4 O3	1.463	241.129	1.57237e+07	1.30831e+07	1.27774e+07	1.27926e+07	1.13386e+07	6.43658e+06	5.8874e+06	6.18548e+06	6.77057e+06	7.53234e+06	6.74914e+06	1.43502e+07	8.22386e+06	1.69419e+07	8.28868e+06	8.57695e+06	7.34508e+06	6.5175e+06	--	--	--	-	-	-	-
Lanthionine	C6 H12 N2 O4 S2	1.526	193.017	5.11551e+07	4.06249e+07	2.3419e+07	5.72013e+07	2.6036e+07	2.9958e+06	3.96393e+06	4.90433e+06	3.82363e+06	3.17124e+06	2.66478e+06	3.92926e+07	6.38174e+06	4.32876e+07	6.62676e+06	4.48623e+06	3.7277e+06	4.92238e+06	--	--	--	-	-	-	-
Lapachol	C15 H14 O3	4.87	265.079	1.57474e+07	1.36571e+07	1.3003e+07	1.04868e+07	9.97039e+06	1.26462e+07	1.03727e+07	6.04423e+06	3.56755e+06	3.91151e+06	5.58274e+06	1.01794e+06	2.9811e+07	2.66568e+06	1.31423e+07	1.33066e+07	9.74644e+06	1.33447e+07	--	--	--	-	-	-	-
L-Argininosuccinate	C10 H18 N4 O6	4.826	291.136	667290	229233	711327	529624	1.09717e+06	1.19928e+06	871899	523225	1.00142e+06	1.49612e+06	555338	1.20491e+06	649771	526258	164788	775722	466552	770936	Carboxylic acids and derivatives	2387-71-5	HMDB0000052	C03406	ko01100//Metabolic pathways;ko01110//Biosynthesis of secondary metabolites;ko01130//Biosynthesis of antibiotics;ko01230//Biosynthesis of amino acids;ko00250//Alanine, aspartate and glutamate metabolism;ko00220//Arginine biosynthesis	Amino acid metabolism;Global and overview maps	Metabolism
L-Ascorbic acid 2-sulfate	C6 H8 O9 S	1.552	254.982	5.20951e+06	5.31596e+06	4.50931e+06	6.68985e+06	6.82707e+07	7.71596e+06	7.59005e+06	1.05972e+07	1.43338e+07	7.3403e+06	3.95625e+06	6.24947e+07	2.67437e+07	5.78619e+07	1.44262e+07	7.80517e+06	8.31211e+06	9.15357e+06	--	--	--	-	-	-	-
L-Asparagine	C4 H8 N2 O3	1.438	133.061	7.5627e+06	6.63283e+06	1.16999e+07	8.43574e+06	4.04016e+06	2.2998e+07	2.06244e+07	4.08878e+07	1.96224e+07	1.72599e+07	1.83353e+07	3.13664e+07	3.06216e+07	4.29318e+07	2.91621e+07	3.29986e+07	2.00292e+07	2.58993e+07	Carboxylic acids and derivatives	70-47-3	HMDB0000168	C00152	ko01100//Metabolic pathways;ko01110//Biosynthesis of secondary metabolites;ko01230//Biosynthesis of amino acids;ko04974//Protein digestion and absorption;ko05230//Central carbon metabolism in cancer;ko00250//Alanine, aspartate and glutamate metabolism;ko00970//Aminoacyl-tRNA biosynthesis;ko04978//Mineral absorption;ko00460//Cyanoamino acid metabolism	Amino acid metabolism;Cancers;Digestive system;Global and overview maps;Metabolism of other amino acids;Translation	Genetic Information Processing;Human Diseases;Metabolism;Organismal Systems
Latanoprost	C26 H40 O5	8.24	433.292	9572526520	8020429377	7503324147	6112351371	5.03713e+08	7.47802e+07	2.03502e+08	7.12208e+07	1.38517e+08	1.06767e+08	1.09326e+07	6.04724e+07	1.93607e+07	128772287	6.91438e+07	6.6911e+08	6.99259e+08	7.1034e+08	Fatty Acyls	130209-82-4	HMDB0014792	-	-	-	-
Lauric acid ethyl ester	C14 H28 O2	9.548	227.201	2.55683e+07	4.39382e+07	1.74616e+07	3.04631e+07	1.82108e+07	1.39983e+06	1.01895e+06	1.29979e+06	1.4625e+06	1.60845e+06	1.15404e+06	2.03884e+07	1.46314e+06	1.27281e+07	1.32588e+06	2.03016e+06	2.28351e+06	2.41061e+06	Fatty Acyls	106-33-2	HMDB0033788	-	-	-	-
L-Canavanine	C5 H12 N4 O3	4.814	177.097	4.64186e+06	1.0906e+07	5.0218e+06	7.93343e+06	1.22953e+06	964521	805830	841437	858012	912617	706940	1.15818e+06	953805	1.09836e+06	778406	6.06501e+06	5.61913e+06	5.28506e+06	Carboxylic acids and derivatives	543-38-4	HMDB0002706	-	-	-	-
L-Citrulline	C6 H13 N3 O3	1.45	176.098	6.68137e+07	5.74838e+07	9.9131e+07	6.03864e+07	5.9952e+07	3.58948e+07	8.56438e+07	4.49599e+07	1.06786e+08	6.87877e+07	4.77873e+07	2.02667e+08	8.10809e+07	2.07318e+08	9.57326e+07	7.19183e+07	7.06711e+07	6.51271e+07	Carboxylic acids and derivatives	372-75-8	HMDB0000904	C00327	ko01100//Metabolic pathways;ko01110//Biosynthesis of secondary metabolites;ko01130//Biosynthesis of antibiotics;ko01230//Biosynthesis of amino acids;ko00220//Arginine biosynthesis	Amino acid metabolism;Global and overview maps	Metabolism
L-Cysteine-S-sulfate	C3 H7 N O5 S2	1.565	199.969	9.63811e+06	1.86954e+07	1.44041e+08	2.19849e+07	1.13556e+07	3.10434e+08	4.54438e+08	1.88283e+08	1.47303e+08	1.69812e+08	3.96774e+07	2.44076e+07	3.71036e+07	1.99783e+07	1.13858e+08	1.25742e+08	1.38571e+08	1.3936e+08	--	--	--	-	-	-	-
L-Cysteinesulfinic acid	C3 H7 N O4 S	1.442	152.002	1.42857e+08	7.16532e+07	4.46976e+07	6.57422e+07	7.34281e+06	1.33865e+07	1.39389e+07	1.95763e+07	8.14814e+06	8.66816e+06	8.94487e+06	8.80276e+07	1.17643e+07	1.15683e+08	1.55537e+07	1.74849e+07	1.03065e+07	1.23355e+07	Carboxylic acids and derivatives	-	HMDB0060179	C00606	ko01100//Metabolic pathways;ko00270//Cysteine and methionine metabolism;ko00430//Taurine and hypotaurine metabolism	Amino acid metabolism;Global and overview maps;Metabolism of other amino acids	Metabolism
LDGTS 13:1	C23 H43 N O6	6.455	430.316	2.82606e+07	5.90002e+06	5.08868e+06	7.41209e+06	2.2374e+08	2.00542e+06	5.05738e+07	9.47215e+07	7.53195e+07	9.45814e+07	2.26068e+06	5.23903e+07	9.75665e+07	1.47803e+08	1.48165e+08	9.51018e+07	7.78396e+07	7.96947e+07	--	--	--	-	-	-	-
LDGTS 16:4	C26 H43 N O6	6.641	466.315	1.74606e+07	1.29413e+07	9.41174e+06	1.23939e+07	4.74292e+07	5.30403e+07	6.24661e+07	6.51692e+07	3.28886e+07	3.04751e+07	3.86155e+07	5.70659e+07	5.57343e+07	1.38593e+07	8.16622e+07	3.77512e+07	5.30738e+07	4.42968e+07	--	--	--	-	-	-	-
LDGTS 18:2	C28 H51 N O6	9.077	498.379	521159	544840	325813	549824	261499	150900	291673	231619	198456	1.41277e+06	736851	217414	174777	292676	158306	218509	206351	203528	--	--	--	-	-	-	-
LDGTS 18:4	C28 H47 N O6	6.56	494.346	5.22926e+07	1.64414e+07	1.57972e+06	1.0187e+07	6.60082e+07	1.28451e+07	1.51134e+07	1.84966e+07	1.38978e+07	9.94135e+06	1.53266e+06	6.26416e+07	2.87646e+07	9.10528e+06	2.77247e+07	2.31906e+07	2.13887e+07	2.10815e+07	--	--	--	-	-	-	-
LDGTS 24:4	C34 H59 N O6	6.224	578.452	3.93554e+06	1.95329e+06	682634	2.77274e+07	464170	913701	189876	1.28062e+06	752099	968030	1.19081e+06	516939	1.31724e+06	539282	1.47905e+06	962742	1.07546e+06	1.048e+06	--	--	--	-	-	-	-
L-Dihydroorotate	C5 H6 N2 O4	1.14	159.041	1.55759e+08	1.50969e+08	9.23826e+07	1.26374e+08	3.46238e+07	4.32989e+07	7.3345e+07	112838269	8.04896e+07	7.16797e+07	2.95509e+07	4.10155e+07	2.65227e+07	3.59432e+07	4.31073e+07	6.28347e+07	7.5521e+07	6.39649e+07	Carboxylic acids and derivatives	5988-19-2	HMDB0003349	C00337	ko01100//Metabolic pathways;ko00240//Pyrimidine metabolism	Global and overview maps;Nucleotide metabolism	Metabolism
L-Dopa	C9 H11 N O4	1.519	198.076	4.25038e+07	1.99429e+07	2.00633e+07	2.70793e+07	2.20083e+07	5.87595e+06	6.85715e+06	1.08587e+07	9.20441e+06	7.94708e+06	1.00318e+07	2.26578e+07	1.5138e+07	2.63577e+07	1.82377e+07	1.27738e+07	1.00617e+07	1.49268e+07	Carboxylic acids and derivatives	59-92-7	HMDB0000181	C00355	ko01100//Metabolic pathways;ko01110//Biosynthesis of secondary metabolites;ko00350//Tyrosine metabolism;ko04917//Prolactin signaling pathway;ko04728//Dopaminergic synapse;ko05034//Alcoholism;ko05012//Parkinson disease;ko05030//Cocaine addiction;ko05031//Amphetamine addiction	Amino acid metabolism;Endocrine system;Global and overview maps;Nervous system;Neurodegenerative diseases;Substance dependence	Human Diseases;Metabolism;Organismal Systems
Letrozol	C17 H11 N5	1.331	284.099	1.95581e+07	1.26636e+07	2.85893e+07	3.89131e+07	2.81756e+07	1.04938e+07	5.30976e+06	2.00543e+06	2.59648e+06	2.60413e+06	874856	8.26024e+06	4.97935e+06	2.15399e+07	2.57462e+06	9.10665e+06	9.59839e+06	1.0494e+07	Benzene and substituted derivatives	112809-51-5	HMDB0015141	-	-	-	-
Leucine enkephalin	C28 H37 N5 O7	4.708	278.64	1.76466e+07	9.41463e+06	6.92582e+06	6.28585e+06	4.22212e+07	1.94895e+07	1.95845e+07	1.07956e+07	1.20301e+07	1.09107e+07	5.45497e+06	1.48854e+07	1.36008e+07	6.51671e+06	8.53797e+06	12602604	13469560	1.44123e+07	Carboxylic acids and derivatives	14-18-6	HMDB0001045	-	-	-	-
Leukotriene D4	C25 H40 N2 O6 S	7.008	497.269	2.34107e+07	3.86089e+07	2.37599e+06	3.09872e+07	3.6224e+07	1.36499e+06	2.64252e+06	1.80296e+06	1.79085e+06	1.71369e+06	1.43969e+06	1.78993e+07	989405	2.03504e+07	1.49195e+06	1.82105e+06	1.8605e+06	1.78657e+06	Fatty Acyls	73836-78-9	HMDB0003080	C05951	ko01100//Metabolic pathways;ko04080//Neuroactive ligand-receptor interaction;ko00590//Arachidonic acid metabolism;ko04664//Fc epsilon RI signaling pathway;ko05310//Asthma	Global and overview maps;Immune diseases;Immune system;Lipid metabolism;Signaling molecules and interaction	Environmental Information Processing;Human Diseases;Metabolism;Organismal Systems
Leukotriene E4	C23 H37 N O5 S	6.9	440.246	5.30899e+06	2.98978e+06	3.46256e+06	4.69328e+06	2.49144e+07	3.5651e+06	2.82041e+06	3.81421e+06	3.5054e+06	2.41905e+06	2.80607e+06	1.82066e+07	9.1676e+06	1.00447e+07	4.61686e+06	5.82803e+06	4.9367e+06	5.17102e+06	Fatty Acyls	75715-89-8	HMDB0002200	C05952	ko01100//Metabolic pathways;ko04080//Neuroactive ligand-receptor interaction;ko00590//Arachidonic acid metabolism;ko04664//Fc epsilon RI signaling pathway	Global and overview maps;Immune system;Lipid metabolism;Signaling molecules and interaction	Environmental Information Processing;Metabolism;Organismal Systems
Levocetirizine	C21 H25 Cl N2 O3	1.539	387.152	1.66127e+07	9.25009e+06	2.36813e+07	1.78358e+07	1.7371e+07	8.58345e+06	6.30692e+06	9.46991e+06	5.40995e+06	6.86822e+06	1.59782e+06	1.59808e+07	2.72996e+06	1.3953e+07	1.55172e+06	4.56444e+06	3.13438e+06	4.63039e+06	Benzene and substituted derivatives	130018-77-8	HMDB0240226	-	-	-	-
Levonorgestrel	C21 H28 O2	5.483	313.212	4.8861e+07	1.02847e+08	1.67888e+08	1.07902e+08	8.04093e+07	2.82725e+07	1.12375e+08	1.34395e+07	133414532	8.44738e+07	8.8512e+06	4.12537e+07	3.00786e+07	1.50329e+07	1.761e+07	9.332e+07	9.20565e+07	9.90684e+07	Steroids and steroid derivatives	797-63-7	HMDB0014511	-	-	-	-
L-Glutathione oxidized	C20 H32 N6 O12 S2	4.812	611.137	6.93387e+06	1.0693e+07	2.26361e+07	1.00133e+07	5.00777e+07	865013	1.1894e+07	259234	9.11844e+06	9.49698e+06	158230	1.91369e+06	285687	1.51197e+06	171738	813866	611125	928312	--	--	--	-	-	-	-
L-Histidine	C6 H9 N3 O2	1.316	154.062	1.33895e+08	7.20121e+07	1.35907e+08	2.10892e+08	1.57996e+08	9.42117e+07	4.9722e+07	3.61919e+07	3.29368e+07	3.31433e+07	1.44609e+07	2.7306e+08	1.04459e+08	1.81285e+08	3.16214e+07	5.38275e+07	5.69084e+07	5.91719e+07	Carboxylic acids and derivatives	71-00-1	HMDB0000177	C00135	ko01100//Metabolic pathways;ko01110//Biosynthesis of secondary metabolites;ko01230//Biosynthesis of amino acids;ko02010//ABC transporters;ko04974//Protein digestion and absorption;ko05230//Central carbon metabolism in cancer;ko00970//Aminoacyl-tRNA biosynthesis;ko00340//Histidine metabolism;ko00410//beta-Alanine metabolism	Amino acid metabolism;Cancers;Digestive system;Global and overview maps;Membrane transport;Metabolism of other amino acids;Translation	Environmental Information Processing;Genetic Information Processing;Human Diseases;Metabolism;Organismal Systems
Limonin	C26 H30 O8	5.765	488.229	5.96844e+06	3.72441e+06	1.13568e+07	8.65682e+06	7.51681e+06	1.28058e+06	5.24951e+06	8.03528e+06	9.43804e+06	1.58292e+07	1.31791e+06	2.69191e+06	8.95088e+06	1.07565e+07	7.04582e+06	1.66724e+07	1.75373e+07	2.00631e+07	Prenol lipids	1180-71-8	HMDB0035921	-	-	-	-
Linezolide	C16 H20 F N3 O4	5.493	338.153	1.6352e+06	659354	846476	1.74814e+06	1.19888e+06	5.62952e+06	4.47137e+06	2.73393e+06	3.31485e+06	2.84985e+06	1.39348e+06	1.21374e+07	3.24621e+06	7.67496e+06	3.02904e+06	3.2325e+06	3.39004e+06	2.959e+06	Oxazinanes	165800-03-3	HMDB0014739	-	-	-	-
Linoleic Acid	C18 H32 O2	8.399	279.233	7.61126e+07	2.97271e+08	3.27561e+06	7.88889e+07	3.44627e+07	1.0287e+07	1.21911e+07	1.20805e+07	1.18359e+07	1.06993e+07	8.23169e+06	2.32804e+07	9.86326e+06	3.14171e+07	1.0351e+07	1.14695e+07	1.07443e+07	1.07572e+07	Fatty Acyls	506-21-8	HMDB0006270	C01595	ko01100//Metabolic pathways;ko01040//Biosynthesis of unsaturated fatty acids;ko00591//Linoleic acid metabolism	Global and overview maps;Lipid metabolism	Metabolism
Linoleoyl ethanolamide	C20 H37 N O2	9.237	324.289	1537629302	3243126623	1733261729	2688034715	1972182525	2378964768	1266537777	7.12119e+08	1659967354	1031498867	3.84449e+08	6.93114e+08	8.90637e+08	6.25877e+08	6.58716e+08	1723225625	1706243343	1727997689	Organonitrogen compounds	-	HMDB0013624	-	-	-	-
Linopirdine	C26 H21 N3 O	5.419	392.183	5.89127e+06	9.9038e+06	1.9932e+07	1.32412e+07	1.01936e+07	9.50206e+06	2.39157e+07	5.60131e+06	1.40188e+07	9.32894e+06	8.7172e+06	1.49668e+08	2.40154e+07	1.04464e+08	1.22539e+07	3.57589e+07	2.11663e+07	2.95622e+07	--	--	--	-	-	-	-
Lipoamide	C8 H15 N O S2	1.592	206.066	605734	268685	1.02245e+06	479994	698203	169148	309626	315178	323534	270803	330189	783024	501976	923698	564887	508097	361855	394543	Dithiolanes	940-69-2	HMDB0000962	-	-	-	-
Liquiritigenin	C15 H12 O4	5.539	255.066	3.49887e+06	5.94762e+06	1.85082e+06	5.73671e+06	1.1175e+07	596036	502270	636828	567047	591999	483107	7.72534e+06	612056	7.55344e+06	635046	645189	700450	855834	--	--	--	C09762	ko01110//Biosynthesis of secondary metabolites	Global and overview maps	Metabolism
Lithocholic Acid	C24 H40 O3	8.975	375.29	2.14177e+09	4.45103e+09	2.08685e+09	6.68808e+09	3.7174e+07	2.23375e+06	1.67258e+06	2.07603e+06	1.8669e+06	1.8251e+06	2.66983e+06	3.67378e+06	2.01644e+06	5.38882e+06	2.28812e+06	8.59658e+07	8.09889e+07	8.66037e+07	Lipids and lipid-like molecules	434-13-9	HMDB0000761	C03990	ko04976//Bile secretion	Digestive system	Organismal Systems
LKK	C18 H37 N5 O4	1.464	388.291	5.98195e+06	9.62862e+06	1.77119e+07	1.21433e+07	2.06363e+06	1.59767e+06	4.07334e+06	1.10991e+06	6.44123e+06	2.04972e+06	1.66971e+06	2.55495e+06	1.7986e+06	2.59649e+06	1.82211e+06	3.79597e+06	3.44766e+06	1.78191e+06	--	--	--	-	-	-	-
L-Kynurenine	C10 H12 N2 O3	4.771	209.092	4.05293e+06	2.87936e+06	3.53192e+06	4.01187e+06	7.46575e+06	3.19225e+07	2.71043e+07	4.48277e+07	2.0525e+07	3.23029e+07	1.50221e+07	9.473e+06	8.39396e+06	6.96807e+06	1.32699e+07	1.12723e+07	1.22541e+07	1.61527e+07	Organooxygen compounds	2922-83-0	HMDB0000684	C00328	ko01100//Metabolic pathways;ko00380//Tryptophan metabolism;ko05143//African trypanosomiasis	Amino acid metabolism;Global and overview maps;Infectious diseases	Human Diseases;Metabolism
LL-2,6-Diaminopimelate	C7 H14 N2 O4	6.116	191.101	578506	8.97538e+06	2.57722e+06	4.7967e+06	932227	1.2786e+06	294333	1.36488e+06	372978	880714	1.95769e+06	797379	1.53754e+06	795430	1.97023e+06	775741	648005	808033	Carboxylic acids and derivatives	583-93-7	HMDB0001370	C00666	ko01100//Metabolic pathways;ko01110//Biosynthesis of secondary metabolites;ko01120//Microbial metabolism in diverse environments;ko01130//Biosynthesis of antibiotics;ko01230//Biosynthesis of amino acids;ko00300//Lysine biosynthesis	Amino acid metabolism;Global and overview maps	Metabolism
LLK	C18 H36 N4 O4	5.244	373.281	6.33391e+07	8.34479e+07	1.99938e+08	146339400	1.78952e+07	3.24166e+06	5.51154e+07	2.94713e+06	5.05051e+07	2.07002e+07	1.06657e+06	4.83353e+06	5.0392e+06	1.3676e+07	1.58462e+06	2.93751e+07	3.13189e+07	2.65451e+07	--	--	--	-	-	-	-
LMK	C17 H34 N4 O4 S	5.579	373.235	1.49215e+07	1.62892e+07	1.43115e+07	1.68072e+07	1.66349e+07	8.98053e+06	2.12117e+07	5.72998e+06	2.32903e+07	2.05307e+07	2.13073e+06	1.87813e+07	1.23418e+07	1.53957e+07	6.56121e+06	1.62014e+07	1.86482e+07	1.91817e+07	--	--	--	-	-	-	-
LNH	C16 H26 N6 O5	5.955	383.203	1.21671e+08	1.04981e+08	5.80829e+07	7.4201e+07	8.98651e+07	1.5482e+07	4.84788e+07	4.4174e+07	4.98991e+07	2.72484e+07	1.82096e+07	8.36918e+07	2.99082e+07	7.14444e+07	3.10578e+07	5.11809e+07	5.76257e+07	3.95629e+07	--	--	--	-	-	-	-
L-Norleucine	C6 H13 N O2	5.128	132.102	3.49108e+07	4.82879e+07	5.50994e+07	5.42633e+07	3.20675e+07	1.2345e+08	1.27443e+08	7.66384e+07	1.24185e+08	1.32224e+08	8.7921e+07	2.07404e+07	4.18863e+07	1.98545e+07	3.72742e+07	8.51135e+07	7.54862e+07	8.78239e+07	Carboxylic acids and derivatives	327-57-1	HMDB0001645	-	-	-	-
Lobeline	C22 H27 N O2	1.467	338.207	2.87202e+07	2.29692e+07	2.15655e+07	1.45375e+07	1.92737e+07	1.43335e+07	1.33658e+07	1.01935e+07	2.41356e+07	1.99412e+07	1.12002e+07	1.93846e+07	2.19379e+07	1.0061e+07	1.10895e+07	2.05815e+07	1.80813e+07	1.47584e+07	Quinolines and derivatives	91-53-2	HMDB0039531	C07475	ko01110//Biosynthesis of secondary metabolites	Global and overview maps	Metabolism
Lofepramine	C26 H27 Cl N2 O	5.472	419.193	1.12587e+07	7.05254e+06	1.38663e+07	1.63165e+07	4.24594e+06	9.90705e+06	1.44624e+07	3.76641e+07	1.9801e+07	2.60682e+07	4.48668e+06	8.27657e+06	6.60047e+06	7.11467e+06	7.0103e+06	1.21541e+07	1.53664e+07	1.07513e+07	Benzazepines	50-49-7	HMDB0001848	-	-	-	-
Lomerizine	C27 H30 F2 N2 O3	8.247	469.224	6.72265e+06	5.66359e+06	5.2334e+06	7.01434e+06	1.36425e+07	1.56155e+06	2.25415e+06	1.92233e+06	1.86982e+06	3.15104e+06	3.52481e+06	4.15948e+07	1.19344e+07	2.50078e+07	1.02249e+07	5.82921e+06	3.89411e+06	4.95699e+06	--	--	--	-	-	-	-
Lomifylline	C13 H18 N4 O3	5.265	262.118	1.09876e+07	8.06854e+06	1.68612e+07	2.36256e+07	2.89171e+07	1.78239e+07	1.66236e+07	7.98192e+06	2.10003e+07	1.34983e+07	1.49615e+07	2.46384e+07	1.96496e+07	2.3554e+07	1.19955e+07	2.03503e+07	1.71594e+07	2.34091e+07	--	--	--	-	-	-	-
Loteprednol Etabonate	C24 H31 Cl O7	4.98	467.176	1.20286e+06	1.11276e+06	778738	767455	1.1959e+06	8.63124e+06	1.84588e+06	9.90358e+06	1.12789e+06	1.61545e+07	1.79972e+07	1.40362e+06	1.02158e+06	775423	1.17418e+06	2.60524e+06	2.71886e+06	2.4287e+06	Steroids and steroid derivatives	82034-46-6	HMDB0015011	-	-	-	-
LPA 15:1	C18 H35 O7 P	7.269	393.205	9.603e+06	9.72569e+06	4.5779e+06	6.6462e+06	9.26163e+07	5.2651e+06	2.55948e+06	4.07257e+06	2.09205e+06	3.51238e+06	4.3176e+06	3.36161e+06	2.98532e+06	1.15752e+07	3.40924e+06	2.37078e+06	2.50837e+06	2.74974e+06	--	--	--	-	-	-	-
LPA 16:2	C19 H35 O7 P	6.111	405.213	1.57572e+07	2.58405e+07	1.00775e+07	1.70359e+07	3.748e+07	1.26566e+07	4.28893e+06	1.55398e+07	3.07036e+06	6.0421e+06	1.11454e+07	2.07552e+07	4.30606e+06	2.47881e+07	1.04483e+07	2.34763e+06	3.4223e+06	3.11806e+06	--	--	--	-	-	-	-
LPA 18:0	C21 H43 O7 P	7.823	437.27	2.3506e+07	1.59727e+07	8.47461e+06	1.54721e+07	4.3399e+06	3.36125e+06	4.33352e+06	4.2617e+06	3.99385e+06	3.66923e+06	2.64063e+06	2.05185e+06	3.79587e+06	2.24791e+06	3.66404e+06	3.90011e+06	3.71279e+06	4.04193e+06	--	--	--	-	-	-	-
LPA 20:0	C23 H47 O7 P	7.624	419.293	1.22263e+08	4.9046e+07	1.33368e+07	2.30136e+07	2.8699e+07	1.06246e+07	5.21254e+06	1.26877e+07	1.13086e+07	1.13087e+07	8.62273e+06	6.15526e+06	1.18475e+07	1.21838e+07	1.15485e+07	1.14872e+07	1.05751e+07	1.2824e+07	--	--	--	-	-	-	-
LPA 20:1	C23 H45 O7 P	8.753	463.292	3.30815e+07	4.40763e+07	1.16171e+07	1.68133e+07	9.16029e+06	1.13609e+06	1.09889e+06	1.25192e+06	1.07474e+06	1.14204e+06	1.03545e+06	1.76375e+06	1.18727e+06	4.90151e+07	1.17735e+06	1.17348e+06	1.08184e+06	1.11765e+06	--	--	--	-	-	-	-
LPA 20:2	C23 H43 O7 P	6.507	461.276	7.7858e+07	9.34873e+07	3.23343e+07	7.10043e+07	7.59947e+07	1.89517e+07	2.73073e+07	2.81412e+07	2.58946e+07	2.48629e+07	1.59091e+07	3.84119e+07	2.67591e+07	9.57912e+07	2.47428e+07	2.51126e+07	2.56707e+07	2.92303e+07	--	--	--	-	-	-	-
LPA 20:4	C23 H39 O7 P	5.68	457.231	6.08177e+06	7.7712e+06	5.08006e+06	6.73475e+06	1.09913e+07	2.5549e+06	1.31147e+06	2.53839e+06	2.21968e+06	2.61356e+06	1.12363e+06	5.89199e+06	1.21482e+06	7.56884e+06	1.29162e+06	1.51368e+06	1.07523e+06	1.12512e+06	--	--	--	-	-	-	-
LPA 21:2	C24 H45 O7 P	5.724	475.292	4.54323e+06	1.98847e+07	2.7884e+07	1.4456e+07	3.6587e+06	581471	512602	622215	574082	739230	599997	5.97554e+06	845425	6.81486e+06	894079	735127	658247	802484	--	--	--	-	-	-	-
LPA 22:3	C25 H45 O7 P	8.108	487.288	3.3338e+06	4.51035e+06	1.91922e+06	3.70778e+06	1.99825e+08	3.16204e+06	3.82077e+06	3.66615e+06	3.52642e+06	3.28288e+06	2.40537e+06	2.47472e+06	3.3619e+06	2.38182e+06	3.39949e+06	3.35739e+06	3.37175e+06	3.72353e+06	--	--	--	-	-	-	-
LPA 22:4	C25 H43 O7 P	7.391	485.277	3.79289e+06	4.37441e+06	3.50313e+06	6.11975e+06	2.29193e+06	4.48147e+06	1.46826e+07	1.61701e+07	6.13969e+07	1.84093e+07	7.02853e+06	3.02704e+07	5.36044e+07	1.568e+07	1.94103e+07	4.0303e+07	3.77925e+07	5.12192e+07	--	--	--	-	-	-	-
LPA 22:5	C25 H41 O7 P	6.753	483.259	2.58324e+07	2.70352e+07	1.8363e+07	2.22722e+07	1.68312e+07	1.42498e+07	1.82416e+07	1.5757e+07	1.44386e+07	1.37884e+07	1.48585e+07	5.94485e+07	1.6273e+07	7.16333e+07	1.77547e+07	1.42175e+07	1.49853e+07	1.63615e+07	--	--	--	-	-	-	-
LPA 25:0	C28 H57 O7 P	6.312	535.375	3.1862e+06	5.27816e+06	2.38323e+06	3.49016e+06	2.48168e+06	5.68854e+06	4.68314e+06	8.03668e+06	6.16992e+06	7.03529e+06	4.95936e+06	3.17325e+06	7.84151e+06	3.73696e+06	7.6275e+06	6.88e+06	6.93974e+06	7.91026e+06	--	--	--	-	-	-	-
LPA 4:0	C7 H15 O7 P	1.314	241.044	912443	1.5377e+06	1.94772e+06	1.44233e+06	2.50075e+06	1.05407e+06	593959	578672	717611	508792	260914	1.58798e+06	1.42548e+06	1.1754e+06	565859	564189	413639	496329	--	--	--	-	-	-	-
LPA 5:0	C8 H17 O7 P	1.573	255.062	3.19154e+07	1.09767e+08	2.26896e+07	8.20096e+07	4.18401e+07	1.88505e+06	1.20701e+06	1.22865e+06	1.30005e+06	1.50415e+06	864022	1.56905e+07	2.52616e+06	2.53085e+07	1.51219e+06	2.932e+06	4.332e+06	3.16415e+06	--	--	--	-	-	-	-
LPC 13:0	C21 H44 N O7 P	9.142	454.296	3.74333e+06	7.21292e+06	3.66884e+06	3.6328e+06	3.18893e+07	1.70807e+06	3.78362e+06	4.7233e+06	2.89655e+06	4.76947e+06	5.94334e+06	1.87275e+07	9.11884e+06	3.79894e+07	3.67056e+07	8.06244e+06	7.0965e+06	7.05327e+06	--	--	--	-	-	-	-
LPC 13:1	C21 H42 N O7 P	8.707	452.285	1.43989e+06	1.20296e+06	876710	1.1925e+06	3.02214e+06	2.21038e+06	952523	1.12643e+06	1.51161e+06	935153	1.70377e+06	4.48009e+06	1.05075e+06	5.12841e+06	2.14823e+06	921119	1.02904e+06	1.18064e+06	--	--	--	-	-	-	-
LPC 14:0	C22 H46 N O7 P	9.48	446.325	1.5691e+06	3.30696e+06	1.89793e+06	1.90157e+06	975061	1.44409e+06	1.29598e+06	1.64024e+06	922647	3.94162e+06	1.1808e+06	1.76955e+06	3.96275e+06	968024	749205	2.44429e+06	2.8756e+06	2.73572e+06	--	--	--	-	-	-	-
LPC 14:1	C22 H44 N O7 P	5.779	466.29	8.07389e+07	6.26931e+07	3.80534e+07	5.57953e+07	1.45234e+08	911397	2.93211e+07	1.87376e+07	2.65519e+07	1.77987e+07	1.43866e+06	175150336	9.32754e+07	1.9378e+08	5.13812e+07	8.04333e+07	6.48838e+07	7.02548e+07	--	--	--	-	-	-	-
LPC 15:0	C23 H48 N O7 P	8.865	482.324	3.91261e+07	4.87741e+07	3.31596e+07	5.09887e+07	4.79291e+06	5.63742e+06	1.8724e+07	1.19934e+07	1.66618e+07	2.13871e+07	7.24073e+06	6.47554e+06	2.48618e+06	1.08078e+07	3.37878e+06	1.72591e+07	1.46131e+07	1.35163e+07	--	--	--	-	-	-	-
LPC 15:1	C23 H46 N O7 P	6.935	480.305	2.22982e+06	1.31978e+06	811096	983106	1.44311e+06	437192	655768	508360	536178	422535	487793	2.26774e+07	285884	1.15813e+07	368357	433211	399894	495771	--	--	--	-	-	-	-
LPC 16:0	C24 H50 N O7 P	9.215	540.335	4.47039e+07	1.7359e+07	3.91797e+06	1.96217e+07	2.76752e+06	1.65732e+07	6.56171e+06	4.88304e+06	3.32596e+06	1.13055e+07	1.27285e+07	3.04013e+07	5.4941e+06	1.73519e+07	5.9121e+06	4.14017e+06	4.11042e+06	6.10041e+06	--	--	--	-	-	-	-
LPC 16:1	C24 H48 N O7 P	8.826	538.315	2.329e+08	1.64132e+08	8.45214e+07	2.39376e+08	2.27184e+07	1.67004e+06	1.57907e+07	1.41356e+07	8.54088e+06	2.04394e+07	1.52211e+06	2.5927e+06	1.53335e+07	3.92465e+06	1.72749e+06	1.29878e+07	1.4627e+07	1.06608e+07	--	--	--	-	-	-	-
LPC 16:2	C24 H46 N O7 P	8.334	492.308	3.17944e+07	1.12239e+07	1.91393e+07	3.20262e+07	1.68139e+06	2.49558e+06	8.75376e+06	1.31299e+07	7.83758e+06	1.50085e+07	1.52296e+07	3.37773e+06	5.73703e+06	9.06288e+06	6.35991e+06	1.07624e+07	7.97996e+06	7.97098e+06	--	--	--	-	-	-	-
LPC 16:3	C24 H44 N O7 P	4.845	490.287	1.51251e+07	960181	2.34107e+06	1.25256e+06	670625	3.62096e+06	4.0957e+06	836908	4.95128e+06	2.73826e+06	532445	782805	2.81717e+06	2.44758e+06	561195	3.10478e+06	4.26797e+06	2.98902e+06	--	--	--	-	-	-	-
LPC 17:2	C25 H48 N O7 P	8.615	506.323	1.12088e+06	746239	1.58362e+06	2.94647e+06	1.353e+06	837852	593676	2.27203e+06	845178	3.70056e+06	823211	592631	1.40371e+06	1.22584e+06	1.05191e+06	834322	849672	1210027	--	--	--	-	-	-	-
LPC 18:1	C26 H52 N O7 P	9.417	566.346	1.77113e+08	7.39245e+07	5.22604e+07	2.21881e+08	4.98142e+06	1.19592e+06	5.11141e+06	6.50708e+06	3.04144e+06	1.12748e+07	1.14499e+06	2.0505e+06	656036	8.28483e+06	575973	856031	838037	559831	--	--	--	-	-	-	-
LPC 18:2	C26 H50 N O7 P	9.085	564.331	1.2535e+09	1.59592e+09	6.32843e+08	2.40729e+09	1.24228e+08	6.51208e+07	3.20376e+08	2.48683e+08	1.26791e+08	4.57482e+08	2.62317e+07	1.90647e+07	1.33664e+06	7.27614e+06	1.39469e+06	4.82101e+07	4.77008e+07	4.97233e+07	--	--	--	-	-	-	-
LPC 18:3	C26 H48 N O7 P	8.459	518.324	7.82012e+07	2.11965e+07	5.00558e+07	1.17001e+08	2.6626e+06	1.20847e+07	2.23372e+07	3.66035e+07	2.51233e+07	4.38289e+07	2.67908e+07	4.32403e+06	6.64762e+06	8.68398e+06	4.7182e+06	1.56081e+07	1.4695e+07	1.55538e+07	--	--	--	-	-	-	-
LPC 18:5	C26 H44 N O7 P	5.846	514.283	1.07695e+06	440034	293162	347248	1.18336e+06	2.10188e+06	2.0235e+06	939667	2.13032e+06	1.30574e+06	4.75985e+07	2.69824e+06	2.11255e+06	734729	4.85677e+06	2.32839e+06	1.23869e+06	2.13073e+06	--	--	--	-	-	-	-
LPC 19:0	C27 H56 N O7 P	7.349	538.384	5.91012e+06	3.8267e+06	3.78968e+06	4.19973e+06	1.31997e+07	1.24023e+06	796316	1.64085e+06	1.12352e+06	1.21861e+06	1.63087e+06	4.30761e+06	1.48942e+06	5.3983e+06	1.87108e+06	1.24252e+06	1.23406e+06	1.20929e+06	--	--	--	-	-	-	-
LPC 2:0	C10 H22 N O7 P	4.863	358.125	2.69972e+07	1.54063e+07	8.57395e+06	1.35925e+07	1.44147e+08	3.13313e+07	1.41717e+07	6.94156e+07	3.73382e+07	2.8603e+07	2.94e+07	5.39619e+08	8.10592e+07	3.71923e+08	1.13431e+08	3.50831e+07	2.48679e+07	2.78216e+07	--	--	--	-	-	-	-
LPC 20:0	C28 H58 N O7 P	10.151	596.393	1.94973e+06	2.157e+06	884997	3.04698e+06	842719	513044	302742	489669	391824	414774	457007	617069	525067	3.88007e+06	546296	451465	489432	497316	--	--	--	-	-	-	-
LPC 20:2	C28 H54 N O7 P	9.665	592.362	5.67426e+06	1.43538e+06	1.21973e+06	4.91439e+06	1.48277e+06	1.2362e+06	472935	668157	318699	370672	997898	1.46398e+07	1.41826e+06	8.7779e+06	1.0574e+06	636296	594469	778620	--	--	--	-	-	-	-
LPC 20:3	C28 H52 N O7 P	9.376	590.346	1.88993e+08	2.75775e+08	1.3895e+08	4.80312e+08	9.66389e+06	1.23538e+06	9.16796e+06	4.45183e+06	5.2871e+06	6.10322e+06	1.22667e+06	6.56548e+06	2.32809e+06	1.88038e+07	1.04876e+06	9.95663e+06	9.01883e+06	8.03363e+06	--	--	--	-	-	-	-
LPC 20:4	C28 H50 N O7 P	9.032	588.331	1.19428e+09	1.08973e+09	1.69031e+09	2.99982e+09	3.80431e+07	5.88577e+06	5.48285e+07	1.95252e+07	4.67926e+07	4.88399e+07	9.62949e+06	4.40229e+07	5.71967e+06	1.96705e+08	3.62845e+06	8.12286e+07	8.3646e+07	8.69519e+07	--	--	--	-	-	-	-
LPC 20:5	C28 H48 N O7 P	8.595	586.315	2.13509e+08	4.94099e+08	4.66126e+08	1.02909e+09	1.50146e+07	3.73853e+06	9.85789e+06	4.61015e+06	1.17134e+07	1.12352e+07	3.34447e+06	2.66679e+07	4.15172e+06	3.92755e+08	2.17529e+06	1.87443e+07	1.66644e+07	2.58435e+07	--	--	--	-	-	-	-
LPC 22:4	C30 H54 N O7 P	9.516	616.362	9.67055e+06	6.2822e+06	3.10871e+06	1.2952e+07	1.94632e+06	1.06346e+06	269872	381549	313377	361502	1.01109e+06	1.02948e+06	699258	1.50833e+06	440426	341156	361991	438837	--	--	--	-	-	-	-
LPC 22:5	C30 H52 N O7 P	9.239	614.347	8.21063e+07	8.87031e+07	7.87784e+07	2.4733e+08	2.44637e+06	857705	1.91732e+06	563135	1.74186e+06	1.97066e+06	1.2751e+06	8.20754e+06	883274	1.51053e+07	670690	3.32665e+06	3.43528e+06	4.01837e+06	--	--	--	-	-	-	-
LPC 22:6	C30 H50 N O7 P	8.793	568.339	968347902	2.68522e+08	1104435125	1684830051	1.15539e+07	4.04301e+07	6.78672e+07	2.86342e+07	1.3799e+08	8.77214e+07	6.30952e+07	1.18456e+07	5.48636e+07	1736887216	1.82927e+07	1.92332e+08	1.69952e+08	171024511	--	--	--	-	-	-	-
LPC 4:0	C12 H26 N O7 P	5.109	372.142	1.14857e+08	1.16575e+08	1.22071e+08	1.37877e+08	5.47399e+07	5.49938e+06	2.55052e+06	3.02647e+06	3.08016e+06	5.05771e+06	4.49337e+06	5.86584e+07	9.73791e+06	5.77025e+07	6.28881e+06	9.99368e+06	5.77938e+06	1.2474e+07	--	--	--	-	-	-	-
LPE 12:0	C17 H36 N O7 P	7.804	396.215	7.20661e+07	4.25513e+08	7.04486e+07	3.35275e+08	3.71437e+07	3.53394e+06	4.55615e+06	4.48064e+06	4.19903e+06	3.97984e+06	2.84243e+06	3.90863e+06	4.02e+06	4.63031e+06	3.9978e+06	4.20486e+06	3.9024e+06	4.74512e+06	--	--	--	-	-	-	-
LPE 14:0	C19 H40 N O7 P	8.298	426.261	8.92424e+06	1.35655e+07	6.9156e+06	1.384e+07	1.13035e+07	466356	995730	558432	789004	685774	566143	2.0048e+06	636426	1.04261e+06	592732	1.48793e+06	2.12142e+06	1.52971e+06	--	--	--	-	-	-	-
LPE 14:1	C19 H38 N O7 P	8.058	422.232	1.69358e+07	2.35306e+07	1.16595e+07	2.46843e+07	4.83765e+06	3.17062e+06	4.06355e+06	3.8687e+06	3.76221e+06	3.28156e+06	2.67877e+06	5.71048e+06	3.53433e+06	1.41929e+07	3.55304e+06	3.64829e+06	3.43672e+06	3.7391e+06	--	--	--	-	-	-	-
LPE 15:0	C20 H42 N O7 P	8.84	440.276	234275359	8.05772e+08	1.14358e+08	4.29063e+08	1.47348e+08	1.72616e+07	1.28609e+08	1.84438e+07	8.85111e+07	7.87814e+07	1.48644e+07	2.30806e+07	6.95464e+06	7.64585e+06	3.10792e+07	8.49009e+07	7.8033e+07	7.38062e+07	--	--	--	-	-	-	-
LPE 15:1	C20 H40 N O7 P	8.515	438.261	1.14157e+06	4.24845e+06	2.91574e+06	1.01269e+06	2.66969e+06	429335	3.3402e+06	533544	891029	3.56326e+06	506716	527612	525329	1.76413e+06	497588	524655	517525	615821	--	--	--	-	-	-	-
LPE 16:1	C21 H42 N O7 P	9.313	450.268	1.38202e+08	7.31521e+08	6.04229e+07	4.09227e+08	2.92601e+08	3.27932e+06	3.45727e+07	3.13454e+06	2.39097e+07	9.7345e+07	6.94008e+06	2.14634e+08	1.32804e+07	1.71477e+08	9.19608e+06	8.30887e+06	8.2556e+06	1.37166e+07	--	--	--	-	-	-	-
LPE 17:0	C22 H46 N O7 P	9.727	468.308	659173	1.71119e+06	312942	866200	1.60402e+06	602019	1.07693e+06	2.78324e+06	1.49923e+06	3.16022e+06	752466	2.59768e+06	868593	1.23305e+06	626852	744833	585101	621110	--	--	--	-	-	-	-
LPE 17:1	C22 H44 N O7 P	9.065	466.292	3.34628e+06	6.89545e+06	3.99882e+06	3.75746e+06	4.07861e+06	1.41951e+07	8.18743e+06	8.78266e+06	4.78705e+06	1.22206e+07	1.2269e+07	3.27074e+07	1.60864e+07	2.28008e+06	6.73807e+06	1.08813e+07	1.08276e+07	5.67005e+06	--	--	--	-	-	-	-
LPE 18:0	C23 H48 N O7 P	10.096	482.324	1.64051e+06	5.79365e+06	1.42597e+06	3.88119e+06	1.48857e+07	836554	1.57202e+07	6.50453e+07	1.09947e+07	3.05455e+07	1.87046e+07	4.17857e+07	8.36473e+07	5.18813e+06	1.89472e+07	5.80748e+06	6.68572e+06	6.84553e+06	--	--	--	-	-	-	-
LPE 18:1	C23 H46 N O7 P	9.6	478.294	6.16894e+08	3.50914e+09	1.04518e+09	1.26525e+09	1.05841e+08	2.5376e+07	2.95231e+07	1.3952e+08	7.10232e+07	8.64955e+07	2.02019e+07	5.23772e+08	5.19442e+07	1.7736e+08	1.75028e+07	4.67432e+07	2.98244e+07	4.16541e+07	--	--	--	-	-	-	-
LPE 18:2	C23 H44 N O7 P	9.047	478.292	1.40603e+08	3.96186e+08	151843990	374619196	1.14757e+07	9.37548e+06	9.19885e+07	1.15335e+08	1.40139e+08	2.97058e+08	3.76546e+07	3.51441e+06	4.66456e+06	3.35005e+06	1.67583e+06	1.65463e+07	1.67931e+07	1.23697e+07	--	--	--	-	-	-	-
LPE 18:3	C23 H42 N O7 P	8.458	474.263	8.32261e+07	7.38433e+07	2.28481e+07	1.50348e+08	1.57624e+07	2.36617e+06	2.57669e+06	2.35506e+06	2.301e+06	2.22552e+06	2.50095e+06	3.63783e+06	2.0965e+06	5.36583e+06	2.1921e+06	2.24775e+06	2.09055e+06	2.04424e+06	--	--	--	-	-	-	-
LPE 18:4	C23 H40 N O7 P	8.093	474.261	1.45165e+06	870386	752817	743071	567228	728473	995010	907824	819786	727496	841065	676593	943554	578140	962829	847725	833510	863146	--	--	--	-	-	-	-
LPE 2:0	C7 H16 N O7 P	1.437	256.059	3.56459e+09	5.90756e+09	1.53844e+09	3.66556e+09	2.10036e+09	4.282e+07	7.32301e+07	3.04668e+07	1.0593e+08	6.54005e+07	2.69648e+07	2.3335e+08	5.16715e+07	3.27374e+08	4.7099e+07	1.47749e+08	1.87064e+08	2.00057e+08	--	--	--	-	-	-	-
LPE 20:3	C25 H46 N O7 P	9.332	504.305	6.31995e+06	2.09713e+07	6.80327e+06	1.3026e+07	1.2656e+06	872237	1.65952e+06	3.29618e+06	3.80442e+06	2.42464e+06	3.20108e+06	1.91024e+06	1.542e+06	1.52584e+06	809686	2.14954e+06	2.15019e+06	1.63796e+06	--	--	--	-	-	-	-
LPE 20:4	C25 H44 N O7 P	8.99	502.292	3.15392e+07	4.81582e+07	7.19645e+07	5.45547e+07	1.27685e+07	3.90778e+06	1.05229e+07	1.78938e+07	2.03914e+07	2.18269e+07	1.86717e+07	1.11786e+07	1.09481e+07	5.83362e+06	6.04124e+06	1.71699e+07	1.55244e+07	1.87228e+07	--	--	--	-	-	-	-
LPE 20:5	C25 H42 N O7 P	8.576	500.276	1.30616e+07	2.37249e+07	1.76244e+07	2.86731e+07	1.05368e+07	530613	4.91264e+06	8.16458e+06	7.71355e+06	7.19316e+06	5.79551e+06	4.92619e+06	5.55327e+06	6.23919e+06	1.23369e+06	9.79055e+06	8.58502e+06	7.677e+06	--	--	--	-	-	-	-
LPE 22:5	C27 H46 N O7 P	9.101	528.305	1.92615e+06	4.1132e+06	1.98904e+06	5.53261e+06	545610	314848	366129	457488	420480	717627	600588	409394	407404	546514	330302	549991	547508	480535	--	--	--	-	-	-	-
LPE 22:6	C27 H44 N O7 P	8.935	526.293	1.74612e+07	2.61234e+07	3.35438e+07	3.641e+07	9.80232e+06	2.6413e+07	1.58731e+07	2.40534e+07	2.10036e+07	2.48235e+07	3.25541e+07	3.72996e+07	6.69686e+07	7.95221e+07	1.8192e+07	2.68359e+07	2.94638e+07	2.7589e+07	--	--	--	-	-	-	-
LPG 10:0	C16 H33 O9 P	8.808	399.184	4.37593e+07	7.81875e+07	3.10122e+07	4.90006e+07	6.33622e+07	2.12364e+06	2.08075e+06	1.48564e+06	1.33087e+06	1.35535e+06	2.06204e+06	6.47711e+06	1.50982e+06	9.40777e+06	1.29632e+06	3.76447e+06	3.45906e+06	3.67881e+06	--	--	--	-	-	-	-
LPG 13:0	C19 H39 O9 P	8.214	395.22	3.11221e+07	3.77969e+07	1.4827e+07	5.41511e+07	8.08066e+07	5.89374e+06	7.64742e+06	7.02915e+06	6.77775e+06	6.35979e+06	4.53512e+06	2.99055e+07	6.27117e+06	3.54677e+07	6.18992e+06	6.86573e+06	5.97548e+06	6.70825e+06	--	--	--	-	-	-	-
LPG 15:1	C21 H41 O9 P	8.641	421.236	3.55318e+07	3.8433e+07	1.18102e+07	3.61906e+07	4.19191e+07	2.70063e+06	3.02059e+06	2.97013e+06	3.65748e+06	2.74979e+06	2.18428e+06	2.23002e+07	3.53062e+06	3.91547e+07	4.36522e+06	3.58536e+06	2.66013e+06	2.51137e+06	--	--	--	-	-	-	-
LPG 16:0	C22 H45 O9 P	8.26	483.278	1.83268e+09	9.69821e+08	7.12444e+08	8.22771e+08	1.0066e+09	2.57083e+07	3.9955e+07	2.51897e+07	3.82296e+07	2.76685e+07	2.89997e+07	1.45115e+09	2.17225e+07	5.75022e+08	2.5e+07	3.88847e+07	2.6309e+07	3.64093e+07	--	--	--	-	-	-	-
LPG 18:1	C24 H47 O9 P	12.079	509.292	3.55712e+08	3.39202e+08	3.26627e+07	8.45889e+07	2.95294e+07	1.40165e+07	9.19684e+06	7.02022e+06	6.71602e+06	6.28847e+06	1.25553e+07	3.42342e+06	3.53445e+06	5.3221e+07	1.05276e+07	1.74757e+07	1.01316e+07	1.55303e+07	--	--	--	-	-	-	-
LPG 18:2	C24 H45 O9 P	7.434	525.285	7.27286e+06	1.94523e+07	5.47516e+06	1.01689e+07	3.98945e+06	2.85793e+06	1.13062e+06	3.28314e+06	1.97854e+06	3.03217e+06	2.26095e+06	4.47409e+08	2.83863e+06	2.1005e+06	3.02488e+06	2.65955e+06	2.34706e+06	3.34035e+06	--	--	--	-	-	-	-
LPG 19:0	C25 H51 O9 P	11.946	525.325	2.59882e+06	2.12204e+06	1.27639e+06	1.3515e+06	737433	273736	1.11243e+07	322043	139296	425204	822509	4.32496e+06	526412	3.66046e+06	557497	596253	376454	751991	--	--	--	-	-	-	-
LPG 2:0	C8 H17 O9 P	5.827	287.056	1.49488e+08	1.61433e+08	2.14767e+08	3.45473e+08	7.1158e+09	4.16844e+08	6.08539e+08	5.84555e+08	1.4588e+08	2.89327e+08	2.86638e+08	4.22938e+09	4.17332e+08	4.59911e+09	5.95654e+08	3.27369e+08	2.87732e+08	3.75955e+08	--	--	--	-	-	-	-
LPG 20:1	C26 H51 O9 P	6.1	537.328	4.9947e+07	5.18174e+07	5.91864e+07	1.35155e+08	1.8517e+08	1.35446e+07	3.33345e+07	4.78693e+06	4.65743e+06	4.2347e+06	1.19505e+07	7.17721e+07	4.78794e+06	9.3262e+07	9.48794e+06	8.61325e+06	7.69765e+06	9.80005e+06	--	--	--	-	-	-	-
LPG 20:4	C26 H45 O9 P	11.916	531.276	833802	7.60749e+06	1.09921e+06	846113	452751	184829	375546	137701	115361	2.56377e+06	327020	1.25019e+06	344016	1.87004e+06	204931	260375	233282	237469	--	--	--	-	-	-	-
LPG 22:6	C28 H45 O9 P	11.952	555.273	1.07653e+08	2.91851e+08	5.17525e+07	1.43533e+08	1.17473e+08	7.29475e+06	1.30238e+07	2.04477e+06	9.862e+06	3.90361e+07	1.26591e+06	3.51846e+07	6.64388e+06	1.02792e+08	8.37949e+06	3.30132e+06	2.25224e+06	2.40164e+06	--	--	--	-	-	-	-
LPG 4:0	C10 H21 O9 P	4.913	315.083	2.10959e+07	2.5802e+07	1.22609e+07	3.26499e+07	2.11177e+07	2.48176e+06	6.09652e+06	1.75142e+06	1.46321e+06	2.43482e+06	1.6311e+06	1.28189e+07	2.3626e+06	2.32264e+07	2.64755e+06	2.79488e+06	2.63189e+06	3.20199e+06	--	--	--	-	-	-	-
LPG 5:0	C11 H23 O9 P	5.655	329.106	4.35915e+06	1.37179e+07	5.64657e+06	4.82717e+06	1.64758e+07	700361	1.1998e+06	800782	823026	1.47791e+06	980146	1.10179e+07	866173	1.49631e+07	1.12756e+06	1.90904e+06	1.48627e+06	1.90765e+06	--	--	--	-	-	-	-
LPG 6:0	C12 H25 O9 P	6.051	343.119	2.03531e+07	2.96382e+07	5.49287e+06	1.81162e+07	7.06599e+06	5.24914e+06	426686	511172	708185	762910	4.35413e+06	9.29712e+06	1.77409e+06	1.02277e+07	1.57667e+06	1.16525e+06	1.07038e+06	1.23644e+06	--	--	--	-	-	-	-
LPH	C17 H27 N5 O4	5.217	366.214	6.13108e+07	58528974	5.9313e+07	6.22262e+07	4.36293e+07	2.81652e+07	6.44033e+07	4.23691e+07	6.37761e+07	1.0702e+08	1.87323e+07	5.83074e+07	5.01496e+07	6.61052e+07	2.90833e+07	3.58862e+07	3.1919e+07	3.78882e+07	--	--	--	-	-	-	-
L-Phenylalanine	C9 H11 N O2	4.964	164.072	1.5971e+08	2.42415e+08	1.88151e+08	3.37512e+08	2.95962e+08	1.48313e+08	8.31595e+07	6.79059e+07	7.03497e+07	8.98808e+07	4.15377e+07	1.78296e+08	9.2517e+07	1.4217e+08	4.58547e+07	7.83233e+07	7.13061e+07	8.50089e+07	Carboxylic acids and derivatives	63-91-2	HMDB0000159	C00079	ko01100//Metabolic pathways;ko01110//Biosynthesis of secondary metabolites;ko01130//Biosynthesis of antibiotics;ko01230//Biosynthesis of amino acids;ko02010//ABC transporters;ko01210//2-Oxocarboxylic acid metabolism;ko00360//Phenylalanine metabolism;ko04974//Protein digestion and absorption;ko05230//Central carbon metabolism in cancer;ko00970//Aminoacyl-tRNA biosynthesis;ko00400//Phenylalanine, t…	Amino acid metabolism;Cancers;Digestive system;Global and overview maps;Membrane transport;Metabolism of other amino acids;Translation	Environmental Information Processing;Genetic Information Processing;Human Diseases;Metabolism;Organismal Systems
LPI 16:0	C25 H49 O12 P	6.738	571.29	1.07357e+07	2.67921e+07	1.41658e+07	2.02945e+07	3.15878e+06	1.24151e+07	7.7172e+06	6.80293e+06	6.16926e+06	5.83326e+06	1.0023e+07	4.22692e+06	6.25005e+06	3.95655e+06	5.99818e+06	6.03317e+06	6.20582e+06	7.16082e+06	--	--	--	-	-	-	-
LPI 3:0	C12 H23 O12 P	6.067	389.091	2.21869e+07	1.27793e+07	6.4105e+06	1.39316e+07	3.50971e+08	1.38425e+07	2.03493e+07	2.21869e+07	1.6904e+07	2.13024e+07	1.16599e+07	2.15337e+08	1.80361e+07	4.25817e+08	2.6033e+07	2.60016e+07	2.61279e+07	2.96512e+07	--	--	--	-	-	-	-
LPK	C17 H32 N4 O4	4.801	357.249	1.27105e+07	1.83108e+07	5.10904e+07	2.36503e+07	2.46735e+07	2.04754e+07	3.7101e+07	1.54446e+07	3.38144e+07	4.15822e+07	5.91572e+06	1.35751e+07	1.35639e+07	7.51189e+06	6.57562e+06	25250148	2.70296e+07	2.30277e+07	--	--	--	-	-	-	-
LPS 14:0	C20 H40 N O9 P	10.638	468.237	3.99444e+07	1.05889e+08	1.13301e+07	7.19004e+07	3.74072e+07	807821	2.89536e+06	1.46344e+06	1.36724e+06	2.17114e+06	1.46038e+06	5.86601e+06	1.37956e+06	2.03738e+06	938764	2.47056e+06	1.93978e+06	1.9451e+06	--	--	--	-	-	-	-
LPS 15:0	C21 H42 N O9 P	11.512	482.252	1.40037e+08	3.02011e+08	5.86615e+07	2.72093e+08	2.86704e+08	4.25243e+06	1.45563e+07	2.49309e+06	4.45294e+06	9.18375e+06	295778	6.9396e+06	264335	2.7618e+07	1.98096e+06	1.22361e+07	1.37373e+07	1.33119e+07	--	--	--	-	-	-	-
LPS 15:1	C21 H40 N O9 P	7.304	480.242	9.86835e+06	1.00351e+07	9.02938e+06	9.52019e+06	6.63403e+07	1.03848e+07	5.04829e+06	1.02852e+07	4.86193e+06	8.79048e+06	8.51598e+06	6.14684e+07	7.69539e+06	1.02071e+08	9.22837e+06	6.26567e+06	8.51366e+06	8.48772e+06	--	--	--	-	-	-	-
LPS 16:0	C22 H44 N O9 P	7.548	496.274	3.74363e+08	2.36769e+08	8.10536e+08	1.35065e+08	3.90459e+07	3.913e+08	3.84806e+09	1.16846e+09	3.19274e+09	1.21965e+09	3.10507e+08	3.48473e+08	1.90488e+09	1.74191e+08	5.16473e+08	2.87674e+09	4.30848e+09	3.14038e+09	--	--	--	-	-	-	-
LPS 16:1	C22 H42 N O9 P	6.176	494.245	2.87737e+08	1.25777e+08	1.55041e+08	2.1068e+08	1.99049e+07	1.65327e+07	2.69395e+07	1.66331e+07	1.53502e+07	1.24921e+07	1.40407e+07	2.25756e+07	1.89435e+07	4.14163e+07	1.94283e+07	1.06255e+07	1.17012e+07	1.60753e+07	--	--	--	-	-	-	-
LPS 16:4	C22 H36 N O9 P	6.719	488.196	874095	1.62811e+06	478626	818306	592611	902027	1.51179e+06	1.18765e+06	1.17886e+06	1.14273e+06	807929	8.73836e+06	1.2213e+06	1.45806e+06	1.11386e+06	1.18189e+06	1.21571e+06	1.28632e+06	--	--	--	-	-	-	-
LPS 17:2	C23 H42 N O9 P	8.858	506.25	7.11075e+07	5.18465e+08	3.94884e+07	1.90459e+08	2.00496e+07	1.0487e+06	6.36452e+06	983510	2.79146e+06	2.2805e+06	979728	4.04561e+06	1.04806e+06	4.91662e+06	1.50847e+06	2.54322e+06	2.44593e+06	2.23362e+06	--	--	--	-	-	-	-
LPS 18:0	C24 H48 N O9 P	11.995	524.305	6.38111e+06	1.63313e+07	3.07629e+06	3.66659e+06	3.64578e+06	3.17609e+06	1.98162e+06	2.65854e+06	2.08986e+06	2.63819e+06	4.79193e+06	3.05668e+06	2.89562e+06	4.59186e+06	3.36824e+06	2.11737e+06	2.51381e+06	2.14519e+06	--	--	--	-	-	-	-
LPS 18:2	C24 H44 N O9 P	11.981	520.267	4.96798e+07	8.62757e+07	1.36782e+07	3.95e+07	1.44104e+07	5.3446e+06	8.86506e+06	3.0112e+06	1.76024e+06	6.36236e+06	2.5832e+06	5.93556e+06	803645	7.06621e+06	1.21159e+06	3.13133e+06	2.90954e+06	3.97994e+06	--	--	--	-	-	-	-
LPS 19:1	C25 H48 N O9 P	6.843	536.305	1.24269e+08	4.37732e+07	2.40293e+07	3.76194e+07	1.25497e+07	7.66169e+06	1.69203e+07	9.7916e+06	8.91518e+06	8.58951e+06	8.38227e+06	1.75848e+08	9.6004e+06	9.19325e+07	8.83712e+06	9.22626e+06	9.3685e+06	1.08712e+07	--	--	--	-	-	-	-
LPS 20:3	C26 H46 N O9 P	9.597	546.281	1.43688e+08	4.89403e+08	9.70271e+07	1.92154e+08	3.64498e+07	3.1361e+06	6.77057e+06	7.36019e+06	6.34837e+06	7.00899e+06	3.58144e+06	6.30754e+07	7.69129e+06	7.71012e+07	8.81342e+06	8.535e+06	7.36192e+06	6.64157e+06	--	--	--	-	-	-	-
LPS 20:4	C26 H44 N O9 P	6.658	544.258	2.55408e+06	1.4513e+06	1.05122e+06	2.24212e+06	1.19565e+07	983914	1.70431e+06	1.36314e+06	1.32496e+06	1.15367e+06	4.10717e+06	1.38256e+07	1.31332e+06	7.09474e+06	1.26851e+06	1.25026e+06	1.28294e+06	1.45601e+06	--	--	--	-	-	-	-
LPS 21:2	C27 H50 N O9 P	7.594	562.305	1.28129e+07	2.733e+07	1.4119e+07	1.56575e+07	2.05924e+07	9.04297e+06	9.93949e+06	1.17506e+07	9.59338e+06	9.67356e+06	7.93502e+06	4.60414e+07	1.0331e+07	1.20018e+08	1.01466e+07	9.85339e+06	9.18197e+06	1.16728e+07	--	--	--	-	-	-	-
LPS 22:5	C28 H46 N O9 P	5.092	570.29	3.90282e+06	6.48419e+06	1.15049e+07	7.27427e+06	8.88536e+06	5.25655e+06	6.19565e+06	2.43713e+06	3.32372e+06	7.87601e+06	1.15184e+06	4.96395e+06	1.82363e+06	5.96454e+06	813737	2.31473e+06	2.12053e+06	2.13786e+06	--	--	--	-	-	-	-
LPS 22:6	C28 H44 N O9 P	11.34	568.268	3.42975e+06	1.25371e+06	1.58185e+06	3.29235e+06	2.71508e+06	1.40691e+06	707486	1.15973e+06	975101	1.03654e+06	780812	1.88259e+07	838089	1.7986e+07	233259	1.94789e+06	1.34544e+06	1.87655e+06	--	--	--	-	-	-	-
LPS 24:4	C30 H52 N O9 P	8.9	600.331	5.98912e+06	8.27384e+06	7.43188e+06	2.10903e+07	5.24104e+06	853396	703270	771873	677572	729734	839277	3.79303e+06	811987	5.78084e+06	860415	707010	766355	942213	--	--	--	-	-	-	-
LPS 4:0	C10 H20 N O9 P	4.745	328.086	1.07778e+07	7.54037e+06	4.38125e+06	8.31275e+06	5.05448e+07	1.08292e+06	1.29565e+06	1.72293e+06	3.3444e+06	2.60924e+06	1.59831e+06	5.30901e+07	2.40095e+06	7.09888e+07	4.95972e+06	2.38278e+06	3.15201e+06	4.48003e+06	--	--	--	-	-	-	-
L-Saccharopine	C11 H20 N2 O6	1.379	275.125	4.57127e+07	7.96203e+07	5.45842e+07	5.07472e+07	3.19114e+08	5.67577e+06	8.02717e+06	5.79937e+06	3.98796e+06	5.33799e+06	4.61605e+06	6.65538e+07	1.66119e+07	1.0373e+08	1.07373e+07	9.65567e+06	8.43269e+06	8.27342e+06	Carboxylic acids and derivatives	-	HMDB0062698	C00449	ko01100//Metabolic pathways;ko01110//Biosynthesis of secondary metabolites;ko01130//Biosynthesis of antibiotics;ko01230//Biosynthesis of amino acids;ko00310//Lysine degradation;ko00300//Lysine biosynthesis	Amino acid metabolism;Global and overview maps	Metabolism
[truncated: 513 more rows]
