# Supplementary material for: Antibiotic‐Induced Gut Microbiota Dysbiosis Modulates Host Transcriptome and m6A Epitranscriptome via Bile Acid Metabolism
Source: Adv Sci (Weinh). 2024 May 7;11(28):2307981. doi: 10.1002/advs.202307981 (PMC11267274; doi:10.1002/advs.202307981)
Supplement: Supplementary file 3 — Supplemental Table 2 [file ADVS-11-2307981-s009.xlsx]

## Sheet: Sheet1
Table S2. Metabolites identified by targeted metabolome.
Name	Class	Mass Info	Retention Time	column	FMT-Amp1	FMT-Amp2	FMT-Amp3	FMT-Amp4	FMT-Con1	FMT-Con2	FMT-Con3	FMT-Con4	FMT-Con5	QC-1	QC-2	QC-3	QC RSD
L-Thyronine	Amino acids	274.1 / 274.1	8.39355	C18	63667.4	51131.8	40789.4	49580.6	53093.6	56172.8	58295	58431.3	55234.7	89580.6	91108	76734	0.0751235
N-Acetylserotonin (N-Acetyl-5-hydroxytryptamine)	Indoles	219.1 / 160.0	2.9255	C18	1.01869	0.796579	0.676355	0.605083		0.586369	0.567668	0.623092	0.447376	0.649217	0.859447	0.652732	0.136419
2-Hydroxy-2-methylbutyric acid	Bile acids	117.1 / 71.0	1.12957	C18	11.3775	9.61091	6.31656	8.3828	5.87638	4.38428	6.27722	4.78015	4.92724	4.32283	5.38871	4.7396	0.0910463
N-Acetyl-L-tyrosine	Amino acids	224.1 / 178.1	2.50472	C18	52.1047		51.3071	44.2435	53.6684		49.0949	55.144	58.6299	57.0955		62.7983	0.0475655
4-Hydroxybenzoic acid	Benzenoids	137.0 / 93.0	2.75582	C18	138.122	98.1339	112.032	116.211						70.0491	72.4793	73.6226	0.0206812
3-Hydroxybenzoic acid	Benzenoids	137.0 / 93.0	2.72819	C18	136.858	110.744	105.717	114.404		36.8269	29.8024	29.7747	27.6967	74.7484	74.8554		0.000715581
Benzamide	Benzenoids	122.1 / 105.0	2.60897	C18	6.49352	12.2947	8.66493	5.72747	6.04678	9.85619	13.6727	10.6577	37.8663	11.2791	12.4208	10.4423	0.0712543
m-Aminobenzoic acid	Benzenoids	138.1 / 65.0	1.79024	C18	14.5477	12.6557		10.1749	21.9936	22.8459	26.8457	19.6372	19.7207	19.7715	24.3174	21.7573	0.0847787
Phenyllactic acid	Benzenoids	165.1 / 119.1	4.02436	C18	1413.36	482.735	989.428	852.658	29.9857	59.6253		63.7568	36.5974	455.856	470.453	468.625	0.013965
Phenylpyruvic acid	Benzenoids	163.0 / 90.9	3.02575	C18					25.1731	9.35741	61.28	19.5971	14.1418	9.45317	14.6402	11.6784	0.178189
Vanillic acid	Benzenoids	167.0 / 151.8	3.25643	C18	29.0375	33.2237	20.4023	25.5054						15.3733	21.3675	26.9575	0.222777
Phenylethylamine	Benzenoids	122.1 / 105.0	2.6173	C18		9.35423	6.8213	4.76796	4.5118	6.26102	8.97623	7.41741	27.2507	8.64283	8.42338	8.09246	0.0269749
3-Aminosalicylic acid	Benzenoids	154.1 / 108.0	0.839403	C18	2960.95	3906.41	3755.95	3188.87	2807.4	3379.67	2786.45	2900.67	2972.77	4249.96	3434.48	3428.69	0.104146
Hyocholic acid (HCA)	Bile acids	407.3 / 407.3	8.61062	C18	310569	375023	426045	444459	689234	241345	182772	303188	513551	263404	238396	294208	0.086027
3-Dehydrocholic acid (3-DHCA)	Bile acids	405.4 / 405.4	8.40124	C18	5489.97	4062.34	6024.75	4962.83	5331.15	1039.55	682.23	1751.17	2275.94	3389.52	3479.44	2862.42	0.0839012
7-Dehydrocholic acid (7-DHCA)	Bile acids	405.3 / 405.3	7.80698	C18	5919.99	5251.61	7881.79	7047.9	5825.13	1172.53		1554.16		4071.8	3790.16	3917.12	0.0293315
7-Ketolithocholic acid (7-KLCA)	Bile acids	389.4 / 389.4	8.61567	C18	1738.86	1918.3	2831.2	2282.22	168283	81020.3	39124.5	197350	214697	63583.1	60601.7	64746.6	0.0277171
Apocholic acid	Bile acids	389.4 / 389.4	9.44407	C18	149.499	270.219	333.767	325.669	14739.9	4407.57	3209.54	11178.3	13452.9	4052.44	4938.61	5124.32	0.0994025
Beta-Muricholic acid (b-MCA)	Bile acids	407.4 / 407.4	7.99358	C18	212933	312557	411192	308504	645888	192773	139672	214338	374752	253845	231825	243677	0.0370134
Beta-Hyodeoxycholic acid (b-HDCA)	Bile acids	391.4 / 391.4	8.83964	C18	3165.34	5231.05	7530.64	6717.32	178232	56293.2	55420.8	96047.5		45529.6	44491.2	50192.3	0.0530465
Beta-Ursodeoxycholic acid (b-UDCA)	Bile acids	391.4 / 391.4	8.53842	C18	6506.59	6425.39	10120.6	7477.5	359596	121655	126300	236473		102114	91237.9	112877	0.0865449
Isodeoxycholic acid (IsoDCA)	Bile acids	391.3 / 391.3	10.1507	C18	76.9741	129.339	199.855	155.359	47122.6	14200.2	12790.2	20657.1	26101.9	15516	15970.2	14913.5	0.0279839
Isolithocholic acid (IsoLCA)	Bile acids	375.5 / 375.5	10.0416	C18					15273.7	5921.02	6080.26	10059.7	9024.7	4796.63	4825.22	4710.66	0.0101907
Chenodeoxycholic acid (CDCA)	Bile acids	391.4 / 391.4	8.53528	C18	5983.85	5973.83	10217.6	5591.42	353637	120318	126168	211460		88816.9	87700.3	102913	0.074328
Cholic acid (CA)	Bile acids	407.4 / 343.3	8.98433	C18	27192.2	30435.1	41887.8	37267.2	69790.4	20181	14056.7		44665.8	26846.7	25788.7	28809.6	0.0461021
Deoxycholic acid (DCA)	Bile acids	391.4 / 391.4	9.8597	C18	112.454	230.747	387.408	276.198	84607.8	25544.6	23883.7	36530	47343.4	28080.8	28803	27249.6	0.0226309
Glycochenodeoxycholic acid (GCDCA)	Bile acids	448.4 / 74.0	7.55312	C18					27.6441					65.644	66.3794	58.6235	0.0550091
Glycocholic acid (GCA)	Bile acids	464.4 / 74.0	8.17213	C18	43.121	48.1147	37.7556	37.7973	56.7226					33.2166	38.1987		0.0697624
Glycodeoxycholic acid (GDCA)	Bile acids	448.4 / 73.9	9.09123	C18					203.452	22.3188	34.6552	45.988	81.9583	70.8473	76.8809	60.3002	0.0988156
Glycohyodeoxycholic acid(GHDCA)	Bile acids	448.4 / 74.1	8.89448	C18					220.177	39.6821		69.1144	109.73	77.5345	90.4935	94.1732	0.081649
Glycoursodeoxycholic acid (GUDCA)	Bile acids	448.3 / 448.3	7.55421	C18	67.2876				131.99	81.7162	75.7036	87.819	89.5838	96.0842	98.128	99.7144	0.0151666
Hyodeoxycholic acid (HDCA)	Bile acids	391.4 / 391.5	9.86257	C18	121.269	229.071	369.436	266.88	79774.6	23688.7	21832.6	34829.3	43003.5	27259	27887.8	25470	0.0381142
Lithocholic acid (LCA)	Bile acids	375.3 / 375.3	10.5067	C18	400.995			244.302	12320.5	5729.99	5269.4	10223.9	7809.44	4233.04	4597.32	4420.54	0.0336742
Murocholic acid (MoCA)	Bile acids	391.4 / 391.4	8.22758	C18	5762.43	5355.95	8967.63	4418.94	322927	100634	109176	175513		87180.9	93253.8	78420.7	0.0705641
Tauro-a-muricholic acid	Bile acids	514.4 / 79.8	6.50681	C18	621.992	751.897	747.235	811.303	1421.55	241.543	275.948	1056.89	380.825	858.446	650.505	752.423	0.112627
Tauro-b-muricholic acid (b-TMCA)	Bile acids	514.4 / 80.0	6.54448	C18	600.185	716.114	734.647	762.125	1336.54	257.938	258.116	956.954	411.86	757.466	633.866	696.494	0.0725074
Tauro-w-muricholic acid	Bile acids	514.4 / 80.1	6.54016	C18	612.825	723.831	763.838	858.966	1493.51	256.645	287.983	1137.68	450.812	838.369	666.912	725.277	0.0957278
Taurochenodeoxycholic acid (TCDCA)	Bile acids	498.4 / 80.0	8.46097	C18	73.4006	61.2806	70.9645	80.3406	1982.35	100.674	65.9882	219.107	416.22	247.108	262.554	178.035	0.160305
Taurodeoxycholic acid (TDCA)	Bile acids	498.4 / 80.0	8.63659	C18	92.629	98.8337	117.067	99.5785	2726.44	157.318	95.2391	293.779	473.31	300.971	339.432	257.441	0.111915
Taurohyodeoxycholic acid(THDCA)	Bile acids	498.4 / 79.9	7.15498	C18	79.92	69.9067	100.803	75.3849	223.377	31.2151	35.8469	118.351	99.3392	124.009	83.7859	92.9652	0.171673
Taurolithocholic acid (TLCA)	Bile acids	482.4 / 80.0	9.23793	C18	86.306	81.8523	79.9215	92.4431	54.3637	17.5523		32.2146	22.0573	46.0714	41.1084	49.2474	0.0736511
Ursodeoxycholic acid (UDCA)	Bile acids	391.4 / 391.4	8.53604	C18	6005.14	6156.52	9410.71	5081.39	314820	125810	130266	212638		97415.8	88566.9	102779	0.0608804
Omega-muricholic acid (w-MCA)	Bile acids	407.4 / 389.3	8.98169	C18	41996.1	52270.7	71163.8	60734.6	170416	43020.5	28489.6	63858.9	103045		39376.4	50281.1	0.121627
Ribonolactone	Carbohydrates	166.1 / 107.0	0.751048	C18	123.348	110.153	115.11	118.608	83.8386	129.001	80.0677	68.0569	122.929	101.819	105.962	88.0066	0.0778572
4-Hydroxycinnamic acid	Cinnamic acids and derivatives	163.0 / 119.1	3.93366	C18	14.6156	16.7007	14.4864	13.966	6.04653	7.30424	7.87545	9.44725	5.56938	10.7108	10.8453	12.1157	0.0563916
10Z-Heptadecenoic acid	Fatty acids	267.2 / 267.2	11.4439	C18	761.065	416.038	705.683	585.393	663.828	187.822	430.011	223.028	338.756	472.248	352.874	477.829	0.1327
12-hydroxystearic acid	Fatty acids	299.3 / 299.3	10.3404	C18	11095.8	6381.39	8154.51	6296.1	12949.2	11798	28373.8	13796.7	33668.5	18472	15614.7	17285.1	0.0684448
12-Tridecenoic acid	Fatty acids	211.2 / 211.2	10.0979	C18						5391.45				6450.26	7288.15	6209.03	0.0695503
2-Hydroxy-3-methylbutyric acid	Fatty acids	117.1 / 70.9	2.2912	C18	67.0878	58.106	39.9935	44.4929	3.97858		7.48725		11.6787	21.5167	28.5776	31.0663	0.149511
2-Hydroxycaproic acid	Fatty acids	131.1 / 85.0	4.03117	C18	155.625	63.2193	102.185	64.8713	5.12659	25.1011	16.7782	16.0157	28.9386	50.9816	52.0885	50.727	0.0115281
Adipic acid	Fatty acids	145.0 / 82.9	2.50778	C18		21.4552	19.3445			18.7529		15.7546			16.8529	20.7631	0.103952
Azelaic acid	Fatty acids	187.1 / 97.1	5.30454	C18	124.452	100.117	92.9407	100.62	82.3638	110.167	129.662	81.3776	157.394	139.8	179.768	160.296	0.102021
But-2-enoic acid	Fatty acids	85.0 / 85.0	0.859912	C18	223.122	206.472	200.61	184.763	210.821	492.541	227.705	564.506	289.904	285.336	317.597	307.91	0.0445178
Citraconic acid	Fatty acids	129.0 / 85.0	0.859586	C18	37.3543	50.9146	38.2265	40.642	33.6233	43.4086	55.6568	47.338	44.5716	40.2768	49.6231	46.8883	0.0860493
Conjugated linoleic acids (CLA)	Fatty acids	279.2 / 279.2	11.3836	C18	52241	61001.1	81812.7	66105.5	36201.7	21134.2	38742	22403.6	52542.3	40087.6	52249.5	36842.2	0.154014
Myristelaidic acid	Fatty acids	225.2 / 225.2	10.517	C18	86308.3	26352.1	44407.5	35537.1	89907.6	125535	119555	75352.1	166010	82838.4	78362.1	89738.9	0.0559445
Nonadeca-10Z-enoic acid	Fatty acids	295.3 / 295.3	11.9343	C18	953.235	717.503	1192.86	1117.89	698.906	402.98	743.89	416.838	829.205	555.403	775.506	687.014	0.134439
Palmitelaidic acid	Fatty acids	253.2 / 253.2	11.1363	C18	30241.7	17525.8	33119.3	28073.2	13551.9	12766.2	17951.4	18314.6	22733.6	19297.3	22993.4	22406.5	0.0752044
Petroselinic acid	Fatty acids	281.2 / 281.2	11.7443	C18	55863.3	49521.7	65707.6	53205.7	49363.1	23282.7	48970.7	25162.8	41190.8	50209.8	40012.6	41528.8	0.102294
Ricinoleic acid	Fatty acids	297.2 / 183.1	9.94489	C18	285.25	363.379	403.522	337.602	436.747	487.071	381.227	656.535	421.396	399.884	347.127	383.734	0.0585576
Sebacic acid	Fatty acids	201.1 / 139.1	6.00096	C18	1615.91	1323.51	1101.96	1274.63	3350.89	4931.69	6499.36	4526.89	8059.37	4786.08	3762.57	4561.69	0.100514
Suberic acid	Fatty acids	173.1 / 111.2	4.47144	C18	24.6549	25.0881	19.2723	21.6675	19.3891	28.9539	32.0302	20.4853	34.1907	28.3785	28.7287	26.422	0.0364524
2-Furoic acid	Furoic acid	111.0 / 111.0	0.899794	C18	21449.4	8187.23	12150.2	12543.4	33147.5	22214.3	31603.3	23756.6	22398.1	18127.2	18574.2	18539	0.011022
3,4-Dihydroxyhydrocinnamic acid	Cinnamic acids and derivatives	181.1 / 58.9	3.09232	C18		441.504		99.7167						97.3621	96.4405		0.00475549
3-Methyl-2-oxovaleric acid	Fatty acids	129.1 / 101.2	2.15081	C18			101.49		616.226		832.768			214.21		257.586	0.0919379
Alpha-ketoisovaleric acid	Keto acids	115.0 / 87.2	1.1344	C18	367.323	316.713	268.999	272.156	1689.29	523.217	1701.61	661.228	461.987	455.024	462.855	397.256	0.0667304
Methylmalonic acid	Dicarboxylic acids	117.0 / 72.9	0.828352	C18	374.825	461.269	502.768	635.098	153.143		93.7138	164.958		366.371	387.785	326.021	0.0711187
Oxoadipic acid	Keto acids	159.0 / 59.1	0.703266	C18	140.145	69.9944	60.6983	84.4563	83.132	118.199	67.9175	86.6309	72.031	60.8611	60.6548	89.5425	0.192877
1H-Indole-3-acetamide	Indoles	175.1 / 130.1	3.55547	C18	0.807611	1.19717			0.870634	1.56231	1.20933	1.47809	1.3096	1.36751	1.49204	1.06362	0.137597
Indoleacetic acid	Indoles	176.1 / 130.2	4.67068	C18	255.813	217.465	214.838	229.882	83.5787	128.295	112.923	201.56	218.728	190.129	203.7	197.582	0.028149
Melatonin	Indoles	233.2 / 174.1	4.50278	C18	0.202999	0.411267	0.19055	0.292252	0.421681	1.16892	0.548811	0.448256	0.569894	0.448654	0.420424	0.468718	0.0444237
2-Hydroxycinnamic acid	Cinnamic acids and derivatives	163.0 / 119.1	4.9248	C18	34.1853	43.67	32.8018	32.8882	16.1359	17.9543	21.5932	26.576	13.2251	28.3746	29.2697	31.268	0.0408097
tryptamine	Indoles	161.2 / 144.1	3.08642	C18					206.532	552.147	520.172	817.436	2350.61	583.178	634.863	633.391	0.0389295
Indole-3-carboxaldehyde	Indoles	143.9 / 66.1	4.38406	C18	7.63088	4.48661	5.26308	5.6135	24.2681	9.01982	23.3764	20.7473	11.8816	12.4931	12.5477	8.47163	0.170868
serotonin	Indoles	177.2 / 160.1	0.862918	C18					49.0024	151.197	112.672	144.141	385.321	82.1372	88.0594	74.9547	0.0655704
xanthurenate	Quinolines and derivatives	206.1 / 159.9	2.41405	C18	59.7543	54.1939	50.98	58.1579	63.9343	30.5571	29.9338	42.7363		49.0922	46.6161		0.0258719
Dopamine	Phenols	154.1 / 91.1	0.856658	C18	17.9691	20.1698	20.9204	17.5963	17.0523	17.4648	13.8007	12.3685	18.2738	28.3594	19.8963	20.6135	0.166912
Epinephrine	Phenols	184.1 / 107.1	0.713178	C18	9.72284	7.87233	7.88739	7.22334	9.24071	8.87598		9.71439	13.3008	12.1187	10.3272	9.62613	0.0981734
Norepinephrine	Phenols	170.3 / 152.0	0.824612	C18	21020.7	15771.2	16864.3	16592.1	5220.56	7354.64	5840.05	9147.53	9401.6	12795.7	12739.3	13625	0.0310183
3-methoxytyramine	Phenols	168.2 / 151.0	1.86575	C18	76.0192	69.6342	75.029	60.3308	72.3637	64.1256	65.8818	53.2669		91.2994	86.2732	84.7849	0.0318712
Tyramine	Benzenoids	138.0 / 76.9	0.850697	C18	176.219	383.082	272.691	164.204	35.69	59.4832	43.5633	42.2589	51.1791	156.137	147.535	145.94	0.0298811
Equol	Isoflavonoids	241.1 / 121.0	5.77363	C18	603.173	324.635	410.084	500.903	320.529	319.954	184.064	416.302	521.077	238.897	277.314	265.455	0.0616441
p-cresyl sulfate	Arylsulfates	187.0 / 125.2	5.29619	C18	68.3476	63.549	55.3436	56.3248	46.4733	59.9951	71.7651	46.9533	83.9897	88.8913	90.8989	95.1322	0.028386
Linoleoyl ethanolamide	Fatty acyl	324.3 / 62.1	10.7581	C18	6280.19	6233.54	5724.19	5021.37	5277.94	4623.93	6595.64	8141.56	12812.5	7583.12	6559.02	7337.68	0.0609741
palmitoylethanolamide	Fatty acyl	300.3 / 121.1	11.0256	C18	407561	270701	257503	229611	358439	318436	1.18901e+06	283385	499114	309480	402192	408419	0.121179
oleoyl ethanolamide	Fatty acyl	326.3 / 151.2	11.1717	C18	892.082	817.871	778.634	553.289	804.444	1025.33	1199.64	402.084	1463.6	974.908	913.049	901.043	0.0348121
arachidonoyl ethanolamide	Fatty acyl	348.3 / 287.2	10.7591	C18	6.2022	6.93121	6.92965	7.748	8.08098	3.82656	9.56119	6.76405	16.316	5.64018	7.65913	6.5682	0.124595
phenol	Phenols	93.0 / 65.0	2.77866	C18	126.243	109.677	108.407	129.816	21.3643	16.3559	15.9773	17.0592		79.4758	64.1284	53.0199	0.165494
13Z,16Z-Docosadienoic Acid	Fatty acids	335.3 / 335.3	12.2749	C18	3644.44	2399.83	4026.51	3122.81	4159.44	2446.09	6342.12	1828.66	4734.93	3219.77	3229.84	3115.67	0.0161865
Docosanoic Acid	Fatty acids	339.3 / 321.3	13.1118	C18	341242	259018	270146	256013	147091	157388	384119	102911	333486	231364	246710	194209	0.0983573
4Z,7Z,10Z,13Z,16Z,19Z-Docosahexaenoic Acid (DHA)	Fatty acids	327.2 / 327.2	11.214	C18	20940.7	24324.4	24450.6	21219.8	12813.9	13421.9	13876.9	14215.5	24198.2	20352.6	19080.3	14157.5	0.149552
4Z,7Z,10Z,13Z,16Z-Docosapentaenoic Acid	Fatty acids	329.2 / 329.2	11.4773	C18	80718.1	77705.2	112748	56107.4		76988.6	94492.3	53011.6	124909	80971.6	75604.3	69173.2	0.0640955
7Z,10Z,13Z,16Z-Docosatetraenoic acid	Fatty acids	331.3 / 331.3	11.6908	C18	135334	95285.3	211516	169493	697500	303663	489664	182757	645581	229953	202419	186118	0.0877478
5Z,8Z,11Z,14Z,17Z-Eicosapentaenoic Acid	Fatty acids	301.2 / 301.2	10.9348	C18	216824	304170	382801	283544	155270	170189	125338	296751	267581	231479	219027	253829	0.061326
Erucic Acid	Fatty acids	337.3 / 337.3	12.6391	C18	187526	144627	159611	171820	123136	81881.7	215416	62691.3	197520	145001	141216	124322	0.0656925
Gamma-Linolenic acid	Fatty acids	277.2 / 277.2	10.9924	C18	28595.7	25846.3	45002.1	27731.7	16992.6	16282.5	13990.7	26875.9	23217.6	26974.1	25402.8	26763.4	0.0263978
Heneicosanoic acid	Fatty acids	325.3 / 325.3	12.8486	C18	297974	255914	321102	251372	159133	178827	430617	125482	288183	188135	253203	165773	0.183255
Elaidic Acid	Fatty acids	281.2 / 281.2	11.702	C18	58044.6	48182.9	71619.7	51456.2	48044.4	26920.8	52971.5	27305.8	52359.2	46511.1	49180.2	35204.8	0.138838
Heptadecanoic acid	Fatty acids	269.2 / 269.2	11.8409	C18	30502	19357	19326.5	19621.9	40416.9	24015.7	35243.8	14244	52852.7	27096.6	30942.1	27861.2	0.0580489
Hexanoic acid	Fatty acids	115.1 / 71.0	0.783954	C18	11878.4	15335.8	13649.7	16375.8	27359.5			30342.9		14770.3	15050.3	14492.4	0.0154187
Dihomo-gamma-linolenic acid	Fatty acids	305.2 / 261.1	11.5013	C18	35861	30539	43746.3	34357.8	28370	20918.5	17510.1	19291.6	53107.7	27895.3	31610.6	26193.9	0.0791737
Lignoceric Acid	Fatty acids	367.4 / 367.4	13.7195	C18	38238.6	25959.3	27847.5	24886.4	18498.7	19929.5	43291.6	11161.2	41947.7	23085.6	28521.5	24009.7	0.0942201
Linoleic acid	Fatty acids	279.2 / 279.2	11.3324	C18	55584.1	60571.6	59527.9	63379.2	30548.7	18673.4	22141.1	24375.6	53143.7	36448.2	36966.3	33075.4	0.0485976
Alpha-Linolenic Acid	Fatty acids	277.2 / 277.2	10.994	C18	58758.9	62451.8	75034.7	82381.9	40542.3	35820.8	35361.1	49079	52939.4	47832	59633.9	66808.1	0.134674
Myristic acid	Fatty acids	227.2 / 227.2	10.9721	C18	82861.4	89896	116030	111388	117544	69776.3	105249	58111.3	98993.7	89084.6	80506.6	83262.1	0.0424251
Myristoleic acid	Fatty acids	225.2 / 225.2	10.4242	C18	33732.5	12289.2	20424.9	16075.7	36937.8	50128.4	52094.3	35370.9	77706.5	38160.4	35252.5	36689.2	0.0323476
Linoelaidic acid	Fatty acids	279.2 / 279.2	11.3115	C18	41529.4	45574.9	60800.3	54957.3	31460.4	16187.2	22297.7	19329.1	25674.1	35036.1	32817.5	34542.9	0.0278668
Oleic acid	Fatty acids	281.2 / 281.2	11.6929	C18	32472.7	36384	60848.7	33062.9	32818.5	17075.7	34729.4	21995.2	40786.9	28229.5	33542.5	23802.2	0.139596
Palmitic acid	Fatty acids	255.2 / 255.2	11.582	C18	350433	298266	453963	343595	285514	205200	346497	161332	324688	300896	337266	292001	0.0631551
Palmitoleic Acid	Fatty acids	253.2 / 253.2	11.1161	C18	13358	9972.52	18489.9	16435.5	9589.33	8372.79	10601.1	10510.1	11507.4	9867.83	12875.4	9598.78	0.137772
Pentadecanoic acid	Fatty acids	241.2 / 241.2	3.59537	C18				506.066			656.874	453.091		315.599	331.741	331.734	0.0233108
Stearic acid	Fatty acids	283.3 / 283.3	12.0781	C18	254007	246449	350542	306718	292453	154024	377216	126826	358890	303615	269866	212397	0.143751
Tricosanoic acid	Fatty acids	353.3 / 353.3	13.3825	C18	115090	82952.9	97604.6	78612.3	68227.8	60518.8	130075	36744.9	129902	86252.4	89501.6	79354.6	0.0497533
10E-Heptadecenoic acid	Fatty acids	267.2 / 267.2	11.3997	C18	1496.9	1326.33	1894.49	1500.6	1530.45	736.927	963.283	510.136	933.133	1005.99	1117.46	971.285	0.0604506
11Z,14Z,17Z-Eicosatrienoic Acid	Fatty acids	305.2 / 305.2	11.5055	C18	217635	106756	239437	171675	319377	123527	202564	134797	455180	202938	190115	153887	0.11393
11Z-Eicosenoic Acid	Fatty acids	309.2 / 309.2	12.1446	C18	4.91497e+06	4.53873e+06	6.0286e+06	6.75292e+06	3.05244e+06	2.2598e+06	4.77865e+06	2.2018e+06	5.73626e+06	5.21e+06	4.74583e+06	4.65009e+06	0.0502236
Arachidic Acid	Fatty acids	311.3 / 311.3	12.5837	C18	880108	728275	828336	788047	536539	493373	1.24348e+06	312205	983134	691358	810074	600033	0.122759
Arachidonic acid	Fatty acids	303.2 / 303.2	11.2615	C18	34816.3	31717.6	50843.8	38169.9	29641.9	21649.2	16894.2	17594.7	49775.8	26085.8	39089.9	25555.1	0.206955
Gamma-Aminobutyric acid	Amino acids	104.0 / 87.1	7.27279	Amide	16010.9	13938.6	13010.4	10589.1	1849.87	2668.91	2433.74	1982.12	2644.13	7203.76	7507.81	8218.53	0.0556327
Glycine	Amino acids	76.0 / 30.1	7.01845	Amide	54072	67488.6	51001.7	60132.3	54945.2	43738.6	46857.5	52411.7	54675.1	61381.8	53645.9	52850.2	0.0687647
Glycyl-L-leucine	Peptidomimetics	187.1 / 130.1	3.99882	Amide	429.477	1593.4	978.043	941.463	172.189	676.834	341.902	895.761	998.628	842.791	737.304	826.628	0.0578246
L-Cystine	Amino acids	241.1 / 151.9	8.47736	Amide		161.119				170.589		211.768		135.793	167.342		0.104076
L-Glutamic acid	Amino acids	148.1 / 84.1	8.01319	Amide	283003	224902	228645	247406	291318	370309	436451	354610	417208	317770	323305	331249	0.0170682
L-Glutamine	Amino acids	147.0 / 130.0	7.23588	Amide	47574	91812.2	72636.5	74711.3	10637	56807	41308.9	84856.4	84601.5	59810.1	61881.4	64370.5	0.0300605
Ornithine	Amino acids	133.1 / 70.1	9.40046	Amide	1661.8	884.781	1882.13	1646.82	2308.7	4496.3	2339.39	4403.54	5166.91	2588.56	2618.58	2864.66	0.0459702
2,3-Diaminopropionic acid	Amino acids	103.1 / 59.0	7.84732	Amide	1263.39	2095.11	1231.28	1144.03	1558.02	830.22	1157.15	1219.87	918.319	1168.14	1255.64	1195.18	0.0303242
2-Phenylglycine	Amino acids	152.1 / 135.2	3.77742	Amide	2379.31	4110.97	2910.71	2432.76	15696	16030.4	18962.8	17663.1	9140.37	9837.39	9406.27	10170.5	0.0319081
5-Aminolevulinic acid	Amino acids	132.1 / 55.0	6.84746	Amide	10018.3	10528.2	8812.8	9801.32		5858.31	20216.3	8572.62	20604	10621.6	10592	11389.9	0.0339851
5-Hydroxylysine	Amino acids	163.1 / 100.0	9.68523	Amide	5861.87	6896.74	4583.42	4675.53	728.62	431.46	651.369	581.234	460.273	2844.34	3148.74	2867.16	0.0468725
Alpha-N-Phenylacetyl-L-glutamine	Amino acids	263.1 / 145.1	2.52752	Amide	1.45304	2.07246	1.35483	3.77752		1.37516		1.14302	0.812945	1.3187	1.54127	1.97205	0.168382
Aminoadipic acid	Amino acids	162.0 / 98.0	8.2486	Amide	3992.18	4008.41	3905.96	4274.56	5174.41	3543.68	4191.05	4280.2	4088.83	4304.86	4340.22	4101.01	0.0248122
Beta-Alanine	Amino acids	90.1 / 44.0	6.50545	Amide	46749	55719.5	46440.8	42786.1	84094.4	60437.8	77918	72758.2	88642.2	63340.6	63758.4	64099.1	0.00486735
L-Alanine	Amino acids	90.1 / 43.9	6.50704	Amide	44050.1	49538.2	41530.4	37304.3	78052.9	56410.1	72624.6	68049.2	81721.1	57681.6	57133.3	59408.8	0.0166967
Citrulline	Amino acids	176.1 / 159.2	7.62074	Amide	80797.4	42706.6	103137	75676.2	125498	177353	115488	244617	218120	133006	137837	123369	0.0457692
Creatine	Amino acids	114.1 / 44.0	2.15927	Amide	1406.73	31299.3	3205.42	5354.53	1717.85	1347.99	734.577	956.085	785.334	6019.45	6008.06	5869.12	0.0114556
Dimethylglycine	Amino acids	104.1 / 58.1	4.92632	Amide	19659	14623.8	27098.8	24296.6	32021.4	21627.4	16822.6	29692.6	33190.9	24777.4	23662	25865.8	0.0363253
L-Alloisoleucine	Amino acids	132.1 / 86.1	3.97584	Amide	20103.8	50176.4	28744.1	31484.8	13844.5	34686.6	19958	43672.1	39468.8	30430.9	30471.1	29994.4	0.00712357
L-Alpha-aminobutyric acid	Amino acids	104.1 / 77.2	3.56369	Amide		18405.2		12772.7		14060.9		16457.8	14940.1	14456.4	12532.3		0.0712922
L-Arginine	Amino acids	175.1 / 70.0	9.49801	Amide	9408.84	62805.8	15906.4	34748.8	5126.01	19807	3735.74	5068.18	7174.89	22874.1	19045.2	21607.1	0.075212
L-Asparagine	Amino acids	133.1 / 74.2	7.32022	Amide	578.973	16705.9	4185.9	4833.05	856.511	12340.5	1219.07	32965.4	16308.1	10015.6	10555.4	9952.63	0.026587
L-Aspartic acid	Amino acids	132.0 / 88.0	8.10655	Amide	14901.7	16990.3	15882.6	15357.9	2301.04	16975.1	9400.37	13287.1	18322.8	14301.5	15269.7	14364.3	0.030204
L-Histidine	Amino acids	156.1 / 110.1	7.26089	Amide	8662.85	16074.1	11228.8	14933.1	4742.44	14337.7	8086.43	17430.2	19057.4	12639.1	13119.1	12459	0.0218681
L-Homocitrulline	Amino acids	190.1 / 84.1	7.3731	Amide	839.072	416.387	335.004	373.7	509.85	569.394	679.329	470.912	496.504	328.068	603.961	871.151	0.368886
L-Isoleucine	Amino acids	132.1 / 86.2	3.98678	Amide	22652.6	55943.3	31958.6	33714.5	15561.2	38111.9	22889.4	49011.3	43980.9	33882.2	34264.9	34496.4	0.00740162
L-Leucine	Amino acids	132.1 / 86.2	3.68552	Amide	30836.4	73973.3	43474.9	46500.9	20940	51182.2	30392.3	65530	59712.2	45672	45929.2	46989.1	0.0123388
L-Lysine	Amino acids	147.1 / 84.0	9.8124	Amide	180200	292597	202073	236222	214555	364217	272495	397686	399730	294324	307777	272960	0.0491479
L-Methionine	Amino acids	150.1 / 133.0	4.1437	Amide	93534.1	230032	135997	140040	110437	222549	150012	235235	225580	168982	163588	177164	0.0328486
L-Norleucine	Amino acids	132.1 / 86.1	3.69476	Amide	56272	136641	78509.5	81961.7	37188.1	88866.5	53743.7	120239	106554	79779.8	79952.3	87621.3	0.044348
L-Phenylalanine	Amino acids	166.1 / 120.1	3.41983	Amide	2.85611e+06	7.20677e+06	4.21518e+06	4.39095e+06	2.60736e+06	5.04636e+06	3.27946e+06	6.18658e+06	5.76128e+06	4.52729e+06	4.73403e+06	4.58214e+06	0.01895
L-Pipecolic acid	Amino acids	130.1 / 84.1	5.10812	Amide	4619.33	5093.66	2960.76	2920.65	1281.57	2474.28	2473.91	2029.04	2442.8	2710.56	2566.41	2885.49	0.0479514
L-Proline	Amino acids	116.1 / 70.1	5.27635	Amide	24651.3	29996.9	22642.5	27190.1	21100.5	13566.6	16693.3	21979.9	26643.7	20793.8	20157.5	21550.2	0.0273245
L-Serine	Amino acids	106.0 / 60.0	7.29663	Amide	42435.1	69302.4	57957	59950.1	33835.6	43247.3	27033.3	65444.5	32910	48130.9	49953.2	55873.5	0.0644048
L-threonine	Amino acids	120.0 / 74.0	6.63956	Amide	20479.3	32761.5	24226.3	26620.5	23226.8	27948.7	20159.4	37533.3	32486.7	26879.7	27969.3	28375.7	0.0227671
L-Tryptophan	Amino acids	205.2 / 188.1	3.46817	Amide	12948.6	35015	22682.2	21150	9109.38	17843.4	9484.74	20823	6948.65	17305.1	16656.8	16581.8	0.0192728
L-Tyrosine	Amino acids	182.1 / 136.1	4.88073	Amide	84709.2	212993	128500	139892	104805	223258	155188	238335	240935	169595	162824	175690	0.0310252
L-Valine	Amino acids	118.1 / 55.1	4.83815	Amide	38993.1	69954.7	46399.4	52675.6	38088.7	49502.7	47967.7	73304.2	59832.8	52816.1	51006.7	55549.9	0.0351535
N-Acetyl-L-alanine	Amino acids	130.1 / 88.0	3.80329	Amide	426.663	294.143	366.582	329.784	261.235	446.697	299.247	372.435	334.579	344.192	345.924	337.753	0.0102611
N-Acetyl-L-aspartic acid	Amino acids	174.0 / 88.0	7.89972	Amide	88.9474	51.7048	91.308	89.976	317.402	283.242	278.617	125.596	115.213	172.768	152.031	149.95	0.0650938
Sarcosine	Amino acids	90.1 / 44.0	6.16266	Amide	4126.18	1969.69	3753.56	6132.98	529.395	523.499		659.355	672.591	2151.69	2178.02	2314.56	0.032232
L-Homoserine	Amino acids	120.1 / 56.1	6.92522	Amide	32699.1	55711.1	40159.1	42549.7	38407	45140.8	30971.4	60584.6	52275.5	44435.6	45720.7	45777.5	0.0136749
Norvaline	Amino acids	118.1 / 72.2	4.6167	Amide	1572.51	6257.52	4472.82	3492	9158.95	30276.9	17944.2	32681.9	25347.3	12670.3	12529.2	13222.9	0.023375
5-L-Glutamyl-L-alanine	Amino acids	219.1 / 84.0	8.18059	Amide	4517.74	3991.78	3728.58	3662.79	3076.75	3359.47	6509.35	4297.95	3730.86	3749.24	4448.23	4201.68	0.0700351
L-Cysteine	Amino acids	122.1 / 76.0	8.4753	Amide		550.314								461.435		380.35	0.0963252
Putrecine	Amino acids	89.0 / 72.0	11.8594	Amide	43690.9	27608.3	49752.7	38457.7						19850.6	19286.2	17452.3	0.0542762
Hydroxypyruvic acid	Hydroxy acids	103.0 / 59.0	3.53967	Amide	543.936	685.576	489.217	439.732	632.955	660.145	447.85	611.392	545.71	435.026	547.326	482.294	0.0942965
N-Acetyl-D-glucosamine	Carbohydrates	222.1 / 138.1	4.02265	Amide	38161.1	49277.9	47401.4		73250.4	70785.2	111138	71467	60744.3	62163.5	78978.5		0.119135
D-Gluconolactone	Carbohydrates	179.1 / 100.9	1.28403	Amide	2539.11	1471.3	1679.75	1497.21	1950.66	1472.61	2374.48	1595.1	1533.86	1115.99	1723.55	1310.17	0.183165
D-Glucose	Carbohydrates	198.0 / 145.0	4.18807	Amide	35816.8	13593.9	13806.2	10116.8	29456.3	36536.5	62233.4	35880.7	39878.8	28853.7	12630.3	21278.4	0.316813
D-Maltose	Carbohydrates	365.1 / 202.9	7.77498	Amide	334425	382082	434114	393843	236308	1.11068e+06	316571	1.44653e+06	492626	648692	656703	525173	0.0986651
Erythronic acid	Carbohydrates	135.0 / 75.0	5.88403	Amide	516.651	769.692	482.231	457.02	63.1916	86.5516	94.4701	76.425	100.795	346.82	291.854	297.702	0.0789704
Glyceric acid	Carbohydrates	105.0 / 75.0	5.39249	Amide	1263.22	1467.34	1523.45	1537.24	2593.22	1230.66	1318.15	2626.19	1245.8	1619.44	1642.56	1575.57	0.017228
Lactulose	Carbohydrates	367.1 / 205.0	7.53245	Amide	486.277	381.767	416.879	373.976	1520.76	853.052	1219.17			496.249	531.361	605.719	0.0838249
Melibiose	Carbohydrates	360.2 / 163.2	8.14308	Amide	224682	273822	368161	363230	295744	839110	303940	983821	380186	325965	460901	379055	0.142812
N-Acetylneuraminic acid	Carbohydrates	310.1 / 121.0	7.3771	Amide	27449.6	46416.3	47060.4	38406.6	57522.7	32918.1	67838.4	42816	28691.3	37485.9	45714	38297.1	0.0914202
Rhamnose	Carbohydrates	182.1 / 147.1	2.51376	Amide			64827.4					56123.2			83222.5	72267.5	0.070455
Ribonic acid	Carbohydrates	165.0 / 75.0	6.59734	Amide	279.222	262.155	246.317	252.766		4.37948	7.27949	5.65539	5.77895	119.825	104.429	104.728	0.0655496
Tartaric acid	Carbohydrates	149.0 / 58.9	8.25232	Amide					241.016		241.965			302.254	235.738	231.682	0.12611
Trehalose	Carbohydrates	365.1 / 202.9	7.77041	Amide	4787.79	3674.82	4689.69	4711.62	7556.38	17039	10919.3	21513.7	5431.57	7597.32	7710.49	7613.41	0.00654273
Glucose 6-phosphate	Carbohydrates	259.0 / 97.0	9.37193	Amide	4108.19	2543.88	3124.36	843.355		33588.2	48964.6	1225.32	4473.84	10419.3	9466.97	9871.82	0.0393406
3-Hydroxyisovaleric acid	Hydroxy acids	117.1 / 59.0	2.26844	Amide	291.649	383.609	253.68	200.87	267.077	237.772	237.76	267.543	201.257	239.98	243.504	216.291	0.0518045
Aminocaproic acid	Amino acids	130.1 / 130.1	7.49047	Amide	8129.62	5257.22	5680.03	6018.49	3531.46		3357.6	3411.7	3716.99	4712.26	4227.76	4611.26	0.0462032
Citramalic acid	Fatty acids	147.0 / 85.0	7.73374	Amide	408.906	269.213	373.822	563.331	195.086	183.627	710.723	174.284	172.666	327.653	302.431	290.926	0.049961
Methylsuccinic acid	Dicarboxylic acids	131.0 / 87.1	7.41975	Amide	1366.03	1064.41	1082.68	1364.37	1026.03	974.452	1191.43	872.391	821.983	785.737	783.224	758.16	0.0160493
2-Hydroxybutyric acid	Hydroxy acids	103.0 / 57.0	2.5817	Amide	196.352	162.449	177.926			142.479	163.531	130.176	117.774	149.345	121.629	136.99	0.0833712
3-Hydroxybutyric acid	Hydroxy acids	103.0 / 59.0	3.53761	Amide	578.083	526.01	590.497	437.166	676.604	671.375	454.894	720.517	520.205	533.164	541.559	498.931	0.0351495
alpha-Hydroxyisobutyric acid	Hydroxy acids	103.0 / 57.0	2.58566	Amide	229.918	162.756	214.194	163.387	136.038	146.116	194.264	164.379	142.999	154.791	174.206	171.084	0.0510649
Citric acid	Tricarboxylic acids	191.0 / 111.1	9.11052	Amide	65775.2	50677.9	51003.6	56375.4	48798.8	68889.5	68429.6	51047	88852.9	55574.5	52541	47001.7	0.0686442
D-2-Hydroxyglutaric acid	Hydroxy acids	147.0 / 129.0	7.87456	Amide	552.508	415.963	445.128	507.244	556.685	755.371	842.193	737.918	846.444	648.062	635.506	665.043	0.018634
Glutaric acid	Dicarboxylic acids	131.0 / 87.1	7.42082	Amide	1580.09	1225.25	1285.5	1565.55	1187.58	1174.5	1370.68	1067.43	978.206	938.988	897.528	897.172	0.0215409
L-Malic acid	Hydroxy acids	133.0 / 115.1	8.09276	Amide	3820.72	2757.1	5140.21	3695.79	658.939	1483.35	1016.02	1738.41	1415.57	2650.58	2547.23	2329.21	0.0533894
Malonic acid	Dicarboxylic acids	103.0 / 59.0	7.77579	Amide	1292.78	1990.66	1234.41	1125.57	1438.77	801.334	1133.76	1165.38	900.39	1165.04	1201.98	1180.33	0.0128171
Oxalic acid	Dicarboxylic acids	89.0 / 60.9	8.17751	Amide	8244.77	7265.75	8508.79	7283.18	15076.1	6928.25	8655.79	9234.91	7682.54	8482.95	7350.87	6202.01	0.126775
Succinic acid	Dicarboxylic acids	117.1 / 73.0	7.85647	Amide	40081.9	58155.5	73975.2	84280.2	8502.77	5543.25	9061.41	6069.63	10753.5	35540	36637.5	37226.7	0.0191658
5-Hydroxy-L-tryptophan	Indoles	221.2 / 162.1	4.73456	Amide	301.725	278.276			319.78	347.155	711.629		302.15	368.23	363.938	337.003	0.0387788
Adenosine monophosphate	Purine nucleotides	346.1 / 97.0	8.58915	Amide	258.75	206.785	134.96	101.674		112.713	86.6997	58.6	172.868	135.809	103.935	99.6714	0.142523
Guanosine monophosphate	Purine nucleotides	362.1 / 79.1	9.19333	Amide	361.933	353.161	207.545	160.84		431.419	284.604		108.484	227.972	168.768	148.378	0.18578
Picolinic acid	Purine nucleotides	124.2 / 106.1	3.21915	Amide	1300.15	1493.02	1102.06	1242.86	1749.18	2190.01	2671.43	1805.64	1696.94	1594.3	1630.41	1602.94	0.0095656
a-Ketoglutaric acid	Keto acids	145.2 / 101.1	7.26774	Amide	2690.94				26542.1	3913.24	29505.1	7234.31	6984.14	9052.88	7963.24	7985.35	0.0610201
Riboflavin-5-monophosphate(FMN)	Flavin nucleotides	455.1 / 97.0	8.14135	Amide	166.385	172.183	134.224	171.377	163.198	181.188	208.363	114.452	108.614	170.348	163.359	150.952	0.0496474
Adenosine-3,5-cyclic monophosphate(cAMP)	Purine nucleotides	328.0 / 134.0	4.17961	Amide	46.7523	43.2648	28.7185	28.2402						15.2513	14.4954	16.8619	0.063524
adenosylcobalamin	Tetrapyrroles	790.5 / 359.0	7.99374	Amide			81606.3		91392.8	113562		115486	145962	103644		89672.3	0.0722731
Vitamin B1	Pyrimidines	265.1 / 122.1	5.09687	Amide	16710.8	16651	15817.3	15080.2	18970.6	16702.4	18498.8	13858.9	14852.5	16149.1	15993.4	17170.5	0.0317597
Vitamin B2	Pteridines	377.0 / 243.0	2.43897	Amide	1715.75	1902.17	1366.37	1684.95	5632.75	2694.92	3984.19	3142.03	2731.93	2659.02	2655.98	2554.49	0.0185185
Niacin acid VB3	Pyridines and derivatives	124.0 / 80.2	2.75079	Amide	15743	18178.4	13085.4	13533.8	23079.5	29728.2	34996.6	24696.9	21686.2	21358.6	21334.8	20402.7	0.0211644
Vitamin B5	Alcohols and polyols	218.1 / 88.0	4.10287	Amide	2533.2	2408.27	2143.71	2059.96	7618.3	3627.7	6540.37	4641.74	4810.81	4011.62	3530.55	4018.11	0.0592514
Hydroxocobalamin	Corrinoids	664.7 / 635.7	9.36483	Amide					19.4425	4.65226		63.97			10.4	9.82193	0.0285866
Acetylcholine	Quaternary ammonium salts	146.1 / 87.0	2.53502	Amide	3.03455	13.8852	13.547	12.6255	5.49628	39.4939	11.8073	17.1975	9.61014	14.2613	14.1661	14.1418	0.0036335
Trimethylamine-N-oxide	Aminoxides	76.1 / 58.0	5.41378	Amide	14.6611	10.3673	14.4648	8.59382	4.05979	5.89009	9.52566	8.88583	4.089	9.32462	8.63326	8.24775	0.0510006
Trimethylamine(TMA)	Amines	60.1 / 44.1	4.37489	Amide	7443.08	6643.6	10966.4	8786.52	10139.7	7470.84	5408.01	10836.2	12028.9	8925.17	8086.83	8754.09	0.0421113
betaine	Pyrimidines	118.1 / 58.1	4.14404	Amide	4163.16	6337.86	5704.15	4607.39	1374.6	1135.73	1362.57	1266.38	1349.02	2922.21	2984.11	3212.24	0.0410329
choline	Quaternary ammonium salts	104.0 / 60.1	4.37604	Amide	6203.7	5170.71	8661.88	7391.61	8896.01	6525.57	4664.5	9411.66	10370.1	7598.64	7447.38	7763.9	0.0170007
creatinine	Purine nucleotides	114.1 / 44.0	2.16298	Amide	1378.88	31395.6	3306.26	5255.37	1672.24	1339.82	717.745	952.76	790.547	5658.06	5836.19	5850.62	0.0151462
carnitine	Purine nucleotides	162.1 / 103.1	6.61898	Amide	744.748	1098.64	859.832	728.98	735.581	607.804	247.383	653.071	973.177	738.161	769.354	786.071	0.0259701
Taurine	Organosulfonic acids and derivatives	126.0 / 44.1	5.06257	Amide	26684.9	15344.9	23522.6	16454.6	148147	25011.3	11449.9	35411.5	66872.3	37319.2	36166.3	37625.8	0.0169659
Lactate (D-lactate)	Hydroxy acids	89.2 / 43.0	3.48362	Amide	12544.7	19869.5	21092.1	16767.5	13512	18856.9	12243.9	17414.2	21879.2	18811.8	14743.1	16636.1	0.0993613
hydroxyproline	Amino acids	130.1 / 84.2	6.50284	Amide	2221.02	1164.95	1247.7	1375.52	662.591	569.469	723.057	582.26	998.678	1032.92	1020.17	979.723	0.022433
Imidazole Propionate	Azoles	141.1 / 123.1	4.67731	Amide		1148.48	1285.91	1156.63	1797.25			1271.05		1028.08	907.511	1021.39	0.0561312
allantonin	Azoles	157.0 / 42.0	2.57451	Amide	2142.98	7871.57	6596.61	6427.49				100.492		2592.88	2592.65	2543.82	0.00895479
Leucyl-Glycine	Amino acids	187.1 / 74.0	3.33218	Amide	88.8469	451.641	246.838	258.255	77.9158		248.008	441.836	541.813	303.736	316.166	283.864	0.0441596
