# Supplementary material for: Antibiotic‐Induced Gut Microbiota Dysbiosis Modulates Host Transcriptome and m6A Epitranscriptome via Bile Acid Metabolism
Source: Adv Sci (Weinh). 2024 May 7;11(28):2307981. doi: 10.1002/advs.202307981 (PMC11267274; doi:10.1002/advs.202307981)
Supplement: Supplementary file 4 — Supplemental Table 3 [file ADVS-11-2307981-s004.xlsx]

## Sheet: Sheet1
Table S3. Differentially expressed genes after antibiotic treatment and FMT.
#DEGs in different tissues by Amp treatment
Brain				Liver				Intestine				Kidney				Lung				Heart				Spleen				Testis
Gene	Log2FC	Pvalue	Threshold	Gene	Log2FC	Pvalue	Threshold	Gene	Log2FC	Pvalue	Threshold	Gene	Log2FC	Pvalue	Threshold	Gene	Log2FC	Pvalue	Threshold	Gene	Log2FC	Pvalue	Threshold	Gene	Log2FC	Pvalue	Threshold	Gene	Log2FC	Pvalue	Threshold
Dbp	-1.49152	6.43527e-16	Down	Serpina7	-2.73895	3.54304e-13	Down	Alb	-9.74069	1.71827e-21	Down	Dbp	-5.92725	7.49816e-171	Down	Dbp	-6.79402	4.39185e-143	Down	Dbp	-5.26984	3.62275e-76	Down	Nr1d1	-2.02403	2.91528e-15	Down	Gpx5	-3.4591	0.000116615	Down
Gm10222	-1.25649	3.0925e-13	Down	Epb41	-2.48148	1.62975e-12	Down	Ahsg	-9.90938	8.12242e-17	Down	Ciart	-4.23335	3.27073e-57	Down	Nr1d2	-2.96069	1.51775e-47	Down	Per3	-3.0739	2.35286e-29	Down	Cpt1a	-1.32458	2.153e-13	Down	Gabrp	-3.81207	0.000545933	Down
Bc1	0.878474	4.19217e-12	No_diff	Acnat2	-2.8043	3.77347e-11	Down	Serpina3k	-8.7406	1.22797e-16	Down	Per3	-2.78465	5.86773e-48	Down	Per3	-2.61264	2.77443e-46	Down	Ciart	-3.69751	1.00403e-28	Down	Socs2	-1.15407	1.96203e-10	Down	Wfdc9	-3.43416	0.000809713	Down
Rny3	1.3986	6.06007e-12	Up	Mfsd2a	-3.47079	4.94051e-11	Down	Serpina1e	-5.91806	1.6101e-15	Down	Igfbp1	-3.47021	1.87118e-28	Down	Nr1d1	-2.58698	2.06311e-42	Down	Tef	-2.591	2.26721e-27	Down	Bcl2l14	-1.43467	2.16536e-09	Down	Grb7	-1.42247	0.000967698	Down
Ciart	-1.65014	8.15851e-12	Down	Nr1d1	-3.66758	6.76216e-11	Down	Serpina1c	-7.50432	2.68277e-14	Down	Tef	-1.6878	5.42541e-28	Down	Gpr155	-2.33779	2.32483e-25	Down	Ucp3	-2.70466	4.12334e-21	Down	Dbp	-1.16335	2.46637e-08	Down	Rnase11	-3.24929	0.00175332	Down
Cirbp	-1.05807	1.06747e-09	Down	Tef	-2.00585	6.79181e-10	Down	Mug1	-9.29889	3.26366e-14	Down	Nr1d1	-2.84257	9.60727e-27	Down	Tef	-1.68509	1.07138e-24	Down	Nr1d2	-2.32917	5.95131e-19	Down	ATP8	-1.13854	2.50235e-08	Down	Gm42031	-1.82808	0.00205027	Down
Gm15564	1.08981	1.09408e-09	Up	Syvn1	-2.51718	9.58555e-10	Down	Fga	-9.17328	2.37989e-13	Down	Nr1d2	-1.91939	1.11433e-26	Down	Wee1	-1.76359	1.28478e-23	Down	Tcap	-2.2405	1.2434e-13	Down	Gm40453	-3.8011	8.03746e-08	Down	Cpm	-1.75582	0.00260764	Down
Enpp2	-0.794059	3.4452e-09	No_diff	Mtss1	-1.7202	9.69594e-10	Down	Serpina1d	-8.81711	1.36983e-12	Down	Cpeb3	-1.7729	1.30782e-20	Down	Hlf	-1.88417	9.65393e-22	Down	Mt2	-2.436	7.11285e-13	Down	Gm10222	-1.45717	1.2347e-07	Down	LOC118567481	-1.07994	0.00279317	Down
Sgk1	-1.1876	2.2537e-08	Down	Rapgef4	-2.21085	1.41474e-09	Down	Serpina1a	-7.35741	3.65052e-12	Down	Pck1	-1.24632	3.09827e-17	Down	Bhlhe40	-1.42407	1.72544e-21	Down	Per2	-3.12451	1.55357e-12	Down	Ly6m	-1.98718	2.38282e-07	Down	Gm13652	-2.26273	0.00307715	Down
Cldn5	0.998661	5.44179e-08	No_diff	Noct	-2.21314	1.62446e-09	Down	Pzp	-7.22256	7.13667e-12	Down	Gm52109	-4.07576	6.52554e-16	Down	Bhlhe41	-2.29816	2.90468e-20	Down	Gstt2	-2.08751	7.7049e-12	Down	BC051142	-1.042	3.98489e-07	Down	Gm15319	-1.16861	0.00315251	Down
Rny1	1.35817	8.34286e-08	Up	Derl3	-5.29787	2.56955e-09	Down	Bhmt	-8.48969	1.12893e-11	Down	Slc2a5	-1.46795	2.04244e-15	Down	Gm46183	-2.80234	2.37651e-18	Down	Pfkfb1	-2.52326	7.83201e-12	Down	Strip2	-1.13577	1.09214e-06	Down	Sptlc3	-3.45859	0.00323924	Down
Gm33272	1.96545	3.20327e-07	Up	Hyou1	-1.98505	2.61997e-09	Down	Mat1a	-8.39785	1.16306e-11	Down	Gm39900	-1.8797	1.44128e-14	Down	Ccdc116	-3.21971	3.66251e-16	Down	Gm30848	-3.61911	1.4899e-11	Down	Podn	-1.42703	1.1122e-06	Down	Cldn7	-2.1302	0.00328533	Down
Calr	0.536975	3.69835e-07	No_diff	Lpin1	-2.16301	5.73573e-09	Down	Serpinc1	-7.2011	2.38959e-11	Down	Lgals4	-1.46328	1.53024e-14	Down	Engase	-1.36403	1.66564e-13	Down	Tspan4	-1.78747	2.11516e-11	Down	F3	-1.07608	8.84339e-06	Down	LOC118568653	-5.41722	0.00337473	Down
Enc1	0.579572	3.98298e-07	No_diff	Tns2	-2.0177	3.303e-08	Down	Hpx	-8.13566	6.97556e-11	Down	Cry2	-1.32513	1.99679e-13	Down	Gm36117	-1.35554	4.49023e-13	Down	Gm36117	-1.92673	4.11745e-09	Down	LOC118567481	-2.69749	1.8761e-05	Down	Rab17	-2.58918	0.00369383	Down
Gm24265	1.9153	4.69719e-07	Up	Slc16a5	-2.60575	1.26536e-07	Down	Mup3	-8.26671	7.75029e-11	Down	Cyp2a5	-1.68227	1.25347e-12	Down	Lrrc55	-2.84025	5.28578e-13	Down	Gm19417	-3.14763	6.46807e-09	Down	Ermap	-1.36784	2.28855e-05	Down	Gm46027	-1.75694	0.00418381	Down
Shc3	0.575742	1.2371e-06	No_diff	Slc39a14	-1.52126	1.84606e-07	Down	Apoa2	-7.11759	8.1936e-11	Down	Bhlhe41	-2.17739	1.26765e-12	Down	Bsn	-2.48565	8.44038e-13	Down	Rpph1	-5.03	2.28269e-08	Down	Cpeb1	-1.20971	2.96838e-05	Down	St14	-2.07975	0.00448189	Down
ATP6	-0.560838	1.45223e-06	No_diff	Gm43305	-2.41388	2.99185e-07	Down	Gc	-8.10209	9.93347e-11	Down	Kcnt1	-1.44704	3.06026e-12	Down	Akr1b8	-1.92873	8.69325e-12	Down	Acr	-2.57947	2.3748e-08	Down	Klf11	-1.13632	2.98632e-05	Down	Pgap3	-1.15696	0.00470527	Down
Gm40367	1.78705	1.50238e-06	Up	Apob	-1.24841	3.14326e-07	Down	Vtn	-5.24519	2.05234e-10	Down	Pcsk4	-1.64742	4.45428e-12	Down	Mt1	-1.38093	1.79686e-11	Down	Pcsk4	-2.02758	2.58579e-08	Down	Gm39743	-5.80268	3.47985e-05	Down	Tfap2a	-1.71562	0.00495255	Down
Per1	-0.745797	2.03709e-06	No_diff	Cdip1	-1.62637	5.09386e-07	Down	Fgg	-7.81011	2.72474e-10	Down	Gstt2	-1.52827	7.66959e-12	Down	Bcas1	-1.35014	1.90542e-11	Down	Lgals4	-2.03415	2.59142e-08	Down	Peg3	-1.24064	3.61733e-05	Down	Rbm24	-1.88698	0.00509282	Down
Nr1d1	-0.958438	2.51132e-06	No_diff	Pck1	-1.62425	5.32007e-07	Down	F2	-7.81914	5.17634e-10	Down	Fitm1	-1.20101	3.16551e-11	Down	Cadm4	-1.85902	2.62051e-11	Down	Zfp46	-1.394	5.06834e-08	Down	Zc3h6	-1.12923	3.72397e-05	Down	Lamc2	-1.35943	0.00510779	Down
LOC118568312	0.759123	3.07316e-06	No_diff	Ap3m1	-1.80177	1.08743e-06	Down	Apoa5	-7.69141	1.11433e-09	Down	Klf11	-1.50316	5.73951e-11	Down	Fbxo10	-1.19272	4.71513e-11	Down	Snca	-1.92497	5.19844e-08	Down	Hlf	-1.79247	3.79958e-05	Down	Gm52128	-1.64327	0.00519495	Down
Gm26244	1.01274	3.17361e-06	Up	Selenop	-1.24916	1.5001e-06	Down	Cyp2c29	-7.53301	1.49371e-09	Down	Alms1-ps2	-1.81324	6.20356e-11	Down	Vill	-1.30955	5.33971e-11	Down	Slc25a22	-1.2615	5.29305e-08	Down	Hmgb3	-1.21946	4.11647e-05	Down	Gm46768	-4.40826	0.00548845	Down
Cdr1	0.615988	3.77888e-06	No_diff	Arrdc3	-1.48748	1.55718e-06	Down	Hp	-4.7808	1.5068e-09	Down	Rnf24	-1.19947	1.08423e-10	Down	LOC118568667	-2.56777	7.31617e-11	Down	Rn7sk	-3.26952	7.31229e-08	Down	Gm15246	-1.23398	4.30518e-05	Down	P2rx1	-3.16441	0.00598061	Down
Omp	-3.19774	4.26565e-06	Down	Tedc2	-1.59569	1.94993e-06	Down	Serpina1b	-4.6977	1.55814e-09	Down	Cyp2j9	-1.51225	1.15129e-10	Down	Slc6a9	-1.12811	8.04446e-11	Down	Klhl33	-1.2974	8.93478e-08	Down	TrnP	-1.03034	4.30989e-05	Down	9130230L23Rik	-1.96251	0.00612874	Down
Gm34755	1.01813	6.3988e-06	Up	Fkbp5	-2.27915	2.14416e-06	Down	Cyp2e1	-4.27101	2.10395e-09	Down	Cirbp	-1.35308	1.38185e-10	Down	Pik3c3	-1.39057	8.65371e-11	Down	Pik3ip1	-1.2787	9.66813e-08	Down	a	-1.31179	4.48406e-05	Down	Gata3	-1.17742	0.00643962	Down
Rn7s2	0.858471	8.77435e-06	No_diff	Per1	-1.73039	2.74833e-06	Down	Ces3a	-7.03996	3.15419e-09	Down	Pnpla7	-1.58551	2.19919e-10	Down	Cyp2e1	-1.78971	8.91775e-11	Down	Mt1	-1.55335	1.37287e-07	Down	Btnl2	-1.13232	0.000112656	Down	Stc1	-1.8616	0.00666385	Down
Bsn	0.474978	2.30048e-05	No_diff	Pim3	-1.65081	3.48504e-06	Down	Ttr	-6.73125	4.98197e-09	Down	Car14	-1.25847	2.2226e-10	Down	Hdac11	-1.4597	1.21655e-10	Down	Wnk4	-1.60874	1.45765e-07	Down	LOC118567837	-4.28419	0.000190708	Down	LOC118568349	-3.65893	0.00687404	Down
Smpd4	0.534138	3.38674e-05	No_diff	Slc25a22	-1.31186	4.05184e-06	Down	Trf	-3.85162	5.47804e-09	Down	Gm36129	-1.41509	2.37698e-10	Down	Hes6	-1.18703	1.27019e-10	Down	Nr1d1	-1.86566	1.79325e-07	Down	Yes1	-1.49221	0.000235453	Down	Gm33945	-3.23011	0.00719816	Down
Cbfa2t3	0.754102	3.50556e-05	No_diff	Errfi1	-1.13997	5.15775e-06	Down	Cps1	-3.33729	1.32611e-08	Down	Tspan4	-1.33076	2.61573e-10	Down	Gm6133	-3.07971	1.36309e-10	Down	Iffo1	-1.68672	2.33736e-07	Down	Arg2	-4.53045	0.000240641	Down	LOC118567598	-2.30444	0.00747235	Down
Nr1d2	-0.761457	3.75608e-05	No_diff	Cyp39a1	-4.45754	5.16908e-06	Down	Azgp1	-7.50815	1.47408e-08	Down	Per2	-1.43977	3.04887e-10	Down	Tsku	-1.44068	2.15583e-10	Down	Gm38865	-3.58335	2.52982e-07	Down	Pck1	-4.59051	0.000257999	Down	Xkrx	-1.58379	0.00815811	Down
Rpph1	0.720755	3.82363e-05	No_diff	C2cd2l	-1.6212	6.41438e-06	Down	Nat8f2	-6.40529	2.04351e-08	Down	Decr2	-1.03261	5.22738e-10	Down	Smim6	-1.28376	2.38573e-10	Down	Alpk1	-1.66684	2.63921e-07	Down	Fam3b	-3.96227	0.000285235	Down	Gm21476	-3.3286	0.00888541	Down
Igfbp2	-0.779596	3.85671e-05	No_diff	Nrbp2	-1.2924	6.6093e-06	Down	Kng1	-7.35033	3.29625e-08	Down	Fmnl1	-1.23775	5.31198e-10	Down	Fanca	-1.53625	2.68822e-10	Down	Aox1	-1.92935	3.02095e-07	Down	Pipox	-1.66489	0.000308399	Down	Gm39673	-2.08739	0.00894046	Down
mt-Rnr1	0.528801	4.2242e-05	No_diff	Txlna	-1.72354	6.8621e-06	Down	H2-Q10	-3.9726	4.09683e-08	Down	Slc13a2	-1.18631	5.8414e-10	Down	Mthfd1l	-1.82011	3.28259e-10	Down	Synj2	-1.47999	3.49442e-07	Down	Gm3704	-1.65715	0.000330317	Down	Esrp2	-1.40097	0.00911748	Down
TrnP	-0.686648	4.63714e-05	No_diff	Hnf4a	-1.19941	8.23365e-06	Down	Apoh	-7.23743	4.38447e-08	Down	Txnip	-1.30032	6.8928e-10	Down	Mapk12	-1.01118	3.33864e-10	Down	Ephx1	-1.58407	3.56588e-07	Down	Nmnat3	-1.00555	0.000344863	Down	Dsg2	-1.81913	0.00914117	Down
Shank2	0.516123	4.9585e-05	No_diff	Fam214a	-1.27966	8.50115e-06	Down	Slc27a5	-6.5586	7.09522e-08	Down	Slc6a20a	-1.32959	8.76329e-10	Down	Aqp2	-2.43081	3.80878e-10	Down	Il20rb	-2.18678	5.44972e-07	Down	Cystm1	-2.71742	0.000375069	Down	AW549542	-1.66043	0.00989524	Down
Spred1	0.56609	5.46803e-05	No_diff	Dhtkd1	-1.54918	9.33028e-06	Down	Upp1	-3.28921	1.00184e-07	Down	Tgfbr3l	-1.46056	8.89477e-10	Down	Entpd5	-1.26843	5.49776e-10	Down	Prr29	-1.55094	6.38325e-07	Down	Chmp4c	-6.1302	0.0004117	Down	Gm14362	-1.22844	0.0102259	Down
Dok3	1.0181	5.68414e-05	Up	Cep85	-1.50586	9.50915e-06	Down	Mug2	-7.16375	1.05004e-07	Down	Angptl4	-1.57092	9.57395e-10	Down	Per2	-1.55914	7.87216e-10	Down	Slc4a1	-2.67032	6.55862e-07	Down	Angptl4	-1.48734	0.000530039	Down	Ankrd29	-1.79891	0.0109251	Down
Selenof	-0.539756	6.20392e-05	No_diff	Ero1b	-1.77675	9.68455e-06	Down	Aox3	-7.02063	1.07175e-07	Down	Upp2	-1.69452	1.12177e-09	Down	Pik3ip1	-1.31004	1.10199e-09	Down	Ctla2a	-1.5851	6.809e-07	Down	2810459M11Rik	-6.13315	0.000530256	Down	Acbd7	-3.56046	0.0110015	Down
Rsrp1	-0.466122	7.90812e-05	No_diff	Cps1	-1.21072	9.925e-06	Down	Ces1c	-7.15689	1.59119e-07	Down	Tmem86a	-1.33548	1.13327e-09	Down	Alpk1	-1.17511	1.99412e-09	Down	Pim3	-1.49024	7.27289e-07	Down	Foxf1	-1.13571	0.000610356	Down	Gm33482	-1.08324	0.0117123	Down
Mical2	0.552676	8.19891e-05	No_diff	Epha2	-1.59325	1.06102e-05	Down	Gm10222	-3.67613	2.09745e-07	Down	Dusp9	-1.54945	1.16833e-09	Down	Vipr1	-1.53999	2.07369e-09	Down	Trim7	-1.6814	8.24262e-07	Down	Pkp2	-4.32384	0.000618632	Down	Gm38868	-1.02884	0.01227	Down
S100a5	-5.0698	8.97261e-05	Down	Slc45a3	-2.02382	1.08641e-05	Down	Gnmt	-5.38716	2.47164e-07	Down	Gm52012	-1.85757	2.89181e-09	Down	Wdr95	-1.83394	2.38784e-09	Down	Icosl	-1.32772	1.04623e-06	Down	Krt18	-3.82182	0.000623414	Down	Gm32113	-1.34675	0.012442	Down
Inpp5j	-0.738847	0.000100877	No_diff	Numb	-2.38782	1.38977e-05	Down	Nr1d1	-4.2804	3.05627e-07	Down	Gm32391	-1.13104	5.98543e-09	Down	Lrrn3	-1.1892	3.41624e-09	Down	Hif3a	-2.31974	1.06669e-06	Down	Gm10499	-3.49275	0.000629256	Down	Rab44	-6.10169	0.0127874	Down
Shisa8	-1.68406	0.0001021	Down	Pfkfb2	-1.57108	1.39902e-05	Down	Plg	-6.59095	3.23676e-07	Down	Trpm3	-1.245	7.73888e-09	Down	Fabp4	-1.7702	3.61623e-09	Down	Kcnq4	-1.65672	1.51247e-06	Down	4931406C07Rik	-1.17503	0.00064661	Down	Pate1	-5.33496	0.012902	Down
Col9a3	-1.13918	0.000110511	Down	Nr1d2	-1.73084	1.4302e-05	Down	Cyp2d9	-6.9145	3.26275e-07	Down	Coro6	-1.5472	8.23066e-09	Down	Rapgefl1	-1.42031	3.6186e-09	Down	Gm27252	-2.61433	1.6125e-06	Down	Pex11a	-1.86691	0.000682661	Down	Tbx3os1	-4.54162	0.0144267	Down
Slc5a3	0.877745	0.000112903	No_diff	Chdh	-1.87871	1.71716e-05	Down	Cyp2d10	-6.84628	4.30832e-07	Down	Mt2	-1.39341	1.0589e-08	Down	Fa2h	-3.33209	3.85097e-09	Down	Per1	-1.83743	1.61438e-06	Down	Mab21l3	-1.05643	0.000717878	Down	Dmrt2	-1.48648	0.0150764	Down
Rab34	-0.821252	0.000116555	No_diff	Tns1	-1.18384	1.89855e-05	Down	Barx2	-3.78896	4.44233e-07	Down	Ephx1	-1.16413	1.36447e-08	Down	Ngef	-1.03273	3.89704e-09	Down	D130040H23Rik	-1.92591	1.66337e-06	Down	Rhpn2	-2.6185	0.000800148	Down	LOC118568687	-2.36726	0.0153688	Down
Stip1	0.488562	0.000117561	No_diff	Gfra1	-1.5316	2.02711e-05	Down	Uox	-6.74095	5.56867e-07	Down	Pik3ip1	-1.27503	1.38746e-08	Down	Ankmy1	-1.30706	3.91163e-09	Down	Gm51448	-3.8396	1.67386e-06	Down	Ctse	-1.03347	0.000821408	Down	Gm3838	-1.67367	0.0157872	Down
Grin2b	0.380669	0.000117728	No_diff	Pfkfb1	-1.4541	2.35081e-05	Down	Ttn	-4.16581	5.88281e-07	Down	Flacc1	-1.92248	1.67396e-08	Down	Bmx	-1.46789	4.99489e-09	Down	LOC118567716	-2.93793	1.68753e-06	Down	LOC118568241	-1.39141	0.00088693	Down	Gm35137	-4.71392	0.0164288	Down
Gm52234	0.839554	0.000126423	No_diff	Srsf4	-3.38136	2.76354e-05	Down	Cyp2c50	-6.83402	6.01614e-07	Down	Rab43	-1.05307	2.26544e-08	Down	Cacna1h	-2.1028	6.38292e-09	Down	Inmt	-1.58567	1.98839e-06	Down	LOC118568432	-3.66781	0.000914459	Down	Slc44a3	-1.60134	0.0166817	Down
Pcdh1	0.431362	0.000132666	No_diff	Tdo2	-1.14026	3.06986e-05	Down	Cyp8b1	-6.59717	6.55619e-07	Down	A930033H14Rik	-1.76627	2.6573e-08	Down	Slc25a34	-2.25084	6.48158e-09	Down	Angptl4	-2.04019	2.16162e-06	Down	Rbm3-ps	-1.67478	0.000952115	Down	Gm39209	-1.1536	0.0170664	Down
LOC115489466	0.812064	0.000132891	No_diff	Igfbp1	-2.12608	3.24584e-05	Down	Rgn	-6.75283	6.73559e-07	Down	4930533I22Rik	-1.49403	3.6789e-08	Down	Vpreb3	-1.08312	7.70477e-09	Down	Ppl	-1.62672	2.17159e-06	Down	Mkrn2os	-3.84429	0.00101961	Down	Gm32275	-1.62487	0.0174582	Down
2900060B14Rik	1.50014	0.000137283	Up	Per2	-1.56207	3.99077e-05	Down	Serpind1	-6.35251	1.00102e-06	Down	Tgm1	-1.35562	4.9902e-08	Down	Gprc5b	-1.17469	8.10469e-09	Down	Tnfsf13b	-1.79974	2.29119e-06	Down	Enpp3	-5.5661	0.00104548	Down	Cldn1	-4.5372	0.0178502	Down
Gm39752	0.577765	0.000143226	No_diff	Rmrp	-2.47995	4.37514e-05	Down	Slc38a4	-5.54082	1.2754e-06	Down	Acvr2b	-1.06768	6.96754e-08	Down	Adamdec1	-1.08669	8.33532e-09	Down	Pfkfb3	-1.66288	2.51708e-06	Down	H2-Bl	-5.20754	0.00109979	Down	Mthfd1l	-1.01252	0.0179028	Down
Dgat2	-0.635018	0.000146933	No_diff	Marchf6	-1.68404	4.69012e-05	Down	Ugt2b1	-6.55176	1.40098e-06	Down	Neil2	-1.5055	7.06484e-08	Down	Hif3a	-1.84704	9.71184e-09	Down	Klhl38	-1.57486	2.5782e-06	Down	Tmem252	-3.23483	0.00114094	Down	Anxa13	-1.73076	0.0184011	Down
Rpl23a	-0.915462	0.000159032	No_diff	Fndc3a	-1.46885	4.94435e-05	Down	Cpn2	-6.62475	1.40573e-06	Down	Aspg	-1.10549	7.71893e-08	Down	C730036E19Rik	-1.99111	1.05422e-08	Down	Itga2b	-2.74749	3.59826e-06	Down	Gm31111	-2.66793	0.00121972	Down	Mdrl	-2.44378	0.0188998	Down
Synj2	0.684002	0.000178267	No_diff	St3gal5	-1.31754	5.07407e-05	Down	Cyp3a25	-4.35886	1.43209e-06	Down	Slc5a6	-1.19664	8.8359e-08	Down	Aspg	-1.96875	1.0903e-08	Down	Gm31305	-2.5108	4.04944e-06	Down	Akr1c12	-3.10263	0.00131348	Down	Defb48	-3.55159	0.018929	Down
Doc2g	-1.52261	0.000190317	Down	Gjb2	-1.453	5.47954e-05	Down	Slc7a2	-5.27289	1.47797e-06	Down	Hnf4aos	-1.1781	9.13533e-08	Down	Fam107a	-1.42609	1.22693e-08	Down	Ppp4r1l-ps	-1.47997	4.3295e-06	Down	Prom1	-3.0298	0.0014055	Down	Pou3f3	-2.83469	0.0189667	Down
Tnr	0.461547	0.000191905	No_diff	Slc17a9	-1.72503	5.73706e-05	Down	BC024386	-6.452	1.57773e-06	Down	LOC118567631	-1.4739	1.03791e-07	Down	LOC118568792	-2.04591	1.251e-08	Down	Tent5c	-1.72625	4.40736e-06	Down	Gm13648	-4.85861	0.0014807	Down	Phf19	-3.31986	0.0194025	Down
Ucp2	-0.883017	0.000204453	No_diff	LOC118567533	-1.99882	6.71989e-05	Down	C8a	-6.65343	1.85553e-06	Down	Glt1d1	-1.14532	1.26014e-07	Down	Catip	-1.20193	1.32514e-08	Down	LOC118568205	-3.41925	4.57325e-06	Down	Epb42	-2.7288	0.00150382	Down	Ms4a12	-1.30252	0.0203511	Down
Gm34321	0.67886	0.000215671	No_diff	Pcp4l1	-2.54581	6.74301e-05	Down	Slc2a2	-4.58226	1.88697e-06	Down	Slc6a19	-1.11878	1.33808e-07	Down	Fbxo32	-1.5302	1.33376e-08	Down	Plscr2	-1.55695	5.21559e-06	Down	Zfp69	-1.11328	0.0016117	Down	Krt5	-3.65531	0.0203997	Down
Cnp	-0.443744	0.000217061	No_diff	Sall1	-1.66014	7.19615e-05	Down	Tat	-4.69755	1.99212e-06	Down	Per1	-1.40701	1.58877e-07	Down	Gm52138	-1.82674	1.42501e-08	Down	Gm30466	-2.05279	5.56946e-06	Down	Pcdh17	-1.07043	0.00161808	Down	Rab3c	-1.6101	0.0204364	Down
Ttbk1	0.459706	0.000227679	No_diff	Edem1	-1.13319	7.37351e-05	Down	Me2	-2.2887	1.99325e-06	Down	Bbox1	-2.81114	1.95648e-07	Down	Gm31356	-1.44322	1.48169e-08	Down	Hdac4	-1.0532	5.7431e-06	Down	Optc	-5.51054	0.00165456	Down	Adgrf1	-1.97255	0.0209136	Down
Nptx1	0.430169	0.000231891	No_diff	Ttll4	-1.44385	7.74497e-05	Down	Slco1b2	-6.62666	2.303e-06	Down	LOC118567551	-1.54295	1.97464e-07	Down	3300002A11Rik	-1.18966	1.85584e-08	Down	Scn10a	-1.99908	5.89589e-06	Down	Gm42427	-1.81334	0.00174574	Down	F2rl1	-3.78686	0.0220562	Down
Gm11750	0.841898	0.000235711	No_diff	Lrp5	-1.89974	8.02749e-05	Down	Cyp2f2	-6.43978	3.65075e-06	Down	Mcm10	-1.48699	2.01317e-07	Down	Tctn1	-1.02487	1.97177e-08	Down	Adh1	-1.92875	6.06053e-06	Down	Aldh1a7	-4.26239	0.00178898	Down	Cutal	-1.87752	0.0223856	Down
Hsph1	0.468205	0.000235953	No_diff	Stab1	-1.56519	8.14802e-05	Down	Paqr9	-5.94881	3.85116e-06	Down	Gm52743	-2.17637	2.16494e-07	Down	Aoc1	-1.54239	2.25952e-08	Down	Zfp707	-1.71615	6.84531e-06	Down	BC016579	-5.56617	0.00181068	Down	Gm18103	-2.61085	0.0226465	Down
Rasl11b	-0.595021	0.000236553	No_diff	Slc25a51	-1.29116	9.16682e-05	Down	Crp	-5.86592	4.5706e-06	Down	Amz1	-1.8691	2.37709e-07	Down	Cyp3a13	-1.34717	2.46398e-08	Down	LOC115486533	-2.3483	7.58215e-06	Down	Mmp7	-5.40061	0.00188427	Down	Tubb2b	-2.52649	0.0227849	Down
Ptpru	0.640222	0.000272008	No_diff	Trak1	-1.2189	9.28693e-05	Down	Ubd	-3.97737	5.49869e-06	Down	Gm32569	-1.68298	2.65584e-07	Down	Gm42031	-2.1661	2.62832e-08	Down	Rnasel	-1.56521	7.61541e-06	Down	Ccdc18	-1.20963	0.00189603	Down	Gm21163	-3.13128	0.0234822	Down
Tspan2	-0.548957	0.000272306	No_diff	Klf10	-2.06289	9.61012e-05	Down	Agt	-3.76374	5.86727e-06	Down	Tap1	-1.04439	2.8191e-07	Down	Mt2	-1.55144	3.30886e-08	Down	Rabgap1l	-1.4209	9.95937e-06	Down	Nr1h4	-4.38934	0.0019432	Down	Ikzf1	-1.20161	0.024336	Down
Rn7sk	1.01665	0.000293997	Up	Trabd	-1.15844	0.000101842	Down	F5	-5.8772	6.30545e-06	Down	Parp10	-1.02458	3.08856e-07	Down	D930020B18Rik	-1.39401	3.34068e-08	Down	Chd6	-1.21739	9.9835e-06	Down	Gdpd1	-1.80646	0.00195792	Down	Krt18	-3.45316	0.0247111	Down
Nfkbia	-0.803882	0.000299505	No_diff	LOC118568312	-1.90093	0.000102441	Down	Hrg	-5.89827	7.61086e-06	Down	Hspb6	-1.07183	5.82747e-07	Down	Gm11821	-2.01447	3.73433e-08	Down	Alas2	-1.99197	1.00792e-05	Down	Slc9a2	-4.37995	0.00200795	Down	Ism1	-1.75633	0.0248509	Down
Usp31	0.548207	0.000313307	No_diff	Ccdc134	-1.99773	0.000105429	Down	Mug-ps1	-6.34952	8.19751e-06	Down	Lpar2	-1.17593	9.89476e-07	Down	Gm973	-1.04651	3.77867e-08	Down	Mapk12	-1.52128	1.08799e-05	Down	Fam110c	-5.87567	0.0020345	Down	P2ry1	-1.97763	0.0253496	Down
Csmd2	0.513078	0.000321502	No_diff	4930544F09Rik	-1.72573	0.00011318	Down	Ambp	-5.6345	9.65363e-06	Down	Ache	-1.19322	1.06429e-06	Down	Gm11771	-2.0194	4.42091e-08	Down	Tbc1d17	-1.61466	1.21773e-05	Down	Gm41696	-2.13359	0.00210534	Down	Defb26	-5.60218	0.0253719	Down
Hspa5	0.552834	0.000327136	No_diff	Alg11	-1.47269	0.000113513	Down	Serpinf2	-5.33788	9.90151e-06	Down	R3hdml	-1.43239	1.10398e-06	Down	Cyp2a5	-3.55708	5.96624e-08	Down	Hbb-bt	-1.8236	1.26673e-05	Down	Gm15133	-1.09515	0.002106	Down	Gm51748	-1.90501	0.0259481	Down
Mir9-3hg	-0.680891	0.00032742	No_diff	Hsd11b1	-1.09189	0.000135346	Down	Itih2	-6.2262	1.08918e-05	Down	Lrrc66	-1.02012	1.11865e-06	Down	Osbpl3	-1.16932	6.13433e-08	Down	Gm17907	-3.29977	1.36789e-05	Down	Gm11342	-3.21751	0.00221608	Down	Atp6v0d2	-2.04171	0.0261117	Down
Grm2	-0.640461	0.000345558	No_diff	Foxa2	-1.65528	0.000136387	Down	Tdo2	-6.27191	1.14761e-05	Down	Cacnb3	-1.02383	1.16466e-06	Down	Ccdc33	-1.30508	7.19768e-08	Down	9530057J20Rik	-2.42076	1.37259e-05	Down	Hspb6	-1.13367	0.00224766	Down	Elf5	-3.05434	0.0261138	Down
Cacna1e	0.402036	0.000346804	No_diff	Ctcflos	-2.42646	0.000194228	Down	Ugt3a2	-5.7088	1.36963e-05	Down	Klhdc9	-1.83613	1.37806e-06	Down	Gm46828	-1.18344	7.92924e-08	Down	Syde2	-1.36213	1.41881e-05	Down	Diras2	-1.10751	0.00228118	Down	Gm36136	-1.00558	0.0263323	Down
Frmd7	-3.73197	0.000382876	Down	Egfr	-1.1732	0.000205357	Down	Itih1	-6.21755	1.45531e-05	Down	Ccdc116	-2.77308	1.55511e-06	Down	Gm32742	-1.65709	8.00911e-08	Down	Fam214a	-1.54213	1.65389e-05	Down	Gm41501	-5.34579	0.00231503	Down	Nav3	-1.27893	0.0269413	Down
Usp2	-0.543531	0.000405044	No_diff	Slain2	-2.14055	0.000217147	Down	Abcc2	-2.87852	1.98789e-05	Down	Camk2b	-1.56225	2.57385e-06	Down	Camk2b	-1.5	8.09073e-08	Down	Ppcdc	-1.29473	1.86339e-05	Down	Ccdc9b	-1.03564	0.00231794	Down	D730005E14Rik	-2.70503	0.0274039	Down
Mt1	-0.383679	0.000416346	No_diff	Arfgef2	-1.75718	0.000222845	Down	Cyp2j5	-6.02828	2.22145e-05	Down	Slc25a25	-1.14053	2.60804e-06	Down	LOC118567441	-1.18901	8.10474e-08	Down	Caprin2	-1.5562	1.89009e-05	Down	Muc4	-5.45027	0.00245808	Down	Myo15b	-1.23042	0.0275176	Down
Fbxl19	0.466975	0.000424898	No_diff	Sorbs3	-1.32456	0.000232309	Down	Slc22a30	-6.02332	2.38745e-05	Down	Abca4	-1.34674	2.78167e-06	Down	Bbof1	-1.3789	8.39884e-08	Down	Amer1	-1.19229	1.91967e-05	Down	Cmbl	-1.85384	0.00246109	Down	Chrm3	-3.95143	0.0277367	Down
Apcdd1	-0.97424	0.000441873	No_diff	Spp1	-1.55946	0.000236992	Down	Tmprss6	-5.9695	2.39511e-05	Down	Phf24	-1.55084	3.16949e-06	Down	Gm19052	-2.24374	8.68367e-08	Down	Adamts6	-1.19642	1.92313e-05	Down	Fbln1	-2.58549	0.00262025	Down	Dsc2	-2.32526	0.0280324	Down
Fat3	0.555678	0.000455802	No_diff	Nuak2	-1.66682	0.000238784	Down	Fbp1	-4.11796	2.44186e-05	Down	Fabp3	-1.32113	5.20073e-06	Down	Wdr27	-1.28304	8.81023e-08	Down	Smpd2	-1.10042	1.95075e-05	Down	Soat2	-1.80346	0.00276737	Down	D130052B06Rik	-2.87112	0.0284109	Down
Mt2	-0.587174	0.000464818	No_diff	Txlng	-1.43486	0.000248751	Down	Cyp2d13	-5.59557	2.49045e-05	Down	Depp1	-1.64367	5.45074e-06	Down	Tnni3	-1.30038	1.087e-07	Down	Pyroxd2	-1.95959	1.97631e-05	Down	Rpl9-ps6	-1.32216	0.00282392	Down	Gm51881	-1.36088	0.0289533	Down
Igsf9b	0.511316	0.000469277	No_diff	Trim39	-1.21868	0.000265001	Down	Uroc1	-5.96411	2.67055e-05	Down	Lrrc29	-1.29531	5.8958e-06	Down	Ifitm1	-1.49504	1.45605e-07	Down	Pamr1	-1.87167	2.01278e-05	Down	Ocln	-3.89318	0.0028454	Down	Gm16271	-1.82798	0.0290567	Down
Sgsm1	0.50286	0.000511746	No_diff	Dnajc3	-1.12091	0.000274192	Down	Gm11127	-2.82191	3.11741e-05	Down	A930038B10Rik	-2.06146	6.08574e-06	Down	Gm14051	-1.68415	1.56366e-07	Down	Slc10a6	-2.41435	2.04206e-05	Down	Pgf	-1.34472	0.00287787	Down	Gm25512	-1.6723	0.0293437	Down
Macf1	0.343673	0.000526014	No_diff	Rgs16	-4.59609	0.00027669	Down	C3	-2.91807	3.23407e-05	Down	Tsku	-1.02922	6.12744e-06	Down	Plk5	-1.41062	1.6707e-07	Down	Zgrf1	-2.10842	2.04435e-05	Down	Syna	-2.50018	0.00297453	Down	Egr2	-1.77685	0.0294717	Down
Peak1	0.630975	0.000539735	No_diff	Gm43828	-1.72932	0.00030313	Down	Gulo	-6.05769	3.45498e-05	Down	Wee1	-1.0042	7.53779e-06	Down	Etv4	-2.93753	1.88792e-07	Down	Gm24265	-6.27711	2.10593e-05	Down	Vstm5	-3.23762	0.00314539	Down	Gm33094	-1.26352	0.0308241	Down
Xkr6	0.462739	0.000547547	No_diff	Sec16a	-1.16013	0.000322792	Down	Sult2a8	-5.45468	3.80047e-05	Down	LOC118567441	-1.07193	7.63387e-06	Down	Gm51857	-2.16081	2.03634e-07	Down	Nrgn	-1.82124	2.15255e-05	Down	Aqp7	-3.55641	0.00320625	Down	Perp	-2.44465	0.0311953	Down
H3f3b	-0.496063	0.000569686	No_diff	Il1r1	-1.364	0.000323139	Down	Gpx2	-1.75586	3.87766e-05	Down	Mt1	-1.03047	7.87996e-06	Down	D830026I12Rik	-1.13391	2.0762e-07	Down	Pcgf2	-1.42127	2.21136e-05	Down	Apol9a	-3.28026	0.00326081	Down	Gm9583	-1.2228	0.031264	Down
Egr3	0.588944	0.000614892	No_diff	Cish	-2.38753	0.000369194	Down	Apof	-4.83554	3.99094e-05	Down	Abtb1	-1.02369	9.22715e-06	Down	Slc6a6	-1.099	2.08363e-07	Down	Gadd45b	-1.63272	2.28146e-05	Down	Nat8	-3.24315	0.00328368	Down	Gm41107	-1.73414	0.0317848	Down
Rnu5g	1.26056	0.000678063	Up	Furin	-1.10744	0.000390628	Down	Apon	-5.91625	4.16768e-05	Down	Higd1c	-1.73787	1.05749e-05	Down	Cfap100	-1.21748	2.35289e-07	Down	Dennd6b	-1.29513	2.38907e-05	Down	Rdh9	-1.90016	0.00336904	Down	Crabp2	-1.77486	0.0321502	Down
Gm42339	0.570342	0.000679786	No_diff	A730008H23Rik	-1.9942	0.000393917	Down	Akr1d1	-5.88805	4.321e-05	Down	Cit	-1.00959	1.22295e-05	Down	Fam83e	-1.24695	2.42313e-07	Down	Gm39439	-3.50537	2.52766e-05	Down	Slc4a4	-2.98895	0.00337252	Down	Odam	-1.23202	0.0326062	Down
Gm52707	0.709485	0.000682642	No_diff	Pah	-1.08411	0.000437925	Down	Pon1	-5.88391	4.6054e-05	Down	Baiap3	-1.53784	1.33297e-05	Down	Gm15411	-1.27738	2.58259e-07	Down	Nemp2	-1.40084	2.70361e-05	Down	Tmem139	-3.84393	0.0033762	Down	A2ml1	-2.25637	0.0329422	Down
Nrep	-0.593532	0.000710839	No_diff	Cyp4a14	-2.69963	0.000457988	Down	Ces2a	-2.90566	4.87921e-05	Down	P2ry2	-1.05549	1.38041e-05	Down	Optc	-1.79218	2.60315e-07	Down	Cyp4f13	-1.58109	2.88443e-05	Down	Il20rb	-1.21313	0.00343228	Down	Akr1c19	-3.12695	0.0331884	Down
Med13l	0.522832	0.00072747	No_diff	Trib1	-1.35831	0.000459153	Down	Rbp4	-4.43019	4.90389e-05	Down	Gm46408	-1.65942	1.76982e-05	Down	C1rl	-1.469	2.72889e-07	Down	2700054A10Rik	-2.12939	2.90134e-05	Down	Gm43828	-1.14652	0.00349249	Down	Gm2423	-2.02491	0.033454	Down
Pllp	-0.621617	0.000742008	No_diff	Ranbp10	-1.20551	0.00046663	Down	Ces2g	-5.2475	5.95993e-05	Down	Gm13194	-1.41446	1.88404e-05	Down	Por	-1.0174	2.74594e-07	Down	Ube2l6	-1.43462	2.96639e-05	Down	Abcc6	-5.43706	0.00352561	Down	Adra1a	-2.35616	0.0339234	Down
Tfrc	-0.639748	0.000756712	No_diff	Cth	-1.15807	0.000518268	Down	Egfr	-3.54079	6.11123e-05	Down	Igtp	-1.05352	1.89662e-05	Down	Pglyrp1	-1.69632	2.89484e-07	Down	Ldb1	-1.22693	2.99193e-05	Down	Sh3gl2	-5.28076	0.00352869	Down	Nipal4	-3.40965	0.0342218	Down
Dpysl2	0.33501	0.000825895	No_diff	Tasor2	-1.81002	0.000532661	Down	Gm24119	-4.41004	6.82055e-05	Down	Gm38842	-1.62817	1.96986e-05	Down	Rorc	-1.25457	2.94494e-07	Down	Hlf	-1.2436	3.01894e-05	Down	Pklr	-5.20399	0.00363455	Down	Irx1	-2.59492	0.0343291	Down
H3f3a	-0.568548	0.000875628	No_diff	Ddi2	-1.55546	0.000554378	Down	Igfbp2	-3.9099	7.10654e-05	Down	Ccdc62	-1.10305	2.13156e-05	Down	Gm43305	-1.47962	3.19791e-07	Down	Cyp4f15	-5.73413	3.13959e-05	Down	Mab21l2	-4.30573	0.00373856	Down	Gm39545	-2.46872	0.0344427	Down
Tmem178b	0.477863	0.000878568	No_diff	Piga	-2.02565	0.000562933	Down	Hamp	-5.71132	7.68822e-05	Down	Gm36572	-1.15989	2.36026e-05	Down	Gm12695	-1.63987	3.542e-07	Down	LOC118567340	-2.04246	3.15498e-05	Down	Pik3c3	-1.28859	0.00396159	Down	Fmo3	-2.53783	0.0355253	Down
Lrrk2	0.788617	0.000919013	No_diff	Got1	-1.14849	0.000563043	Down	Gm10768	-3.44795	8.56005e-05	Down	Gm33543	-1.31966	2.49426e-05	Down	Kcnip1	-2.24946	3.62761e-07	Down	Chrna10	-1.57053	3.40805e-05	Down	Ndrg4	-2.17019	0.00423058	Down	LOC118568705	-1.78139	0.0358237	Down
Slc35b2	-0.82465	0.000972404	No_diff	Dhx33	-1.33621	0.000576377	Down	Ttpa	-5.63895	8.98543e-05	Down	Gm10614	-1.91524	2.80949e-05	Down	Pklr	-1.89122	3.71989e-07	Down	Shpk	-1.48759	3.64289e-05	Down	Trim40	-3.14444	0.00431577	Down	Gm35572	-1.44282	0.0360085	Down
Tnfrsf25	0.921393	0.000986264	No_diff	Tymp	-1.74978	0.000588469	Down	Cyp4a10	-5.64204	9.48063e-05	Down	Csrnp1	-1.04942	2.89995e-05	Down	Cfap43	-1.03696	4.76188e-07	Down	Fkbp10	-1.2523	3.69632e-05	Down	Sema4g	-3.66599	0.00435614	Down	Cldn14	-1.84637	0.0363017	Down
Gm1043	0.492147	0.00107211	No_diff	Gstt3	-1.35668	0.000590471	Down	Reg3g	-2.55137	9.83966e-05	Down	LOC118568792	-1.3875	2.9699e-05	Down	Ccdc150	-1.25515	4.83286e-07	Down	Cyp46a1	-2.56842	3.76064e-05	Down	Prr15	-2.22414	0.00440275	Down	Krt19	-3.74987	0.0365211	Down
Gm52296	0.676595	0.00109117	No_diff	1810053B23Rik	-4.96946	0.000614305	Down	Slc38a3	-4.62817	0.000107693	Down	Prxl2b	-1.6114	3.25535e-05	Down	Ndufa1	-1.17028	4.90361e-07	Down	Gm11827	-3.38464	3.90096e-05	Down	Slc2a5	-4.49269	0.00461009	Down	Gm9023	-3.61155	0.0365887	Down
Bhlhe41	-0.639305	0.0011005	No_diff	Il15ra	-1.06396	0.000641578	Down	Hal	-5.22019	0.000109148	Down	Gbp10	-1.54321	3.27294e-05	Down	Per1	-1.13283	5.07427e-07	Down	LOC118567631	-1.56459	3.93393e-05	Down	Irf6	-1.39258	0.00463891	Down	LOC118568154	-1.67367	0.0374001	Down
Trim9	0.358175	0.00113543	No_diff	Ppp2r5e	-1.12745	0.000646655	Down	Cyp2d36-ps	-5.27599	0.000114536	Down	Gm26684	-2.06037	3.30415e-05	Down	Trim9	-2.13293	5.18049e-07	Down	Rhebl1	-1.65867	4.03524e-05	Down	Gm35147	-3.0202	0.00487511	Down	Zfp750	-1.48632	0.0374217	Down
Gm52128	0.81433	0.00115329	No_diff	Cpt1a	-1.14554	0.000658358	Down	Itih3	-5.68267	0.00012329	Down	2310015A16Rik	-1.69145	3.31441e-05	Down	8030453O22Rik	-1.95174	5.44663e-07	Down	Gm30188	-1.9704	4.09484e-05	Down	Agmo	-2.4839	0.00495411	Down	Gm33987	-2.15628	0.0378238	Down
Akap5	0.391415	0.00115732	No_diff	Tsku	-1.26158	0.000660313	Down	F830016B08Rik	-5.6521	0.000124049	Down	Gm30093	-2.32593	3.59312e-05	Down	Fam214a	-1.06728	5.95122e-07	Down	Acap3	-1.34141	4.29287e-05	Down	Pdzrn3	-1.00735	0.00530354	Down	Gm40656	-1.63999	0.0383106	Down
Txnip	-1.00248	0.00116996	Down	Mast3	-1.05914	0.00070562	Down	Smpdl3b	-3.02617	0.000134705	Down	B930025P03Rik	-3.89784	3.7119e-05	Down	Spa17	-1.17013	6.36294e-07	Down	Zfp956	-1.60232	4.37359e-05	Down	Sec16b	-1.28741	0.00540654	Down	Lad1	-3.98873	0.0384756	Down
Galnt9	0.56918	0.00121855	No_diff	Herpud1	-1.34544	0.000722644	Down	Hc	-5.38101	0.000140029	Down	Slc22a21	-1.11794	3.81449e-05	Down	Ces1e	-1.00826	6.72608e-07	Down	Treml1	-3.45229	4.55131e-05	Down	Gm10925	-1.07462	0.00558939	Down	Hoxb7	-2.12418	0.0385426	Down
Hpcal4	0.319261	0.001221	No_diff	Tbc1d10a	-1.46362	0.000723558	Down	LOC115486847	-2.91031	0.000140881	Down	Hpd	-1.30051	4.01862e-05	Down	Gm11592	-1.70969	7.56996e-07	Down	Pld1	-1.3979	4.69908e-05	Down	Bco2	-1.61046	0.00564729	Down	Gk	-2.30152	0.0389753	Down
Zdhhc8	-0.457815	0.0012272	No_diff	Fam160b1	-1.15644	0.000780538	Down	Rnu12	-3.63737	0.000142405	Down	Mfsd2b	-1.11052	4.15896e-05	Down	Coro2a	-1.04572	8.271e-07	Down	2410002F23Rik	-1.08431	4.7411e-05	Down	Gcnt4	-2.28942	0.00566505	Down	Ihh	-1.62114	0.0390831	Down
Th	-1.51202	0.0012327	Down	Alas1	-1.20706	0.000811443	Down	Slc10a1	-5.2881	0.000151966	Down	Tmem191c	-1.08003	4.3446e-05	Down	Aldoc	-1.44176	8.91725e-07	Down	Tctn1	-1.61893	4.77368e-05	Down	Adipoq	-2.65624	0.00573844	Down	Gm33734	-1.04402	0.03919	Down
Smg1	0.472341	0.00128548	No_diff	Edem3	-1.61243	0.000869815	Down	Fetub	-4.82862	0.000153234	Down	Mdrl	-2.85811	5.41581e-05	Down	Plekhg6	-1.36059	9.46574e-07	Down	Lrrc45	-1.33491	5.05459e-05	Down	Acer1	-4.7899	0.00593659	Down	Cxcl14	-1.51551	0.0392135	Down
Gm5820	1.78808	0.00139365	Up	Pkd1	-1.81653	0.000883968	Down	Saa4	-5.63768	0.000155215	Down	Wnt5b	-1.14414	5.92508e-05	Down	Slc25a33	-1.01683	9.52036e-07	Down	Txnip	-1.20168	5.28351e-05	Down	Sowaha	-4.83263	0.00606414	Down	Gm40743	-3.58941	0.0393629	Down
LOC118568359	1.6395	0.00139923	Up	Por	-1.13771	0.000896161	Down	Hao1	-5.53207	0.000172436	Down	Plin5	-1.28867	6.25381e-05	Down	Tff2	-1.91308	1.00234e-06	Down	Sec16b	-1.26534	5.36961e-05	Down	Marcksl1-ps4	-3.55195	0.00617819	Down	Atg4a	-1.90435	0.0400298	Down
Pcbp3	-0.653228	0.0014032	No_diff	Klf15	-1.05293	0.000910295	Down	Mtarc1	-4.82438	0.000182422	Down	A830021M18Rik	-1.2253	6.51719e-05	Down	Gm34469	-3.46476	1.07934e-06	Down	Lilr4b	-1.37069	5.37075e-05	Down	Hmcn2	-1.44991	0.0062036	Down	Adcy8	-3.71589	0.0400491	Down
Zmat3	0.510295	0.00146775	No_diff	Mtmr4	-1.18318	0.000912332	Down	Rdh7	-2.13637	0.00019109	Down	Spred3	-1.02352	7.3722e-05	Down	Bfsp1	-2.36487	1.12454e-06	Down	Adamts3	-1.25918	5.66138e-05	Down	Naip3-ps1	-1.07367	0.0063587	Down	D930030F02Rik	-1.5567	0.0401462	Down
Dennd6b	-0.423722	0.00147563	No_diff	Mavs	-1.27078	0.000915293	Down	Lap3	-1.88798	0.00020288	Down	C330002G04Rik	-1.02308	7.46696e-05	Down	Ak8	-1.0932	1.20024e-06	Down	AU020206	-1.82654	5.70214e-05	Down	Cdkn2b	-1.54242	0.00638732	Down	Gm41025	-1.37451	0.0403354	Down
Gm52320	1.20865	0.0015302	Up	Slc16a10	-1.11094	0.00099929	Down	Hgd	-5.62359	0.000207155	Down	Rufy4	-1.02192	7.98391e-05	Down	Lmntd1	-1.96226	1.2403e-06	Down	Ccdc82	-1.31113	5.71139e-05	Down	Galnt3	-1.15678	0.00655165	Down	LOC118567589	-1.26173	0.0403859	Down
Unc13a	0.36464	0.00153374	No_diff	Atg4d	-2.33431	0.00102756	Down	Gm32584	-4.52507	0.000208034	Down	Sphk1	-1.07875	8.54721e-05	Down	Gm46842	-2.13768	1.28235e-06	Down	Efcc1	-1.5816	5.88996e-05	Down	Gdpd2	-1.77352	0.00671099	Down	Slc2a10	-2.06344	0.0410741	Down
Gfod1	0.510216	0.00167373	No_diff	D230025D16Rik	-1.59932	0.00107963	Down	Angptl3	-5.37241	0.000222526	Down	Gm36130	-1.25584	9.99059e-05	Down	Atp6v1b1	-1.57646	1.39908e-06	Down	Mpig6b	-3.32251	6.22595e-05	Down	Slc7a8	-1.21068	0.00673404	Down	Slc16a12	-1.16499	0.0411457	Down
Atp2b4	0.394429	0.00172108	No_diff	Plekhg3	-1.25522	0.00112798	Down	Car3	-2.48117	0.000224439	Down	Crybg2	-1.76823	0.000113917	Down	Coq8a	-1.10214	1.50706e-06	Down	Csrnp1	-1.43693	6.22911e-05	Down	Rnf186	-2.30801	0.00676918	Down	Gm18480	-2.03635	0.0420139	Down
B4galnt4	-0.45173	0.00172127	No_diff	Dgkq	-1.77002	0.00113289	Down	Ttc39c	-2.59741	0.000226989	Down	Cdh4	-1.25531	0.000121211	Down	Gm34765	-1.85486	1.56249e-06	Down	Oasl2	-1.23046	6.51504e-05	Down	Guca2a	-4.95974	0.00683959	Down	Gm43828	-1.82822	0.0421386	Down
Slc1a2	0.289276	0.00174719	No_diff	Pafah2	-1.04946	0.00119775	Down	Slc2a7	-4.13065	0.00022737	Down	Slc6a4	-1.10681	0.000124913	Down	Slc27a2	-1.2747	1.7053e-06	Down	Rn18s-rs5	-3.21958	6.96124e-05	Down	Car1	-2.31623	0.00689174	Down	LOC118568652	-3.0912	0.0424531	Down
Akap13	0.539315	0.00175812	No_diff	Kynu	-1.08087	0.00121036	Down	9030622O22Rik	-5.58348	0.000236823	Down	Gm15441	-2.69719	0.000132223	Down	C130026I21Rik	-2.19297	2.11678e-06	Down	Gm13868	-5.52994	6.96879e-05	Down	Cyb561	-1.35825	0.00696527	Down	Dpp4	-2.27415	0.0426721	Down
Ago2	0.747257	0.00176724	No_diff	Mon2	-1.06556	0.00122262	Down	Slc43a2	-1.93809	0.000239536	Down	BC049762	-1.56759	0.000137696	Down	Inha	-1.14365	2.24571e-06	Down	Prodh	-1.66269	7.11956e-05	Down	Trim38	-4.63574	0.00710066	Down	Slc27a2	-1.05258	0.0437024	Down
Mir124a-1hg	0.375122	0.00177513	No_diff	Slc37a4	-1.17609	0.00123485	Down	Tns4	-2.21962	0.000245801	Down	Klf1	-1.22945	0.000156209	Down	Gm27252	-2.64769	2.30026e-06	Down	Aim2	-1.54315	7.67381e-05	Down	1810046K07Rik	-1.19137	0.00712622	Down	Igsf5	-1.23276	0.0438206	Down
Kank3	-0.81547	0.00177853	No_diff	Ankrd52	-2.45266	0.00126854	Down	Plac8	-1.80168	0.000255896	Down	Rrh	-2.33137	0.000160024	Down	Alox12e	-3.04766	2.43602e-06	Down	Zfp688	-1.63003	7.69568e-05	Down	Xkr9	-5.09777	0.0073334	Down	Gm9081	-1.67215	0.0439824	Down
Sec14l1	-0.38581	0.00178866	No_diff	Plec	-1.02083	0.00126856	Down	Aqp9	-5.15638	0.00026412	Down	Acaa1b	-1.94516	0.00017042	Down	LOC108168428	-1.6301	2.58151e-06	Down	Firre	-1.27631	7.71753e-05	Down	Cd59a	-1.03525	0.0074516	Down	Rnase6	-2.46565	0.0448401	Down
Gm31606	0.493921	0.00183254	No_diff	LOC115486847	-2.00176	0.00126957	Down	Slc1a2	-3.70508	0.000289714	Down	Wdr27	-1.92662	0.000196626	Down	Gm34764	-1.55423	2.60857e-06	Down	Dixdc1	-1.33632	7.74617e-05	Down	Ank1	-1.86933	0.00746446	Down	Gm31331	-1.43971	0.0449144	Down
Hexdc	-0.571644	0.00184072	No_diff	Zcchc14	-1.35284	0.00128484	Down	Mbl1	-5.59805	0.000317953	Down	Car9	-1.11992	0.000216366	Down	Golm1	-1.47475	2.61452e-06	Down	Haus4	-1.65434	7.88052e-05	Down	Lsr	-1.02237	0.00752795	Down	Srd5a2	-2.81165	0.0450921	Down
Uqcrfs1	-0.411244	0.00186457	No_diff	Vsig10l	-2.27283	0.00132575	Down	Cyp7a1	-5.4916	0.000345012	Down	Gm41925	-1.09053	0.000253834	Down	Prss35	-1.77051	2.68628e-06	Down	Slc23a3	-2.35589	8.04887e-05	Down	Gm8129	-1.33703	0.00780267	Down	LOC118567348	-2.65016	0.0455058	Down
Igk	0.48244	0.00188842	No_diff	Abca3	-2.26413	0.00135259	Down	Cyp2d38-ps	-5.41448	0.000354473	Down	Gm5174	-1.95024	0.000267977	Down	LOC108169085	-2.12193	2.77241e-06	Down	Snx33	-1.0108	8.10899e-05	Down	Gm35060	-1.48666	0.00783512	Down	Tbx3	-1.89848	0.0455126	Down
Atp5pb	-0.511042	0.00199684	No_diff	Epas1	-1.02787	0.00148752	Down	Mt1	-2.47622	0.000356107	Down	Gm27252	-1.95328	0.000379198	Down	Slc22a12	-3.85895	3.06618e-06	Down	Cdk2	-1.06323	8.66343e-05	Down	Xpnpep2	-3.40255	0.00786193	Down	Myb	-1.58433	0.04559	Down
Mrps26	-0.584511	0.0020422	No_diff	Hao1	-1.00015	0.00150771	Down	Dmgdh	-5.45066	0.000357012	Down	Hmgcs2	-3.12486	0.000395168	Down	Pck1	-2.42856	3.15565e-06	Down	Ptprf	-1.34609	8.67301e-05	Down	Gm4786	-2.55116	0.0080041	Down	Cdh1	-2.42827	0.0455961	Down
Chordc1	0.681784	0.0020707	No_diff	Slc22a5	-1.55092	0.00153078	Down	Ugt2a3	-4.80055	0.000363182	Down	Gm41506	-2.22194	0.000406174	Down	Tspan4	-1.26173	3.24267e-06	Down	Gm15246	-1.63873	8.75276e-05	Down	Kdf1	-3.38456	0.0082331	Down	Prss8	-3.27308	0.0456555	Down
Smyd2	-0.655011	0.00207836	No_diff	Dcun1d4	-1.54245	0.00155405	Down	Exoc3l4	-1.87013	0.000367859	Down	Etnppl	-1.02597	0.000412444	Down	Bdh1	-1.04455	3.24794e-06	Down	Ppbp	-2.11537	8.79379e-05	Down	Fam83b	-7.20468	0.00823545	Down	LOC118567741	-1.46429	0.0471588	Down
Gm38865	0.567415	0.00209816	No_diff	Zfp219	-1.31169	0.00156859	Down	Ugt2b5	-3.27005	0.000391085	Down	LOC118567837	-3.18133	0.000484346	Down	Gm32827	-1.51949	3.50285e-06	Down	Ttc8	-1.94414	9.20592e-05	Down	Ifit1bl2	-1.44847	0.00823874	Down	Fga	-2.7528	0.047867	Down
Vegfa	0.562435	0.0021191	No_diff	Baiap2l1	-1.55943	0.00160138	Down	Ugt1a1	-4.77561	0.000399792	Down	Osbpl7	-1.05747	0.00048712	Down	Ttc6	-1.05192	3.52281e-06	Down	Stard3	-1.06393	9.54462e-05	Down	Ces2g	-2.6333	0.00837225	Down	Rpl39	-1.03584	0.0479136	Down
Mog	-1.25189	0.00219077	Down	Id3	-1.00245	0.00167631	Down	Slc5a1	-1.97148	0.000401566	Down	Wfdc16	-1.75572	0.000499016	Down	Kcna6	-1.94593	3.71483e-06	Down	Abtb1	-1.24868	0.000100481	Down	Gk	-1.09449	0.00850394	Down	Bmpr1b	-3.22269	0.048092	Down
Rab3c	0.398222	0.00219173	No_diff	Dnajb11	-1.20228	0.00169305	Down	Zbp1	-2.45392	0.000421954	Down	9530018F02Rik	-2.19772	0.000514515	Down	Ggt1	-2.94322	3.78223e-06	Down	Ccdc171	-1.513	0.000101583	Down	Ccdc68	-2.36293	0.00854459	Down	LOC118568250	-1.07821	0.0483007	Down
Grm5	0.380018	0.00219764	No_diff	Slc20a1	-1.22997	0.00171704	Down	Cyp2c54	-5.4024	0.000426104	Down	Gm32133	-1.24677	0.000557086	Down	LOC118568501	-1.43244	3.83322e-06	Down	Castor1	-1.91682	0.000103234	Down	AA986860	-1.72232	0.00867307	Down	Hpdl	-1.00856	0.0485304	Down
Nfkbib	-1.01797	0.00221207	Down	Cad	-1.55297	0.0017338	Down	Atp1a1	-2.1705	0.000469585	Down	LOC118567716	-1.44844	0.000570084	Down	Gm4459	-2.5538	3.83911e-06	Down	2810408B13Rik	-2.41485	0.000108389	Down	Ada	-1.1557	0.00867929	Down	D630039A03Rik	-2.83988	0.0498239	Down
Kcnq2	0.346123	0.00221451	No_diff	AY036118	-1.51994	0.0018397	Down	Tfr2	-5.02732	0.000479264	Down	LOC115488029	-2.88882	0.000633325	Down	Nyap1	-1.77221	4.40411e-06	Down	Ccdc62	-1.74402	0.000110673	Down	Fam13a	-1.92789	0.00869728	Down	Llgl2	-1.04289	0.0499247	Down
Gm46830	0.5714	0.00224526	No_diff	Gm32657	-2.712	0.00184389	Down	Pck1	-1.61437	0.00051921	Down	Gm41696	-2.31993	0.000634888	Down	Gm30759	-2.29391	4.5095e-06	Down	Krba1	-1.23755	0.000110685	Down	Btnl6	-4.12716	0.00896221	Down	Cyp17a1	0.829875	7.77121e-24	No_diff
Nectin1	0.49551	0.00229202	No_diff	Ralgapa2	-1.16739	0.00186569	Down	LOC118567481	-3.31091	0.000533142	Down	Cyp2j8	-1.96103	0.000686539	Down	Nr1i2	-1.34226	4.67596e-06	Down	Pwwp3a	-1.09224	0.000111638	Down	Egln3	-1.22311	0.00896484	Down	LOC118567631	-0.503034	2.98739e-10	No_diff
9330159H11Rik	0.819643	0.00235634	No_diff	Zfp236	-1.15969	0.00192563	Down	Ugt2b35	-3.41028	0.000538771	Down	Hpcal4	-1.41189	0.00070138	Down	A430088P11Rik	-2.10129	5.05746e-06	Down	Ypel3	-1.20763	0.000112387	Down	Slc22a21	-1.13358	0.00900685	Down	Gpt2	0.684456	3.48158e-09	No_diff
Gm52481	1.95897	0.00238598	Up	Ltn1	-1.43114	0.00193225	Down	Prap1	-2.42394	0.000572633	Down	Endou	-1.10414	0.000713369	Down	Gm30093	-3.70368	5.25183e-06	Down	Fnbp4	-1.30317	0.000112853	Down	Gm39813	-4.63673	0.00938398	Down	Vmn2r-ps16	-0.474145	5.47995e-09	No_diff
Ntrk2	0.306058	0.0024247	No_diff	Tmem82	-1.64428	0.00195115	Down	Selenbp2	-4.55256	0.000577311	Down	Ccdc150	-2.68189	0.00074253	Down	Gm46603	-1.38281	5.33925e-06	Down	Atp10d	-1.29235	0.000116468	Down	Hcrtr2	-1.21452	0.00957627	Down	Prss35	0.91842	7.06289e-09	No_diff
Hnrnpdl	-0.405627	0.00245982	No_diff	Ccn2	-2.12618	0.00197048	Down	Fgb	-7.93717	0.000586884	Down	Abcb1a	-1.01963	0.000753792	Down	Gm10052	-1.07112	5.57418e-06	Down	Xndc1	-1.28865	0.000117582	Down	C330026H20Rik	-1.48018	0.0095997	Down	LOC118567551	-0.514212	1.34726e-08	No_diff
Gpcpd1	-0.588847	0.0025778	No_diff	Cebpb	-1.08761	0.00197097	Down	Slco1a1	-5.38265	0.000589906	Down	Gm46891	-1.26489	0.000767372	Down	Ky	-1.35128	5.60925e-06	Down	H2-Q6	-1.8408	0.000120948	Down	F830016B08Rik	-1.27154	0.00965013	Down	Selenop	0.557649	4.33514e-08	No_diff
LOC118567328	0.817114	0.00258211	No_diff	Rn7sk	-1.37195	0.00197327	Down	C6	-4.94474	0.000640715	Down	Serpina7	-4.77925	0.000788573	Down	E030044B06Rik	-1.51765	5.77446e-06	Down	Bmp4	-1.64921	0.000126029	Down	Kcnk1	-4.43768	0.00993794	Down	4930432E11Rik	-0.78595	1.13391e-07	No_diff
2410002F23Rik	-0.522871	0.00259548	No_diff	Gm36749	-2.5006	0.00204425	Down	Mt2	-2.89628	0.000653495	Down	Gm3704	-1.15084	0.000814096	Down	Slc2a5	-3.27237	5.8014e-06	Down	4933439C10Rik	-1.94411	0.000128936	Down	Slc13a2	-3.87149	0.010208	Down	Cyp26b1	0.646712	5.27277e-07	No_diff
Ccdc116	-1.49252	0.00259945	Down	Atxn7l3	-1.15855	0.00204914	Down	Mbl2	-3.58582	0.000692813	Down	Coro2a	-1.01502	0.000837117	Down	Ugt2b34	-2.9622	6.25442e-06	Down	Sptbn5	-1.98592	0.000135301	Down	Mme	-1.6979	0.0103617	Down	Cyp11a1	0.697137	5.91772e-07	No_diff
Pcdh9	0.397982	0.00261389	No_diff	Usp19	-1.04012	0.00206474	Down	Mov10	-2.23747	0.000702209	Down	Gm30188	-1.44816	0.00087459	Down	Dio1	-1.71678	6.44218e-06	Down	Rmrp	-5.43522	0.000135311	Down	Apol11b	-1.48098	0.0105584	Down	Idh1	0.616753	8.02942e-07	No_diff
Zbtb40	0.794498	0.00262072	No_diff	Ctcfl	-2.22715	0.00207102	Down	Cyp1a2	-7.18324	0.000728132	Down	LOC118568278	-4.65751	0.000947354	Down	Nek2	-1.02733	6.97864e-06	Down	Odf2	-1.01293	0.000140297	Down	B4galnt3	-3.89373	0.0107435	Down	Cxcl12	0.814686	4.22363e-06	No_diff
Gpsm1	-0.533749	0.00266599	No_diff	Hamp	-1.12107	0.00208242	Down	Acaa1b	-3.40441	0.000740004	Down	Gm30926	-1.46151	0.000948122	Down	Dlx3	-4.08768	7.72729e-06	Down	Trip10	-1.57993	0.000147098	Down	Slc23a4	-2.21342	0.0108187	Down	Bgn	0.664282	9.81729e-06	No_diff
Zfp46	-0.554686	0.00270675	No_diff	Rarres1	-1.51955	0.00209941	Down	Gm25939	-2.95606	0.000771059	Down	LOC118567907	-2.43791	0.00106057	Down	Gm51887	-1.26369	7.85806e-06	Down	Gm42031	-2.47616	0.000152478	Down	Col13a1	-1.05763	0.0109226	Down	Lhcgr	0.928574	1.12677e-05	No_diff
Arf3	0.318246	0.00272345	No_diff	Map3k5	-1.16452	0.00211355	Down	Asgr1	-4.89829	0.000777467	Down	AW549542	-1.56415	0.00109141	Down	D430001F17Rik	-1.34557	8.25059e-06	Down	Elmod3	-1.39055	0.00015293	Down	Mgst1	-1.02723	0.0114493	Down	Fads1	0.559943	1.19034e-05	No_diff
Hmgn2	-0.602409	0.00274639	No_diff	Rffl	-1.38188	0.00212711	Down	Slc27a2	-2.83781	0.000788068	Down	Trim46	-1.20342	0.00116899	Down	Oasl1	-1.26365	8.45456e-06	Down	Slc9a5	-1.73172	0.000154196	Down	0610040J01Rik	-2.04841	0.0116156	Down	Ogn	0.815751	1.40828e-05	No_diff
ATP8	0.291307	0.00275284	No_diff	Stt3b	-1.12625	0.00219538	Down	Got1	-1.88313	0.000801859	Down	Gm34934	-1.12667	0.0011851	Down	Gm36589	-2.16503	8.59975e-06	Down	Bcl9	-1.08827	0.000158903	Down	Arhgef16	-2.1536	0.0117218	Down	Gja1	0.428957	1.47802e-05	No_diff
Btf3	-0.593524	0.0027571	No_diff	Mir3064	-2.26594	0.00221504	Down	Snord118	-4.54132	0.000853925	Down	Gm32817	-4.02717	0.00122333	Down	LOC118567907	-1.40334	8.92114e-06	Down	Lpar6	-1.25231	0.000160252	Down	Gm40733	-1.16912	0.011777	Down	Pdgfra	0.752373	1.56062e-05	No_diff
Fam171a1	0.572107	0.002775	No_diff	Shld2	-1.07128	0.00222098	Down	Mup20	-5.1528	0.00085907	Down	Armc12	-1.91425	0.00123364	Down	Six1	-1.1993	9.42763e-06	Down	Rbak	-1.1435	0.000162656	Down	Gypa	-1.70998	0.0119468	Down	Serpina3c	0.858185	1.56247e-05	No_diff
Unc79	0.424615	0.00281282	No_diff	Unkl	-3.08084	0.00231347	Down	Cracd	-2.01725	0.000859628	Down	Il20rb	-1.48947	0.00135824	Down	Ccdc62	-1.02083	9.8945e-06	Down	St6galnac2	-1.63049	0.000164627	Down	Pm20d1	-2.67512	0.0119904	Down	Oaz3	-0.28731	1.641e-05	No_diff
Msl1	0.30625	0.00289861	No_diff	Ddx49	-2.38438	0.0023331	Down	Serpina6	-5.19459	0.000866058	Down	Fbxl21	-1.05176	0.00137538	Down	Erich3	-1.07046	1.05625e-05	Down	Ddx60	-1.23266	0.000169143	Down	Lnx1	-2.82242	0.0122592	Down	Gm20778	-0.916877	1.93339e-05	No_diff
Nudt3	0.352233	0.00294422	No_diff	Dalrd3	-1.01482	0.0023583	Down	Slc46a1	-4.88279	0.000885884	Down	Gm32912	-1.31937	0.00147757	Down	Lgals3	-1.05547	1.06636e-05	Down	Gm32316	-1.52811	0.000169687	Down	Vwa3b	-1.71469	0.0124681	Down	Igf1	0.953127	2.14564e-05	No_diff
Me3	0.503981	0.002946	No_diff	Ube4a	-1.081	0.00239129	Down	Igfbp1	-5.24021	0.000895925	Down	Plk3	-1.06505	0.0015001	Down	F3	-1.21143	1.11276e-05	Down	Cyp2s1	-2.34053	0.000170185	Down	Meg3	-1.95948	0.0124814	Down	Acsbg1	0.417174	3.52422e-05	No_diff
Calb2	-0.491872	0.00295064	No_diff	Usp32	-1.56274	0.00247318	Down	Cfi	-5.23862	0.000900105	Down	Gm11821	-2.36177	0.00167521	Down	Itprid1	-1.14301	1.20805e-05	Down	Thap3	-1.25953	0.000171928	Down	Mgam2-ps	-3.71101	0.0125158	Down	Lamc3	0.57537	3.7253e-05	No_diff
Irak1	-0.486109	0.00297648	No_diff	Gm45301	-1.8928	0.00250615	Down	Klkb1	-4.14298	0.000968804	Down	Gm5743	-3.19301	0.0016907	Down	Gm33097	-1.2333	1.24174e-05	Down	LOC118568526	-1.56773	0.000172799	Down	Gm32328	-2.39552	0.0125485	Down	4933433G08Rik	-0.696298	3.78208e-05	No_diff
Cdk5rap3	-0.74747	0.00298291	No_diff	Lrrc4	-4.50983	0.00252874	Down	Serpina3m	-5.03064	0.000995069	Down	LOC118567607	-1.02793	0.00175837	Down	Slc17a9	-1.05958	1.26537e-05	Down	Slc12a4	-1.13639	0.000173525	Down	Zkscan16	-1.32836	0.0125588	Down	Mgst1	0.606363	3.86107e-05	No_diff
Ipo9	-0.393975	0.00300989	No_diff	Gm38678	-1.69224	0.00259533	Down	Cyp2a5	-5.14324	0.00101053	Down	Zbed5	-1.1377	0.00179723	Down	Gm34415	-1.4782	1.3264e-05	Down	Nrbp2	-1.3661	0.000173618	Down	Gm39805	-4.12516	0.0126442	Down	Armh2	-0.421707	6.40838e-05	No_diff
Pim3	-0.550623	0.00306855	No_diff	Myrf	-1.26667	0.0026011	Down	Ppp1r1b	-2.00592	0.0010337	Down	Gm32533	-1.35393	0.00209923	Down	2700054A10Rik	-1.27732	1.34495e-05	Down	Pnpla7	-1.04015	0.000178867	Down	Tm4sf5	-2.59655	0.0126987	Down	Ephx1	0.462498	7.07615e-05	No_diff
Flt1	0.456162	0.00313011	No_diff	Nnt	-1.07709	0.00261696	Down	Otc	-2.81906	0.00103384	Down	Slc6a19os	-2.3259	0.00210674	Down	Tcte3	-1.30089	1.35519e-05	Down	Lipe	-1.28864	0.000181532	Down	Ldb3	-2.00566	0.0127119	Down	Stk-ps2	-0.408607	7.15573e-05	No_diff
Tmem121b	0.477084	0.0031575	No_diff	A330023F24Rik	-1.41048	0.0028588	Down	LOC118568359	-2.25644	0.00103661	Down	Cfap65	-1.00663	0.00222235	Down	Ces2f	-6.42889	1.36301e-05	Down	Zranb3	-1.46769	0.000182907	Down	Gm46916	-1.41869	0.0127295	Down	Lonrf3	0.408764	7.35653e-05	No_diff
Castor2	0.411269	0.00318607	No_diff	Tgfbrap1	-1.13421	0.0028714	Down	Ube2l6	-1.68481	0.00112062	Down	Gm6969	-1.73577	0.00223413	Down	Rgs2	-1.01448	1.44754e-05	Down	Gli1	-1.60084	0.000183676	Down	2200002D01Rik	-1.61696	0.0127521	Down	Gm17695	-0.369563	8.05628e-05	No_diff
Dsp	-1.62627	0.00318662	Down	Osbp	-1.06914	0.00292054	Down	Glrx	-1.70238	0.00116386	Down	LOC118568328	-1.47735	0.00225808	Down	Gm32994	-2.02383	1.47648e-05	Down	Sult1a1	-1.4338	0.000184226	Down	Slc4a1	-1.61236	0.0128356	Down	Fam186a	-0.406432	8.1684e-05	No_diff
Gm39155	0.848404	0.00332741	No_diff	Creld2	-1.36773	0.00296198	Down	Cp	-2.77404	0.00116555	Down	Gm19673	-2.52718	0.00234324	Down	Plk1	-1.8515	1.558e-05	Down	Adam22	-1.0812	0.000184916	Down	4833419F23Rik	-1.42895	0.0128373	Down	Igfbp6	0.703062	8.4751e-05	No_diff
Klf9	-0.354442	0.00333628	No_diff	Sik3	-1.11153	0.00301841	Down	Gm42427	-2.93344	0.00119665	Down	Acat3	-1.04201	0.00234922	Down	Rpusd3	-1.10268	1.65681e-05	Down	Gm41305	-4.37768	0.000185335	Down	Naaladl1	-3.57556	0.0128848	Down	H2ac18	0.728619	8.82586e-05	No_diff
Gm15521	0.38858	0.00335648	No_diff	Trp53inp1	-1.2257	0.0032399	Down	Xdh	-1.62944	0.00119832	Down	1700093K21Rik	-2.32476	0.00303428	Down	Lmntd2	-1.15727	1.82855e-05	Down	Tap1	-1.30472	0.000188648	Down	Chpt1	-1.1001	0.013176	Down	Tex36	-0.305156	0.000150305	No_diff
Cadm1	0.421261	0.00336318	No_diff	Cyp4a31	-2.97687	0.00328443	Down	Cyp27a1	-2.18577	0.00122646	Down	Gm17971	-1.16118	0.00306564	Down	LOC115488029	-2.56905	1.93135e-05	Down	Engase	-1.33502	0.000191014	Down	Ank3	-1.64559	0.01319	Down	Fads2	0.425879	0.000155115	No_diff
Gm52697	-0.740733	0.0033807	No_diff	Ccnt2	-1.26164	0.00335042	Down	S100g	-7.01528	0.00124366	Down	Smim38	-2.75527	0.00308818	Down	Tns4	-2.04503	1.94288e-05	Down	Ap5z1	-1.3332	0.000195709	Down	Hnf1b	-2.37431	0.0133266	Down	Gm17434	-0.377235	0.000155646	No_diff
Son	-0.302747	0.00339809	No_diff	Tada1	-4.43483	0.00337894	Down	Tkfc	-1.8728	0.00127215	Down	Gpr179	-1.73725	0.00309603	Down	Jam3	-1.07922	1.95531e-05	Down	Cnbd2	-1.4947	0.000195855	Down	Adhfe1	-1.4727	0.0133478	Down	Tgm2	0.727999	0.000170146	No_diff
TrnE	-1.04551	0.00344597	Down	Mafb	-1.11056	0.00338737	Down	Ifit1bl2	-2.02927	0.00128397	Down	Gm30927	-1.46987	0.00314188	Down	S100b	-1.30641	2.02265e-05	Down	Tns2	-1.13126	0.000198607	Down	Aqp11	-2.56818	0.0135995	Down	Sgms2	-0.294886	0.000313531	No_diff
Gpx4	-0.513133	0.0034823	No_diff	Slc7a2	-1.04378	0.00341146	Down	Proc	-4.35713	0.00137041	Down	2700054A10Rik	-1.22914	0.00344378	Down	Ptpn20	-1.46295	2.08784e-05	Down	Pcp4	-2.89735	0.000201967	Down	Plagl1	-1.12314	0.0137912	Down	Timp2	0.366928	0.000314706	No_diff
Xpnpep1	-0.732967	0.00367252	No_diff	Hcfc1	-1.21044	0.0035183	Down	Tnfsf13os	-4.38179	0.00143554	Down	Marchf10	-1.42597	0.00347598	Down	Gm16322	-2.1028	2.23635e-05	Down	Peg3	-1.82133	0.000202201	Down	Btnl1	-3.13363	0.0138197	Down	Mmd2	0.488341	0.000319445	No_diff
Mobp	-0.274145	0.00373036	No_diff	Ampd2	-1.05077	0.00360512	Down	Slc40a1	-2.62084	0.00144247	Down	Efna3	-1.38993	0.00352793	Down	Mgst2	-1.05703	2.36501e-05	Down	Exoc1	-1.1821	0.000205409	Down	TrnN	-1.14778	0.0139546	Down	Fdxr	0.566049	0.000343687	No_diff
Cebpd	-0.986886	0.00373083	No_diff	Hdc	-1.62318	0.00365721	Down	C4b	-2.29262	0.00144663	Down	Gm26908	-1.25043	0.00358813	Down	Gm39032	-1.95381	2.47142e-05	Down	Gm17922	-4.09077	0.000210988	Down	Ddc	-1.84311	0.0141331	Down	Fam71e2	-0.231069	0.000367991	No_diff
Dst	0.277402	0.00379174	No_diff	Tmtc2	-3.3676	0.00372709	Down	Sult2b1	-1.53359	0.0014574	Down	LOC118567870	-1.07715	0.00398628	Down	Hpse	-1.12367	2.48535e-05	Down	Pvalb	-3.34927	0.000212472	Down	Ovol1	-4.3674	0.0143158	Down	Thbd	0.955381	0.000384803	No_diff
Gm26911	1.0719	0.00379711	Up	Cnst	-1.36868	0.00377314	Down	Nrn1	-3.3758	0.00146547	Down	Mir324	-1.8973	0.00399702	Down	Gm16221	-1.97387	2.52608e-05	Down	Agrn	-1.35847	0.000213886	Down	Lmo7	-1.42009	0.0144422	Down	Cd93	0.991135	0.000387814	No_diff
Gm29994	2.63087	0.00391156	Up	Fat1	-1.18298	0.00380406	Down	Aldh4a1	-1.81676	0.00146857	Down	Cybrd1	-1.5152	0.00400429	Down	Rad51b	-1.27451	2.9073e-05	Down	Gm46436	-5.89197	0.000218706	Down	Nbea	-1.11847	0.0144833	Down	Axl	0.384599	0.000447728	No_diff
Dusp11	0.444191	0.0039201	No_diff	Xlr3b	-3.68937	0.00396144	Down	Nudt5	-2.08538	0.00152714	Down	Acot3	-1.50275	0.00429326	Down	LOC118568152	-2.52117	2.91352e-05	Down	Tmc6	-1.13512	0.000220416	Down	Cdk18	-2.3757	0.0145993	Down	Tuba1a	0.409809	0.000458675	No_diff
Gm20387	0.547693	0.0039577	No_diff	Ufsp2	-1.68345	0.00401626	Down	Prodh2	-5.0103	0.00167991	Down	Atp2a1	-1.30909	0.00440051	Down	Dlk2	-2.52445	2.92284e-05	Down	Uimc1	-1.35092	0.000221254	Down	Pnp2	-2.61785	0.0146584	Down	Akr1cl	0.481109	0.000517035	No_diff
Cnbp	-0.355684	0.00404447	No_diff	Hivep1	-1.23624	0.0041011	Down	4931406C07Rik	-1.52657	0.00172737	Down	1700030C10Rik	-1.34226	0.00472728	Down	Il1rl2	-1.02322	3.18074e-05	Down	Atp9b	-1.3263	0.000223292	Down	Aplp1	-1.0179	0.0146963	Down	Cyp4f39	-0.413988	0.000541996	No_diff
Polr3e	-0.710377	0.00408856	No_diff	Atp7b	-1.444	0.00412337	Down	Gm41668	-5.05933	0.00173161	Down	LOC108169085	-1.79698	0.00487041	Down	Ly6m	-1.76344	3.53683e-05	Down	9130002K18Rik	-1.68309	0.000227686	Down	Slc5a11	-3.32787	0.0147545	Down	Gm20946	-0.812295	0.000559525	No_diff
Inmt	-3.02687	0.00409013	Down	Phlda1	-1.33823	0.00427858	Down	Psmb10	-1.88306	0.00175065	Down	Gm46290	-1.62485	0.00502594	Down	Hcar2	-1.39396	4.16552e-05	Down	Pmm1	-1.2753	0.000228922	Down	H2-Q2	-3.13226	0.0148099	Down	Pon3	0.60496	0.000617799	No_diff
Dnajb1	0.557231	0.00411624	No_diff	Gm46650	-2.73861	0.00438018	Down	Tef	-1.67966	0.001755	Down	Kcnab3	-1.23581	0.00506652	Down	Prr15	-1.12457	4.17082e-05	Down	Cracr2a	-1.13144	0.000231611	Down	Htr3a	-5.30513	0.0151618	Down	Dhcr24	0.373597	0.000655723	No_diff
LOC115487043	1.49233	0.00413694	Up	Rint1	-1.2121	0.00441389	Down	Papss2	-2.24925	0.0017656	Down	Fabp1	-2.94388	0.00515604	Down	Ntsr2	-3.46703	4.56107e-05	Down	Oas1b	-1.33966	0.000234838	Down	Tcf21	-1.08748	0.0151698	Down	Lamb1	0.837411	0.000656064	No_diff
Cdhr1	-1.48584	0.00414168	Down	Cyp2c38	-1.36683	0.00443041	Down	Gm46287	-2.97213	0.00177117	Down	2810408A11Rik	-1.21345	0.00523117	Down	Ceacam16	-1.9227	4.68718e-05	Down	LOC118567558	-1.48115	0.000235517	Down	Naip1	-1.07735	0.0151756	Down	Ttn	-0.405959	0.00066811	No_diff
Coq10b	-1.00263	0.00415313	Down	Ahcyl1	-1.13372	0.00444646	Down	Gm4788	-5.05439	0.00179044	Down	4930579F01Rik	-4.59276	0.00525996	Down	Rsph14	-1.05028	4.76991e-05	Down	Sirt7	-1.19906	0.000235771	Down	Gm32652	-2.00179	0.0152206	Down	Pld3	0.458362	0.000668879	No_diff
Gm32337	0.46728	0.00418327	No_diff	Gm51974	-2.91864	0.00448677	Down	Ugt2b36	-3.95896	0.00181222	Down	Slc17a4	-1.14826	0.0052697	Down	Ppp1r1b	-1.49372	4.80298e-05	Down	Cyp27a1	-1.15443	0.000237504	Down	Angptl7	-1.04242	0.0153526	Down	Plpp3	0.546667	0.000674347	No_diff
Vgf	0.378999	0.00419785	No_diff	Fut11	-1.47296	0.00456242	Down	Hsd11b1	-3.12309	0.00183757	Down	Gm46535	-2.2463	0.0054057	Down	Ngfr	-2.46087	5.0636e-05	Down	Tgfbr3l	-1.22258	0.000248601	Down	Pde5a	-1.54101	0.0155718	Down	4930596D02Rik	-0.351459	0.000676522	No_diff
D430041D05Rik	0.381572	0.00430905	No_diff	Ppl	-1.35329	0.00463605	Down	Gm42031	-4.87388	0.00184989	Down	LOC115490109	-1.36864	0.00554863	Down	Pcp4	-1.85821	5.11458e-05	Down	Cabin1	-1.05628	0.000250747	Down	Smpdl3b	-1.74345	0.015573	Down	Hspa8	0.364519	0.000762181	No_diff
Tshz3	0.489373	0.00439472	No_diff	Onecut1	-1.58174	0.00469975	Down	Serpina4-ps1	-5.05086	0.00185358	Down	Gm39000	-1.18264	0.00556622	Down	Slc24a4	-1.03404	5.51238e-05	Down	Klhdc8b	-1.49421	0.000253342	Down	Cyp2e1	-3.60774	0.0155923	Down	4930547H16Rik	-0.479403	0.000772398	No_diff
Hbb-bs	-0.358198	0.00443515	No_diff	Morc2a	-1.17464	0.00472525	Down	Clic5	-1.77756	0.0018672	Down	2310016G11Rik	-1.33266	0.00561548	Down	Dnah12	-1.07273	5.643e-05	Down	Miip	-1.28581	0.000254749	Down	Myo1d	-1.31479	0.0156545	Down	Vim	0.432397	0.00077298	No_diff
Gm7697	-1.26849	0.00444172	Down	Dnajb9	-1.19209	0.00474448	Down	Gstm1	-2.18118	0.00192697	Down	4930589L23Rik	-2.44857	0.00579444	Down	Gm28178	-1.4236	5.95297e-05	Down	Tesmin	-1.5516	0.000257092	Down	Cabcoco1	-2.16976	0.0157071	Down	Itih5	0.735549	0.000819627	No_diff
Vipr2	-2.22478	0.00446337	Down	Ercc6	-1.01714	0.00477624	Down	Arg1	-4.47626	0.00203736	Down	LOC118567771	-1.6351	0.00588701	Down	Lyzl4	-1.69876	6.10281e-05	Down	Pear1	-1.232	0.000257984	Down	Chdh	-1.28807	0.0162005	Down	Gm3045	-0.416139	0.00089112	No_diff
Rsad1	-1.03862	0.0044862	Down	Gm22513	-1.33149	0.00480076	Down	Cyp2c23	-4.55174	0.00218027	Down	Xkrx	-1.11043	0.00602798	Down	Cfap73	-1.21664	6.16399e-05	Down	Tmem181c-ps	-2.04655	0.000262037	Down	Gjb2	-1.95087	0.0163652	Down	Igf2	0.755	0.00091881	No_diff
Aqp1	-1.72854	0.00457553	Down	4933411K16Rik	-4.30629	0.00493521	Down	Gsta3	-3.67745	0.00218517	Down	Gm51919	-2.6568	0.00603756	Down	Scrn1	-1.18358	6.20285e-05	Down	Pck2	-1.02067	0.000262849	Down	Ghr	-1.00257	0.0164092	Down	Spam1	-0.338806	0.000970745	No_diff
Gm22513	1.01999	0.00460314	Up	Zbtb40	-1.18235	0.00508774	Down	Nectin1	-2.5618	0.00223501	Down	Chd5	-1.60639	0.00604861	Down	2410003I16Rik	-2.5437	6.25123e-05	Down	Upk1b	-2.29147	0.000264278	Down	Sycp2	-4.60159	0.0167167	Down	Lamb2	0.53347	0.00102611	No_diff
LOC115488769	0.658213	0.00467381	No_diff	Oit3	-1.79045	0.00516706	Down	Acsl1	-2.26142	0.00226998	Down	Skor1	-4.18209	0.00634724	Down	Uox	-1.52774	6.31121e-05	Down	Adamts10	-1.56714	0.000265472	Down	Cyp4b1	-2.65237	0.0167871	Down	Prelp	0.722662	0.00102634	No_diff
Per3	-0.561467	0.00470569	No_diff	Tdg	-1.65898	0.00532178	Down	Nr1i3	-4.49993	0.00228196	Down	Tdg-ps	-1.17817	0.00712585	Down	4930535L15Rik	-1.01491	6.86718e-05	Down	D830026I12Rik	-1.7912	0.000269574	Down	Gm32176	-3.51893	0.0169685	Down	Rsbn1	-0.291982	0.0010431	No_diff
Slc2a3	0.362021	0.00481124	No_diff	Irak2	-1.25954	0.00535524	Down	Idh1	-1.99046	0.00228546	Down	Kcnip2	-1.16067	0.00737191	Down	Blnk	-1.22141	7.05755e-05	Down	Pik3cd	-1.20226	0.000270719	Down	Rnf152	-1.6595	0.0170087	Down	Pja1	0.261543	0.00106301	No_diff
Ptma	-0.335783	0.00481902	No_diff	Rbl2	-1.46499	0.0053904	Down	Slc7a8	-2.54948	0.00230768	Down	Slc25a34	-1.17602	0.00757997	Down	Gm19280	-1.88934	7.33558e-05	Down	Adgrl1	-1.07323	0.00027142	Down	Ptn	-3.37799	0.0171249	Down	Dnah3	-0.339605	0.00112036	No_diff
Hsp90b1	0.344476	0.00483469	No_diff	Uckl1	-1.20116	0.00565587	Down	Bco2	-2.33589	0.00232881	Down	Wnt11	-1.22579	0.00761291	Down	1700001O22Rik	-1.38697	7.50054e-05	Down	Ucp2	-1.59297	0.000273668	Down	Efna1	-1.18179	0.0173046	Down	Fam205a1	-0.343553	0.00114173	No_diff
Rbfox2	0.462138	0.0048394	No_diff	Gm33742	-2.5226	0.00580186	Down	Cnbd2	-1.98954	0.00236103	Down	Slc13a5	-1.11853	0.00769001	Down	Kcnq1	-1.01595	7.54486e-05	Down	Ablim2	-1.33103	0.000275153	Down	Gm41844	-2.80372	0.0173172	Down	Atp1a2	0.360936	0.00117434	No_diff
Gm34945	1.37775	0.00491372	Up	Gm51534	-1.96868	0.005853	Down	Prox1	-3.03723	0.00236941	Down	Gm32800	-1.10596	0.00818171	Down	Drp2	-1.70693	7.75709e-05	Down	Map3k6	-2.01057	0.000283858	Down	Mpzl2	-1.66188	0.0173175	Down	Gm38564	-0.260409	0.00119789	No_diff
Lsamp	0.397256	0.00496688	No_diff	Lrp3	-1.52404	0.00588055	Down	Cyp3a13	-2.11216	0.00247852	Down	Gm35578	-2.21672	0.00821731	Down	Gm46872	-2.93665	8.44665e-05	Down	2810407A14Rik	-2.14484	0.000284837	Down	Nectin2	-1.01638	0.0173261	Down	Gpr55	0.445484	0.00120385	No_diff
Sun2	-0.552514	0.00500112	No_diff	Notch2	-1.11238	0.00593986	Down	Tlcd4	-3.22092	0.0025	Down	Gm17224	-1.11329	0.00828044	Down	Ces1b	-1.54034	8.67382e-05	Down	Gm13567	-4.29788	0.000284982	Down	Syt6	-1.38834	0.0181154	Down	Isg20	-0.338221	0.00121396	No_diff
Gm40780	0.747475	0.00506913	No_diff	Fn1	-1.01308	0.0059633	Down	Ddi2	-3.35526	0.00252996	Down	A730036I17Rik	-2.76073	0.00869333	Down	Gm40612	-1.17231	8.79064e-05	Down	Ess2	-1.08131	0.000296134	Down	Gbp11	-1.00606	0.0181537	Down	Cast	-0.357036	0.00122549	No_diff
Gm14406	-1.41491	0.00508161	Down	Zfp263	-1.19342	0.00599358	Down	AI182371	-4.171	0.00261103	Down	Angptl1	-1.59084	0.00871973	Down	Gm15518	-1.5115	0.00010321	Down	Spred3	-1.35996	0.000298904	Down	Mfsd6l	-3.17997	0.0182641	Down	St3gal5	0.391055	0.00123005	No_diff
Epb41l1	0.269568	0.00510758	No_diff	Ung	-2.86711	0.00599457	Down	Slc26a1	-4.25013	0.0026167	Down	G0s2	-1.16837	0.00880984	Down	Lzts3	-1.03083	0.000103742	Down	Sorbs3	-1.34084	0.000300121	Down	Sox6	-1.45341	0.018324	Down	Gm5142	-0.24199	0.00124681	No_diff
Coq8a	-0.649253	0.0051345	No_diff	Gm40011	-2.06488	0.00600794	Down	Acsm5	-4.88712	0.00266552	Down	Atp12a	-3.02427	0.00902025	Down	Gm30571	-1.1827	0.000105695	Down	LOC118567409	-3.21982	0.000301957	Down	LOC118568583	-4.54295	0.0184455	Down	Ece1	0.569165	0.00126839	No_diff
Epha8	-0.960737	0.00514889	No_diff	Tmem87b	-1.00052	0.00627688	Down	Mgam	-1.69789	0.00270636	Down	Creb3l3	-3.18002	0.00906391	Down	Gm52833	-1.92504	0.000107841	Down	Zcchc7	-1.40077	0.000307426	Down	Twist1	-3.09783	0.0186347	Down	Gm8582	-0.539394	0.001291	No_diff
Ms4a15	-3.40602	0.00525493	Down	Rn7s1	-1.27564	0.00635961	Down	Gm22973	-3.28165	0.0027379	Down	Zmynd12	-1.41907	0.00918571	Down	Miat	-1.35936	0.000114979	Down	Nphp3	-1.12111	0.000313192	Down	Dgat2	-1.66646	0.0186549	Down	Prlr	0.522709	0.00134175	No_diff
Misp	2.20617	0.00528736	Up	Rusc2	-1.22743	0.00636863	Down	Sec14l4	-4.92555	0.00275249	Down	Muc3a	-1.20625	0.00959842	Down	Gm30055	-1.25025	0.000117246	Down	Polm	-1.18329	0.000313493	Down	Prkaa2	-2.5437	0.0189344	Down	Zfp57	-0.355203	0.0013508	No_diff
Kmt2d	0.320471	0.0053049	No_diff	Senp1	-1.67495	0.006373	Down	Prxl2a	-2.30593	0.00279324	Down	Snord4a	-1.01215	0.0100226	Down	Gm13580	-1.63833	0.00011925	Down	Ctps2	-1.29608	0.000320799	Down	Myrf	-1.53706	0.0193364	Down	Atat1	-0.285268	0.00146839	No_diff
Tenm4	0.34565	0.00532008	No_diff	Zcchc2	-1.17212	0.00637416	Down	Cdo1	-2.29209	0.00287109	Down	Olfr1443	-2.71602	0.0101271	Down	LOC118567551	-1.19028	0.000122205	Down	Cdc25b	-1.1906	0.000332863	Down	Arhgef19	-3.04897	0.0194652	Down	Zbtb40	0.431351	0.00155896	No_diff
Lasp1	0.354462	0.00541512	No_diff	Snora73b	-3.70123	0.00640641	Down	Cfh	-3.98063	0.00291488	Down	Rasl2-9	-1.23172	0.0104139	Down	Pitx1	-2.93922	0.000125794	Down	Arrdc2	-3.44993	0.00033591	Down	Pdzd3	-2.01623	0.0195402	Down	Col4a4	0.356744	0.00168033	No_diff
Homer1	0.38481	0.00543719	No_diff	Cdkn1a	-1.40013	0.00646455	Down	Acsl5	-1.93952	0.00299688	Down	Inhbe	-4.36265	0.0105657	Down	LOC118568032	-1.21849	0.000129329	Down	Anxa3	-1.21213	0.000341325	Down	Btnl4	-5.16029	0.0200941	Down	Zswim2	-0.266322	0.0016979	No_diff
Net1	-0.796992	0.00552007	No_diff	Cpsf1	-1.14757	0.00652503	Down	Cfhr2	-4.33793	0.00305518	Down	Trim72	-2.2425	0.0106296	Down	Kcnip2	-1.14181	0.000133992	Down	Cdk5rap3	-1.0874	0.000343253	Down	Sdsl	-5.16029	0.0200941	Down	Cldn5	0.821	0.00175449	No_diff
Myo16	-0.676602	0.0055218	No_diff	Cnot7	-1.27237	0.00659906	Down	Creb3l3	-1.97261	0.00310054	Down	Gm17597	-1.08323	0.010709	Down	Glt1d1	-1.1565	0.000134365	Down	Ptgs1	-1.25254	0.000348669	Down	Nudt12	-1.99584	0.0202004	Down	Iqca1l	-0.274168	0.00178885	No_diff
Cox7b	-0.523987	0.00553891	No_diff	Mgrn1	-1.05827	0.00671747	Down	B4galt6	-1.62241	0.00313461	Down	Wnt9a	-1.13505	0.0107771	Down	Igdcc4	-1.51158	0.000134394	Down	Fas	-1.7194	0.00036049	Down	Slc39a5	-1.2203	0.020276	Down	Tmem35a	0.475521	0.00181095	No_diff
Scp2	-0.467119	0.00554441	No_diff	Gorasp1	-1.35262	0.0068232	Down	Sis	-1.80831	0.00316024	Down	Gm30365	-1.86563	0.0108974	Down	Mpz	-1.34052	0.000135135	Down	Gp9	-2.51135	0.000369037	Down	Gm14762	-2.46891	0.0203858	Down	Obsl1	0.329824	0.00182782	No_diff
Cacna1h	-0.39349	0.00558686	No_diff	Gm27252	-1.99005	0.0068724	Down	Myo1a	-1.34599	0.00320123	Down	Ydjc	-1.12494	0.0109908	Down	Ifit3b	-1.699	0.000136822	Down	Ophn1	-1.41039	0.000378583	Down	Erbb2	-1.6092	0.020699	Down	Gm40578	-0.665892	0.00187282	No_diff
Cep170b	0.343565	0.0056431	No_diff	Taf2	-1.31737	0.00687494	Down	Sardh	-3.02056	0.00327907	Down	Gm31262	-1.61226	0.010992	Down	Gm34049	-1.1722	0.000143788	Down	Prkn	-1.16613	0.000385253	Down	Khdc1a	-1.46681	0.0212309	Down	Echs1	0.709636	0.0019195	No_diff
Ppp1r2	-0.436476	0.0056667	No_diff	Igf1os	-2.3856	0.00688106	Down	Sec24a	-1.55873	0.00329644	Down	Gm33509	-1.6823	0.0109967	Down	Cdhr1	-2.31998	0.000145673	Down	5031426D15Rik	-2.22926	0.000392053	Down	Baiap2l1	-1.6676	0.0213208	Down	Elovl5	0.304183	0.00193031	No_diff
LOC118567855	0.693945	0.00574169	No_diff	Prepl	-1.07624	0.00693125	Down	Cyp4a12a	-4.90507	0.00334498	Down	Sox2ot	-1.35861	0.0110346	Down	Pla2g2c	-1.94864	0.000147121	Down	Cipc	-1.17819	0.000399322	Down	Lgr4	-1.46918	0.0214484	Down	Gm35239	-0.861805	0.00195249	No_diff
Eif5	-0.377143	0.00576733	No_diff	Cobll1	-1.10121	0.0069901	Down	Prrx1	-3.24251	0.0033544	Down	LOC118568208	-3.88999	0.0114097	Down	Nat8	-2.26334	0.000151242	Down	Tex9	-1.48239	0.000406959	Down	Gm38456	-1.64248	0.0215884	Down	Tex29	-0.239793	0.00198425	No_diff
Grm7	0.497936	0.00576746	No_diff	Bicd2	-1.03966	0.00724496	Down	Hjv	-4.85255	0.00337061	Down	Gm46529	-1.23681	0.0116298	Down	Gm6329	-1.73941	0.000156672	Down	Ctla4	-1.31293	0.000419464	Down	Nectin3	-1.27979	0.0216378	Down	Dynll2	0.243025	0.00202821	No_diff
Hspb1	1.03104	0.00577881	Up	Tmem50b	-1.5501	0.00741775	Down	Slc37a4	-2.33446	0.00337264	Down	Gm9925	-1.16383	0.0116805	Down	Cenpi	-1.48683	0.000164619	Down	Slc17a9	-1.72069	0.00042025	Down	Rhou	-1.76851	0.0221551	Down	Lrp1	0.42338	0.00205776	No_diff
Npas3	0.510452	0.00581624	No_diff	LOC118568020	-2.613	0.00758775	Down	Slc2a5	-2.37338	0.00340335	Down	Rhox6	-1.4779	0.0117232	Down	Gm31268	-2.64155	0.00017148	Down	Alox12	-1.64909	0.000429453	Down	LOC115488029	-1.38143	0.0222591	Down	Tex38	-0.330185	0.00206232	No_diff
Manf	0.526615	0.0058272	No_diff	Tbc1d8	-1.414	0.00763901	Down	Abcc6	-2.58933	0.00351366	Down	Mfsd13b	-1.4115	0.0117754	Down	Gm34059	-1.41487	0.000173156	Down	Gm21992	-1.65927	0.000432701	Down	Il10	-1.6255	0.0222731	Down	Creb3l1	0.980399	0.00207604	No_diff
Gm51535	-2.29459	0.00584514	Down	Dusp6	-1.30796	0.00771579	Down	Tmem120a	-1.88451	0.00353473	Down	Gm32287	-1.67493	0.0118531	Down	2010001A14Rik	-1.16796	0.000179913	Down	Stk11ip	-1.04896	0.000437463	Down	Tbx3	-2.27437	0.0226371	Down	Coro2a	-0.301584	0.00208464	No_diff
Fhl2	-0.670015	0.00593198	No_diff	Rnf130	-1.22985	0.00773889	Down	Usp2	-2.20375	0.00357703	Down	Gm39857	-1.39672	0.0120007	Down	5930430L01Rik	-1.11057	0.000188787	Down	Cdk11b	-1.43366	0.00043824	Down	Gm4714	-4.59588	0.0227687	Down	Dbp	-0.78734	0.00209997	No_diff
Zfp983	1.05742	0.00595562	Up	LOC115488689	-2.54153	0.00782493	Down	Nos2	-1.99362	0.00359291	Down	Alk	-2.01249	0.0120512	Down	Papln	-1.83971	0.000196089	Down	Fmo4	-1.9219	0.000445071	Down	Clic5	-1.95235	0.0228609	Down	Sc5d	0.508398	0.00210394	No_diff
Specc1	0.461457	0.00600025	No_diff	Stard13	-1.01627	0.00783847	Down	Mapk13	-1.47009	0.00369937	Down	LOC118567557	-2.28439	0.0121921	Down	Ttc39aos1	-1.15789	0.000200546	Down	Phka2	-1.0065	0.00045041	Down	Rn7s1	-3.8873	0.0232045	Down	Crispld2	0.904883	0.00213815	No_diff
Sin3b	0.405268	0.00600769	No_diff	Rn7s2	-1.2347	0.00821286	Down	Ces1e	-3.76531	0.0037868	Down	Zdhhc19	-2.06109	0.0122513	Down	Sdcbp2	-1.33706	0.000204996	Down	Lmbr1l	-1.39449	0.000458509	Down	Cadps2	-2.6512	0.0233372	Down	Selenov	-0.247099	0.00218239	No_diff
D830024N08Rik	0.781652	0.0060253	No_diff	Fbxl3	-1.0037	0.00823033	Down	Col18a1	-2.06485	0.00386381	Down	Akr1c13	-1.00929	0.0125514	Down	Cyp2a4	-3.04878	0.000206084	Down	Dnm1	-1.32865	0.000467314	Down	Mst1r	-2.09416	0.0233398	Down	Myh15	-0.438115	0.00218413	No_diff
Cops5	-0.693513	0.00606534	No_diff	Gpld1	-1.69347	0.00830035	Down	Ezr	-1.42006	0.00392117	Down	Gm33108	-4.30807	0.0129281	Down	Clca3a2	-5.60985	0.000206309	Down	Edem2	-1.23502	0.000467618	Down	Gm40814	-1.62427	0.0234369	Down	Snhg11	0.437996	0.00220949	No_diff
Gm36826	1.47011	0.0060932	Up	Zbtb16	-1.12835	0.00838404	Down	Rbm47	-1.25058	0.00392378	Down	Gm52306	-1.27393	0.0129339	Down	Atp13a5	-2.77343	0.00022049	Down	Pla2g4e	-1.49571	0.000475219	Down	Adamtsl5	-1.27192	0.0234661	Down	Nid1	0.433067	0.0022847	No_diff
Fxyd5	0.712542	0.00615773	No_diff	Tmem198b	-4.14952	0.00851421	Down	Glod5	-1.98716	0.00406036	Down	Gm30319	-2.23276	0.0132344	Down	Snap25	-1.97366	0.000226637	Down	Cdk9	-1.17233	0.000476897	Down	Rab4a	-1.32838	0.0240116	Down	Chp2	0.507254	0.0023801	No_diff
Nptx2	0.543217	0.0061623	No_diff	Cdk18	-1.33179	0.0085398	Down	Gnpda1	-1.72953	0.00414361	Down	Cyp2b9	-1.27249	0.0133442	Down	Alox12	-1.24241	0.000234674	Down	Dsn1	-1.88971	0.000482974	Down	Sgpp2	-1.13176	0.0241359	Down	Plcl1	-0.921952	0.00247571	No_diff
Tef	-0.282951	0.00618608	No_diff	Tmem243	-1.19242	0.00858668	Down	Hpd	-3.22635	0.00423189	Down	Pla2g2c	-2.34701	0.0133838	Down	Ptprn2	-1.31801	0.000235566	Down	Ehmt2	-1.19742	0.000501239	Down	Inava	-2.60753	0.0242429	Down	Dhcr7	0.503057	0.00251238	No_diff
Smarca2	0.302489	0.00628734	No_diff	Hook1	-1.09089	0.00875473	Down	Hmgcs2	-2.04696	0.00426787	Down	Gm39923	-1.343	0.0138732	Down	Lgals3bp	-1.0553	0.000238108	Down	Clcf1	-1.49367	0.000504855	Down	Gpc4	-1.22758	0.0242752	Down	Gm21119	-0.886694	0.00261785	No_diff
Scgn	-3.30574	0.00631863	Down	Heg1	-1.35943	0.00882113	Down	Gjb1	-2.1057	0.00427304	Down	A330033J07Rik	-1.24767	0.0139157	Down	Nwd1	-1.2221	0.000244674	Down	Adgrf4	-2.2726	0.000514657	Down	Smtn	-1.01912	0.0245106	Down	Ass1	0.965796	0.00285943	No_diff
Tmeff1	-0.599161	0.00632144	No_diff	Snord17	-1.64456	0.00900268	Down	Agxt2	-4.72422	0.0043333	Down	Fmr1nb	-3.5815	0.0140411	Down	Zbtb7c	-1.16158	0.00024985	Down	Lcat	-1.4812	0.00053502	Down	LOC118567893	-1.18518	0.0247563	Down	Fads6	0.423024	0.00290912	No_diff
A230083G16Rik	-1.46948	0.00633536	Down	Gpr137b-ps	-1.66854	0.00907014	Down	Ces3b	-4.94505	0.0043471	Down	Gjd3	-2.3745	0.0143551	Down	Klhdc9	-1.10325	0.000250059	Down	Smc4	-1.31368	0.000535661	Down	Gm45978	-3.38865	0.0250769	Down	Slc7a5	0.250794	0.00294532	No_diff
Dlx2	-0.957158	0.00638325	No_diff	Gm6958	-3.63542	0.00918607	Down	Gjb2	-3.02756	0.00438179	Down	Asb5	-3.03384	0.0143739	Down	Gm52430	-1.42369	0.00025477	Down	Pgf	-1.46429	0.000535786	Down	Spire2	-3.04469	0.0253496	Down	Fam209	-0.256158	0.0029729	No_diff
Sp8	-1.78952	0.00646554	Down	Frs2	-1.2286	0.00918913	Down	Slc9a3r1	-1.31254	0.00441659	Down	Gm21284	-1.81664	0.014424	Down	Sult1c2	-5.53906	0.000258561	Down	Pth1r	-1.56927	0.000545794	Down	Scamp5	-1.04332	0.025477	Down	Rnaset2b	0.907814	0.00299405	No_diff
Akap6	0.352486	0.00655387	No_diff	Clk3	-1.36904	0.00942568	Down	Smim24	-1.62464	0.0045078	Down	Gm36071	-1.09279	0.0148074	Down	Adra2a	-1.37869	0.00026097	Down	Lrrfip2	-1.39076	0.000562584	Down	Nat8f5	-4.14407	0.025796	Down	Morf4l1	0.261531	0.00308803	No_diff
Disp2	0.354755	0.00656365	No_diff	Mamdc2	-3.59453	0.00956036	Down	Gsta1	-2.62917	0.00454308	Down	Gm36322	-1.2479	0.0151466	Down	Agr2	-2.03061	0.000273262	Down	Apex2	-1.02646	0.000565181	Down	LOC118568080	-2.61851	0.0260703	Down	Zfp36l1	-0.29682	0.00317153	No_diff
Eomes	-2.22596	0.00660862	Down	Garre1	-2.79278	0.0100002	Down	LOC118568744	-2.79407	0.00463089	Down	3300005D01Rik	-2.17218	0.0154305	Down	Spef1l	-1.04071	0.000290377	Down	Msh3	-1.21558	0.000571275	Down	Pamr1	-1.09361	0.0264152	Down	Gm30028	-0.483676	0.00319671	No_diff
Ppp2r2c	0.287623	0.00670574	No_diff	Srrm4	-1.55102	0.0100476	Down	Cbs	-3.76895	0.00470308	Down	Gm46662	-4.22345	0.0155406	Down	Gm16150	-1.81906	0.000306128	Down	Eva1b	-1.06763	0.000584041	Down	LOC118567557	-1.26114	0.0266121	Down	Rgs5	0.640669	0.00332689	No_diff
Tspyl4	0.303847	0.00676419	No_diff	Iffo1	-1.10437	0.0103726	Down	Gm41254	-4.71805	0.00470366	Down	1700119H24Rik	-1.31365	0.0156664	Down	Ppp1r32	-1.01677	0.00031162	Down	Ovgp1	-1.43824	0.000593598	Down	Gm22247	-1.77363	0.0268094	Down	Bcl2l13	0.29779	0.00338408	No_diff
Sun1	-0.455975	0.00676874	No_diff	Gadd45g	-1.37711	0.0103865	Down	LOC115488029	-2.76628	0.00482361	Down	Gm40743	-2.10531	0.0160365	Down	Myh7	-1.38484	0.000311866	Down	Usp54	-1.25622	0.000598908	Down	Nipal2	-4.21046	0.027424	Down	H2-M5	-0.814963	0.00343325	No_diff
Actg1	-0.263332	0.0068988	No_diff	Tcf24	-4.08516	0.0104295	Down	Neurl3	-1.38915	0.00483861	Down	Neb	-1.25759	0.0169485	Down	Mep1a	-2.48701	0.000317664	Down	Rgs18	-1.98019	0.000599465	Down	Gm46663	-4.46739	0.0278049	Down	1700007P06Rik	-0.336602	0.00349934	No_diff
Dnajc3	0.583426	0.00694344	No_diff	Ahdc1	-1.14209	0.0105118	Down	Cyp2a12	-4.76759	0.00483959	Down	Gm36346	-2.53146	0.0170344	Down	Ribc2	-1.13913	0.000335207	Down	Gm4017	-3.21262	0.000599658	Down	Atp8b1	-2.51228	0.0278098	Down	Bod1l	-0.286875	0.00352042	No_diff
Gm46277	0.419887	0.00695885	No_diff	Gm42031	-2.48937	0.0105254	Down	Arf5	-1.29548	0.00508477	Down	C230072F16Rik	-3.24343	0.0171666	Down	Iqank1	-1.24129	0.000348775	Down	Gm51742	-4.89817	0.000602419	Down	S100g	-4.47532	0.0279515	Down	Gm9615	-0.476649	0.00352996	No_diff
Col4a2	0.420608	0.00699061	No_diff	1810055G02Rik	-1.19145	0.0105679	Down	Slc25a15	-1.6367	0.00511189	Down	Gm32492	-1.13991	0.0172968	Down	Fstl4	-1.72482	0.000353161	Down	Pcbp3	-1.58373	0.000604566	Down	Sectm1a	-3.36243	0.028177	Down	Cks2	0.345451	0.00361438	No_diff
Fmnl1	0.528013	0.0071493	No_diff	Gm33464	-4.04479	0.0106825	Down	Nr1d2	-2.26851	0.00524429	Down	Gm34197	-1.83683	0.0173549	Down	Ube2e1	-1.10747	0.00036134	Down	Gm31420	-5.43408	0.00061396	Down	Apol9b	-1.51872	0.0287951	Down	Pdilt	-0.226779	0.00374223	No_diff
Kxd1	-0.612983	0.00715806	No_diff	Atp6v0d2	-3.27912	0.0107282	Down	Gm23971	-2.61088	0.00527592	Down	Trpm2	-1.16771	0.0176699	Down	Syna	-1.05089	0.000385409	Down	Nova1	-1.26799	0.000616797	Down	Cth	-3.41389	0.0292312	Down	Oxtr	0.62031	0.0037718	No_diff
Ndufc2	-0.548784	0.00727426	No_diff	Zfp746	-1.15969	0.0108107	Down	Sec16b	-1.84065	0.00538177	Down	Dnase1l3	-1.20137	0.0177242	Down	Serpinb1b	-2.44629	0.000389599	Down	Snai3	-1.40851	0.000619186	Down	Gm31989	-4.37663	0.0292503	Down	9530057J20Rik	-0.34616	0.00379572	No_diff
Otof	0.571611	0.00728423	No_diff	Zfx	-1.09512	0.0109535	Down	Ifit1	-1.46144	0.00541779	Down	Gm46933	-3.20739	0.0181012	Down	Cidec	-1.18242	0.000396281	Down	Zmym3	-1.08409	0.000622121	Down	Mybpc2	-1.1441	0.0295038	Down	Syn2	-0.701056	0.0038241	No_diff
Gm51889	0.471064	0.00736375	No_diff	B4galnt1	-1.04628	0.0112478	Down	C4bp	-4.54545	0.00545368	Down	Cldn6	-1.28699	0.0183107	Down	Olig3	-1.00281	0.000398721	Down	Bbs2	-1.18594	0.00062821	Down	Dab1	-1.42728	0.0295427	Down	Slc9a3	-0.773203	0.00384726	No_diff
Tmem165	-0.708087	0.00736833	No_diff	Kank3	-1.45299	0.0115837	Down	Pitx3	-4.75468	0.00554027	Down	Sapcd1	-2.79051	0.0183301	Down	Clybl	-1.1138	0.000399441	Down	Ppip5k2	-1.01308	0.000632449	Down	Gata6os	-5.31011	0.0295675	Down	Ccdc116	-0.200898	0.00397861	No_diff
Zdbf2	0.547866	0.00742892	No_diff	Emg1	-1.18901	0.0116132	Down	1300017J02Rik	-4.17847	0.00561944	Down	Gm2076	-4.18674	0.018337	Down	LOC118567481	-1.71601	0.000399599	Down	Art5	-1.04626	0.000635391	Down	Eps8l3	-5.31011	0.0295675	Down	Abat	0.343659	0.00406307	No_diff
Vopp1	0.425553	0.00747345	No_diff	Ccdc137	-1.22665	0.0116596	Down	Ogdh	-1.20957	0.00576214	Down	Gm13559	-2.5307	0.0186958	Down	Hsd17b14	-1.15737	0.000408642	Down	Zfand4	-1.02374	0.000646169	Down	Ccl20	-5.31011	0.0295675	Down	Gm26911	-0.637045	0.00415622	No_diff
Gm52013	0.521791	0.00752046	No_diff	Hamp2	-1.10529	0.0116817	Down	Txn1	-1.47298	0.00584938	Down	Inhbb	-1.02623	0.019112	Down	Ephb2	-1.18569	0.000422814	Down	Crhr2	-1.07947	0.000648602	Down	1700048O20Rik	-1.00135	0.0297029	Down	Nr5a1	0.385525	0.0041744	No_diff
Grin2a	0.333023	0.00757029	No_diff	Nfkbiz	-1.00914	0.0118189	Down	Cryl1	-1.5278	0.00585632	Down	Hhipl1	-3.80423	0.0193025	Down	Gm28497	-2.68816	0.000430347	Down	Apol11b	-2.28068	0.000649618	Down	D430001F17Rik	-4.45714	0.0297154	Down	Mbnl1	0.343665	0.00420725	No_diff
Tob1	-0.553969	0.00761865	No_diff	2410002F23Rik	-1.17646	0.011971	Down	LOC118568080	-2.15061	0.00585711	Down	1810020O05Rik	-1.71395	0.0193507	Down	Tcap	-2.55706	0.000437783	Down	LOC118567557	-3.87152	0.000651071	Down	Gm17788	-1.11425	0.0300678	Down	Akap9	-0.303026	0.00421201	No_diff
Pdia6	0.512613	0.00761968	No_diff	Pex26	-1.03755	0.0119922	Down	Aspa	-2.01022	0.00595256	Down	Uts2	-4.19506	0.0196688	Down	Gm36132	-1.1035	0.000440869	Down	Corin	-1.09168	0.000653848	Down	Rbm24	-1.87575	0.0302209	Down	Armcx2	0.61848	0.00426622	No_diff
Sesn3	0.702491	0.00762201	No_diff	Pptc7	-1.95332	0.0120225	Down	Pbld1	-2.88857	0.00597088	Down	Prlr	-1.71769	0.0199083	Down	Cpxm2	-1.21961	0.000440881	Down	Zfp69	-3.25208	0.000659309	Down	Evpl	-1.93007	0.030259	Down	Spon1	0.428755	0.00427567	No_diff
Ahdc1	0.372625	0.00770172	No_diff	Dop1a	-1.41036	0.0120518	Down	Aprt	-1.44615	0.00597476	Down	Ccdc183	-1.52325	0.0206024	Down	Creg2	-2.94145	0.000453823	Down	Cdk10	-1.33384	0.000667661	Down	Dnaaf1	-3.59923	0.0305068	Down	Zfp558	-0.295311	0.00434801	No_diff
Tonsl	1.09897	0.00771646	Up	Sbk1	-1.37128	0.0122734	Down	Casp6	-2.4866	0.00625972	Down	Tnp2	-3.37945	0.020817	Down	Muc5ac	-1.55172	0.000471863	Down	Trem2	-1.60489	0.000668648	Down	Gm33582	-4.93165	0.0307385	Down	Serping1	0.422588	0.00436036	No_diff
Prkab2	0.498672	0.00774739	No_diff	Hecw2	-2.19992	0.012373	Down	H6pd	-2.19101	0.00634267	Down	Ttc39aos1	-1.30943	0.0208772	Down	Gm15860	-1.06245	0.000473088	Down	Amy1	-1.20153	0.0006817	Down	Eppk1	-2.00831	0.0307442	Down	Cst3	0.319655	0.00466421	No_diff
Tcf19	-1.60425	0.00796772	Down	Tspan4	-1.82084	0.0124748	Down	Irf1	-1.26309	0.00636919	Down	Gm14276	-1.18831	0.0214562	Down	Gm34198	-2.58864	0.000474231	Down	Max	-1.00752	0.000682994	Down	Gm39338	-2.61655	0.0312321	Down	Soat1	0.318135	0.00474064	No_diff
Rbm3	-0.537041	0.00798962	No_diff	Rhpn2	-1.78044	0.0127955	Down	Apoc3	-1.92656	0.00637645	Down	Rnf212b	-1.4157	0.0215155	Down	Fam83f	-1.14437	0.00049947	Down	Whamm	-1.06687	0.000686322	Down	Slfn14	-2.15576	0.0317638	Down	Cpe	0.307329	0.00487078	No_diff
Rn7s1	0.802131	0.00799385	No_diff	Acsm3	-2.67003	0.0128102	Down	Gpt	-1.53831	0.00644749	Down	Stkld1	-1.21089	0.0215705	Down	Sugct	-1.49214	0.000506786	Down	Gbp3	-1.31003	0.000692883	Down	9130230L23Rik	-3.8987	0.0318309	Down	Ehd2	0.784201	0.00499408	No_diff
Plekha1	-0.401086	0.00805849	No_diff	Rcan1	-1.16004	0.0129776	Down	Tm4sf5	-1.65712	0.00660183	Down	1810021M19Rik	-1.09617	0.0217934	Down	Gm41625	-1.59483	0.000509116	Down	Sfswap	-1.35274	0.000700211	Down	Nol4l	-1.0666	0.0319481	Down	Col6a1	0.698697	0.00505872	No_diff
Snx3	0.333072	0.00806068	No_diff	Tspyl2	-1.14415	0.013079	Down	C8b	-4.80191	0.00674047	Down	Esr2	-2.88106	0.0219115	Down	E230025N22Rik	-1.39853	0.000512855	Down	Foxp2	-1.18748	0.000702742	Down	Hs6st2	-1.11438	0.03211	Down	Lrrc37a	-0.482274	0.00511012	No_diff
Gm33721	1.21191	0.00809045	Up	Tmem189	-1.20972	0.0131802	Down	Mtarc2	-1.96816	0.00677705	Down	Ager	-1.01544	0.0220237	Down	Acp7	-1.62473	0.00054161	Down	Adamtsl4	-1.17158	0.000703193	Down	Mgst3	-1.7466	0.0322003	Down	Stambpl1	-0.373665	0.00525252	No_diff
Gm40537	0.533198	0.00814573	No_diff	Itfg2	-1.69186	0.0132522	Down	Abcb4	-4.68152	0.00679812	Down	LOC108169029	-4.13412	0.0223476	Down	Xrra1	-1.16374	0.00055915	Down	Serpine1	-1.30442	0.00070427	Down	Slc25a34	-2.83998	0.032279	Down	4933400F21Rik	-0.333818	0.0052879	No_diff
Tardbp	0.333658	0.00837047	No_diff	C1qtnf1	-1.71128	0.0134107	Down	Hsd3b5	-4.6774	0.00688834	Down	Olfr1392	-1.78253	0.0224586	Down	Gad1	-1.50883	0.000568152	Down	Grina	-1.18406	0.000707511	Down	Hsd17b13	-3.12405	0.0324074	Down	Daam2	0.240791	0.00529175	No_diff
Dync1h1	0.252565	0.00840025	No_diff	Med25	-1.05805	0.0135012	Down	Gpx4-ps2	-1.76134	0.00693676	Down	Gm39690	-4.08887	0.022463	Down	Lgi1	-4.32089	0.000595719	Down	Mcm7	-1.30358	0.000707606	Down	Sel1l3	-1.92142	0.0324131	Down	Chst2	0.888423	0.00532334	No_diff
Ctps	-0.697886	0.00848226	No_diff	Zfp275	-1.24123	0.0135786	Down	Sectm1b	-1.2002	0.00708467	Down	Baalc	-2.29192	0.0228217	Down	Pnp2	-1.75264	0.000598557	Down	Aldh9a1	-1.16771	0.000710034	Down	Tmem98	-1.06235	0.0326607	Down	St8sia3	-0.206012	0.00532998	No_diff
2900052N01Rik	0.593832	0.00859607	No_diff	Rc3h1	-1.16171	0.013687	Down	Acy3	-2.14819	0.00710296	Down	Bdkrb2	-1.00096	0.022886	Down	Galnt6	-1.06755	0.000634272	Down	Stk19	-1.46976	0.0007167	Down	LOC118567843	-3.91113	0.0328681	Down	Syt7	0.335196	0.00535767	No_diff
Ano2	-1.24271	0.00860908	Down	LOC115488839	-3.97213	0.0137166	Down	Aass	-4.07163	0.00720227	Down	Gm41603	-1.3966	0.0233035	Down	D730003K21Rik	-1.96895	0.000637157	Down	Zfp14	-1.19729	0.000716731	Down	Lrrc66	-3.63055	0.0329176	Down	Gm10601	-0.648857	0.00538281	No_diff
Gap43	0.27384	0.00862099	No_diff	Sharpin	-1.30367	0.0138654	Down	Calm1	-1.05281	0.00724351	Down	Gm38528	-4.0843	0.0233253	Down	2200002D01Rik	-1.24904	0.000654044	Down	Psmb8	-1.05589	0.000720116	Down	Dnah7a	-1.61758	0.0329513	Down	Gm38636	-0.371622	0.00540332	No_diff
Gm3883	0.941353	0.00877328	No_diff	Kcnn2	-1.29077	0.0139488	Down	TrnS2	-2.06123	0.00736867	Down	Clec2e	-2.57983	0.0237151	Down	Unc79	-1.30045	0.00065424	Down	LOC118568488	-1.61432	0.000727287	Down	Spats1	-2.1589	0.033177	Down	Col1a2	0.584848	0.00546467	No_diff
Gdpd5	-0.519061	0.00884705	No_diff	Ptch1	-1.24398	0.0141518	Down	G6pc	-2.23642	0.00750037	Down	Gm22146	-1.59921	0.023787	Down	Nqo1	-1.14582	0.000657609	Down	Pde1b	-1.30846	0.000738403	Down	Osbpl6	-1.81564	0.0332239	Down	Kitl	0.317663	0.0054856	No_diff
Gm30259	-2.24525	0.00887546	Down	Plin5	-1.2157	0.0148736	Down	Khk	-1.70354	0.00750991	Down	Spc24	-1.02104	0.0239786	Down	Gm15351	-1.38524	0.000662768	Down	Sema6c	-1.68524	0.000738731	Down	Hdhd3	-2.29053	0.0333267	Down	Tmem255a	0.330219	0.00557079	No_diff
Nle1	-1.28581	0.00888424	Down	Ccdc167	-3.4545	0.0148769	Down	Rab11a	-1.33119	0.00756641	Down	Celf3	-1.26429	0.0240926	Down	Gm36338	-1.69964	0.000685464	Down	Garnl3	-1.74522	0.000753584	Down	Hand1	-5.23976	0.0334393	Down	Kctd14	0.428533	0.00558959	No_diff
Zfp146	-0.652776	0.00892294	No_diff	Gm46773	-3.9801	0.014981	Down	Sox6	-1.7727	0.00773312	Down	Klc3	-1.10462	0.0243838	Down	Gm29941	-1.09533	0.00069937	Down	Dnhd1	-1.35691	0.00077218	Down	Exph5	-2.28129	0.0336857	Down	Prr27	-0.237043	0.00563284	No_diff
Kcng1	0.542579	0.00894268	No_diff	Dbp	-2.66045	0.0150423	Down	Kynu	-2.71998	0.00807392	Down	Gm33018	-4.06377	0.0244556	Down	Tfap2a	-1.19557	0.000710318	Down	Adamts14	-1.43584	0.000776696	Down	Usp43	-2.42983	0.0343151	Down	Syap1	0.347193	0.00569073	No_diff
Tma7	-0.47882	0.00896752	No_diff	Rpl10a	-1.07511	0.0151073	Down	Btnl6	-1.56052	0.00810417	Down	Gm35925	-1.05972	0.0248185	Down	Gm36684	-1.55668	0.000713964	Down	Ccdc28b	-1.07089	0.000778724	Down	4933431E20Rik	-1.79258	0.034853	Down	Fcnaos	-0.381142	0.00575758	No_diff
H4c2	4.07153	0.00900044	Up	Alg12	-1.06565	0.0151927	Down	Elovl3	-5.70583	0.00817021	Down	Zfp647	-1.04389	0.0251939	Down	Gm8229	-1.52079	0.000722944	Down	P2rx6	-1.27655	0.000781493	Down	Gm32133	-1.35805	0.0352018	Down	4930558K02Rik	-0.523696	0.00586132	No_diff
Zbtb37	0.68631	0.00906827	No_diff	Fastkd1	-1.02306	0.0152026	Down	Glud1	-1.29434	0.00828753	Down	Gm31588	-1.2782	0.0252233	Down	Frmpd1	-1.16566	0.000747884	Down	Gm6634	-2.85469	0.000787475	Down	Smim22	-3.66603	0.0361453	Down	Lpar3	0.36845	0.00598448	No_diff
Ptpro	-0.73391	0.00914134	No_diff	Med1	-1.03567	0.0152657	Down	Alas1	-1.63732	0.00839755	Down	Gm42151	-1.13658	0.0257777	Down	Tenm4	-1.24423	0.00075325	Down	Irx3os	-1.81555	0.00081545	Down	Thnsl2	-1.47088	0.0363251	Down	Tcaf1	0.738647	0.00598613	No_diff
Sox4	-0.504062	0.00915089	No_diff	Vasn	-1.59771	0.0153601	Down	Foxq1	-2.66188	0.00854037	Down	Wnt8b	-2.64691	0.0259028	Down	Capn13	-1.31614	0.000791352	Down	Ptgis	-1.02519	0.000818761	Down	LOC118567710	-4.25798	0.0368793	Down	Clcn2	0.338314	0.00599416	No_diff
Sox21	1.15348	0.00920611	Up	Mtcp1	-3.37625	0.015393	Down	Eif4e3	-1.46332	0.00869704	Down	Gm26644	-3.58818	0.0271085	Down	Dmrt2	-1.12945	0.000805835	Down	Slc43a1	-1.60694	0.000820694	Down	Acot12	-3.16411	0.0370089	Down	S1pr3	0.64053	0.00603307	No_diff
Ddit4	-0.514516	0.00921287	No_diff	Ttll8	-3.45818	0.0154652	Down	Slc25a1	-1.32386	0.00881596	Down	Gm31812	-1.46839	0.0279517	Down	Fer1l4	-1.27284	0.000806241	Down	Clec12b	-2.09595	0.000824429	Down	Trim58	-4.27692	0.0371089	Down	Cfap53	-0.265497	0.00604342	No_diff
Gpam	-0.578967	0.00930354	No_diff	Gm27177	-3.35264	0.0155512	Down	TrnL2	-1.61287	0.00897188	Down	LOC118568330	-4.03309	0.0280019	Down	Gm43828	-1.82921	0.000816526	Down	Slc26a10	-1.07648	0.000835441	Down	Cidec	-4.31611	0.0372409	Down	Mcrip2	0.780821	0.00608547	No_diff
Etv5	0.425924	0.00932353	No_diff	Cyp2b9	-4.05267	0.0156182	Down	Dbp	-2.8918	0.00900603	Down	Bsn	-1.01507	0.0280729	Down	Relt	-1.02894	0.000824364	Down	Drd2	-1.88169	0.000838063	Down	Cgn	-4.28927	0.0377716	Down	Efnb1	0.455163	0.00608888	No_diff
Mag	-0.368278	0.0093329	No_diff	Pikfyve	-1.06735	0.0157562	Down	Scd1	-1.29007	0.00913787	Down	Catsperz	-1.23829	0.0281476	Down	4833428L15Rik	-1.57521	0.000824744	Down	Poli	-1.39345	0.000842174	Down	Smim24	-1.99023	0.0377733	Down	Sqstm1	0.255494	0.0061309	No_diff
Slc27a3	1.07965	0.00938655	Up	Acot12	-1.03311	0.0157885	Down	Abca6	-4.16095	0.00921009	Down	Hrh3	-1.95806	0.0288887	Down	Olfr920	-1.44967	0.000826677	Down	Tbx2	-1.19614	0.000846311	Down	Sh3rf2	-4.28927	0.0378015	Down	Col1a1	0.805604	0.00617761	No_diff
Dlg2	0.300604	0.00966966	No_diff	Tasp1	-2.32973	0.0163713	Down	Cd7	-2.99942	0.00931577	Down	Gm16158	-1.68098	0.0290107	Down	Gm31392	-4.80278	0.000837764	Down	Mmp11	-1.04176	0.000852564	Down	Gm8162	-5.16579	0.0379648	Down	Tbc1d23	-0.303422	0.0062043	No_diff
Flywch2	-1.01186	0.0096785	Down	Cyp17a1	-3.42612	0.0166072	Down	Elovl2	-3.92136	0.00932082	Down	Gm40730	-1.85521	0.0292038	Down	LOC118567560	-1.03864	0.000846739	Down	Sptbn4	-1.90275	0.000866956	Down	Pkp1	-5.16579	0.0379648	Down	Gstm1	0.315109	0.00625671	No_diff
Gm38874	3.52778	0.00968582	Up	Ppib	-1.65429	0.0166811	Down	Cox6a1	-1.48906	0.00941067	Down	Gm41701	-2.66397	0.0296467	Down	Fam181a	-1.66612	0.000852731	Down	Eif4ebp3	-1.3799	0.000881712	Down	Rgs5	-1.50162	0.0389069	Down	Ddr2	0.564106	0.00645371	No_diff
Pms2	-0.684305	0.00969685	No_diff	4933431G14Rik	-3.42379	0.0167968	Down	Xpnpep1	-1.25064	0.00973679	Down	Acot2	-1.05294	0.029647	Down	Gm5526	-1.43157	0.000867076	Down	Clec1b	-2.89129	0.0008819	Down	Bend7	-2.33285	0.0392003	Down	Gm12206	-0.221378	0.0064907	No_diff
Rorb	0.497469	0.00972468	No_diff	Bmpr2	-1.09598	0.0170864	Down	Pglyrp2	-3.29988	0.00983337	Down	Gm41362	-1.75662	0.0298228	Down	Vmn2r-ps16	-1.81856	0.000871757	Down	Dnah7b	-1.62556	0.000881901	Down	Dmp1	-1.39665	0.0393488	Down	Cux1	-0.211153	0.00665736	No_diff
Chrnb4	-3.96108	0.00975095	Down	Gm23971	-1.43799	0.0174177	Down	Mgst2	-1.85859	0.00992231	Down	Myh7b	-2.51706	0.0298237	Down	Npbwr1	-2.55762	0.000900484	Down	Mapk3	-1.02459	0.000885994	Down	Ttll7	-1.02339	0.039529	Down	Htra3	0.494281	0.00668245	No_diff
Iars2	-0.659095	0.00975164	No_diff	Shb	-1.01186	0.017504	Down	Cox6b1	-1.50874	0.0101928	Down	Gm30745	-3.53871	0.029865	Down	Bc1	-3.42902	0.000900685	Down	Son	-1.19335	0.000888915	Down	Gm39913	-1.3078	0.0397603	Down	Carmil1	-0.276461	0.00673266	No_diff
Myo9b	0.36205	0.0097766	No_diff	Epb41l5	-1.09511	0.0176636	Down	F12	-4.35684	0.0102552	Down	Gm51532	-1.52058	0.0301244	Down	Sult1b1	-2.96619	0.000916382	Down	Blvrb	-1.1411	0.000896714	Down	Mtmr7	-1.09048	0.0398804	Down	Kcnq3	0.531882	0.00674465	No_diff
Lama2	-1.49433	0.00985949	Down	Ifrd2	-1.75135	0.017691	Down	Ugdh	-1.5595	0.0103982	Down	Gm36231	-1.3352	0.0301372	Down	Gm39008	-2.16582	0.000929582	Down	Ip6k1	-1.04893	0.000907566	Down	Gm49890	-3.69138	0.0399633	Down	Pgs1	0.2969	0.00689916	No_diff
Camk2g	-0.308492	0.00996198	No_diff	Ankrd28	-1.80514	0.0177772	Down	Kng2	-4.69925	0.0104223	Down	Gm30968	-2.67847	0.030367	Down	Epor	-1.17614	0.000937548	Down	Sult5a1	-1.81453	0.000919861	Down	Arl14	-2.07879	0.0401337	Down	Mafk	0.356338	0.00691097	No_diff
Fndc5	-0.370656	0.00997411	No_diff	Pxk	-1.01606	0.0178931	Down	Gm33887	-2.51236	0.0105526	Down	Gm30091	-1.82188	0.0303763	Down	Adipoq	-1.24323	0.000938815	Down	LOC118567618	-2.81406	0.000927315	Down	LOC102643083	-2.76278	0.0401807	Down	Spa17	-0.252031	0.00692209	No_diff
Ppm1h	0.425859	0.0100198	No_diff	Hmox2	-1.69907	0.01852	Down	LOC118568241	-2.47226	0.0105804	Down	Hdc	-1.10839	0.0305317	Down	Gp1bb	-1.23117	0.000953631	Down	Mpl	-3.12853	0.000935162	Down	Arhgef26	-1.55766	0.0402068	Down	Peg10	0.274301	0.00699175	No_diff
Tmem130	0.3516	0.0101099	No_diff	4930503L19Rik	-1.28694	0.0188005	Down	Dcxr	-2.31568	0.0106799	Down	LOC118568080	-2.32835	0.0307711	Down	St8sia6	-1.28431	0.0010091	Down	Fmo2	-1.18936	0.00093963	Down	Camsap3	-1.28964	0.0404079	Down	Hsd3b6	0.812704	0.00704586	No_diff
Nol4l	0.475211	0.0103281	No_diff	Dcp1a	-1.34568	0.0189029	Down	Akr1b7	-2.16987	0.0106802	Down	Cdh20	-3.51605	0.0307875	Down	Rps11-ps3	-3.27148	0.00101599	Down	Htra4	-1.43755	0.000944059	Down	Rab25	-2.1802	0.0409244	Down	Timp3	0.303416	0.00715112	No_diff
ND4L	-0.361656	0.0103848	No_diff	Angptl4	-1.09849	0.0190228	Down	Cyp2c67	-4.30208	0.0107118	Down	Gm39913	-2.22522	0.0308081	Down	Ermap	-1.57428	0.00101702	Down	LOC118568618	-3.16292	0.000970514	Down	Plin4	-2.21006	0.0409972	Down	Prkar2b	0.587295	0.00718011	No_diff
Snapc4	-0.396024	0.0105048	No_diff	N4bp2	-1.01555	0.0196308	Down	Ciart	-3.0212	0.010727	Down	E130215H24Rik	-1.28664	0.030907	Down	Gm46891	-1.35024	0.00102757	Down	Slc26a11	-1.21371	0.000972115	Down	Gm35591	-3.9637	0.0410845	Down	Sh3d21	-0.186953	0.00721745	No_diff
Cryab	0.36207	0.0105701	No_diff	Smad3	-1.15982	0.0197991	Down	Mme	-1.73049	0.0107456	Down	LOC118567459	-2.06712	0.0312235	Down	4833427F10Rik	-1.8775	0.00105193	Down	Ints6l	-1.24263	0.000974939	Down	Klhl23	-1.13393	0.0410992	Down	Gm35060	-0.447485	0.00722333	No_diff
Rtn4rl2	0.411938	0.010658	No_diff	BC024978	-1.56757	0.0198084	Down	Chchd2	-1.15317	0.0108614	Down	Gm14405	-2.60958	0.0313126	Down	Slc38a11	-1.17868	0.00106203	Down	Crtc2	-1.16979	0.000976614	Down	Pcsk5	-2.65935	0.0411735	Down	Gm2267	-0.31319	0.00726005	No_diff
Mapk11	0.477571	0.010692	No_diff	Steap4	-1.03031	0.0198248	Down	Synpo	-1.34159	0.011273	Down	LOC108169146	-1.39556	0.0319423	Down	Cldn2	-1.42709	0.00106292	Down	Gm46840	-1.53049	0.000977524	Down	Prss38	-4.2281	0.0412946	Down	F13a1	0.634478	0.00743849	No_diff
Gm51419	0.574806	0.010753	No_diff	Uhrf1bp1	-1.33598	0.0198478	Down	Cyb5a	-1.62295	0.0112949	Down	Mir24-2	-1.13739	0.0320035	Down	Psapl1	-1.91705	0.00108862	Down	Trib3	-1.14084	0.000979686	Down	Trnp1	-1.21752	0.0413915	Down	Ncapg	0.334647	0.00763442	No_diff
Gm34232	0.953512	0.0107735	No_diff	Rgp1	-1.04657	0.0199634	Down	Ppargc1a	-1.7048	0.0115678	Down	Tcap	-2.04784	0.0320616	Down	Gal3st2	-2.53744	0.00109044	Down	Gm51770	-3.51649	0.000989066	Down	Xkr5	-1.29672	0.0414783	Down	Reep1	0.288536	0.00765347	No_diff
Npnt	-0.972707	0.0107978	No_diff	Gm33862	-1.35333	0.0201987	Down	Apoe	-1.49457	0.0117768	Down	4930432K21Rik	-1.79282	0.0324536	Down	Plek2	-1.76482	0.00111343	Down	Greb1	-2.30189	0.000989559	Down	Syt5	-3.15851	0.0415138	Down	Aldh1b1	0.480734	0.00765968	No_diff
Ubap1l	0.68163	0.010809	No_diff	Apba3	-1.00945	0.0204392	Down	Gm41844	-6.10389	0.0117853	Down	Gm52635	-3.54792	0.0325431	Down	Gm35240	-1.58521	0.00112347	Down	Gm6058	-8.27105	0.000989737	Down	Rorc	-1.09594	0.041996	Down	Ltbp4	0.503607	0.00769356	No_diff
Spef2	-3.10166	0.0108385	Down	Fam83h	-1.0053	0.0204551	Down	Gm26448	-3.67281	0.0118868	Down	Gm7061	-1.22628	0.0326698	Down	Gm41844	-3.65127	0.00112819	Down	Fah	-1.36492	0.00100385	Down	Pax8	-4.21586	0.0424059	Down	Dpy30	-0.254839	0.00771146	No_diff
C230057M02Rik	0.436052	0.0109054	No_diff	Ppat	-1.27488	0.0204741	Down	Ugt2b34	-1.53228	0.011949	Down	1700021N21Rik	-3.02432	0.0326976	Down	Neb	-1.32383	0.0011322	Down	Gm12216	-1.90272	0.00101261	Down	Liph	-2.01476	0.0427307	Down	4930433I11Rik	-0.362241	0.00786808	No_diff
Col4a1	0.524894	0.0109312	No_diff	Snord96a	-2.92956	0.0205327	Down	Tesk2	-1.6335	0.0121482	Down	Pbx4	-1.52952	0.0327607	Down	4833439F03Rik	-1.24399	0.00113437	Down	Zfp612	-1.14098	0.00101687	Down	Gm46480	-1.60507	0.0431624	Down	Mon2	0.304849	0.00792399	No_diff
LOC118567904	0.982089	0.010941	No_diff	Nlgn2	-1.52927	0.0209617	Down	Sds	-3.5275	0.0121503	Down	Gm18294	-3.51988	0.033483	Down	Phactr3	-3.59589	0.00115278	Down	Bcat1	-1.84384	0.00102246	Down	Pcsk6	-2.58338	0.0431825	Down	Btnl10	0.379484	0.00796714	No_diff
Klf12	0.511896	0.0110357	No_diff	Prr16	-2.11672	0.0210476	Down	Vipr1	-1.6877	0.0123129	Down	9530057J20Rik	-1.11562	0.0335242	Down	0610040B10Rik	-1.84143	0.00115338	Down	Zfp1	-1.02494	0.00102571	Down	Ugt2b5	-5.08783	0.0432494	Down	Gm40289	-0.406604	0.00802006	No_diff
Mllt10	-0.529959	0.0110404	No_diff	Gm52128	-1.12089	0.0211384	Down	Anks4b	-1.43286	0.0123517	Down	LOC118568558	-1.21733	0.0356628	Down	Tnfrsf8	-2.04265	0.00118833	Down	Dpp4	-1.44253	0.00102715	Down	Sprr2a2	-5.08783	0.0432494	Down	Zfp438	-0.236925	0.00809012	No_diff
Adcy10	2.31872	0.0110944	Up	Upp2	-1.02698	0.0212898	Down	Btnl7-ps	-1.3169	0.012358	Down	Psg16	-2.34598	0.0360943	Down	LOC118568683	-1.22828	0.00120709	Down	Pfdn5	-1.28775	0.00103628	Down	Cd163	-1.70475	0.0436097	Down	Nptx2	0.547367	0.00810302	No_diff
Arrdc1	-0.961734	0.0111153	No_diff	Pfas	-1.20338	0.0213665	Down	Mxi1	-1.33361	0.0124366	Down	Gm35688	-2.96711	0.0362553	Down	Gm31420	-2.10122	0.00124289	Down	Gp1bb	-2.29261	0.00104675	Down	AI661453	-2.56804	0.0437359	Down	1700011B04Rik	-0.634178	0.00812466	No_diff
Uimc1	-0.747823	0.0111807	No_diff	Fzd1	-3.32079	0.0213686	Down	Inmt	-2.55044	0.0126097	Down	Cldnd2	-1.88026	0.0363667	Down	Ankub1	-1.67171	0.00126828	Down	Mustn1	-1.19594	0.00105522	Down	Rab26	-1.06237	0.0440022	Down	Nab1	0.401644	0.00812677	No_diff
Khdrbs2	0.507579	0.0112595	No_diff	Gm31091	-2.85905	0.0215169	Down	Saa1	-4.4101	0.0126924	Down	Gm42007	-2.43223	0.0373012	Down	4931415C17Rik	-1.25746	0.00127708	Down	Gm51899	-2.04389	0.00106219	Down	Plch1	-2.35507	0.0442448	Down	Tmed5	0.320702	0.00813661	No_diff
Nes	0.6386	0.0112635	No_diff	Gm22442	-2.39997	0.0215539	Down	D5Ertd579e	-1.30617	0.0126956	Down	4833411C07Rik	-1.5213	0.0377809	Down	Car3	-1.02102	0.00129572	Down	Lvrn	-1.62311	0.00106815	Down	Slc44a4	-3.54453	0.0442484	Down	Gm46603	-0.569341	0.00819686	No_diff
Mup17	-4.06487	0.011272	Down	D230017M19Rik	-3.05185	0.0215969	Down	Apoc4	-4.62128	0.0127197	Down	Tmprss4	-1.53207	0.0378436	Down	LOC115487393	-4.68846	0.00130236	Down	Gm3739	-1.80498	0.00107288	Down	Ccdc13	-4.2171	0.0450742	Down	Gata2	-0.363432	0.00821334	No_diff
Zfp462	0.398222	0.0113401	No_diff	Sftpa1	-1.9385	0.0216006	Down	Lgals9	-1.21455	0.0128426	Down	Myo15	-1.86949	0.0381099	Down	Gm36905	-2.49545	0.00130945	Down	Hrct1	-1.41064	0.00109648	Down	Gm3336	-2.55158	0.0454262	Down	Tcra	-0.337527	0.00828511	No_diff
Ank2	0.260451	0.0113972	No_diff	Gm36375	-1.40871	0.0216012	Down	P4hb	-1.37424	0.0130971	Down	Slc51a	-1.32042	0.0392197	Down	Gm11747	-2.90303	0.0013491	Down	Cyp2d22	-1.17778	0.00110756	Down	Fahd1	-1.65623	0.0460997	Down	Gm14147	-0.225182	0.00828641	No_diff
Myh6	1.32272	0.011437	Up	Stradb	-1.18869	0.0216374	Down	Reg1	-5.82287	0.0131117	Down	Ucp2	-1.31111	0.0392913	Down	Plag1	-1.10631	0.00136944	Down	Top3b	-1.14906	0.0011091	Down	Ihh	-2.26724	0.0462026	Down	4930502C15Rik	-0.383215	0.00837098	No_diff
Sema5b	0.47626	0.0115053	No_diff	Dcun1d3	-1.36801	0.0219236	Down	Agxt	-4.42319	0.0131552	Down	B4galnt4	-1.45382	0.0393513	Down	4732490B19Rik	-3.32766	0.00137515	Down	Cep131	-1.13022	0.00111818	Down	Gm11545	-1.4218	0.0464873	Down	Rfwd3	0.225413	0.00853207	No_diff
Ccnh	-0.718041	0.0115491	No_diff	Usp6nl	-1.00324	0.0221481	Down	Lonp2	-2.05929	0.0132612	Down	Defb42	-1.08924	0.0398544	Down	Gm34502	-4.0546	0.00142449	Down	Med12	-1.00731	0.00111906	Down	Gsta4	-1.81446	0.046625	Down	Gm4274	-0.706164	0.00858382	No_diff
Gm2192	0.813687	0.0115556	No_diff	Zfp516	-1.59891	0.0223889	Down	Mpp1	-1.10998	0.0132868	Down	Gm4691	-2.67462	0.0405692	Down	Gm34632	-1.05151	0.00144666	Down	Naip5	-1.18313	0.0011203	Down	Gal3st1	-6.01546	0.0468206	Down	Gpx6	-0.443124	0.00866231	No_diff
Rpl39	-0.663503	0.011572	No_diff	Ubr7	-1.73861	0.0224242	Down	Cib1	-1.3141	0.013324	Down	Mlnr-ps	-1.19258	0.0406481	Down	Ccdc190	-1.29091	0.00144679	Down	Pla2g6	-1.28516	0.00114487	Down	B930095G15Rik	-1.02036	0.0472494	Down	Slc45a4	0.214656	0.00877408	No_diff
Trhr	1.43618	0.0115885	Up	Bcar1	-1.06617	0.0225701	Down	LOC118567332	-4.04222	0.0134517	Down	G6pc2	-2.92306	0.0407297	Down	Gm11963	-1.62466	0.00149089	Down	Arfgap1	-1.19775	0.00114614	Down	Grem2	-1.80637	0.0476141	Down	Llcfc1	-0.190151	0.00887465	No_diff
Tenm1	0.523815	0.0116102	No_diff	Gm4756	-1.35453	0.022702	Down	Adh4	-3.81324	0.0135084	Down	Gm33597	-1.38934	0.0408983	Down	Gm15524	-1.96079	0.00150972	Down	Gm2862	-2.12535	0.00116479	Down	Sgk2	-4.13851	0.0480668	Down	Mrc1	0.326388	0.00900072	No_diff
Pde10a	0.405662	0.0116409	No_diff	Tmem170	-1.60211	0.0228481	Down	Serpinf1	-2.4225	0.0135863	Down	Gm32767	-2.15739	0.0411792	Down	F2	-1.84419	0.00151758	Down	H2-K2	-1.32763	0.00116724	Down	Dpyd	-2.35817	0.0488304	Down	Rap1b	0.306435	0.00922166	No_diff
Slc8a1	0.316905	0.0116623	No_diff	Epg5	-1.13344	0.0229549	Down	Inpp1	-1.57011	0.0136291	Down	Gm41297	-1.14882	0.0419959	Down	Gm33586	-1.78703	0.00152419	Down	Tead3	-1.34388	0.00117446	Down	LOC118568526	-1.41268	0.0488304	Down	Cited2	0.372845	0.00924877	No_diff
Bves	1.75702	0.0116802	Up	Zfp646	-1.27323	0.0229717	Down	Clcn5	-2.19626	0.0137543	Down	LOC118567616	-1.40501	0.0423738	Down	Gm16845	-1.76115	0.00152509	Down	Oas1c	-1.71882	0.00117468	Down	Slc6a8	-1.9893	0.0489957	Down	1500009L16Rik	0.56924	0.00949838	No_diff
Carhsp1	-0.46033	0.011706	No_diff	Pkn1	-1.92468	0.02298	Down	Reg3b	-1.43696	0.0138493	Down	Rtl9	-3.43411	0.0429865	Down	Rpl28-ps3	-1.81885	0.00153591	Down	Lyl1	-1.06917	0.00119159	Down	Gm16157	-1.33496	0.0490153	Down	Adgb	-0.321592	0.00953029	No_diff
Sar1b	-0.525381	0.0117281	No_diff	Snhg5	-1.3705	0.0229951	Down	Slc6a8	-1.18865	0.0139598	Down	Olfr920	-1.16164	0.0431058	Down	Btbd17	-1.60332	0.00153896	Down	Bmx	-1.30242	0.00119584	Down	Hspb8	-1.18312	0.0490549	Down	Gm46422	-0.934385	0.00955041	No_diff
Ndufa6	-0.458441	0.0118459	No_diff	Gm45998	-1.22218	0.0230933	Down	Ush1c	-1.41035	0.0140668	Down	Alms1-ps1	-1.20598	0.0431347	Down	Gm32857	-1.40203	0.00154482	Down	LOC115489933	-2.56251	0.00122199	Down	Pde9a	-2.65865	0.0491888	Down	Naa80	-0.238808	0.00965557	No_diff
Gm46548	0.393721	0.0119144	No_diff	Kdm4a	-1.04566	0.023132	Down	Gm52666	-4.37064	0.0140907	Down	Gm40001	-2.26249	0.0435132	Down	Acr	-1.35098	0.00155199	Down	Ccdc149	-1.0739	0.00127236	Down	Drc1	-1.64619	0.0494131	Down	Pin1rt1	-0.745637	0.00966275	No_diff
Tcf20	0.33915	0.0119858	No_diff	Zbtb46	-1.02085	0.023511	Down	Adra1b	-4.55155	0.0141309	Down	Gm40096	-3.99226	0.0435213	Down	Gpr179	-1.36457	0.00155621	Down	Cyp4f17	-1.13289	0.00127376	Down	Nqo1	-1.50916	0.0494459	Down	Pole4	0.411767	0.00974944	No_diff
Kcnb1	0.316068	0.0121219	No_diff	Zfp983	-1.06426	0.0235328	Down	Gm38456	-3.51993	0.0142783	Down	Gm46958	-1.55579	0.0438264	Down	Tmem45b	-2.40534	0.00159321	Down	Ushbp1	-1.36326	0.00127449	Down	Gvin-ps5	-5.00541	0.0494606	Down	Gpm6b	0.305688	0.00992221	No_diff
Gstp1	-0.700665	0.0121634	No_diff	Dcbld1	-2.09586	0.0237045	Down	Ace	-1.71264	0.0144324	Down	Gm13246	-3.4227	0.0441663	Down	Gm32133	-1.69327	0.00161091	Down	Adh6b	-3.2305	0.00127694	Down	Edn2	-5.00541	0.0494606	Down	Abcc1	0.277374	0.0100691	No_diff
Map1a	0.247885	0.0121988	No_diff	Usp37	-1.63222	0.0237258	Down	Cyp2d37-ps	-3.99457	0.0144549	Down	Gm41107	-1.11384	0.0447807	Down	Efcab10	-1.05933	0.00166791	Down	Arfip2	-1.16579	0.00128236	Down	Tmem125	-5.00541	0.0494606	Down	Hmgcs1	0.226043	0.0102563	No_diff
Cisd1	-0.382356	0.0122348	No_diff	Wipf3	-2.33992	0.0237831	Down	Slc5a4a	-2.92289	0.0144983	Down	Cfap100	-1.31519	0.0449221	Down	Gm38709	-1.08374	0.00172021	Down	Gsdmd	-1.30976	0.00128477	Down	Zfp112	-1.09945	0.0496075	Down	BC049762	-0.189114	0.0102633	No_diff
Fam171a2	0.3052	0.012247	No_diff	Gemin5	-1.03613	0.0237887	Down	Igfals	-3.86794	0.0146066	Down	Zfand4	-1.16296	0.0449644	Down	9830166K06Rik	-1.40873	0.00178777	Down	Kap	-5.57591	0.00129846	Down	Art2b	0.976252	5.35082e-13	No_diff	Fpgs	-0.449473	0.0103407	No_diff
Rbm28	0.459542	0.0123679	No_diff	Gm23442	-3.74533	0.0240939	Down	Bcl2l15	-1.7051	0.0146091	Down	Cabp7	-2.4898	0.0450876	Down	Opn4	-3.59636	0.00179438	Down	Grik5	-1.22696	0.00132793	Down	Ptpn6	0.615926	1.05455e-10	No_diff	Cox6a1	0.375206	0.0103439	No_diff
LOC118567340	0.364016	0.0124388	No_diff	Zbtb39	-1.25206	0.024128	Down	Gfpt1	-1.23369	0.0146493	Down	Dok7	-1.1142	0.0454834	Down	Melk	-1.5053	0.00182106	Down	E130307A14Rik	-1.32851	0.00134444	Down	Cybc1	0.55898	2.34618e-10	No_diff	D830031N03Rik	-0.684347	0.0103719	No_diff
Gm52861	0.457686	0.0124419	No_diff	Rn18s-rs5	-2.33282	0.0242773	Down	Oasl1	-1.28165	0.0146979	Down	Ranbp17	-1.17899	0.0459702	Down	Cyp2b9	-4.5782	0.00185124	Down	Fmo1	-1.19765	0.00134921	Down	Trim65	0.828384	2.66945e-10	No_diff	Usp19	0.197047	0.010437	No_diff
Hook3	0.390393	0.0124486	No_diff	Dlg3	-1.0798	0.0243652	Down	Gsr	-1.27534	0.014735	Down	Gm7539	-1.26707	0.0460156	Down	8430423G03Rik	-2.99627	0.00187568	Down	Fam193b	-1.14763	0.00135531	Down	Rasgef1b	0.911309	2.97373e-10	No_diff	Gm35795	-0.295751	0.0104515	No_diff
Rab15	0.303876	0.0124982	No_diff	Slc35g1	-1.24199	0.0247649	Down	Cyp2c68	-2.29848	0.0147782	Down	Spatc1	-1.29155	0.0470777	Down	4930556I23Rik	-1.38836	0.00187992	Down	Kcnh2	-1.06904	0.0013658	Down	Pxdc1	0.809612	4.39439e-10	No_diff	Gm29415	-0.741623	0.0105147	No_diff
Trib2	0.513161	0.0126529	No_diff	Phkg2	-1.70538	0.0248131	Down	Slc25a51	-1.10415	0.0150687	Down	LOC118567481	-1.57971	0.0476897	Down	Gm1976	-1.43798	0.00189292	Down	Pdlim2	-1.07333	0.00137884	Down	Pglyrp2	0.844195	1.96175e-09	No_diff	Sepsecs	0.288088	0.0106222	No_diff
Gprasp1	0.279553	0.012679	No_diff	Plpp5	-1.04178	0.0248415	Down	Leap2	-2.44502	0.0150775	Down	LOC118567944	-1.09269	0.0486443	Down	Slc35g1	-1.05543	0.00190352	Down	Gpr75	-1.89245	0.00139225	Down	Hspa8	0.941527	3.12209e-09	No_diff	Fam221b	-0.20043	0.0106354	No_diff
LOC118568130	0.85036	0.0127466	No_diff	Rab27b	-3.01475	0.0249629	Down	Baat	-2.65265	0.0150986	Down	Gm41469	-1.23877	0.0493653	Down	Pramel13	-1.04148	0.00190797	Down	Pan2	-1.18811	0.00139519	Down	Ttll3	0.948416	4.76895e-09	No_diff	Ndfip1	0.275597	0.0106465	No_diff
Atf4	0.290152	0.0127892	No_diff	Mlycd	-1.79074	0.0251173	Down	Gpt2	-2.34529	0.0152081	Down	9330102E08Rik	-1.28702	0.049776	Down	Gcfc2	-1.29708	0.00191597	Down	Gm6517	-2.3211	0.00140705	Down	Rhof	0.588412	1.33071e-08	No_diff	Ugt1a7c	0.640479	0.0107728	No_diff
LOC115488162	0.968809	0.0128354	No_diff	Gm26448	-3.73982	0.0253173	Down	Atp5g1	-1.40568	0.015326	Down	Gm11605	-1.5319	0.0498455	Down	Clcnkb	-1.7133	0.00192896	Down	Plekhg5	-1.31886	0.00140882	Down	Stip1	0.918499	1.69624e-08	No_diff	4933438K21Rik	-0.420617	0.0107993	No_diff
Gm33561	0.805632	0.012889	No_diff	Tm4sf4	-1.08329	0.0255145	Down	Sult1b1	-1.48723	0.0154073	Down	Gm2767	-2.84803	0.0498499	Down	Oas1g	-1.24356	0.00195355	Down	Gpatch3	-1.22541	0.00143203	Down	Ahsa1	0.882176	1.78844e-08	No_diff	Nme5	-0.229479	0.0108496	No_diff
Elp1	-0.501598	0.0129081	No_diff	Nphp3	-1.18264	0.0256637	Down	Maf	-1.2356	0.0154788	Down	Taco1os	-1.54994	0.04987	Down	Gm31111	-3.67495	0.00195505	Down	Rad52	-1.27797	0.00144151	Down	Nrros	0.522885	1.93016e-08	No_diff	Kctd12	0.314803	0.0110466	No_diff
Slc7a14	0.405159	0.012965	No_diff	Ralgapb	-1.20258	0.0257108	Down	Masp2	-4.5389	0.0156115	Down	Papss2	-0.789009	7.43335e-09	No_diff	Arsg	-1.12011	0.00197813	Down	Cuedc1	-1.17688	0.00146287	Down	ND5	-0.944951	1.97091e-08	No_diff	Gm6721	-0.18734	0.0111469	No_diff
Slc4a2	-0.516899	0.0130034	No_diff	Plxna1	-1.55072	0.0258705	Down	Gprin3	-1.44339	0.0157978	Down	Tnfaip8	-0.874894	1.52905e-08	No_diff	Slc26a8	-1.15667	0.00199099	Down	Acacb	-1.09834	0.00147365	Down	Gm19951	0.694884	2.57179e-08	No_diff	Meiosin	0.450574	0.0112027	No_diff
Adamts19	-2.23638	0.0130354	Down	Ctif	-1.02621	0.0260048	Down	Espn	-1.04872	0.0161953	Down	Acsm5	-0.920004	2.1705e-08	No_diff	Gm41361	-2.91518	0.00199941	Down	Gm36447	-2.57829	0.00147628	Down	Calr	0.63195	3.15726e-08	No_diff	Armcx3	0.658318	0.0112835	No_diff
Gm29801	1.7679	0.0130524	Up	Dgcr8	-1.25704	0.0261126	Down	Ppard	-1.23897	0.016344	Down	Tns2	-0.986437	3.06948e-08	No_diff	Dppa5a	-1.74584	0.00200934	Down	Slc37a1	-1.14262	0.00147696	Down	Shank1	0.993304	3.26787e-08	No_diff	Sh3pxd2a	0.64859	0.0114172	No_diff
Col7a1	-1.35846	0.0131682	Down	Rbak	-1.86281	0.0261241	Down	Aspdh	-4.33323	0.0166389	Down	Nphs2	0.919984	3.78008e-08	No_diff	Gm35456	-1.55414	0.00206009	Down	Xdh	-1.47464	0.00150627	Down	Nr1d2	-0.848312	6.35605e-08	No_diff	Ccer1	-0.15879	0.01147	No_diff
Hivep3	0.339972	0.0131836	No_diff	Gm30934	-3.77339	0.0262649	Down	C9	-4.53016	0.0168533	Down	Igfbp4	-0.837114	3.86218e-08	No_diff	Gm2808	-1.641	0.00209661	Down	Npff	-1.2992	0.00152812	Down	Per3	-0.97537	3.59552e-07	No_diff	1700095J12Rik	-0.344298	0.0115136	No_diff
Mettl7b	-3.89015	0.0132809	Down	Gm18813	-2.83613	0.0263636	Down	Iigp1	-2.76003	0.0168778	Down	Col27a1	-0.922917	4.14883e-08	No_diff	Gm13858	-1.96591	0.00213829	Down	Isoc2b	-1.19413	0.00154047	Down	Syne1	-0.770167	3.63415e-07	No_diff	Gucy1a1	0.555724	0.0116807	No_diff
Plxnd1	0.399653	0.0132939	No_diff	Gm42085	-3.7131	0.0263704	Down	Inhbc	-4.47206	0.0168857	Down	Vwa1	-0.941845	4.43813e-08	No_diff	Fmo6	-1.47084	0.00215363	Down	Prpf40b	-1.12982	0.00154971	Down	Luc7l2	-0.688657	4.95125e-07	No_diff	Asap3	0.598713	0.0118783	No_diff
Ell	-0.565425	0.0133413	No_diff	Ccl6	-3.24321	0.0264918	Down	Gm39743	-4.03774	0.0168878	Down	Slc9a3	-0.841352	5.13096e-08	No_diff	Gm41458	-1.74771	0.00215916	Down	Epor	-1.35258	0.00156798	Down	Dpp4	-0.540572	5.89815e-07	No_diff	Gm7420	-0.522046	0.0119391	No_diff
Pnpo	-0.494	0.013367	No_diff	Gm25939	-1.44679	0.0266282	Down	LOC118568041	-1.56133	0.0169346	Down	Tmem106a	-0.901663	5.30904e-08	No_diff	Matn2	-1.02479	0.00222859	Down	Xlr3b	-2.53222	0.00158791	Down	Slc25a20	-0.952118	6.71989e-07	No_diff	Ube2t	0.355227	0.0121082	No_diff
Mtfr1l	-0.410051	0.0133826	No_diff	Ube2q2	-1.31423	0.0271037	Down	Clec4f	-4.32441	0.0169821	Down	Erbb3	-0.847982	1.50501e-07	No_diff	Cidea	-1.13272	0.0022706	Down	Gm32827	-2.84242	0.00161579	Down	Zfp280c	-0.857646	6.91422e-07	No_diff	Ywhag	0.306379	0.0122047	No_diff
Uhmk1	0.328896	0.0134458	No_diff	Eif2ak3	-1.15341	0.0272337	Down	Dnase2b	-4.33307	0.0171311	Down	Slc2a9	-0.976382	1.81596e-07	No_diff	Neil2	-1.18789	0.00230463	Down	LOC115486416	-4.30585	0.00164062	Down	Runx3	0.635164	6.95685e-07	No_diff	Epas1	0.289238	0.0123776	No_diff
Atp5d	-0.276085	0.0135332	No_diff	Hspa13	-1.0443	0.0272576	Down	Net1	-1.77912	0.0172365	Down	Adamts1	0.80246	2.21187e-07	No_diff	LOC118568633	-1.46096	0.00230722	Down	A630072L19Rik	-2.14716	0.0016541	Down	Slc2a4rg-ps	0.610917	7.3633e-07	No_diff	Chordc1	0.44748	0.0123784	No_diff
Cox7c	-0.392612	0.0136008	No_diff	Acer2	-1.39108	0.0275103	Down	Proz	-2.3886	0.0173208	Down	Slc22a4	-0.771093	2.25866e-07	No_diff	Smim22	-1.41922	0.00230958	Down	Gm24407	-5.24725	0.00165717	Down	Fcer2a	0.573109	7.76509e-07	No_diff	Col4a1	0.577304	0.0124778	No_diff
Nktr	0.288758	0.0136665	No_diff	Pi4k2b	-1.04765	0.0277754	Down	Apoc1	-3.64141	0.0179168	Down	Hsp90b1	0.956287	2.55393e-07	No_diff	Ccdc92b	-1.015	0.00231185	Down	Ampd2	-1.01688	0.00166254	Down	Gpr171	0.761171	9.76202e-07	No_diff	Spata9	-0.247497	0.0125342	No_diff
Slc39a10	0.388076	0.0136871	No_diff	Eogt	-1.0952	0.0280113	Down	Cyb5r3	-1.33804	0.0179341	Down	Id3	-0.908781	2.67162e-07	No_diff	Slc5a9	-1.53898	0.00232915	Down	Cttnbp2	-2.225	0.00169351	Down	Dnaja1	0.959366	1.0322e-06	No_diff	Stab1	0.887161	0.0125419	No_diff
Med12	-0.458416	0.0137462	No_diff	Ppp4r4	-1.07169	0.0281327	Down	Lifr	-2.40925	0.0183523	Down	Cpt1a	-0.828824	3.42612e-07	No_diff	Slc14a1	-1.39576	0.00239026	Down	Gm34016	-3.28	0.00169816	Down	Gm35339	0.9987	1.10837e-06	No_diff	Slc29a1	0.239071	0.0126397	No_diff
Rab37	-1.52338	0.0137466	Down	Trp53	-1.12423	0.0282006	Down	Slc39a14	-1.34356	0.0183725	Down	Bicc1	0.99003	3.43435e-07	No_diff	Nefl	-4.94487	0.00241201	Down	Bhlhe41	-1.03233	0.00170017	Down	Firre	-0.810898	1.15509e-06	No_diff	1700012B07Rik	-0.204041	0.0126546	No_diff
LOC118567655	0.569596	0.0138312	No_diff	Pear1	-1.02914	0.0283104	Down	Apob	-1.16173	0.0184148	Down	Hyou1	0.878444	3.7098e-07	No_diff	Stoml3	-2.21156	0.00242831	Down	Rab4b	-1.34667	0.00170648	Down	H1f0	-0.760193	1.50632e-06	No_diff	Clec12b	0.494318	0.0126695	No_diff
Arhgef1	-0.401732	0.0138811	No_diff	Nbas	-1.13559	0.0284457	Down	Rn7sk	-1.43755	0.0187362	Down	Arhgef10l	0.877726	3.97898e-07	No_diff	Scg2	-1.46412	0.00247422	Down	Chrd	-1.38236	0.00172249	Down	Slc4a8	-0.632009	3.02471e-06	No_diff	Nenf	0.644193	0.0127167	No_diff
Rtn4rl1	0.406365	0.0139347	No_diff	Wars2	-1.49962	0.0284882	Down	Mgst3	-1.54876	0.0190329	Down	Rdh16	-0.744942	4.49673e-07	No_diff	Cacnb4	-1.25814	0.00255347	Down	Luc7l	-1.0797	0.00178286	Down	Ccdc117	0.810317	3.08968e-06	No_diff	Spock2	0.188397	0.0128079	No_diff
Il33	-0.527355	0.0140306	No_diff	Tm6sf2	-1.13237	0.0287	Down	Dpyd	-1.42299	0.0190818	Down	Acta2	0.995119	4.80831e-07	No_diff	Gm5869	-1.48431	0.00264001	Down	Fancc	-1.14045	0.0017937	Down	Cxcr5	0.563262	3.32523e-06	No_diff	Itpr3os	-0.279787	0.0128427	No_diff
Tctn1	-0.688728	0.0140952	No_diff	Mrpl39	-1.32553	0.0289075	Down	Fam102a	-1.15305	0.0191619	Down	A1cf	0.912672	5.71094e-07	No_diff	Spata25	-1.42755	0.00265375	Down	Tnrc6a	-1.09378	0.00181646	Down	Nfya	0.544422	3.60159e-06	No_diff	AA414768	0.526338	0.0129013	No_diff
Bcor	0.613905	0.0140963	No_diff	Map3k21	-1.08242	0.0289417	Down	Etnk2	-3.29428	0.0193445	Down	Pknox1	0.851941	6.65967e-07	No_diff	AU040972	-1.64442	0.0027227	Down	Cep164	-1.01304	0.00183717	Down	Cnbd2	-0.825948	4.29884e-06	No_diff	Ftmt	-0.239002	0.0131184	No_diff
LOC118568291	0.67659	0.0141326	No_diff	Zxdc	-1.473	0.0295102	Down	Anpep	-1.27886	0.0194311	Down	Clpx	0.769809	7.42747e-07	No_diff	Gm10036	-1.46217	0.00282397	Down	Aldh1a1	-1.06737	0.00184261	Down	Alpk1	-0.841675	4.87496e-06	No_diff	Gm17359	-0.191882	0.01315	No_diff
Klhl40	-1.06752	0.014169	Down	Fam234b	-1.00302	0.0296194	Down	Asah2	-1.77876	0.0194651	Down	Por	-0.825887	9.12327e-07	No_diff	Tmem213	-2.1724	0.00287424	Down	C2cd5	-1.07132	0.00185684	Down	Rgs1	-0.699653	6.43098e-06	No_diff	Mark1-ps2	-0.278786	0.0131623	No_diff
Pdp1	0.382676	0.0141789	No_diff	Kpna1	-1.10949	0.0299618	Down	Gucy2c	-1.41442	0.0195176	Down	Dgkh	-0.863374	1.26672e-06	No_diff	Rab17	-1.42964	0.00287669	Down	Clk2	-1.52514	0.00187158	Down	Colgalt1	-0.51993	7.26514e-06	No_diff	Fancd2os	-0.234787	0.0132699	No_diff
Ypel2	0.397588	0.0143114	No_diff	Ascc3	-1.25257	0.029993	Down	Gda	-1.5416	0.0196529	Down	Rflnb	0.768443	1.28803e-06	No_diff	Rasd2	-1.57667	0.00292071	Down	Rpl28-ps1	-1.52672	0.00187542	Down	Tef	-0.631632	7.26514e-06	No_diff	Pdzrn3	0.907238	0.0134015	No_diff
Ago3	0.432807	0.0143796	No_diff	Ank	-1.36326	0.0300002	Down	Slc25a45	-1.76133	0.0197504	Down	Utp20	-0.914357	1.30098e-06	No_diff	Hebp2	-1.03358	0.0029275	Down	Primpol	-1.18672	0.0018944	Down	Chst10	0.659994	7.30762e-06	No_diff	Sult1e1	0.782959	0.0134132	No_diff
Kcnh5	0.856732	0.0145499	No_diff	Bcl9	-1.03284	0.0300937	Down	Bbox1	-4.07643	0.0198788	Down	Jpt2	0.926936	1.35996e-06	No_diff	Gm6552	-1.33737	0.00293871	Down	Trim30d	-1.09214	0.00190229	Down	ND4L	-0.868041	7.33523e-06	No_diff	P4ha1	0.440913	0.0134659	No_diff
Clic6	-0.80228	0.0146071	No_diff	Snora74a	-1.92624	0.0301196	Down	Maoa	-1.26875	0.0201603	Down	Sqle	0.755332	1.38073e-06	No_diff	Wnk2	-1.03314	0.00294573	Down	Tlcd3b	-1.59935	0.00192535	Down	Aqp1	-0.772494	9.48121e-06	No_diff	D030056L22Rik	0.207003	0.0135555	No_diff
Gm23971	0.74405	0.0146176	No_diff	LOC115489589	-3.10272	0.0301996	Down	Dio1	-2.17618	0.020377	Down	P4ha1	0.839828	1.45099e-06	No_diff	Syt1	-2.07548	0.00297217	Down	Gm16525	-1.76863	0.00193445	Down	Zfp512b	-0.663604	1.0954e-05	No_diff	Gm272	-0.477437	0.0138031	No_diff
Aurkaip1	-0.457319	0.0147443	No_diff	Ric1	-1.05322	0.0303021	Down	5930403L14Rik	-2.75563	0.0204159	Down	Acsm1	-0.735096	1.48226e-06	No_diff	Gm41754	-1.2393	0.00300123	Down	Ikbke	-1.148	0.00194197	Down	F730311O21Rik	0.86322	1.16051e-05	No_diff	Ccni	-0.148021	0.013913	No_diff
Cep295nl	3.08293	0.0147647	Up	Heatr5a	-1.19147	0.0303186	Down	Slc4a5	-3.77109	0.0204745	Down	2410002F23Rik	-0.937867	1.57933e-06	No_diff	Chgb	-1.28192	0.00301521	Down	Slc26a8	-2.20616	0.00195444	Down	Acap1	0.553005	1.32162e-05	No_diff	Uqcrc2	0.377906	0.0139619	No_diff
Helz2	0.938811	0.0147667	No_diff	Id1	-1.16445	0.0305877	Down	Slc16a3	-1.86597	0.0204989	Down	Mylk	0.776194	1.76052e-06	No_diff	Col17a1	-1.42786	0.00306374	Down	Fpgs	-1.03465	0.00196531	Down	Gm33862	0.697072	1.32208e-05	No_diff	Kcng3	0.504851	0.0139643	No_diff
Kif5a	0.236555	0.0148355	No_diff	Stard9	-1.17564	0.0306325	Down	Gpd1	-1.23961	0.020537	Down	Stk32b	-0.968609	1.90915e-06	No_diff	4933440N22Rik	-1.16084	0.00309627	Down	Xpo6	-1.37386	0.00197256	Down	Ccnd1	0.58278	1.40538e-05	No_diff	Cfap77	-0.523862	0.0140062	No_diff
Gm16794	1.31902	0.0149912	Up	C1galt1	-1.48178	0.0307102	Down	Fut4	-2.72615	0.0205635	Down	Slc25a10	-0.856782	1.96094e-06	No_diff	Hmgb1-ps3	-2.33958	0.00312029	Down	LOC118568281	-2.30598	0.00198535	Down	Cct3	0.559771	1.42984e-05	No_diff	Gpat3	-0.339481	0.0140088	No_diff
Ccdc12	-0.644011	0.0150465	No_diff	Cyp2a22	-2.52445	0.0307203	Down	Gm25395	-1.89457	0.0214206	Down	Tnfrsf21	-0.849536	2.06665e-06	No_diff	2610318M16Rik	-3.3728	0.00313375	Down	Vps16	-1.12724	0.00199105	Down	Hsp90aa1	0.714411	1.44998e-05	No_diff	Col4a3	0.373027	0.0141547	No_diff
Aopep	-0.485973	0.0150769	No_diff	Nfxl1	-1.06973	0.0308453	Down	Aco2	-1.13747	0.0215447	Down	Myadm	0.913647	2.11253e-06	No_diff	Flywch2	-1.19499	0.00313886	Down	Gm16599	-2.70542	0.00200223	Down	Ldlr	0.704928	1.45635e-05	No_diff	Srsx	-0.692016	0.014293	No_diff
Ccnd1	0.570252	0.0151049	No_diff	Pcbp2	-1.16382	0.0309647	Down	0610005C13Rik	-1.59196	0.0215826	Down	Slc7a9	-0.883497	2.16322e-06	No_diff	A930033H14Rik	-1.36894	0.003159	Down	Npr2	-1.08575	0.00201001	Down	Nfam1	0.753649	1.48296e-05	No_diff	Paxip1	-0.256836	0.0143385	No_diff
Elfn2	0.269591	0.0151602	No_diff	Ppfibp1	-1.01651	0.031175	Down	Cobl	-1.24714	0.0220128	Down	Evpl	-0.862074	2.21917e-06	No_diff	Serpinb12	-2.94563	0.00316327	Down	9430015G10Rik	-1.13258	0.00201243	Down	Chd3	0.615697	1.87596e-05	No_diff	Tekt4	-0.211733	0.0143779	No_diff
Ankrd50	0.475739	0.0153604	No_diff	Mfsd4b4	-1.09391	0.0311846	Down	Scarna10	-4.37092	0.0220984	Down	Zfp36	-0.772069	2.31656e-06	No_diff	Adh7	-1.72942	0.00316868	Down	Gm16016	-1.41368	0.00202049	Down	Zfp511	0.621728	2.16484e-05	No_diff	Zfp820	0.251843	0.0144318	No_diff
Dhx32	-0.805254	0.01541	No_diff	Ccdc115	-1.23898	0.0313113	Down	Myh4	-4.22531	0.022266	Down	Wipi1	-0.921143	2.79995e-06	No_diff	Pirt	-2.83569	0.00319503	Down	Bmf	-1.02712	0.00203558	Down	Lman2l	0.784009	2.23323e-05	No_diff	Igsf3	-0.344642	0.0145695	No_diff
Chrna10	-3.80315	0.0154413	Down	Gm30363	-3.17812	0.031429	Down	Mlkl	-2.18536	0.0224176	Down	Mfsd9	-0.908983	2.96183e-06	No_diff	Gm3704	-1.15332	0.00326274	Down	Gpx4-ps2	-1.40801	0.00204991	Down	Lbh	0.45602	2.32484e-05	No_diff	3110053B16Rik	0.26962	0.014598	No_diff
Strbp	0.309097	0.0154461	No_diff	Sec23ip	-1.07585	0.0314586	Down	Upb1	-3.30795	0.0226211	Down	Inava	0.964219	2.96482e-06	No_diff	Cd177	-2.0639	0.00326805	Down	Mvd	-1.58925	0.00206606	Down	Nfkb2	0.538603	2.4958e-05	No_diff	Sowahd	0.702958	0.0146217	No_diff
Gm41284	0.28859	0.0154906	No_diff	Erf	-1.51435	0.0314756	Down	H2-Q2	-1.34031	0.0227474	Down	Daam2	0.819901	3.10212e-06	No_diff	Chrna10	-1.48501	0.00331218	Down	Mfsd6l	-2.10585	0.0020749	Down	Ahsa2	0.929105	2.75225e-05	No_diff	Mcfd2	0.281836	0.0147337	No_diff
Mars1	0.623931	0.0155485	No_diff	Sema4c	-1.85945	0.0318505	Down	Amdhd1	-4.3655	0.0228445	Down	Ier5	0.968548	3.15466e-06	No_diff	Ifit3	-1.0647	0.00333514	Down	Car4	-1.46588	0.00208499	Down	Sspn	-0.853064	2.79493e-05	No_diff	Fam217a	-0.174882	0.0149103	No_diff
Tusc3	-0.429727	0.0156377	No_diff	Ccar2	-1.02342	0.0319684	Down	Abcc3	-1.66871	0.0229342	Down	Defb1	0.780959	3.82591e-06	No_diff	Rpsa-ps9	-2.38179	0.00336195	Down	Slc25a28	-1.03531	0.00214145	Down	Akna	0.433853	3.35441e-05	No_diff	Satb1	-0.754336	0.0150457	No_diff
Selenoh	-0.892802	0.0158119	No_diff	G2e3	-1.343	0.0321155	Down	Mgst1	-1.28667	0.0230244	Down	Cpe	0.716209	4.03076e-06	No_diff	Gm29695	-2.3427	0.00341041	Down	Sh3bgrl3	-1.06012	0.00216216	Down	ND1	-0.68972	3.63006e-05	No_diff	Lrrc51	-0.169517	0.0150815	No_diff
Utrn	0.423936	0.0158673	No_diff	Plcg1	-1.04555	0.0322372	Down	Gata6os	-3.4836	0.0230718	Down	Cd93	0.985847	4.17295e-06	No_diff	Gm3226	-1.56187	0.00345748	Down	Olfr1372-ps1	-1.70439	0.00217047	Down	Niban3	-0.467967	3.79602e-05	No_diff	Myo7a	0.247096	0.0151376	No_diff
Cdh5	0.715689	0.0159035	No_diff	Tmem41a	-1.61178	0.0323261	Down	Gm25313	-1.57238	0.0231281	Down	Ostc	0.895309	4.2426e-06	No_diff	Apol7a	-2.44588	0.00351008	Down	H2ac18	-1.35865	0.00217473	Down	Atg4a	-0.67405	3.85752e-05	No_diff	Tpm4	0.455806	0.0151704	No_diff
9530059O14Rik	1.0225	0.0161298	Up	Ciart	-1.44839	0.0324851	Down	LOC118567916	-1.74436	0.0232924	Down	Ddhd1	0.814638	4.30019e-06	No_diff	Gm42338	-1.03349	0.0035378	Down	Zfp40	-1.06477	0.00218203	Down	Ccl22	-0.728716	3.90335e-05	No_diff	Gm14218	-0.9585	0.0152961	No_diff
Pias3	-0.682787	0.0161861	No_diff	Tbc1d14	-1.27198	0.0325589	Down	Sec31a	-1.17419	0.0236909	Down	Tnfaip2	0.73315	4.56379e-06	No_diff	Pf4	-1.01975	0.00366923	Down	Gm30093	-1.84183	0.00220501	Down	Slc38a9	-0.652374	3.9756e-05	No_diff	Ammecr1	0.440853	0.0153161	No_diff
Fcgr2b	1.61455	0.016193	Up	Zfp110	-1.10086	0.0327991	Down	Hadh	-1.33832	0.0237124	Down	Ttc38	-0.714301	4.94834e-06	No_diff	LOC118568432	-1.31418	0.00367305	Down	Gm40855	-2.12655	0.00221977	Down	Casp3	-0.63778	4.16535e-05	No_diff	Cldnd2	-0.315194	0.0153422	No_diff
Tnfrsf21	0.416096	0.0162263	No_diff	Prep	-1.57456	0.0329463	Down	Aldh1l1	-1.31417	0.0238513	Down	Rdh18-ps	-0.861184	5.20372e-06	No_diff	A530013C23Rik	-1.41838	0.00375074	Down	Hbb-bs	-1.35357	0.00225448	Down	Zdhhc18	0.433592	4.41898e-05	No_diff	Gm40728	-0.993738	0.0153427	No_diff
Guf1	-0.584193	0.0162289	No_diff	Gpr17	-2.6975	0.0329538	Down	Snora23	-3.02328	0.0242695	Down	D630013N20Rik	-0.859183	6.00142e-06	No_diff	Gzmm	-1.23643	0.00375252	Down	Lims2	-1.15122	0.0022559	Down	Rasal3	0.611166	4.46028e-05	No_diff	Klf17	-0.248602	0.0153568	No_diff
Med23	-0.589569	0.0162525	No_diff	Nup153	-1.06003	0.0329961	Down	Hsd17b6	-2.36473	0.0245027	Down	Rgs11	-0.936544	6.16794e-06	No_diff	Ces1f	-1.70384	0.00380582	Down	Loxl3	-1.1172	0.00225773	Down	Psd	0.68562	4.50155e-05	No_diff	Gng12	0.27418	0.0153625	No_diff
Slc36a1	0.450091	0.0162788	No_diff	Gm38978	-3.61411	0.0331109	Down	Acox1	-1.06989	0.0249871	Down	Caprin2	-0.987601	6.48035e-06	No_diff	Reg3d	-3.80777	0.00380757	Down	Ambra1	-1.04418	0.00225923	Down	Mxd1	-0.467754	4.65352e-05	No_diff	Cavin1	0.475441	0.0156398	No_diff
Pkd2l2	1.21294	0.0163366	Up	Bahcc1	-1.21589	0.0331128	Down	Slc19a3	-4.07397	0.0251149	Down	Nat8f4	-0.944544	6.52843e-06	No_diff	Cfap47	-1.09259	0.00388522	Down	Fam107a	-1.82422	0.00226453	Down	Chordc1	0.617577	4.78095e-05	No_diff	Gm18831	-0.278933	0.0158107	No_diff
Otud7a	0.271743	0.0163938	No_diff	Gm22146	-1.95663	0.0331273	Down	Slc3a2	-1.47475	0.0253514	Down	Elmod3	-0.966659	6.7118e-06	No_diff	Aloxe3	-1.22103	0.00389027	Down	Ptpdc1	-1.05981	0.00228252	Down	Hsp90b1	0.553014	5.06638e-05	No_diff	4933436I01Rik	-0.244628	0.0158256	No_diff
Syp	0.248875	0.0166025	No_diff	Gm30057	-1.59351	0.0331374	Down	Irgm2	-1.89205	0.025521	Down	Slit2	-0.881272	6.96658e-06	No_diff	Gm8220	-1.85066	0.00392488	Down	Lrmp	-1.42612	0.00228946	Down	Ctso	-0.635127	5.09232e-05	No_diff	Nsmf	0.303867	0.0158438	No_diff
Coro1b	-0.435911	0.0166394	No_diff	Trmt44	-2.50247	0.0335282	Down	Usp37	-1.17998	0.0255651	Down	Ankrd16	-0.785567	7.0088e-06	No_diff	Osr2	-1.68082	0.00394502	Down	Hint2	-1.16043	0.00229043	Down	Crip3	0.760208	5.35524e-05	No_diff	Upf2	-0.198171	0.0158505	No_diff
Prrt1	0.277865	0.0167641	No_diff	AA986860	-1.63275	0.0337045	Down	Jup	-1.1444	0.0256295	Down	Sash1	0.747236	7.36522e-06	No_diff	Chrm1	-1.8116	0.00396544	Down	Atp5e	-1.26987	0.00229729	Down	Btla	-0.47554	5.35766e-05	No_diff	Tox3	-0.942282	0.0160793	No_diff
Vav2	-0.771368	0.0167937	No_diff	Dact2	-1.62694	0.0337747	Down	Ugt1a5	-4.11876	0.0257291	Down	Id1	-0.849814	8.03722e-06	No_diff	Ifi202b	-2.70439	0.00401282	Down	Sema6b	-1.16952	0.00230438	Down	ND4	-0.679768	5.37604e-05	No_diff	Gm38527	-0.386569	0.0161423	No_diff
Hnrnpab	-0.48364	0.0168025	No_diff	Niban3	-2.796	0.0339044	Down	Hlf	-2.36374	0.0263444	Down	Igsf8	-0.993352	8.047e-06	No_diff	Gm7893	-1.12789	0.0040438	Down	Ddx41	-1.21831	0.00230449	Down	Arhgap4	0.516218	5.728e-05	No_diff	Shb	0.478619	0.0162071	No_diff
Trap1	-0.752372	0.0169058	No_diff	Adcy1	-2.93418	0.0340072	Down	Faah	-1.49552	0.0264783	Down	Pdk2	-0.758322	8.4452e-06	No_diff	LOC118567956	-2.93379	0.00405028	Down	Sh2d3c	-1.42077	0.00239022	Down	Camk2b	-0.862165	5.99355e-05	No_diff	Ncam1	-0.445561	0.0162523	No_diff
Slc25a28	-0.416264	0.0169726	No_diff	Csnk1g1	-1.31447	0.0340216	Down	Amacr	-2.21307	0.0267591	Down	Rtkn	-0.769656	8.84661e-06	No_diff	Smpdl3b	-1.09416	0.00412366	Down	Cdc14a	-1.05275	0.00239147	Down	Lcp1	0.403712	6.08716e-05	No_diff	Anxa11	0.280468	0.0162704	No_diff
Gabrb1	0.3014	0.0170838	No_diff	Fmo2	-1.14074	0.0343129	Down	Slc15a1	-1.23987	0.0267891	Down	Sik1	-0.766495	9.49244e-06	No_diff	Gm7061	-1.08226	0.0042407	Down	Arhgef1	-1.17573	0.00244364	Down	Uba1	0.501956	6.17487e-05	No_diff	Dazl	0.200932	0.0162823	No_diff
Gm44240	0.696889	0.0171015	No_diff	Prdm15	-1.1009	0.0344638	Down	Nmi	-1.54855	0.0268339	Down	Ppara	-0.826167	9.86956e-06	No_diff	Gm5835	-1.77384	0.00430534	Down	Nup210	-1.20309	0.00245485	Down	Dedd2	0.556848	6.28288e-05	No_diff	Hspd1	0.275296	0.0162884	No_diff
Phf7	-1.37748	0.0172804	Down	Acot1	-1.33566	0.034799	Down	Gm24265	-1.67435	0.0269846	Down	Zkscan17	-0.784098	9.94363e-06	No_diff	Gm35457	-1.527	0.00433433	Down	Sf3b1	-1.07401	0.00246717	Down	Cpd	-0.744546	6.74808e-05	No_diff	Tmem179	0.836449	0.0163784	No_diff
4930405H06Rik	1.69516	0.0172907	Up	Sec31b	-1.28946	0.0348	Down	Hk2	-1.42256	0.027016	Down	Rdh16f2	-0.834458	1.00494e-05	No_diff	Ces1h	-2.56236	0.00436756	Down	Zfp948	-1.18986	0.00250548	Down	Fkbp4	0.835993	7.23708e-05	No_diff	Elavl3	0.56577	0.0165527	No_diff
Naa40	-0.427995	0.0172959	No_diff	Gm16573	-2.51368	0.0348209	Down	Prr15	-1.23129	0.027033	Down	Dynll1	0.835795	1.07309e-05	No_diff	Tspear	-3.7482	0.00447101	Down	Dlg3	-1.17906	0.00253441	Down	Cep43	-0.465199	7.71008e-05	No_diff	Rpl41	-0.194381	0.0167572	No_diff
Mpzl2	-3.86755	0.0173407	Down	H4c4	-2.88502	0.0348291	Down	Atp1b1	-1.20704	0.0272518	Down	Cyp2d9	-0.835886	1.08374e-05	No_diff	Gm10156	-3.23782	0.00456653	Down	Aspg	-1.91564	0.00254109	Down	Mapk11	0.530396	8.22741e-05	No_diff	4930488N24Rik	-0.225079	0.0167832	No_diff
Gm29998	-3.40321	0.0174345	Down	Scara5	-2.12131	0.0348389	Down	Ccl5	-1.44506	0.0272802	Down	Cldn8	0.745693	1.10181e-05	No_diff	LOC118567900	-2.34568	0.00461148	Down	Fam117a	-1.01158	0.00254825	Down	Rbm3	-0.641451	8.30593e-05	No_diff	Cnbd2	-0.207196	0.0167929	No_diff
Pclo	0.255403	0.0174475	No_diff	Snora70	-3.14393	0.0349739	Down	Cyp4f15	-4.28066	0.0273506	Down	Nid1	0.961898	1.16883e-05	No_diff	Gm35582	-1.54079	0.00477309	Down	Ift46	-1.21633	0.00254956	Down	Wdhd1	-0.654166	8.65795e-05	No_diff	Ap1s2	0.346396	0.0167962	No_diff
Snx12	0.416006	0.0176141	No_diff	Fam120aos	-1.26029	0.0350331	Down	Gm10319	-4.27563	0.0274274	Down	Cldn3	-0.985311	1.17374e-05	No_diff	Stmn3	-2.50527	0.00480204	Down	Echdc2	-1.26007	0.00257228	Down	Myb	-0.461951	8.71168e-05	No_diff	Ank3	-0.439599	0.0168043	No_diff
Brd2	-0.274544	0.0176235	No_diff	Guca1b	-1.66646	0.035231	Down	Gltpd2	-3.77853	0.0274732	Down	Thbd	0.983261	1.17447e-05	No_diff	Fxyd3	-1.86711	0.00480672	Down	Map3k8	-1.12335	0.00259073	Down	Grm6	0.911498	8.74496e-05	No_diff	AB124611	-0.519988	0.0168573	No_diff
Sf3b1	-0.317603	0.0176956	No_diff	Zfp280c	-1.26675	0.0358765	Down	Gstp1	-2.0804	0.0275561	Down	Cacul1	0.736904	1.17552e-05	No_diff	Fut9	-1.42556	0.00496291	Down	Rnf207	-1.07241	0.00259911	Down	Tuba1a	0.444817	8.78727e-05	No_diff	Tssk5	-0.317753	0.0169267	No_diff
Ctbs	-1.68314	0.0177033	Down	Mtr	-2.42609	0.0361981	Down	Lipe	-1.23202	0.0276187	Down	Arhgap26	0.788642	1.18891e-05	No_diff	Dlgap1	-1.71034	0.0050057	Down	Gdnf	-2.64649	0.00261041	Down	Zfp970	-0.664714	9.19231e-05	No_diff	4933402J10Rik	-0.212332	0.0169706	No_diff
Lgr6	-1.97077	0.0177399	Down	Ube2e1	-1.80843	0.0363501	Down	Rab5c	-1.06634	0.0276707	Down	Pxmp2	-0.820455	1.25355e-05	No_diff	Gm21149	-1.38114	0.00501414	Down	Sltm	-1.14594	0.00263094	Down	COX1	-0.662659	0.000100218	No_diff	Esyt3	0.295425	0.0169829	No_diff
Carns1	-0.531728	0.0177423	No_diff	Pycrl	-1.04145	0.0365377	Down	Acy1	-1.59221	0.0276749	Down	Synpo	0.75258	1.25784e-05	No_diff	Gm26871	-4.36109	0.00517131	Down	Gm15756	-5.25667	0.00264203	Down	1700030K09Rik	0.937116	0.000104324	No_diff	Trf	0.700171	0.0170193	No_diff
Sox18	0.748196	0.0178982	No_diff	Gm44867	-2.66047	0.0367587	Down	Car4	-1.30087	0.0278134	Down	Osbpl8	0.895149	1.34059e-05	No_diff	Clnk	-1.54097	0.00522326	Down	Iho1	-3.06495	0.00264274	Down	Iigp1	-0.629296	0.000122825	No_diff	Gm46804	-0.727535	0.0170374	No_diff
Col25a1	0.491337	0.0179791	No_diff	Extl1	-1.28026	0.0371737	Down	Alad	-2.13701	0.0279551	Down	Filip1l	0.982392	1.35763e-05	No_diff	Gm30639	-1.61647	0.00530582	Down	Rspo1	-1.69211	0.00270586	Down	Fgl2	-0.666437	0.000124722	No_diff	Rad21l	0.838522	0.0170683	No_diff
Zfand5	-0.37029	0.0180236	No_diff	Gm25890	-2.49475	0.0373033	Down	Ralgapa2	-1.52172	0.0281862	Down	Igfbp5	0.979937	1.36201e-05	No_diff	Gm21976	-1.79562	0.00550102	Down	4930502C15Rik	-1.69157	0.002709	Down	Cxcr6	0.738857	0.000126472	No_diff	Slc35g3	-0.202407	0.0171455	No_diff
Id3	-0.468826	0.0180497	No_diff	Slc25a30	-3.59433	0.0378	Down	Unc93a2	-2.65223	0.028307	Down	Nr1h4	-0.846658	1.36513e-05	No_diff	Zkscan16	-2.09571	0.00556386	Down	Bpgm	-1.11499	0.00271513	Down	Cfh	-0.680902	0.000126746	No_diff	LOC102635990	-0.181616	0.0171796	No_diff
Smg7	0.330859	0.0180794	No_diff	Gas5	-1.39123	0.0378202	Down	Cisd3	-1.14272	0.0284661	Down	Hoga1	-0.669948	1.70966e-05	No_diff	Gm13709	-1.73835	0.00566444	Down	Myo7a	-1.09988	0.00274141	Down	Trpm2	-0.537981	0.000126983	No_diff	F830016B08Rik	-0.689469	0.0171927	No_diff
Stac3	1.02547	0.018159	Up	Rnf185	-1.10848	0.0380856	Down	Lrg1	-2.44822	0.0285244	Down	Hspa4	0.641535	1.76053e-05	No_diff	BC030500	-1.53601	0.00583281	Down	Snf8	-1.03223	0.00274483	Down	Hyou1	0.496801	0.000129934	No_diff	Tardbp	0.177126	0.017274	No_diff
Taf9	-0.590904	0.0181925	No_diff	Lrwd1	-1.18904	0.0385179	Down	Gdpd2	-2.04887	0.0285418	Down	Cald1	0.936258	1.77286e-05	No_diff	Rps27-ps2	-1.22439	0.00584087	Down	Ccm2l	-1.47168	0.00276098	Down	Cnr2	0.500635	0.000133218	No_diff	Gm26567	-0.559964	0.0172803	No_diff
Hnrnpul2	0.276381	0.0182683	No_diff	LOC118567454	-3.61455	0.038542	Down	Unc5cl	-2.09451	0.0285473	Down	Rap1gap	-0.716008	1.81848e-05	No_diff	Gm11377	-1.10699	0.00586095	Down	Zkscan6	-1.15103	0.00276646	Down	Jmjd6	0.490294	0.000136135	No_diff	Pank3	0.286071	0.0173085	No_diff
Gm24407	1.41286	0.0183022	Up	Gm15713	-2.07278	0.0386784	Down	Mafb	-1.36655	0.0287561	Down	Mettl16	0.733535	1.85658e-05	No_diff	Arl9	-1.31213	0.00586489	Down	Nr2c2ap	-1.4919	0.0027761	Down	Il2rg	0.421284	0.000136456	No_diff	Tssk4	-0.206998	0.0173948	No_diff
Gm25939	0.699033	0.0183174	No_diff	Cdkn2aip	-1.52306	0.0388148	Down	Slc17a2	-4.10752	0.0288276	Down	Acy1	-0.901725	1.88305e-05	No_diff	Exo1	-1.38932	0.0059352	Down	Enkd1	-1.7292	0.00280514	Down	P4ha1	0.733624	0.000138605	No_diff	Ptprj	-0.334245	0.0174252	No_diff
Map1b	0.242781	0.0183344	No_diff	Dnhd1	-1.267	0.0388915	Down	Cyp3a11	-2.85826	0.0289249	Down	Zfp707	-0.981397	1.91206e-05	No_diff	Gm14963	-1.03667	0.00593613	Down	Mfsd2b	-1.28922	0.00282643	Down	Recql	0.608719	0.00014204	No_diff	Ptpa	0.202218	0.017452	No_diff
Thbd	0.649267	0.0183678	No_diff	Pom121	-1.27274	0.0389743	Down	Tmem82	-2.00561	0.0292504	Down	Sirt3	-0.822576	1.9251e-05	No_diff	Cilp2	-2.0703	0.00604572	Down	Atp5o	-1.16562	0.0028386	Down	Gga2	0.386509	0.000145304	No_diff	Suz12	0.224872	0.0176947	No_diff
Prkacb	0.241775	0.0183881	No_diff	Smcr8	-1.28235	0.0390581	Down	Nudt7	-1.90997	0.0292725	Down	Methig1	-0.886268	1.95896e-05	No_diff	Gm35611	-1.66655	0.00604943	Down	Galns	-1.17908	0.00283979	Down	Srebf2	0.433424	0.000147466	No_diff	Gm40190	-0.398572	0.0177572	No_diff
LOC118568565	0.731637	0.0184006	No_diff	Scara3	-1.82444	0.0392352	Down	Nat8f4	-1.54324	0.029303	Down	Ppp4r1l-ps	-0.905689	1.9625e-05	No_diff	9530034E10Rik	-2.77759	0.00607234	Down	Psmd4	-1.04563	0.00285129	Down	Rbm28	0.413398	0.000148591	No_diff	LOC115486426	0.448329	0.0178095	No_diff
Camk2d	0.389183	0.0184878	No_diff	Zfp788	-1.71894	0.0393774	Down	Nat8f5	-1.92802	0.0293651	Down	Smagp	-0.683211	1.99635e-05	No_diff	Mst1	-1.03121	0.0061176	Down	Cspp1	-1.31916	0.00285281	Down	Tiam1	-0.636013	0.000149156	No_diff	Gm25588	-0.841669	0.0178773	No_diff
1700030L22Rik	1.41147	0.0185301	Up	Six5	-1.13437	0.0393959	Down	Glul	-1.17455	0.0295369	Down	Mrnip	-0.985194	2.01393e-05	No_diff	Foxa3	-1.51738	0.00618901	Down	Tle6	-1.26592	0.00286657	Down	Cnn3	0.446474	0.000150862	No_diff	Lrrn4	0.632369	0.0180194	No_diff
Slc5a6	-0.702939	0.0185405	No_diff	Cmtm4	-1.26567	0.0394789	Down	Socs3	-1.4983	0.0295853	Down	Sgk2	-0.618126	2.05306e-05	No_diff	Gm52670	-1.60281	0.00620556	Down	Fcnc-ps	-1.89253	0.0029132	Down	Ccdc28b	-0.720585	0.000151715	No_diff	S100a1	-0.978283	0.0180229	No_diff
Katnal1	0.36302	0.0185558	No_diff	Gm24119	-3.08841	0.039634	Down	Ghr	-1.75095	0.0297922	Down	Calcoco1	-0.646522	2.07771e-05	No_diff	Gm13493	-1.16537	0.00624245	Down	B3gntl1	-1.02229	0.00292628	Down	Hspa5	0.46482	0.000161283	No_diff	Per2	-0.455618	0.0180711	No_diff
Pgap1	0.527036	0.0185786	No_diff	Tmc7	-1.38139	0.0399784	Down	Gldc	-3.91474	0.0299179	Down	Vnn1	-0.847039	2.07809e-05	No_diff	Cdh15	-2.67959	0.00625486	Down	Aldh16a1	-1.10583	0.002928	Down	Col1a1	0.625065	0.000171034	No_diff	Sptlc2	0.375007	0.0180905	No_diff
Ndufa11	-0.475952	0.0186279	No_diff	Zfp963	-1.49759	0.0405768	Down	Snora74a	-2.51995	0.0299537	Down	Hmgcr	0.981234	2.10326e-05	No_diff	Rgs20	-1.46822	0.00626451	Down	Slc43a3	-1.2785	0.00295016	Down	Gpr183	0.485135	0.000172129	No_diff	AI225912	-0.738449	0.0181571	No_diff
Oaz1	-0.336887	0.0186816	No_diff	Hinfp	-1.13418	0.0407725	Down	Eif2s2	-1.26273	0.0299768	Down	Slc25a42	-0.919747	2.1569e-05	No_diff	Fam186a	-2.36046	0.00629607	Down	Tsr3	-1.24058	0.0029551	Down	Tmem132a	0.818696	0.000173681	No_diff	Tsga8	-0.172464	0.018199	No_diff
Qser1	0.603056	0.0186912	No_diff	Cyp2u1	-1.65191	0.040837	Down	Klf15	-2.29147	0.0299776	Down	Cavin1	0.902777	2.21408e-05	No_diff	LOC105246914	-1.61601	0.00641304	Down	Plcb4	-1.23581	0.00298206	Down	Sh2d2a	0.44361	0.000182895	No_diff	Klf5	-0.306298	0.0182823	No_diff
Tm6sf2	1.20559	0.0186918	Up	Yipf6	-1.20867	0.0408593	Down	Acsf3	-2.11357	0.0299897	Down	Klf13	-0.770263	2.33189e-05	No_diff	Mhrt	-1.85038	0.00652833	Down	Gm8129	-2.299	0.00299295	Down	H2-DMb2	0.440033	0.000183422	No_diff	4933402J07Rik	-0.176323	0.0185549	No_diff
Slc2a6	-0.624642	0.0186964	No_diff	Rdh18-ps	-1.18481	0.0411975	Down	Usp34	-1.05495	0.0300729	Down	Msrb3	0.984616	2.42446e-05	No_diff	Gm21927	-1.06187	0.00661203	Down	Clcn2	-1.03354	0.00299692	Down	Prelid3b	-0.538535	0.000186548	No_diff	Vps4b	0.276347	0.0185735	No_diff
Dgcr6	-0.479454	0.0187767	No_diff	Spry4	-1.5918	0.0413213	Down	Amdhd2	-1.60422	0.0302934	Down	Klf10	-0.92819	2.42578e-05	No_diff	Dscaml1	-1.40782	0.00668881	Down	Gpr19	-1.13209	0.00300388	Down	Nsdhl	0.766647	0.000196556	No_diff	Gm30416	-0.82965	0.0186344	No_diff
Gm34538	0.71499	0.0187952	No_diff	Tnks	-1.4324	0.0414016	Down	Slc36a1	-1.57367	0.0303332	Down	Pklr	-0.819324	2.44976e-05	No_diff	Clec1b	-1.08093	0.00669471	Down	Catip	-1.84699	0.00302759	Down	Ppp4r1l-ps	-0.868087	0.000197893	No_diff	Gm10376	-0.605431	0.0187027	No_diff
Gadd45g	-0.638205	0.0188245	No_diff	Zfp655	-1.08616	0.0414201	Down	Lcat	-3.14083	0.0303579	Down	D630029K05Rik	-0.729277	2.5522e-05	No_diff	Kcns1	-2.14164	0.00671437	Down	Ablim3	-1.25306	0.00306109	Down	Cnot3	0.522792	0.000198928	No_diff	Gm36123	-0.556451	0.0187621	No_diff
Cir1	-0.513114	0.0188345	No_diff	Iars	-1.46637	0.0415923	Down	Als2	-1.93271	0.0304373	Down	Herpud1	-0.780365	2.55232e-05	No_diff	Bglap3	-3.54959	0.0067322	Down	Trim12c	-1.00684	0.00313734	Down	Fam214a	-0.47166	0.00019982	No_diff	Cabp1	0.727484	0.0187674	No_diff
Lsm11	0.683163	0.0189128	No_diff	Phf21b	-3.05574	0.0419464	Down	Fam214a	-1.54264	0.0310469	Down	Flt1	0.851718	2.5544e-05	No_diff	Scn8a	-2.79591	0.00688073	Down	Ptpn18	-1.27441	0.00315695	Down	Wdfy1	-0.497788	0.000202365	No_diff	Acsl1	-0.204133	0.0188105	No_diff
Pcdhga5	1.21089	0.0189463	Up	F8a	-2.15313	0.0420531	Down	Prdx1	-1.16745	0.0313519	Down	Akip1	-0.812517	2.71677e-05	No_diff	Gm7361	-4.68792	0.00693886	Down	Mks1	-1.05419	0.00315749	Down	Plbd1	0.460687	0.000207229	No_diff	Gprasp2	0.269387	0.018849	No_diff
Kcna4	0.432499	0.0190312	No_diff	Akr1e1	-1.14801	0.0420587	Down	Ms4a8a	-1.49113	0.0316162	Down	Mir22hg	-0.70515	2.8308e-05	No_diff	Gm33058	-1.35754	0.00727539	Down	Csad	-1.02453	0.00316923	Down	Gprasp1	0.45874	0.000210379	No_diff	Amer2	-0.210551	0.0189672	No_diff
Gm9567	0.494208	0.0190648	No_diff	Adam4	-2.27604	0.0420866	Down	C8g	-3.43335	0.0316709	Down	Calr	0.620875	2.89569e-05	No_diff	AA465934	-2.00084	0.00729543	Down	Cox7a1	-1.06682	0.00316928	Down	Cacnb3	-0.608932	0.000211412	No_diff	Glce	0.336341	0.0190361	No_diff
Tpst2	-0.57072	0.0191614	No_diff	Gm21020	-2.83239	0.0421389	Down	Itga6	-1.30409	0.0316888	Down	Cep83os	-0.875061	2.97525e-05	No_diff	Gpr87	-4.40517	0.00729804	Down	Slc22a21	-1.23183	0.00318173	Down	Sipa1	0.462653	0.000216824	No_diff	Zcchc8	-0.196584	0.0190846	No_diff
Arhgef10l	-0.490894	0.0191624	No_diff	Ints5	-1.10866	0.0422574	Down	Tldc2	-1.86456	0.0317619	Down	Vstm5	-0.956011	3.04967e-05	No_diff	Tceal3	-1.11278	0.00743343	Down	Pirt	-1.15031	0.00320716	Down	Mef2d	0.361169	0.000218208	No_diff	Gm10731	-0.211914	0.0191415	No_diff
Snapin	-0.435708	0.0191765	No_diff	Lncppara	-3.50427	0.042383	Down	Gm46559	-3.6839	0.0317687	Down	Fkbp4	0.610866	3.1913e-05	No_diff	1700121M21Rik	-4.64844	0.00749888	Down	Ndufs6	-1.29883	0.0032103	Down	Tagln2	0.422989	0.000220626	No_diff	Tmem95	-0.347302	0.0192605	No_diff
Clec16a	0.314158	0.0192103	No_diff	H1f4	-1.495	0.0430606	Down	Cox4i1	-1.12547	0.0317953	Down	Flvcr2	-0.974263	3.27055e-05	No_diff	Syt6	-1.20648	0.00766447	Down	Rgcc	-1.24125	0.00324154	Down	Clca3a1	-0.953572	0.000221476	No_diff	Best1	-0.180238	0.0192918	No_diff
Kcng4	-1.55219	0.0192217	Down	Cnnm2	-1.63393	0.0430815	Down	Dmbt1	-1.44213	0.0328955	Down	Nr2f6	0.597174	3.40192e-05	No_diff	Gm27572	-1.42711	0.0077488	Down	Paxbp1	-1.01012	0.0032456	Down	Hspd1	0.514419	0.000221618	No_diff	1700011L22Rik	-0.205831	0.0193089	No_diff
Tmem151b	0.350711	0.0192275	No_diff	Gm25835	-3.06145	0.0434161	Down	Fam8a1	-1.15056	0.0328995	Down	Tlcd1	-0.726006	3.42244e-05	No_diff	Gm40056	-4.72388	0.00780409	Down	Rgl2	-1.09332	0.0032889	Down	Psd4	0.33201	0.000225477	No_diff	Tnrc18	-0.217997	0.0193514	No_diff
Otop2	-2.96223	0.0192353	Down	Togaram1	-1.10714	0.0434958	Down	Dnase1	-3.63231	0.0330833	Down	Itga9	0.954838	3.4999e-05	No_diff	Nefh	-2.2687	0.00791357	Down	Ccn5	-1.16966	0.0033083	Down	Ptges3	0.473631	0.000255536	No_diff	Gm31835	-0.195863	0.0193651	No_diff
LOC115487699	1.04571	0.01924	Up	Chsy3	-2.4295	0.0435261	Down	Reep6	-1.17896	0.0333582	Down	Caprin1	0.720107	3.576e-05	No_diff	A930038B10Rik	-1.20889	0.00796109	Down	F5	-2.05497	0.00334293	Down	Gimap7	0.518748	0.000268804	No_diff	Gm7697	-0.193554	0.0193986	No_diff
Gm266	1.14492	0.0192936	Up	Podxl	-2.29423	0.0435532	Down	Adora2b	-3.25552	0.0335217	Down	Sh3bp5	-0.713815	3.66055e-05	No_diff	Sprn	-2.3265	0.00798733	Down	Wdhd1	-1.59441	0.00335237	Down	Cirbp	-0.787055	0.000276162	No_diff	Maats1	-0.261252	0.0194185	No_diff
Pla2g4e	-0.821589	0.0193802	No_diff	Dimt1	-2.49192	0.0435577	Down	Slc7a15	-1.70889	0.0336686	Down	Lonrf3	0.83319	3.77505e-05	No_diff	D6Ertd527e	-1.46617	0.00802217	Down	Lepr	-1.16491	0.00338595	Down	Net1	-0.470723	0.00027693	No_diff	4930565N06Rik	-0.629531	0.0195535	No_diff
Kif3a	0.251843	0.0193835	No_diff	Pi4kb	-2.15332	0.0440402	Down	Gpld1	-3.56273	0.0338762	Down	Mfhas1	0.610327	3.97877e-05	No_diff	Gm8941	-1.72104	0.00803941	Down	Plxnb1	-1.01099	0.00340269	Down	H2-Q4	-0.419692	0.000277702	No_diff	Junb	-0.578047	0.0195806	No_diff
Ubp1	-0.33942	0.019424	No_diff	Gm52515	-2.16119	0.0440598	Down	Ssx2ip	-1.45529	0.034076	Down	Slc22a13	-0.672743	3.99918e-05	No_diff	Dlg2	-1.39207	0.00815345	Down	Mthfd1l	-2.13336	0.00340624	Down	Rin3	0.380162	0.000303102	No_diff	Tsga13	-0.367876	0.0196182	No_diff
Bbip1	-0.639234	0.0194807	No_diff	Cep131	-2.37353	0.0442907	Down	Akr1c19	-1.89059	0.0345535	Down	Inmt	-0.802026	4.12943e-05	No_diff	Zfp941	-1.56386	0.0082182	Down	Elp2	-1.18966	0.00341095	Down	Nrbp2	-0.787926	0.000313277	No_diff	Pde4a	-0.20318	0.0196801	No_diff
Sox6	0.609701	0.0194951	No_diff	Cdc42bpg	-1.01143	0.044359	Down	Fgl1	-4.16888	0.0350057	Down	Lmbr1l	-0.825346	4.18367e-05	No_diff	n-TTagt5	-2.86184	0.0085089	Down	Inpp1	-1.28451	0.00343581	Down	H2-DMb1	0.401638	0.000319887	No_diff	Gm32319	-0.906271	0.0197173	No_diff
Dynlrb1	-0.315584	0.0195195	No_diff	Nt5dc3	-1.00794	0.0445552	Down	Alpi	-1.51466	0.0352974	Down	Rhobtb1	0.74162	4.19926e-05	No_diff	Foxc1	-1.04832	0.00851422	Down	Vegfd	-1.2077	0.00351409	Down	Ncbp2	0.445492	0.000319965	No_diff	C1qc	0.555612	0.0198076	No_diff
Isoc1	-0.940539	0.0195319	No_diff	Rnd1	-1.45339	0.0453157	Down	Ak3	-1.04545	0.0360378	Down	Tril	0.974736	4.49174e-05	No_diff	Plekhs1	-1.30434	0.00852257	Down	Slc23a4	-2.89156	0.00351884	Down	Cdip1	-0.529998	0.000320704	No_diff	1700013D24Rik	-0.308383	0.0198846	No_diff
Mvp	-1.06758	0.0196702	Down	Acot4	-1.02946	0.0455035	Down	Apol10a	-1.30155	0.0361359	Down	Cyp1b1	0.875164	4.59467e-05	No_diff	Gm38951	-2.84146	0.00856974	Down	Casp4	-1.2083	0.003537	Down	Sod3	0.618237	0.000333588	No_diff	Tbc1d21	-0.270245	0.0199401	No_diff
Erbin	-0.386607	0.0197031	No_diff	Gm30301	-1.73696	0.0457867	Down	Snord3b4	-3.30043	0.0362322	Down	Pdk1	-0.660642	4.68952e-05	No_diff	Hrnr	-4.10941	0.00857684	Down	Lpin3	-1.69469	0.00357029	Down	Hsp90ab1	0.527066	0.000347247	No_diff	Adipor2	0.249292	0.0200243	No_diff
Celf4	0.231462	0.0198994	No_diff	Lysmd4	-1.43133	0.0459362	Down	Plin5	-4.16003	0.0362515	Down	Mob1b	0.931834	4.7635e-05	No_diff	Mpl	-1.00596	0.0086461	Down	Gm12295	-1.21713	0.00358285	Down	Cdc37	0.57033	0.000348586	No_diff	Cenpb	0.310758	0.0201458	No_diff
Chst1	0.242833	0.0199303	No_diff	Syde2	-2.0939	0.0471155	Down	Gm25767	-2.42089	0.0364056	Down	Alpl	-0.700494	4.89395e-05	No_diff	Stxbp5l	-2.27571	0.00899884	Down	Arhgap17	-1.01438	0.00358639	Down	ND3	-0.608786	0.000354163	No_diff	Tsku	0.561182	0.0202977	No_diff
Wdfy3	0.287917	0.0199584	No_diff	Gm36691	-2.7587	0.0472737	Down	Gm39170	-2.86104	0.0366591	Down	Sox12	-0.867645	5.71613e-05	No_diff	Wfdc13	-1.06622	0.0090062	Down	Gm3667	-2.71501	0.00359301	Down	Fnbp4	-0.380136	0.000384761	No_diff	Tfpi	0.814015	0.0203134	No_diff
LOC115487471	0.333815	0.0200515	No_diff	Atg14	-1.09333	0.0472802	Down	Mtmr4	-1.1682	0.0370849	Down	Susd3	-0.841162	5.72479e-05	No_diff	D7Ertd443e	-4.64109	0.0090312	Down	Mx2	-1.28206	0.00367087	Down	Parp3	0.543446	0.000389017	No_diff	Gm20611	-0.370036	0.0203826	No_diff
Hnrnpk	-0.300229	0.0200534	No_diff	Cbarp	-1.52903	0.0474313	Down	F10	-2.86619	0.0371866	Down	Anxa7	-0.674964	5.80262e-05	No_diff	Treml1	-1.16463	0.00924086	Down	Gm33195	-1.40206	0.00372848	Down	CYTB	-0.571431	0.000394319	No_diff	Hyal5	-0.168569	0.0204791	No_diff
Bpgm	-0.372541	0.0200692	No_diff	Ankzf1	-1.17227	0.0474658	Down	Il17rc	-1.06509	0.0373282	Down	Bmf	-0.846059	5.9068e-05	No_diff	Dhrs9	-3.24684	0.00956543	Down	Zfp61	-1.16499	0.00378889	Down	Arhgdib	0.424819	0.000398885	No_diff	Bub3	0.27239	0.0208816	No_diff
Gpr161	0.8925	0.0200846	No_diff	Cblb	-1.32476	0.0480822	Down	1700112D23Rik	-3.6731	0.0373707	Down	Atp2b4	0.825929	6.01647e-05	No_diff	Gm35343	-1.9722	0.00957166	Down	Tent5b	-2.11604	0.00383	Down	Prrc2a	0.342437	0.000398903	No_diff	Plxnd1	0.504032	0.0209345	No_diff
Gsn	-0.410483	0.0201849	No_diff	Gm46559	-1.29642	0.0481981	Down	Mlxipl	-1.31634	0.0375096	Down	Hectd1	-0.60245	6.05895e-05	No_diff	Slc5a7	-4.38738	0.00994752	Down	Ebf4	-1.70701	0.00385592	Down	Pprc1	0.428382	0.000416146	No_diff	Tdrp	0.194675	0.0209663	No_diff
Orai2	-0.380265	0.0202348	No_diff	Kctd18	-1.32176	0.04834	Down	Clec2e	-1.33736	0.0375248	Down	Lims2	-0.752736	6.15903e-05	No_diff	Ddx4	-1.79651	0.01003	Down	Plcd1	-1.00076	0.00386565	Down	Gngt2	0.484362	0.00042242	No_diff	Tbc1d2	-0.314209	0.0210868	No_diff
Gm46872	-2.26372	0.0202438	Down	Cers6	-1.10197	0.0483531	Down	Slc17a3	-4.15361	0.0375683	Down	Clic4	0.603038	6.32113e-05	No_diff	Gm15743	-4.58106	0.0101832	Down	Traf7	-1.1409	0.00390863	Down	Lepr	-0.529958	0.000425386	No_diff	Msantd4	0.329087	0.0211124	No_diff
Prodh	-0.507959	0.0202504	No_diff	Gm16288	-3.44276	0.0495595	Down	Per3	-2.32263	0.0375694	Down	Acsm3	0.824561	6.55344e-05	No_diff	Slc7a11	-1.11281	0.0102889	Down	Tspyl2	-1.1892	0.003931	Down	Gm31619	0.612672	0.000426521	No_diff	Zranb2	0.215992	0.0211991	No_diff
Vps13b	0.454096	0.0202692	No_diff	Thoc7	-1.37201	0.0496187	Down	Gstp-ps	-1.10953	0.0376431	Down	Gjb2	-0.757417	6.61545e-05	No_diff	Gm32492	-1.57136	0.0103764	Down	Gm39954	-2.0592	0.00394332	Down	Ccni	-0.329414	0.000434602	No_diff	Tshz2	0.367777	0.0212838	No_diff
Epn3	-1.42379	0.0202926	Down	Tmem205	0.897911	0.000162341	No_diff	4933404O12Rik	-1.94668	0.0376757	Down	Slc35f3	-0.843184	6.77345e-05	No_diff	Bhlha15	-1.1585	0.0104166	Down	Gm15541	-3.11859	0.00397041	Down	6530402F18Rik	0.685466	0.000437003	No_diff	Actl10	-0.305778	0.021299	No_diff
Crocc	0.33675	0.0203126	No_diff	Atp5h	0.98874	0.000498375	No_diff	Oas3	-1.2479	0.0377912	Down	Heg1	0.777336	6.86518e-05	No_diff	Msln	-2.17258	0.0104292	Down	Gm51644	-3.35524	0.0040159	Down	Pknox1	0.460975	0.00043881	No_diff	1700028P14Rik	-0.227219	0.0213012	No_diff
Socs7	0.266462	0.0203197	No_diff	Klkb1	0.871022	0.000546382	No_diff	Cd1d1	-2.19685	0.0382673	Down	Gm36117	-0.935128	6.91425e-05	No_diff	5430431A17Rik	-1.40399	0.0104478	Down	Akap8l	-1.04608	0.00409896	Down	Glul	-0.404936	0.000441469	No_diff	Mat2a	0.17688	0.0213362	No_diff
Kcnq3	0.30325	0.0205419	No_diff	Psmd4	0.938796	0.000582099	No_diff	Slc47a1	-1.76962	0.0382729	Down	Lama5	-0.714262	7.13273e-05	No_diff	Ntn5	-2.09691	0.0105158	Down	Mir99a	-1.96698	0.00410903	Down	COX2	-0.585854	0.000453159	No_diff	4930412E21Rik	0.679753	0.0213832	No_diff
Klhl3	0.376192	0.0205483	No_diff	Nfic	0.983583	0.000595054	No_diff	Kdelr1	-1.02183	0.0383267	Down	Prr5	0.806852	7.1772e-05	No_diff	Tacr1	-1.05085	0.0105189	Down	Zmiz1os1	-1.01278	0.00412191	Down	Cd3d	0.422816	0.000453853	No_diff	Ppp2r3a	-0.312425	0.0215674	No_diff
Cep57	-2.02579	0.02055	Down	Slc10a1	-0.990109	0.000635091	No_diff	Smad4	-1.16434	0.0384687	Down	Zswim7	-0.994388	7.25952e-05	No_diff	Gm42375	-1.99769	0.0105624	Down	Arrdc1	-1.02774	0.00413158	Down	Itgal	0.333445	0.000461007	No_diff	Irf6	-0.386716	0.0218045	No_diff
Gm5898	0.723636	0.0206684	No_diff	Etfb	0.954628	0.00076329	No_diff	B3gnt7	-1.75843	0.0385707	Down	Mettl27	-0.786533	7.37323e-05	No_diff	Gm32878	-1.09327	0.0107579	Down	Lypd2	-1.73164	0.0041638	Down	Ptbp2	-0.490945	0.000468184	No_diff	Dlg5	-0.423228	0.0218452	No_diff
Sbf1	-0.289545	0.0206952	No_diff	Gnmt	-0.977032	0.000834036	No_diff	Inhbe	-3.98278	0.0385852	Down	Dio1	-0.936873	7.37498e-05	No_diff	Atp8b5	-1.05614	0.0108289	Down	Stat2	-1.05714	0.00422871	Down	Angptl2	-0.737036	0.00047126	No_diff	1700051A21Rik	-0.183479	0.0219319	No_diff
Tmem45a	3.25483	0.0207125	Up	Macroh2a1	0.958639	0.000993044	No_diff	Errfi1	-1.32339	0.0386362	Down	Gm45645	0.868456	7.45425e-05	No_diff	Apol9a	-1.38098	0.0110243	Down	Gm10051	-2.61125	0.00427863	Down	D130040H23Rik	-0.521971	0.000475002	No_diff	Htra1	0.587216	0.021983	No_diff
Bdh1	-0.459867	0.0207275	No_diff	Cebpa	-0.937165	0.00106863	No_diff	Aadac	-2.51552	0.039143	Down	Hmox1	0.9956	8.12704e-05	No_diff	Gm12843	-1.2976	0.0112742	Down	Elob	-1.01921	0.0042894	Down	Mat2a	0.466743	0.000476098	No_diff	Gm884	-0.379802	0.0220266	No_diff
Gm51915	0.543267	0.0207297	No_diff	Idh1	0.943314	0.00109844	No_diff	Tmem86b	-1.32105	0.0391687	Down	Acsl3	0.760511	8.36957e-05	No_diff	Adam8	-1.28903	0.0114212	Down	Kifc5b	-1.54873	0.00436038	Down	Nrgn	0.999943	0.000481566	No_diff	Cep112os1	-0.255102	0.0220756	No_diff
Gm19439	-0.96566	0.0207956	No_diff	Atp2a2	-0.836254	0.00124082	No_diff	Pklr	-1.11667	0.0392519	Down	Susd1	-0.958405	8.38748e-05	No_diff	Gm38543	-2.17358	0.0116852	Down	Tmem29	-1.13241	0.00437492	Down	Gbp9	-0.561808	0.000481933	No_diff	Scml2	0.327352	0.0221223	No_diff
Fxyd6	0.301702	0.0207985	No_diff	Ces1f	0.995555	0.00128359	No_diff	LOC118568565	-2.74954	0.0392957	Down	Rcor1	0.726472	8.43459e-05	No_diff	Galnt9	-1.59175	0.0117116	Down	Slc2a3	-1.28566	0.00437844	Down	Txn1	-0.767656	0.000483088	No_diff	Gpam	0.293062	0.0222139	No_diff
Elapor2	0.466211	0.0208334	No_diff	Aspg	0.825668	0.00145648	No_diff	Asl	-2.31613	0.0394204	Down	Baiap2	-0.710455	8.51088e-05	No_diff	Cyp2b28-ps	-1.77613	0.0117461	Down	Dpysl4	-1.00808	0.00447952	Down	Srpk3	0.481348	0.000490307	No_diff	Ubb	-0.157291	0.0222234	No_diff
Rmrp	1.05117	0.0208461	Up	Ivns1abp	-0.948075	0.00152032	No_diff	Psme1	-1.16831	0.0396015	Down	Hmga1	-0.821036	8.53784e-05	No_diff	Gm10614	-1.63341	0.0118506	Down	H1f10	-1.50366	0.00451283	Down	Stat6	0.331162	0.00049138	No_diff	Dsg1a	-0.238788	0.0222387	No_diff
Ppt1	-0.41048	0.0208851	No_diff	Car3	0.979926	0.00157715	No_diff	Gm41448	-1.43422	0.0404496	Down	Mfsd4b5	0.540041	8.80002e-05	No_diff	Gm38509	-3.04781	0.0119666	Down	Atp5mpl	-1.0656	0.00451319	Down	Sdf2l1	0.706425	0.000497522	No_diff	Vmn2r-ps15	-0.559333	0.022239	No_diff
Stoml3	-3.38438	0.0208991	Down	H2-Q10	0.89661	0.00160376	No_diff	Cdk18	-1.12195	0.0407108	Down	Skida1	0.813261	8.83792e-05	No_diff	Msx3	-3.13258	0.0119907	Down	Tmem191c	-1.21335	0.00459709	Down	Fcmr	0.449857	0.000524653	No_diff	Gm13377	-0.475296	0.0222748	No_diff
Stum	0.308466	0.021043	No_diff	Ahcy	-0.808282	0.00161386	No_diff	Phyh	-1.14455	0.0408249	Down	Cmtm6	0.54139	8.8598e-05	No_diff	Hspd1-ps4	-1.20769	0.0121455	Down	LOC118568531	-2.21306	0.00467967	Down	Slc14a1	-0.818854	0.000527174	No_diff	Palld	-0.28971	0.0223631	No_diff
Zfp703	-0.478854	0.0211009	No_diff	Cyp2c70	-0.91505	0.00174438	No_diff	Car9	-1.56682	0.0416879	Down	Alcam	0.929511	8.88561e-05	No_diff	Olah	-1.86912	0.0122154	Down	Gm11510	-2.51575	0.00468164	Down	Slc15a4	0.470861	0.000537262	No_diff	Jak1	0.314334	0.0224133	No_diff
Pik3c3	-0.548782	0.021147	No_diff	Fabp1	0.954512	0.00179639	No_diff	Prpsap1	-1.18004	0.0417117	Down	Ddr2	0.890219	8.93704e-05	No_diff	Cacna2d4	-1.03577	0.0122212	Down	Mapk1ip1	-1.41013	0.00468384	Down	9430015G10Rik	0.405667	0.000548714	No_diff	Ppid	0.256935	0.022429	No_diff
Adipor2	-0.49391	0.0211539	No_diff	Hectd1	-0.946921	0.001841	No_diff	Gm16146	-3.74053	0.041761	Down	Col6a3	0.775279	8.93715e-05	No_diff	Gm17880	-2.14126	0.0122335	Down	Rfc2	-1.10116	0.004684	Down	Sema6d	-0.673493	0.000556138	No_diff	Glipr1l2	0.236657	0.0226254	No_diff
Nr4a2	0.504674	0.0212358	No_diff	Tnrc6b	0.882921	0.00190258	No_diff	Acbd3	-1.21407	0.0419698	Down	Hspa4l	0.89307	9.30686e-05	No_diff	Tmprss11g	-3.41962	0.0123336	Down	Cdh23	-1.52067	0.00470224	Down	Mob3a	0.370187	0.000595361	No_diff	Rpl39l	0.220404	0.0226537	No_diff
Ppp1r3c	0.521963	0.0212608	No_diff	Ube2r2	0.894178	0.00191018	No_diff	Snora28	-2.74798	0.0423656	Down	Dpys	-0.884027	9.39319e-05	No_diff	LOC115490109	-1.02637	0.0123453	Down	Cyba	-1.07106	0.00471008	Down	Ly6d	0.57768	0.000612691	No_diff	Zfp385a	-0.189254	0.022689	No_diff
Pnmal2	0.271182	0.0213681	No_diff	Pura	0.835309	0.00194762	No_diff	Ddhd1	-1.40402	0.0424425	Down	Slc5a10	-0.737902	9.70314e-05	No_diff	Gm42360	-4.50017	0.0124049	Down	Cxcl1	-1.69949	0.0047276	Down	Serinc5	-0.609623	0.000615733	No_diff	1700001G11Rik	0.374688	0.0227121	No_diff
Satb2	0.523756	0.0213843	No_diff	Zbtb37	0.834176	0.00197513	No_diff	Guca2b	-1.35575	0.0424569	Down	Tpm2	0.952543	9.85065e-05	No_diff	Gm52767	-1.98667	0.0125106	Down	Tut1	-1.01215	0.00480262	Down	Tbc1d23	-0.423838	0.000624405	No_diff	F630042J09Rik	-0.556321	0.0228926	No_diff
Nfil3	0.774662	0.0214355	No_diff	Mtif2	0.907212	0.00211011	No_diff	Herpud1	-1.15852	0.0427909	Down	Crispld2	0.87219	0.000102623	No_diff	Neto1	-1.60989	0.0125247	Down	Rbm5	-1.1187	0.00485876	Down	Vmn2r-ps16	-0.688888	0.000636313	No_diff	Ywhah	0.244961	0.0229257	No_diff
Gm38785	0.872392	0.021494	No_diff	Sorbs1	0.963608	0.00216729	No_diff	Gm10138	-1.39369	0.0430199	Down	Ier2	-0.890017	0.000104992	No_diff	Tnnt3	-1.0834	0.0127114	Down	Bmp1	-1.11454	0.00488206	Down	Numa1	0.36308	0.000642751	No_diff	mt-Rnr1	-0.175007	0.0230838	No_diff
Gm40578	0.712919	0.0215109	No_diff	Tpt1-ps3	0.915747	0.00220973	No_diff	Igtp	-1.38551	0.0433133	Down	2510009E07Rik	0.634962	0.000105934	No_diff	Gm10415	-2.48618	0.0128588	Down	Kif7	-1.2385	0.00494514	Down	Rnf170	-0.533245	0.000656977	No_diff	Hk1	-0.165013	0.0232659	No_diff
Itga10	0.873244	0.0215569	No_diff	Zbtb7b	-0.905492	0.00232454	No_diff	Mup11	-3.95811	0.0436096	Down	H2-Q4	-0.675037	0.000106402	No_diff	Gm52892	-1.48	0.0128892	Down	Ttc21a	-5.21682	0.004949	Down	Dynll1	0.558215	0.000680367	No_diff	Ccpg1os	-0.184702	0.023356	No_diff
H4c6	2.10419	0.0215605	Up	Ptprd	0.768207	0.0023274	No_diff	Gls2	-3.43454	0.0436541	Down	Avpr2	0.714722	0.000107537	No_diff	1810062G17Rik	-1.03395	0.01305	Down	Igfbp6	-1.05518	0.00496014	Down	Csf2ra	0.492855	0.000688033	No_diff	Efcab12	-0.266215	0.0234894	No_diff
L3mbtl3	0.539638	0.0216501	No_diff	Apoa5	-0.846725	0.00233379	No_diff	Gm52128	-1.83192	0.0436957	Down	Foxred2	-0.773961	0.000107934	No_diff	Gm5129	-2.50118	0.0134738	Down	Gm9843	-1.09171	0.00496362	Down	Prr14	0.310735	0.000688327	No_diff	Isoc1	0.438095	0.0234987	No_diff
Arntl	0.580941	0.0217109	No_diff	Etfa	0.847977	0.00237153	No_diff	Fam234a	-1.35058	0.0441084	Down	Irs2	-0.856021	0.000108235	No_diff	Gm34621	-1.03236	0.0134815	Down	Kcnip3	-1.32164	0.00505183	Down	ND2	-0.624906	0.000700696	No_diff	Gm14527	-0.680813	0.023525	No_diff
Acr	-0.914386	0.0217139	No_diff	Psma4	0.966341	0.00250147	No_diff	Nkg7	-3.02795	0.0445417	Down	Fgfrl1	-0.875302	0.000110023	No_diff	Oit1	-1.64968	0.0134816	Down	Gm32197	-2.47541	0.00506471	Down	Vamp1	0.442765	0.000710274	No_diff	Gm32262	-0.638398	0.023607	No_diff
Gm16740	-2.46484	0.0217511	Down	Calm1	0.971107	0.0025145	No_diff	Dhrs4	-1.23381	0.0447404	Down	Creld2	0.882522	0.000114143	No_diff	Gm33168	-1.73798	0.0137058	Down	Rasa4	-1.36599	0.00509547	Down	Dnajb2	0.661213	0.000712559	No_diff	Zfyve9	0.418432	0.0236597	No_diff
Gm46268	2.30611	0.0217858	Up	Kyat1	0.927553	0.00261657	No_diff	Gm42161	-2.8434	0.0448775	Down	Zbtb41	0.715589	0.000115055	No_diff	Derl3	-1.02988	0.0137741	Down	LOC118568777	-3.61268	0.00511538	Down	Hsf1	0.466868	0.000716806	No_diff	1110020A21Rik	-0.272642	0.0238889	No_diff
Kcnh4	-0.46966	0.021864	No_diff	9930021J03Rik	0.861861	0.00268931	No_diff	Ephx2	-1.33919	0.0448913	Down	Tead1	0.752246	0.000115773	No_diff	Gm15466	-1.59793	0.0137864	Down	Zfp653	-1.1872	0.00512267	Down	L3mbtl3	0.451322	0.000718157	No_diff	Zcchc24	0.405544	0.0238943	No_diff
Psmf1	-0.559358	0.021873	No_diff	Srsf5	-0.879272	0.00274741	No_diff	Snord94	-3.1483	0.0449631	Down	Il17rb	-0.845684	0.000117991	No_diff	Dpy19l2	-1.32258	0.0138557	Down	Ndufc1	-1.06937	0.0051455	Down	Igfbp5	0.489855	0.000723712	No_diff	Ankrd46	0.324973	0.0239085	No_diff
Khdrbs3	0.355957	0.0219081	No_diff	Cmtm8	0.820624	0.00275528	No_diff	Mocos	-1.73468	0.04532	Down	Psmd11	0.66859	0.00011962	No_diff	Trp63	-2.13101	0.014009	Down	Lamb3	-1.01796	0.00516987	Down	Slc25a3	-0.317006	0.00072845	No_diff	Eppk1	0.342174	0.0239704	No_diff
Clcn4	-0.257638	0.0219524	No_diff	Zfhx4	0.903566	0.00283234	No_diff	H2-T23	-1.07121	0.0454535	Down	Isoc2b	-0.842475	0.000121008	No_diff	Slc44a5	-1.18846	0.014369	Down	Gm7697	-1.24396	0.00522643	Down	Map2k1	0.378217	0.000737104	No_diff	Slc38a1	0.82508	0.0239738	No_diff
Gm46829	0.960053	0.0219544	No_diff	Dmgdh	-0.99178	0.00287792	No_diff	Qprt	-2.92424	0.045506	Down	Pwwp3a	-0.734761	0.000123926	No_diff	Gm10406	-1.42756	0.0145502	Down	Ppp1r12c	-1.09216	0.00527366	Down	Bank1	0.41808	0.000740253	No_diff	Gm31820	-0.744518	0.0240104	No_diff
Gm17891	-2.21417	0.0220726	Down	Uqcrq	0.809677	0.00291391	No_diff	Ifi44	-2.36714	0.045918	Down	Col6a2	0.875723	0.000124526	No_diff	Gm5619	-2.18712	0.0148773	Down	Shank3	-1.12387	0.00528913	Down	Bicd2	0.547773	0.000755947	No_diff	Lrrc58	0.20454	0.0240691	No_diff
Abcc5	0.257818	0.0221777	No_diff	Mup3	0.794955	0.00301886	No_diff	Cyp4v3	-1.36124	0.0460612	Down	Dcn	0.954299	0.000127487	No_diff	Galntl6	-2.13382	0.0149086	Down	Gm32187	-1.92787	0.00534331	Down	Cdh24	0.665992	0.00076619	No_diff	Lhfp	0.415803	0.0241346	No_diff
Gm29804	1.71215	0.0222192	Up	Apoc4	0.829765	0.00305655	No_diff	Fahd1	-1.03657	0.0464876	Down	Zfp36l1	0.76167	0.000128587	No_diff	Gm30940	-1.94683	0.0149711	Down	Ccdc88c	-1.00216	0.00539349	Down	Zyx	0.4467	0.000766894	No_diff	Nacc2	0.353013	0.0241366	No_diff
Higd1a	-0.450607	0.0223599	No_diff	Plekha6	-0.906313	0.00312221	No_diff	Dhdh	-2.06891	0.0465287	Down	Krt8	-0.679809	0.000129121	No_diff	4933435C09Rik	-1.96704	0.0149817	Down	Card10	-1.0753	0.00541878	Down	Pfkfb3	-0.402256	0.000785945	No_diff	Arxes2	0.557691	0.0242271	No_diff
Col4a3	-3.67469	0.0224288	Down	Mapk14	-0.977517	0.00318271	No_diff	Pygl	-1.86221	0.0468658	Down	Pdxk	-0.755386	0.00012939	No_diff	Sult4a1	-2.11421	0.0149851	Down	Igf2bp1	-4.86406	0.00542633	Down	Arf3	0.3697	0.000789622	No_diff	Gm4275	-0.168649	0.0242438	No_diff
Gm22068	1.7347	0.0224476	Up	Rxra	-0.850344	0.00318692	No_diff	Bcl2l1	-1.1022	0.0470745	Down	Acox3	-0.581984	0.000131943	No_diff	Wfdc5	-4.43488	0.0150753	Down	Ppan	-1.02666	0.00548039	Down	Sh3glb2	0.426846	0.000793747	No_diff	Phf24	-0.398859	0.0242845	No_diff
Cx3cr1	0.42875	0.022507	No_diff	Cd1d1	0.96732	0.00323208	No_diff	Bfsp1	-2.7467	0.0476691	Down	Oplah	-0.903766	0.000132369	No_diff	Ncf2-rs	-4.45557	0.0151757	Down	5430431A17Rik	-1.20677	0.00551157	Down	Bcl9l	0.411824	0.000799285	No_diff	Agpat5	0.438542	0.0242942	No_diff
Sipa1l1	0.242871	0.022585	No_diff	Nktr	-0.877679	0.00339592	No_diff	Dgat1	-1.34732	0.0476878	Down	Fbln5	0.599476	0.000132885	No_diff	Otx1	-1.70538	0.0152755	Down	Gm2420	-1.32012	0.00552031	Down	Tfdp2	-0.600352	0.000802456	No_diff	Col27a1	0.406022	0.0242973	No_diff
Kmt2a	0.254055	0.0226023	No_diff	Sfxn1	0.813133	0.00344557	No_diff	Bcat2	-1.31057	0.047783	Down	Dnase1	-0.741433	0.000138357	No_diff	Zp3r	-4.42479	0.0153403	Down	Clcn1	-1.06721	0.00557236	Down	Tnrc6a	-0.386225	0.00081404	No_diff	Gm6611	-0.370385	0.0243099	No_diff
Sfpq	0.288202	0.0226088	No_diff	Cyp2c37	-0.89523	0.00346909	No_diff	Card19	-1.50111	0.0477849	Down	Flot1	-0.838322	0.000139838	No_diff	Gm11827	-1.63196	0.015572	Down	Timp1	-1.75561	0.00557383	Down	Slc37a2	0.761694	0.000827685	No_diff	Abi1	0.307119	0.0243623	No_diff
Tmem258	1.09917	0.0226451	Up	Prodh	-0.802701	0.00348168	No_diff	Pkp4	-1.18608	0.0478402	Down	N4bp2l1	-0.89154	0.000141748	No_diff	Gm19345	-2.92936	0.0159682	Down	Rps6kb2	-1.12638	0.00563239	Down	Htra1	0.531915	0.000837306	No_diff	Rad51ap2	0.375684	0.0244035	No_diff
Rufy1	-0.588273	0.0227074	No_diff	Psmd11	0.79128	0.00348758	No_diff	Gm8909	-1.14776	0.0481272	Down	1600014C10Rik	-0.644866	0.000147401	No_diff	Ankrd35	-1.05172	0.0161171	Down	Myl9	-1.09868	0.00568993	Down	Ctla4	-0.545377	0.000842813	No_diff	Krt88	-0.22223	0.0245014	No_diff
Slc35g1	-3.30684	0.0227513	Down	Tsc22d3	-0.907672	0.00352438	No_diff	Sri	-1.01571	0.0483964	Down	Slc25a20	-0.636234	0.000147824	No_diff	Rab3b	-1.07567	0.0161788	Down	Ap4b1	-1.06755	0.00570612	Down	Gramd1a	0.416479	0.00084426	No_diff	C87436	-0.215656	0.0245451	No_diff
Cdkn1c	-0.786159	0.0227545	No_diff	Zscan26	-0.868588	0.00354444	No_diff	Ace2	-1.08874	0.0484177	Down	Cyp2j13	0.639823	0.000148552	No_diff	Tmc5	-1.67353	0.0161817	Down	Amdhd2	-1.01268	0.0057415	Down	Vasp	0.361052	0.000892884	No_diff	Flrt1	0.415353	0.024566	No_diff
Plp1	-0.215872	0.0227619	No_diff	Slco1a4	-0.976612	0.00386594	No_diff	Uqcrc1	-1.06396	0.048425	Down	Wt1	0.952563	0.000149902	No_diff	Sytl3	-1.55038	0.0162392	Down	Ndufa3	-1.07509	0.00577639	Down	Mtf2	-0.531721	0.000911907	No_diff	Ninl	0.210795	0.0245734	No_diff
Caprin1	0.314993	0.0229854	No_diff	Cyp2a5	-0.951352	0.00389303	No_diff	Ckmt1	-1.05917	0.0485316	Down	Gm13889	0.92036	0.000151883	No_diff	Itga2b	-1.00831	0.0162411	Down	Cldn15	-1.16081	0.00585001	Down	Vamp2	0.340011	0.000913484	No_diff	Mir22hg	0.471788	0.0245854	No_diff
Ablim2	0.261235	0.022999	No_diff	Smg1	-0.966591	0.00394835	No_diff	Gm4951	-2.658	0.0489448	Down	Arhgef28	-0.586187	0.000152199	No_diff	Nrsn1	-3.05186	0.0163788	Down	Olfr78	-1.23228	0.00586781	Down	Rrp8	0.549416	0.000940069	No_diff	Muc16	-0.340131	0.0249985	No_diff
Gm39038	0.74121	0.0230128	No_diff	Notum	-0.900013	0.00401994	No_diff	Xkr9	-1.61561	0.0489583	Down	Gm40474	-0.891484	0.000156202	No_diff	Hyal3	-1.22287	0.0163866	Down	Tubb1	-1.926	0.00588177	Down	Map11	0.539082	0.00096717	No_diff	Fxn	-0.73214	0.0251297	No_diff
Sgpl1	-0.524692	0.0231613	No_diff	Acnat1	-0.888293	0.00404769	No_diff	Gm12338	-2.30771	0.0492726	Down	LOC118568783	0.746348	0.000156664	No_diff	1810046K07Rik	-1.44836	0.0164432	Down	Hs3st4	-3.45743	0.00588768	Down	Carns1	-0.551709	0.000968588	No_diff	Cpne5	-0.36475	0.0251587	No_diff
LOC115490435	0.733252	0.0232255	No_diff	4931406C07Rik	0.926547	0.00407753	No_diff	Sgpl1	-1.17409	0.0494836	Down	Pnpla2	-0.763417	0.000158422	No_diff	Erich5	-1.26341	0.0165212	Down	Kcnt1	-1.73599	0.00596093	Down	Ncf4	0.436543	0.000984542	No_diff	Fasn	0.239779	0.0251631	No_diff
Cldn11	-0.333001	0.0233506	No_diff	Nsd3	-0.963268	0.00412571	No_diff	Rnf213	-1.11876	0.0495247	Down	Ubqln1	0.624711	0.000159367	No_diff	Gm51500	-1.67295	0.0167005	Down	Rasd1	-1.52417	0.00596371	Down	2700038G22Rik	0.558837	0.00100348	No_diff	Hdhd5	0.295869	0.0252397	No_diff
Plekha2	-0.606412	0.0233711	No_diff	Antkmt	0.982752	0.00424582	No_diff	Il1rap	-2.46409	0.049529	Down	Tk2	-0.761848	0.000160666	No_diff	Slc6a1	-1.62462	0.0168585	Down	Gm7061	-1.74708	0.00596775	Down	Plekho2	0.494727	0.00101613	No_diff	Gm15612	-0.345365	0.0252481	No_diff
Actb	-0.226722	0.0235345	No_diff	Pdcd6ip	-0.918979	0.00429378	No_diff	Lypd8	-0.968206	0.0318363	No_diff	Thsd7a	0.983451	0.000163949	No_diff	Rpl19-ps4	-4.48545	0.0168969	Down	Gabbr1	-1.10869	0.00597639	Down	Dph5	0.510854	0.00106078	No_diff	Rd3	-0.174575	0.025277	No_diff
Lgr5	-1.41445	0.0235369	Down	Ftl1	0.73503	0.00431553	No_diff	Vil1	-0.988494	0.0331993	No_diff	Abcc10	-0.672176	0.00016589	No_diff	Gm16130	-1.2665	0.0169134	Down	Cd99	-1.61198	0.00600387	Down	Fuca2	-0.478121	0.00106302	No_diff	Zeb2	0.358785	0.0253034	No_diff
9330159F19Rik	0.337409	0.0235648	No_diff	Sc5d	0.917356	0.00437974	No_diff	Tpm3	-0.952825	0.0334021	No_diff	Slc25a33	-0.833804	0.000167529	No_diff	Lgr6	-1.63804	0.0171865	Down	Ndufa5	-1.14214	0.00601997	Down	Gpr83	-0.754147	0.00106384	No_diff	Mtbp	-0.254032	0.0253569	No_diff
Adssl1	-0.825377	0.0236379	No_diff	Apbb3	-0.972259	0.0044188	No_diff	Pls1	-0.937724	0.0341925	No_diff	9030619P08Rik	-0.931115	0.000167767	No_diff	Fbp2	-1.95799	0.0175423	Down	Clca3a1	-1.5284	0.00603589	Down	Pold1	0.477366	0.0010683	No_diff	Hipk4	-0.197026	0.025517	No_diff
LOC115486847	0.806801	0.0236408	No_diff	2510002D24Rik	0.940536	0.00443245	No_diff	Ctnnd1	-0.882594	0.0356789	No_diff	Cnbd2	-0.975252	0.000168302	No_diff	Hoxc4	-2.6383	0.0175798	Down	Gm14762	-2.22003	0.00608917	Down	Tchp	0.557916	0.00108533	No_diff	Erich3	-0.14894	0.0255455	No_diff
Ldhb	-0.27215	0.0237355	No_diff	Hint2	0.913752	0.0045169	No_diff	Mapk3	-0.843732	0.0392826	No_diff	Dmac2	-0.600942	0.000169728	No_diff	LOC118568278	-3.94663	0.0176287	Down	Gm32643	-1.28155	0.00612468	Down	Sike1	0.467691	0.00108686	No_diff	Zfand5	0.279662	0.0255768	No_diff
Tprn	-0.554458	0.0237446	No_diff	Adk	-0.750286	0.00455267	No_diff	Myo15b	-0.922705	0.0395778	No_diff	Slc14a2	0.846228	0.000170734	No_diff	Aqp3	-2.9542	0.0176355	Down	Slc4a8	-1.37078	0.00613786	Down	Gm20559	0.436466	0.00108878	No_diff	ATP6	0.205355	0.0255833	No_diff
Tshz1	-0.748845	0.0237999	No_diff	Gbf1	-0.997632	0.00457604	No_diff	Lasp1	-0.995627	0.0399971	No_diff	Inpp5k	-0.68645	0.000178737	No_diff	Gm6958	-1.23942	0.0181472	Down	Itgb3	-1.20408	0.00620252	Down	Tmem254a	0.811358	0.00109737	No_diff	Ddx20	-0.150399	0.0256597	No_diff
Cavin1	0.452227	0.0238019	No_diff	Sec62	0.917785	0.00468204	No_diff	Slc25a10	-0.959852	0.0422137	No_diff	Col14a1	0.698151	0.000181653	No_diff	Speer4c	-1.63944	0.0182002	Down	Bora	-1.12271	0.00623292	Down	Cdk5rap2	0.552157	0.00110883	No_diff	Ttc23l	-0.246741	0.0258019	No_diff
Rccd1	-0.758547	0.0238981	No_diff	Srcap	-0.871948	0.00470026	No_diff	Cat	-0.942452	0.0428749	No_diff	Smim19	-0.742279	0.000183042	No_diff	Csn2	-4.07426	0.0182677	Down	Rab13	-1.00723	0.00625161	Down	Ovca2	0.523592	0.00112472	No_diff	Osbpl6	-0.923573	0.0258179	No_diff
Eva1a	-1.22011	0.0240005	Down	Nmt1	0.920631	0.00471927	No_diff	Gna11	-0.844607	0.042931	No_diff	Col1a1	0.964413	0.000184907	No_diff	Gm31711	-3.86415	0.0185346	Down	Gm7511	-2.00483	0.00625246	Down	Ubp1	-0.336708	0.00113262	No_diff	Rhob	0.297025	0.0258185	No_diff
Gm31349	0.517772	0.0240684	No_diff	Helz2	-0.98477	0.00493292	No_diff	Pitpna	-0.985373	0.0446626	No_diff	Mrps9	-0.701302	0.000188818	No_diff	Olfr1392	-4.39664	0.0189262	Down	Arhgap27	-1.37576	0.00629353	Down	LOC118568792	-0.876216	0.00117095	No_diff	Cyb5r1	0.327835	0.0259086	No_diff
Tgfbr3l	-0.828748	0.0241381	No_diff	Coq8a	0.804593	0.00498396	No_diff	Rnf5	-0.987584	0.045297	No_diff	Cln6	-0.622692	0.000189215	No_diff	Cnih3	-2.47611	0.0191094	Down	Gm41910	-1.8251	0.00629441	Down	Cr2	0.783287	0.00117574	No_diff	Junos	-0.354308	0.0261195	No_diff
Ank3	0.223241	0.0243068	No_diff	Ccnt1	0.811727	0.00502791	No_diff	Mkrn2os	-1.04117	0.0500413	No_diff	Abcd4	-0.786199	0.000189216	No_diff	Cib3	-4.00219	0.019301	Down	Szt2	-1.05461	0.00629713	Down	Gm7061	-0.735909	0.00118302	No_diff	Etnk2	0.323463	0.026346	No_diff
Arglu1	-0.400624	0.0243264	No_diff	Cyp3a11	0.951735	0.00503228	No_diff	Slc4a7	-1.7603	0.0500781	No_diff	Lpin1	-0.602143	0.000191468	No_diff	Txndc2	-1.46316	0.0193826	Down	Mapk11	-1.17413	0.00630701	Down	Cerk	-0.408739	0.00118877	No_diff	Zfp974	-0.272738	0.0264466	No_diff
Prmt6	-0.82678	0.0244041	No_diff	Mgll	0.814557	0.00504731	No_diff	Tnnt2	1.94792	0.0504116	No_diff	Tst	-0.643784	0.000201079	No_diff	Gm39913	-1.84508	0.019505	Down	Gm2885	-1.90342	0.00639006	Down	Acsl1	-0.62106	0.00120247	No_diff	LOC118568032	-0.632925	0.0264667	No_diff
Diras1	0.313294	0.0246227	No_diff	Rbm39	0.97785	0.00506543	No_diff	Xrcc6	2.77517	0.0504905	No_diff	Prss23	0.708472	0.000202634	No_diff	CJ186046Rik	-4.10637	0.0196421	Down	B430212C06Rik	-1.06704	0.00640285	Down	Atxn2l	0.421559	0.00122443	No_diff	Gm33675	-0.893789	0.0265357	No_diff
Hspa8	0.249152	0.0246269	No_diff	Gm3219	0.925353	0.00515055	No_diff	Eif1b	1.34297	0.050525	No_diff	Pi4k2a	0.585631	0.000202787	No_diff	Doc2b	-1.37212	0.0196515	Down	Tmem44	-1.14441	0.00648397	Down	Fbxo46	0.518391	0.00123698	No_diff	Vmn2r-ps17	-0.281952	0.0266163	No_diff
Speg	0.234962	0.0247889	No_diff	Nnmt	-0.85147	0.00524978	No_diff	Nagk	-1.62769	0.050551	No_diff	Cmip	0.559946	0.000205265	No_diff	Lefty1	-1.05184	0.0196621	Down	Gm41395	-4.78792	0.00648542	Down	Ccdc163	0.616376	0.00124294	No_diff	Qpct	0.303715	0.026652	No_diff
Rap1a	-0.555446	0.0248017	No_diff	mt-Rnr2	0.865678	0.00527522	No_diff	Aldob	-1.05469	0.0505891	No_diff	Slc12a7	-0.603844	0.000206015	No_diff	Abca13	-1.25959	0.0197818	Down	AI854703	-1.27192	0.0065264	Down	Cplx2	-0.826141	0.00126325	No_diff	Septin6	0.227997	0.0266833	No_diff
Rtel1	-0.642762	0.0248088	No_diff	Fam114a2	0.801806	0.0054338	No_diff	Gmds	-1.37894	0.0507332	No_diff	Slc2a8	-0.880092	0.00020835	No_diff	Scgb3a1	-1.37752	0.0197952	Down	Dnase2a	-1.00531	0.00658148	Down	Il15ra	-0.52672	0.00126927	No_diff	Mro	0.287034	0.0267833	No_diff
Ppp2r5b	-0.303556	0.0249604	No_diff	Akap8l	0.861468	0.00544874	No_diff	Gm7336	-2.28211	0.0509158	No_diff	Irgm2	-0.896121	0.000209193	No_diff	Krt5	-3.41322	0.019833	Down	Pla2r1	-1.04323	0.00664716	Down	Lrrc40	-0.570507	0.00132796	No_diff	Mdm1	-0.244202	0.0267854	No_diff
Tmem44	0.323323	0.0251732	No_diff	Rock1	0.874793	0.00552312	No_diff	Pitpnc1	1.60488	0.0509707	No_diff	Arrdc1	-0.645592	0.00021023	No_diff	Clca3a1	-1.07185	0.0199358	Down	Cep152	-1.13699	0.00666703	Down	Wdcp	0.695847	0.00135247	No_diff	Ribc1	-0.248425	0.0268028	No_diff
Snn	-0.27604	0.0251844	No_diff	Gck	-0.956999	0.00561275	No_diff	Urah	-2.37888	0.0510329	No_diff	Dnajb11	0.60205	0.00021265	No_diff	Gm18842	-2.63793	0.0199502	Down	Lhx6	-1.08324	0.00667618	Down	Vsig10	-0.611337	0.00135311	No_diff	Alas1	0.230344	0.0268733	No_diff
Gm20642	0.550732	0.0251883	No_diff	Atp5j2	0.941482	0.00563381	No_diff	Hes2	-1.68509	0.0514477	No_diff	Pcx	-0.74628	0.000219162	No_diff	Gm20016	-1.00248	0.0199524	Down	LOC118568744	-2.7906	0.00674559	Down	Banp	0.672121	0.00135592	No_diff	Bhmt	0.50951	0.0269296	No_diff
Gm10182	-3.62417	0.0253349	Down	Atp13a3	-0.847709	0.00570654	No_diff	H2bc4	1.1645	0.051696	No_diff	Tmem64	0.550958	0.000219234	No_diff	Gm42081	-1.65617	0.0202269	Down	Gm2237	-1.60319	0.00679027	Down	Mapk14	0.343736	0.00135598	No_diff	Bcorl1	-0.304607	0.0269442	No_diff
Pdia4	0.428235	0.0253955	No_diff	Mdm4	-0.972854	0.00572068	No_diff	Glyat	-3.63895	0.0517422	No_diff	Manf	0.84707	0.000220359	No_diff	Rxfp2	-1.0253	0.0202526	Down	Gm15379	-5.03486	0.00679295	Down	Ubfd1	0.497287	0.00137362	No_diff	Tnni3	-0.281392	0.0269447	No_diff
Batf3	-1.96655	0.0254209	Down	Foxn3	0.764938	0.00577279	No_diff	Zfp407	-1.72673	0.0518973	No_diff	Cyp2s1	-0.686102	0.000221611	No_diff	Greb1	-1.37083	0.0202776	Down	Prm1	-2.86853	0.00693198	Down	Sbf2	-0.595113	0.0013781	No_diff	Gca	0.26786	0.0269477	No_diff
Tmsb4x	-0.260078	0.025458	No_diff	Lman1	-0.8506	0.00584171	No_diff	Col4a1	1.44317	0.0519684	No_diff	C2	-0.865166	0.000223744	No_diff	Ccdc183	-1.63727	0.0202876	Down	Cstad	-2.01879	0.00704676	Down	Stoml1	-0.538736	0.00138297	No_diff	Wnt6	0.38731	0.0269537	No_diff
Rims4	0.328276	0.02546	No_diff	Serpina3m	-0.831428	0.00594155	No_diff	Mir100hg	3.21664	0.0521992	No_diff	Smg7	0.548911	0.000224995	No_diff	Vmn1r-ps144	-4.29939	0.0203555	Down	Eya2	-1.53836	0.00712332	Down	Ifi47	0.380563	0.00138931	No_diff	2810408I11Rik	-0.206525	0.0270116	No_diff
Psd3	0.253887	0.0254779	No_diff	Hs6st1	-0.905912	0.00607958	No_diff	LOC118567600	3.97094	0.0522677	No_diff	Abhd11	-0.662386	0.000227567	No_diff	Sox21	-1.54574	0.020375	Down	Tead2	-1.2246	0.00716339	Down	Tlr9	0.869673	0.00140643	No_diff	Elovl6	-0.41522	0.0270131	No_diff
Gm52870	1.44315	0.0256165	Up	Glyctk	-0.992267	0.00616507	No_diff	Thbs4	3.95303	0.0525431	No_diff	Eci2	-0.626316	0.000230031	No_diff	Bnip5	-2.66471	0.0204931	Down	Cyp4f16	-1.13114	0.00729824	Down	Cacybp	0.493795	0.00144874	No_diff	Slc5a9	-0.890882	0.0270883	No_diff
Cbx5	0.268264	0.0256183	No_diff	Pbld1	-0.915678	0.00634132	No_diff	H2-Q1	-1.37151	0.0526618	No_diff	Cldn1	0.841484	0.000243605	No_diff	Gm46946	-1.57575	0.0206488	Down	Bc1	-3.25718	0.00729936	Down	Fam78a	0.397821	0.00145662	No_diff	Cpa5	-0.180529	0.0271309	No_diff
Rps6ka2	0.353527	0.025647	No_diff	Tcf7l2	0.861112	0.00642936	No_diff	Tuba1b	0.909625	0.052881	No_diff	Tshz2	0.786566	0.000245143	No_diff	Gm40348	-2.82633	0.0206588	Down	Pmp2	-4.7361	0.00733244	Down	Gpam	-0.518393	0.00148146	No_diff	Gstm4	-0.493038	0.0272032	No_diff
Tmc3	-3.60804	0.0256978	Down	Uox	-0.804801	0.00646789	No_diff	Rcc1l	1.93747	0.0529507	No_diff	Rpl10a	0.816856	0.000246279	No_diff	Serpina9	-1.4112	0.0207347	Down	1700037C18Rik	-1.34525	0.00734557	Down	Col3a1	0.583832	0.00149146	No_diff	Tubb3	0.34349	0.0272583	No_diff
Cops9	-0.423705	0.0258581	No_diff	Acp2	0.844204	0.00653825	No_diff	Neb	-3.46523	0.0530204	No_diff	Mri1	-0.783287	0.000247923	No_diff	BC106175	-1.47804	0.020944	Down	Gm33250	-1.73692	0.00734953	Down	Gimap9	0.357612	0.00150877	No_diff	1700037H04Rik	-0.170426	0.0273186	No_diff
Gm52604	0.677652	0.0258792	No_diff	Psmd1	0.905773	0.00670725	No_diff	Ctdspl	-0.939669	0.0531872	No_diff	Ptges	0.745797	0.000250039	No_diff	LOC118568080	-1.20234	0.0210135	Down	Dmrta2	-2.74046	0.00747747	Down	Mapk12	0.564801	0.00152223	No_diff	1700066B19Rik	-0.666287	0.027431	No_diff
Gm10829	0.955486	0.0259596	No_diff	Chd4	0.717813	0.006719	No_diff	S1pr3	1.80566	0.053194	No_diff	mt-Rnr2	0.933866	0.000253414	No_diff	Gfi1b	-4.27482	0.0213464	Down	Prr15l	-2.26602	0.00748974	Down	Id2	-0.3558	0.00153189	No_diff	Trrap	0.192713	0.0276658	No_diff
Ranbp17	-0.861267	0.0260603	No_diff	Aox3	0.942927	0.00674195	No_diff	Psip1	2.30281	0.0533594	No_diff	4930481A15Rik	-0.834584	0.000258827	No_diff	F5	-1.47706	0.0215578	Down	Rgs7	-1.41839	0.00763199	Down	Cotl1	0.40607	0.00153999	No_diff	Gm35166	-0.763937	0.0276768	No_diff
Ccpg1	0.353022	0.0260615	No_diff	Taok3	0.776387	0.00702183	No_diff	Gm39643	-3.83416	0.0534434	No_diff	Clcn2	-0.766254	0.000259296	No_diff	Gm30060	-2.41511	0.0216159	Down	Slco2a1	-1.06262	0.00777129	Down	Ubtd1	0.818556	0.00155496	No_diff	Lmnb2	-0.189377	0.0276804	No_diff
Erdr1	1.55358	0.0260888	Up	Slc12a7	0.742164	0.00702289	No_diff	Slc34a2	1.36853	0.053464	No_diff	Mif	-0.843295	0.000259962	No_diff	Ube2d2b	-1.46104	0.0216854	Down	Tmem120a	-1.10348	0.00778471	Down	Kbtbd11	0.334092	0.00156697	No_diff	Tspyl4	0.259457	0.0276992	No_diff
Dnajb9	-0.595778	0.0261315	No_diff	Ranbp2	-0.978117	0.00703533	No_diff	Gm41361	2.35137	0.0535826	No_diff	Etv5	-0.823038	0.000261929	No_diff	LOC100041034	-3.15891	0.0217568	Down	Gm30286	-1.45296	0.0078503	Down	Dennd4b	0.303771	0.00156955	No_diff	Rps24	-0.168002	0.0277417	No_diff
Hectd4	0.264356	0.0262127	No_diff	Mrpl18	0.876685	0.00710574	No_diff	Eno2	2.66769	0.0536483	No_diff	Bcl2l11	-0.762129	0.000262184	No_diff	Gm32187	-1.19369	0.0218225	Down	Slamf1	-2.46751	0.00786955	Down	COX3	-0.552374	0.00157081	No_diff	Gm51955	-0.777987	0.0277944	No_diff
Gm19653	1.68256	0.0262302	Up	Zeb2	0.962713	0.00711776	No_diff	Thbs1	2.07697	0.0536687	No_diff	Ahcyl2	0.537085	0.000262236	No_diff	LOC118568241	-1.02577	0.0221135	Down	Slc1a7	-1.93452	0.00788755	Down	Hnrnpc	0.327409	0.00170272	No_diff	Ly6c1	-0.913546	0.027978	No_diff
Grip1	0.460646	0.0262861	No_diff	Wbp1l	-0.75525	0.00725217	No_diff	Nbl1	1.14801	0.0537995	No_diff	Podn	-0.651283	0.000265812	No_diff	LOC118567462	-1.69541	0.0221525	Down	Acss3	-1.55513	0.0078951	Down	ATP6	-0.659759	0.00170566	No_diff	Tex33	-0.156116	0.0281376	No_diff
Gm18235	1.95759	0.0263301	Up	Rpl10a-ps1	0.88221	0.00726605	No_diff	LOC118567893	-3.33469	0.053849	No_diff	mt-Rnr1	0.850086	0.000266793	No_diff	Gm40109	-4.35616	0.02221	Down	Begain	-1.59154	0.00803294	Down	Ythdf3	-0.449974	0.00171262	No_diff	Gm11690	-0.263979	0.0282274	No_diff
Pus7l	-1.69605	0.0263354	Down	Zc3h11a	0.75578	0.00730012	No_diff	Kif5c	4.24013	0.0538799	No_diff	Ston1	0.863932	0.000268224	No_diff	Gm16525	-1.09681	0.0223358	Down	Zbed5	-1.37618	0.00806634	Down	4833420G17Rik	-0.400628	0.00176407	No_diff	Itih2	0.641573	0.0282456	No_diff
Cc2d1b	-0.395379	0.0263375	No_diff	Kdelr2	-0.890338	0.00734951	No_diff	Hspb1	1.48244	0.0539199	No_diff	Trak1	-0.585705	0.000269021	No_diff	Sfrp5	-1.17888	0.0224238	Down	Cacnb3	-1.03887	0.00806879	Down	Vwa8	-0.573494	0.00177795	No_diff	Telo2	0.573494	0.0282469	No_diff
Mettl27	-1.01259	0.0263565	Down	Rreb1	-0.904301	0.0073802	No_diff	Fzd2	2.05521	0.054065	No_diff	Fbln7	0.921686	0.000270988	No_diff	1700019G24Rik	-3.76761	0.0224389	Down	Gm46914	-2.82076	0.00814475	Down	Bcl11a	0.388866	0.0017972	No_diff	BC106175	-0.159456	0.0284411	No_diff
Parp1	-0.470552	0.0263612	No_diff	Sltm	0.94061	0.0075223	No_diff	LOC115487153	-3.27392	0.0540772	No_diff	Zbtb40	0.737341	0.000273073	No_diff	LOC118568011	-1.08907	0.022625	Down	Grhl1	-1.35129	0.00818415	Down	Armc9	0.629673	0.00180296	No_diff	Gsta4	0.458768	0.0285384	No_diff
Gm17171	0.949336	0.0264115	No_diff	Tnrc6c	0.94514	0.0075688	No_diff	Nr3c2	-1.42672	0.0541731	No_diff	Rab34	-0.669072	0.000274045	No_diff	1700064M15Rik	-2.01491	0.0229407	Down	Hba-a2	-2.71131	0.00819009	Down	Slc16a6	0.440893	0.0018351	No_diff	1700025H01Rik	-0.371522	0.0286991	No_diff
Sdhaf1	-0.619969	0.0264488	No_diff	Nme2	0.761223	0.00774362	No_diff	Prodh	-1.42152	0.0542404	No_diff	Mkks	0.701841	0.000274055	No_diff	Gm5525	-4.34059	0.0230001	Down	Ahi1	-1.10571	0.00827897	Down	Msc	0.583909	0.00185742	No_diff	Hsp90b1	0.161935	0.0288569	No_diff
Impa2	-1.22411	0.0264565	Down	Rps15	0.894456	0.00777029	No_diff	Slc25a47	-2.53535	0.0543024	No_diff	Kank4	0.972962	0.000276212	No_diff	Gm9625	-1.46038	0.0234617	Down	Mylk2	-2.24355	0.00828282	Down	Zfp945	-0.559643	0.00186421	No_diff	Adam26b	-0.331422	0.0289271	No_diff
Traf3ip2	-1.07795	0.026495	Down	Pank1	0.760159	0.00777471	No_diff	Gpx1	-0.909185	0.0543107	No_diff	Dgka	-0.761255	0.00028269	No_diff	Polr2k	-1.44479	0.0234691	Down	Rufy4	-1.43401	0.00830602	Down	Lpin2	-0.397621	0.00186952	No_diff	Cgn	0.282874	0.0291167	No_diff
Fzd3	0.329099	0.0265965	No_diff	Shpk	-0.977267	0.00802649	No_diff	Gm11946	3.71476	0.054438	No_diff	Oxld1	-0.791066	0.000286613	No_diff	Slc23a4	-1.89638	0.0235305	Down	Aprt	-1.02859	0.00835142	Down	Abhd17a	0.398036	0.00187331	No_diff	Wdr77	0.20721	0.0293237	No_diff
Gm46171	1.54438	0.0266403	Up	Pfdn5	0.978222	0.00805316	No_diff	F9	-3.62948	0.0545138	No_diff	Olfml3	0.646227	0.000295813	No_diff	Tesc	-1.81344	0.0235965	Down	Ifi207	-1.08577	0.00843014	Down	Msh3	-0.516707	0.00187786	No_diff	Tbx2	-0.800037	0.0294389	No_diff
Asph	-0.317988	0.0266898	No_diff	Brd2	0.839547	0.00806939	No_diff	2810408I11Rik	-3.44715	0.054555	No_diff	Slc27a1	-0.739257	0.000297596	No_diff	Ell3	-1.10073	0.0240078	Down	Chst4	-1.92706	0.00846873	Down	Rbm26	-0.341234	0.00188673	No_diff	Brsk2	-0.270016	0.0296052	No_diff
Gm49208	-3.61621	0.0267082	Down	Pbrm1	0.719872	0.00808072	No_diff	Gm15541	2.4875	0.0546786	No_diff	Fam228b	-0.936607	0.000299246	No_diff	Gm36649	-1.02642	0.024333	Down	Prrg2	-1.03568	0.00855502	Down	Gdf11	0.553684	0.00192548	No_diff	Gnai3	0.210713	0.0296312	No_diff
Lrrcc1	-0.797854	0.0267395	No_diff	Cmtm6	0.8329	0.0080908	No_diff	Gm52229	1.55794	0.0546809	No_diff	Gys1	-0.700678	0.000300438	No_diff	Gm30091	-1.37741	0.0243815	Down	Dennd2d	-1.34848	0.00862224	Down	Emg1	0.459357	0.00192934	No_diff	Cfap100	-0.206491	0.0297732	No_diff
Cyld	0.276107	0.0267637	No_diff	Wdr82	-0.971793	0.00820095	No_diff	Kif3c	4.17859	0.0548876	No_diff	Mogat2	-0.993984	0.00030901	No_diff	Gm7697	-1.16727	0.0244372	Down	LOC118567873	-4.70536	0.00871258	Down	Nsun5	0.565706	0.00193573	No_diff	Ndufa12	-0.203161	0.0297791	No_diff
Gskip	0.508524	0.0268937	No_diff	Adamts7	0.988694	0.00820504	No_diff	Mterf1b	2.75243	0.0549403	No_diff	Hlf	-0.655039	0.000310315	No_diff	Gm30188	-1.73169	0.0244715	Down	Cpne7	-1.49679	0.00873615	Down	Cct4	0.370166	0.0019481	No_diff	Cxxc1	0.216879	0.029784	No_diff
Wdr92	-1.07454	0.0269142	Down	Tnrc6a	0.764663	0.00821402	No_diff	Serpine2	2.80215	0.0554516	No_diff	Chic1	0.690538	0.00031119	No_diff	Reg3a	-4.28539	0.0245583	Down	1700001J03Rik	-1.21283	0.00876221	Down	H2bc21	0.56577	0.00194881	No_diff	Bloc1s5	0.332453	0.0298071	No_diff
Mrtfb	0.273472	0.0269366	No_diff	Aff4	-0.998617	0.00828727	No_diff	Miat	4.39438	0.0555249	No_diff	Acaa1a	-0.813678	0.000315694	No_diff	Pole	-1.17231	0.0245612	Down	Gm4876	-1.83147	0.00879638	Down	Penk	-0.93784	0.00195591	No_diff	Smkr-ps	-0.206414	0.0301276	No_diff
Ywhag	0.229342	0.0269503	No_diff	Tbx3	-0.823233	0.00829105	No_diff	Sec23a	-1.1443	0.0557486	No_diff	Slc41a1	-0.647907	0.000318313	No_diff	Gm20389	-1.84158	0.0247176	Down	Gm22043	-2.5693	0.00886291	Down	AU020206	-0.356733	0.00198798	No_diff	Capza2	0.271616	0.0301591	No_diff
Wls	-0.600176	0.0269707	No_diff	Nrn1	-0.823028	0.00834183	No_diff	Slc25a28	-1.49091	0.0559703	No_diff	Hnrnpc	0.578397	0.000334707	No_diff	Rag1	-3.92066	0.024943	Down	Mndal	-1.08186	0.00890782	Down	Ankrd26	-0.539537	0.00199724	No_diff	Trim2	-0.941464	0.0304451	No_diff
Dhodh	-0.724038	0.0270528	No_diff	Aox1	0.828128	0.00841107	No_diff	Prr13	-0.867911	0.0559961	No_diff	Tcf25	-0.566133	0.000338248	No_diff	Dusp27	-1.54718	0.0249661	Down	Gm34746	-1.33949	0.00892435	Down	Ywhag	0.365278	0.00204847	No_diff	Ccdc27	-0.206319	0.0304578	No_diff
Spock2	0.258582	0.0270814	No_diff	Bptf	0.82089	0.00869936	No_diff	Flt3l	2.15326	0.0564378	No_diff	Dnaja4	0.603625	0.000340058	No_diff	4930445E18Rik	-1.79813	0.0250527	Down	1700020L24Rik	-1.24999	0.00895329	Down	St3gal1	0.382026	0.00206173	No_diff	4932415M13Rik	-0.259502	0.0304953	No_diff
Gm39017	0.719657	0.0271328	No_diff	Naprt	-0.97344	0.0087578	No_diff	Fendrr	1.99738	0.0565291	No_diff	Gm10845	0.864575	0.000340251	No_diff	Fgf16	-1.66816	0.0253363	Down	Cox5b-ps	-1.14035	0.00903708	Down	Ppp1r9b	0.414897	0.00206573	No_diff	Prpf8	0.17307	0.0305378	No_diff
Golga7	-0.327093	0.0271741	No_diff	Eng	-0.886577	0.00882894	No_diff	Defa24	1.04512	0.0565501	No_diff	Mtor	-0.583021	0.000341794	No_diff	Gm3331	-3.70986	0.0259157	Down	Asprv1	-3.32622	0.00913529	Down	Rabgap1l	-0.370294	0.00209724	No_diff	Arpp19	0.278974	0.0307692	No_diff
Tnni1	-1.32034	0.0271937	Down	Paics	-0.739714	0.00893027	No_diff	Tbcel	-1.15038	0.0565899	No_diff	Hspb1	0.951311	0.000342525	No_diff	Ppfia3	-1.00399	0.0260802	Down	Atxn7l2	-1.01957	0.00925852	Down	Rgs19	0.332432	0.00210718	No_diff	Ndst1	0.281937	0.030946	No_diff
ND3	0.24659	0.0272219	No_diff	Ugt2b5	0.65694	0.00897714	No_diff	Fads6	-2.26024	0.0566018	No_diff	Aldh3b1	-0.926548	0.000342692	No_diff	Gtsf1l	-1.78833	0.0261244	Down	Gm8482	-4.32499	0.00927538	Down	Zhx2	0.403883	0.00213762	No_diff	Gm6756	-0.757273	0.0310304	No_diff
Gm8337	2.19648	0.0273341	Up	Uba52	0.794531	0.00911455	No_diff	Dhrs11	-0.952996	0.0566326	No_diff	Acaa2	-0.931481	0.000345628	No_diff	Gm36798	-2.18393	0.0261939	Down	Gm42289	-2.75508	0.00930018	Down	Cct5	0.362702	0.00215272	No_diff	1700034J05Rik	-0.177389	0.0310687	No_diff
Plekhg5	-0.342621	0.0273389	No_diff	Kdm5a	0.941817	0.00919515	No_diff	Scin	-1.24857	0.0567438	No_diff	Vcl	0.566709	0.000348498	No_diff	1700003D09Rik	-2.89139	0.0264088	Down	Mvb12a	-1.08997	0.0093176	Down	Gpr18	0.366648	0.00216384	No_diff	Gps1	0.247017	0.0311172	No_diff
LOC118568324	1.11642	0.0274473	Up	Nab1	0.794624	0.0094595	No_diff	Gm41696	-2.66083	0.0567551	No_diff	Angptl7	-0.940007	0.00034949	No_diff	Smco1	-2.72203	0.0264129	Down	6720483E21Rik	-4.18977	0.00934218	Down	Itpkb	0.31928	0.0021781	No_diff	Morc2a	0.182963	0.0312426	No_diff
St7	0.718552	0.0274634	No_diff	Wdr26	0.703449	0.0095252	No_diff	Pnmal2	2.64072	0.0567838	No_diff	Irf8	-0.81929	0.000358557	No_diff	Vat1l	-2.40347	0.0265835	Down	Gm22513	-3.1084	0.00935861	Down	Cct8	0.334004	0.00219582	No_diff	Jcad	0.150138	0.0313308	No_diff
Dlx1	-0.713394	0.0274996	No_diff	Usf2	0.849005	0.00954274	No_diff	Atp8b2	2.72028	0.0567939	No_diff	Zfp442	0.898048	0.000361591	No_diff	Capn8	-1.29085	0.0267851	Down	Gm13423	-1.81035	0.00939451	Down	Ears2	0.598045	0.00221086	No_diff	Slc25a34	0.669624	0.0313358	No_diff
Nrbp2	-0.286006	0.0276194	No_diff	Rtf1	0.968634	0.00957958	No_diff	Col5a3	2.45055	0.0568017	No_diff	Ifi203	0.809505	0.000367871	No_diff	Mdrl	-1.54969	0.0269842	Down	Hdc	-1.24021	0.00950898	Down	St13	0.407974	0.00225998	No_diff	Vstm4	0.388553	0.0313395	No_diff
Celf5	0.256095	0.0277279	No_diff	Uso1	-0.904566	0.00958939	No_diff	Ugt1a6b	-3.45144	0.0568338	No_diff	Tcim	0.740015	0.000368696	No_diff	Gm51444	-2.56203	0.027005	Down	Robo4	-1.18663	0.00954021	Down	Jun	0.594031	0.00226312	No_diff	Plpp1	0.191191	0.0315435	No_diff
Gba2	-0.34756	0.0277537	No_diff	Apoc1	0.655403	0.0096252	No_diff	Ttll7	3.67068	0.0569105	No_diff	Limd2	-0.692118	0.000370993	No_diff	Hmx3	-4.25991	0.0270524	Down	Prkag2os1	-2.0211	0.00954755	Down	Gtpbp6	0.513707	0.00229423	No_diff	Ttc39a	-0.200059	0.0316115	No_diff
Btg1	-0.499798	0.0277584	No_diff	Pdgfa	0.966096	0.00978854	No_diff	Lta	2.55404	0.056949	No_diff	Ap5b1	-0.888145	0.000376692	No_diff	Gm33527	-4.25991	0.0270524	Down	Slc6a1	-4.78793	0.00954877	Down	Clec4a1	0.735506	0.00230086	No_diff	Hps3	0.492822	0.0316997	No_diff
Mbip	-0.855953	0.0278666	No_diff	Slc35d1	0.917082	0.00996318	No_diff	Gpaa1	-1.33122	0.0569658	No_diff	LOC118567621	-0.658527	0.000378125	No_diff	Ncmap	-1.06457	0.0270991	Down	Mroh7	-1.52017	0.00957032	Down	4632428C04Rik	0.913042	0.00231259	No_diff	Arhgap32	0.257358	0.0317206	No_diff
Rad1	1.00723	0.0278793	Up	Use1	0.934867	0.0100489	No_diff	Nlgn4l	1.73345	0.0570014	No_diff	Thnsl2	-0.603719	0.000379791	No_diff	Gm41025	-1.1032	0.0271625	Down	Cenpe	-2.33769	0.00957379	Down	Parp10	0.388324	0.00236279	No_diff	Nrm	-0.210605	0.0317737	No_diff
Nudt8	-1.05942	0.0278842	Down	Itpr2	0.855974	0.0101119	No_diff	Dynlt1b	-1.71772	0.0571058	No_diff	Accs	-0.833574	0.000381319	No_diff	5730419F03Rik	-3.18891	0.0276639	Down	2410018L13Rik	-3.20016	0.00960566	Down	Snx3	0.466565	0.00236599	No_diff	Srr	-0.237684	0.0317772	No_diff
Atxn1	0.32232	0.0279065	No_diff	Baat	-0.78697	0.0102289	No_diff	Gm6284	2.57875	0.05716	No_diff	Mafk	-0.629473	0.000384298	No_diff	Gm41696	-1.7366	0.0276727	Down	Atad5	-1.20383	0.00982396	Down	BC035044	0.420235	0.00241107	No_diff	Tjp2	-0.283217	0.0318687	No_diff
Cacna1a	0.290822	0.0280096	No_diff	Sh3bp5	0.845962	0.0103092	No_diff	Cldn23	1.50196	0.0572612	No_diff	Acly	0.683347	0.000387514	No_diff	Gm17597	-1.39273	0.0277001	Down	Gm38782	-2.03126	0.0098242	Down	Arid3b	0.371205	0.00241297	No_diff	Hba-a1	0.917177	0.03188	No_diff
Arl6ip4	-0.333533	0.0280519	No_diff	Carmil1	-0.963824	0.0103403	No_diff	Muc6	-3.00261	0.0573589	No_diff	Magt1	0.61103	0.000393735	No_diff	Gm40453	-1.75141	0.0278935	Down	Nphp4	-1.60071	0.010027	Down	Psmd11	0.402937	0.00242253	No_diff	Asb15	-0.272545	0.0320026	No_diff
Kctd16	0.285623	0.0280698	No_diff	Shc1	-0.945991	0.0104043	No_diff	Cd300lg	-1.48086	0.0574567	No_diff	Cyp4f13	-0.722412	0.000398151	No_diff	Gm7237	-1.29651	0.0281929	Down	Enkur	-1.77242	0.0100547	Down	Actb	0.380716	0.0024559	No_diff	Rragb	0.407762	0.0320502	No_diff
Fndc3b	0.769804	0.0280799	No_diff	Cdc42ep4	-0.979806	0.0105495	No_diff	Slc38a1	1.4853	0.0576654	No_diff	Cxcl10	-0.903827	0.000401166	No_diff	Gm51673	-1.47018	0.0282408	Down	Rbp7	-1.05619	0.0101253	Down	Glipr1	0.502463	0.00246571	No_diff	Trpc4ap	0.201721	0.0320546	No_diff
Gm6252	-1.95537	0.0281365	Down	Kng1	0.584271	0.0105801	No_diff	Arap2	-1.56153	0.0577234	No_diff	Ccnd3	-0.515363	0.0004031	No_diff	Gm6038	-4.45572	0.0282685	Down	5031434O11Rik	-1.22069	0.0101406	Down	Mgst2	-0.646702	0.00248438	No_diff	1810055G02Rik	-0.163491	0.0321744	No_diff
Hmgb3	-0.594133	0.0282174	No_diff	Eif2b4	0.894274	0.0106264	No_diff	Optc	1.77846	0.0577273	No_diff	Abca9	0.782375	0.000406272	No_diff	Gm40237	-1.24985	0.0283304	Down	Gm46290	-1.7394	0.0101712	Down	Lpl	0.62094	0.00249055	No_diff	Gm6117	-0.360804	0.0322558	No_diff
Gm31953	0.488948	0.028227	No_diff	Slc1a2	-0.761035	0.010659	No_diff	Dgkb	2.78598	0.0577382	No_diff	Nabp1	0.836394	0.000406833	No_diff	Nos1ap	-1.28043	0.0286319	Down	Cercam	-1.02186	0.010214	Down	E130307A14Rik	-0.575341	0.00251074	No_diff	H2-DMa	-0.308402	0.0322782	No_diff
Zbtb7a	0.237113	0.0282693	No_diff	Rnase4	-0.687866	0.0106713	No_diff	Atp5j2	-1.10354	0.0578219	No_diff	Slc16a6	0.7433	0.000407849	No_diff	Gm10741	-1.66345	0.028688	Down	Chka	-1.18869	0.0102284	Down	Itga10	0.83149	0.00258423	No_diff	Proca1	-0.165143	0.032417	No_diff
Rpl29	-0.271432	0.0282796	No_diff	Pgls	0.948985	0.0109619	No_diff	Cd19	1.53108	0.0579673	No_diff	Pnrc1	0.712155	0.000411918	No_diff	Gm45623	-1.46406	0.028795	Down	Snora75	-3.31599	0.0103211	Down	Synpo2	-0.572046	0.0026153	No_diff	Usp22	0.296118	0.0325136	No_diff
4933407L21Rik	-1.80687	0.0283212	Down	Ggnbp2	0.759022	0.0109795	No_diff	Slc19a2	-2.07997	0.0580287	No_diff	Rabep2	-0.685985	0.000414708	No_diff	Pthlh	-1.04223	0.0289775	Down	Taf1b	-1.12911	0.0105125	Down	Lima1	-0.559034	0.00263322	No_diff	Gm21115	-0.540139	0.0325138	No_diff
Krt18	-2.33272	0.028382	Down	Paox	0.87437	0.0111773	No_diff	Akr1c14	-1.63659	0.0580706	No_diff	Bmp4	-0.565133	0.000415899	No_diff	Tgm7	-2.48778	0.0289985	Down	Rasd2	-1.03558	0.0105138	Down	Ppp6r1	0.317153	0.00263821	No_diff	Npr1	0.267265	0.0325668	No_diff
Wipf2	0.300159	0.0284448	No_diff	Hykk	-0.954189	0.0112102	No_diff	Tsc22d1	0.936791	0.0581309	No_diff	Suox	-0.730547	0.000420987	No_diff	Gprin2	-1.18754	0.0291465	Down	Muc16	-2.28092	0.0106666	Down	Ginm1	-0.472215	0.00265504	No_diff	LOC118568792	-0.723463	0.0326546	No_diff
Apoa5	-2.7902	0.0285588	Down	Inca1	0.977421	0.0112371	No_diff	Gm40453	-5.1762	0.0581715	No_diff	3300002I08Rik	0.793431	0.000422127	No_diff	Chd5	-1.048	0.0300399	Down	Aqp4	-1.22043	0.0107675	Down	Sdc4	0.377767	0.00267525	No_diff	LOC108167340	-0.33799	0.0326554	No_diff
LOC118567330	0.532185	0.0285892	No_diff	Taf3	0.998116	0.0113604	No_diff	Ggt1	-1.0914	0.0581804	No_diff	Serpinb9	0.686179	0.00042407	No_diff	Gm39813	-4.60604	0.0303518	Down	Gm33770	-1.18694	0.0108112	Down	Abi3	0.383857	0.00269216	No_diff	Adamts15	0.965316	0.0328518	No_diff
Dchs1	-0.506265	0.0286142	No_diff	Nop56	0.930139	0.0113676	No_diff	Lnx1	-2.36773	0.0583298	No_diff	Cacybp	0.884395	0.000425128	No_diff	Gm35887	-1.57386	0.0305547	Down	Rpusd3	-1.24785	0.0109011	Down	Dpt	0.492771	0.00270473	No_diff	Sulf1	0.385918	0.0329546	No_diff
Robo1	0.470318	0.0288189	No_diff	Ppdpf	0.895503	0.0113839	No_diff	Ablim2	3.33858	0.0585326	No_diff	Mapk12	-0.787842	0.000425752	No_diff	Sh2d6	-2.69052	0.0305883	Down	Gm5790	-1.28382	0.010985	Down	D2hgdh	0.457591	0.00274346	No_diff	Malat1	-0.187041	0.0331257	No_diff
LOC118568596	0.680187	0.0288219	No_diff	Ppp1r3b	-0.694011	0.0115418	No_diff	Nrxn1	3.58173	0.0586877	No_diff	Jchain	0.86358	0.000428251	No_diff	Twist1	-1.6495	0.0305919	Down	Oas1g	-1.64326	0.0111131	Down	Krt80	0.799061	0.00275928	No_diff	Akap13	0.26019	0.0332145	No_diff
Uhrf1	-3.21818	0.0288613	Down	Fbrsl1	-0.875688	0.0115474	No_diff	Rab6b	2.16297	0.0587225	No_diff	Eml5	-0.670888	0.000434391	No_diff	Gm35607	-2.31224	0.0309077	Down	Ptgr1	-1.40974	0.0111376	Down	Ocel1	0.562102	0.00277	No_diff	Igk	-0.172522	0.03322	No_diff
Rpap2	-0.804097	0.0288999	No_diff	F11	0.947318	0.0116472	No_diff	Pipox	-1.90996	0.0587767	No_diff	Gm15860	0.903268	0.000435301	No_diff	Gm17971	-1.08523	0.0311153	Down	Renbp	-1.27421	0.0112077	Down	Mamdc4	0.839626	0.00280351	No_diff	Gm33228	-0.412393	0.0333094	No_diff
Ptpn7	1.66718	0.0289786	Up	Pdpk1	0.855502	0.0116514	No_diff	Atp1a2	-0.998751	0.0588393	No_diff	Ackr3	0.843209	0.000436589	No_diff	Rdh9	-1.57957	0.0312686	Down	Zfp57	-1.141	0.0112252	Down	Slc27a3	0.785582	0.00280491	No_diff	Stra8	0.532861	0.0333177	No_diff
Rps27	-1.2784	0.0290974	Down	Atp5g1	0.853518	0.0116995	No_diff	Stard4	-1.18669	0.0588542	No_diff	P3h2	-0.523003	0.000442264	No_diff	Lpcat2b	-1.20535	0.0313185	Down	Mobp	-4.13596	0.0112264	Down	Ncapg2	-0.618984	0.00280749	No_diff	Shcbp1	-0.245422	0.0334457	No_diff
Akap17a	0.292535	0.0291091	No_diff	LOC118568359	0.94518	0.0117276	No_diff	Obscn	-2.72568	0.0588826	No_diff	Arrdc3	0.860648	0.000444117	No_diff	Asic3	-1.65252	0.0315384	Down	P2rx1	-2.49484	0.0113039	Down	Prpf8	0.295399	0.00281533	No_diff	Gm18669	-0.355685	0.0335464	No_diff
Tiparp	-0.951013	0.029187	No_diff	Ndufb10	0.935682	0.0117734	No_diff	Cyp4a12b	-3.9218	0.0589085	No_diff	Dock4	0.763244	0.000452266	No_diff	Gm38845	-3.61753	0.0317494	Down	Smg9	-1.02344	0.0113197	Down	Slc1a5	0.391985	0.00281595	No_diff	Kdsr	-0.546746	0.0337076	No_diff
Fam117a	-0.913842	0.0291873	No_diff	Gucd1	-0.953196	0.0118744	No_diff	Cfhr1	-3.9218	0.0589085	No_diff	Pi16	0.93798	0.000453515	No_diff	Clca3b	-4.55283	0.0318663	Down	Gm14276	-1.9362	0.0113355	Down	Slc5a3	0.688048	0.00282223	No_diff	Prkcz2	-0.875634	0.0337495	No_diff
Ggnbp2	-0.335187	0.0292838	No_diff	Reep6	0.614031	0.0119914	No_diff	Gm24497	-3.9218	0.0589085	No_diff	Eva1b	-0.644743	0.0004543	No_diff	Ppp1r2-ps5	-1.6942	0.0319025	Down	Gm14165	-4.56051	0.0113361	Down	Prf1	0.59919	0.00282441	No_diff	Trim25	0.354623	0.0339164	No_diff
Agpat1	0.273472	0.0293051	No_diff	H2-K1	0.615217	0.0120163	No_diff	Nap1l5	3.11832	0.0589667	No_diff	Dkk2	0.733446	0.000457768	No_diff	4933427G23Rik	-1.39995	0.0319513	Down	Mdfi	-1.36738	0.0113579	Down	Txnl4a	0.516062	0.00284697	No_diff	Mmp11	0.665008	0.0340425	No_diff
Lrrc74b	-1.92695	0.0293074	Down	C130074G19Rik	0.809263	0.0120571	No_diff	Iqgap2	-0.895543	0.0590026	No_diff	Tmem9	-0.595303	0.000466308	No_diff	Gm46386	-2.26438	0.0319665	Down	Dgka	-1.07296	0.0115607	Down	Gm19765	-0.730989	0.00290093	No_diff	Nagpa	0.492237	0.0341136	No_diff
Gm26559	-3.18857	0.02969	Down	Serinc1	-0.907972	0.0120978	No_diff	Penk	2.34159	0.0590564	No_diff	Ccdc85b	-0.625532	0.000467622	No_diff	Cldnd2	-2.4118	0.0319824	Down	LOC118567871	-2.02106	0.0116178	Down	Lpcat1	0.372858	0.00292299	No_diff	Muc4	-0.272875	0.034118	No_diff
C1qc	0.396297	0.0296964	No_diff	Tlcd4	-0.953154	0.0121674	No_diff	Myo7b	-1.06628	0.0591585	No_diff	H2bc21	0.8102	0.000467642	No_diff	4930520O04Rik	-1.09357	0.0321037	Down	Ces1e	-1.63598	0.011719	Down	Cd74	0.420502	0.00295734	No_diff	Ykt6	0.20658	0.0343702	No_diff
Gm35835	0.702309	0.0297973	No_diff	Slc25a39	0.716316	0.0121754	No_diff	Zc3h8	4.10654	0.0592732	No_diff	Tmem174	-0.503399	0.000472313	No_diff	LOC108167736	-1.29432	0.0321146	Down	Gm7153	-1.49103	0.0117712	Down	Elavl1	0.346867	0.00298177	No_diff	AU015836	0.230564	0.0344527	No_diff
C1qbp	-0.481752	0.0299366	No_diff	C4b	0.720341	0.0122015	No_diff	Gm51915	1.75071	0.059466	No_diff	Veph1	0.52264	0.00047516	No_diff	Gm40814	-1.36596	0.0321526	Down	Hoga1	-1.57177	0.0117742	Down	Fam120a	-0.276981	0.00299739	No_diff	Spata31	-0.173774	0.0344792	No_diff
Gm25395	0.92912	0.0299421	No_diff	Lats1	-0.989888	0.0122573	No_diff	Hap1	1.81721	0.0594912	No_diff	Pnpo	-0.565334	0.000478638	No_diff	Gm33636	-1.08872	0.0321563	Down	Als2cl	-1.17568	0.0120446	Down	Sh2b3	0.335092	0.00300105	No_diff	Cyp4a30-ps	-0.463804	0.0345339	No_diff
Gm51744	0.647589	0.0301	No_diff	Cyp2d22	-0.688749	0.0123053	No_diff	Sdha	-0.992138	0.059496	No_diff	Tmem132a	0.717995	0.000486716	No_diff	Fzd10	-2.83919	0.0324794	Down	Gm17823	-2.40913	0.0121034	Down	Mgll	-0.76516	0.00302097	No_diff	LOC118568062	0.601379	0.034676	No_diff
Uprt	0.750353	0.0301055	No_diff	Als2cl	-0.848369	0.0124608	No_diff	Itih4	-4.03959	0.0595715	No_diff	Met	0.68032	0.000490297	No_diff	Ralyl	-1.3876	0.0325859	Down	Def6	-1.01184	0.0121642	Down	Zgpat	0.469914	0.00309493	No_diff	Fam102b	0.543548	0.034803	No_diff
LOC118567965	0.340205	0.030147	No_diff	Arid5b	-0.787121	0.0124865	No_diff	Asb2	1.3227	0.0596136	No_diff	Mcrip2	-0.683648	0.000492089	No_diff	Car11	-1.13553	0.0326621	Down	Eva1c	-1.42714	0.0123208	Down	Smg7	0.299499	0.00309937	No_diff	1700007E05Rik	-0.309871	0.0348526	No_diff
A930017K11Rik	-2.75208	0.0302473	Down	Sec24d	-0.818181	0.012608	No_diff	Rhoj	1.35613	0.0597567	No_diff	Rhob	0.600898	0.000493757	No_diff	Gsto1	-1.05836	0.0328392	Down	1700093K21Rik	-4.11155	0.0123495	Down	Cecr2	-0.725042	0.00313955	No_diff	Srsf6	0.175274	0.034859	No_diff
Smim19	-0.611483	0.0303121	No_diff	Arid4a	0.813266	0.0127098	No_diff	Scd2	1.16009	0.0599494	No_diff	Sox4	0.914719	0.0004951	No_diff	Gm52127	-1.94688	0.032863	Down	Mir703	-1.79634	0.0123898	Down	Ap4b1	-0.355959	0.00315912	No_diff	Rbm14	-0.205063	0.034886	No_diff
Prkcg	0.249453	0.0303532	No_diff	Fam133b	0.926071	0.012756	No_diff	Sfn	1.10052	0.0600586	No_diff	Coq10b	-0.740125	0.000515223	No_diff	Apol9b	-1.0258	0.0330243	Down	Ifi203-ps	-1.09657	0.0124146	Down	Rasgrp2	0.356853	0.00318423	No_diff	Rnf4	0.18748	0.0349509	No_diff
Rab8b	0.487459	0.030515	No_diff	Lgals4	-0.896849	0.0127642	No_diff	Tnfrsf12a	3.89568	0.0602841	No_diff	Olfm4	-0.775032	0.000519537	No_diff	Gm39424	-3.61624	0.0334696	Down	Mirg	-1.84348	0.0125423	Down	Mir3064	0.52183	0.00321579	No_diff	Osbpl11	0.232888	0.0349515	No_diff
Psmc6	-0.63302	0.0305517	No_diff	Phf12	-0.862656	0.0127851	No_diff	Slc1a5	1.14227	0.0603612	No_diff	Ccl28	0.964595	0.000520208	No_diff	Supt3	-1.0621	0.0338561	Down	Crip1	-1.02839	0.0126774	Down	Tmem19	-0.362539	0.00324831	No_diff	Espn	0.166738	0.0349535	No_diff
Trpc6	0.811568	0.0307793	No_diff	Akr1c14	-0.797089	0.0128263	No_diff	Vcl	1.40823	0.0603915	No_diff	Nmrk1	-0.571456	0.000527518	No_diff	Alx1	-1.09383	0.0339312	Down	B4galt4	-1.07425	0.0126897	Down	Ifi27	0.446397	0.00330228	No_diff	Mapre1	0.179951	0.0350429	No_diff
Fkrp	-0.416115	0.031029	No_diff	Ndufb8	0.872987	0.0129474	No_diff	Nav3	2.19331	0.0605261	No_diff	Degs2	-0.881326	0.000550334	No_diff	4921504E06Rik	-2.46026	0.0339438	Down	Stxbp2	-1.22179	0.012715	Down	Abcc5	0.468181	0.00330802	No_diff	Zfp169	-0.196231	0.0350833	No_diff
Kctd4	0.705607	0.0311024	No_diff	Cyp4a10	-0.861864	0.0129835	No_diff	Slc16a9	-2.43564	0.0605613	No_diff	4930402H24Rik	0.531823	0.00055111	No_diff	Gm52599	-1.56952	0.034178	Down	Gm31588	-1.15447	0.0129238	Down	Mertk	-0.529589	0.00333829	No_diff	Zbtb49	0.284134	0.0350834	No_diff
Shisa7	0.226693	0.0311412	No_diff	Ubqln1	-0.882254	0.0130186	No_diff	Sspn	1.71039	0.0605653	No_diff	Flna	0.584714	0.0005563	No_diff	4930511E03Rik	-2.6824	0.0342246	Down	Pidd1	-1.34348	0.0129331	Down	Sin3b	0.431908	0.00335201	No_diff	Gm41278	-0.540798	0.0351141	No_diff
Adam4	1.73475	0.0311954	Up	Cyp2a12	0.813108	0.013048	No_diff	Mapk4	2.62215	0.0607469	No_diff	Cpt2	-0.734348	0.0005565	No_diff	Mfsd13b	-1.32002	0.0342779	Down	Gvin-ps1	-1.77239	0.0130364	Down	Slc40a1	-0.636604	0.00337284	No_diff	Zfp160	0.490016	0.0351584	No_diff
Avpi1	-0.576391	0.031249	No_diff	Hdlbp	-0.752205	0.013159	No_diff	Rida	-2.25385	0.0609839	No_diff	Gpr155	0.667202	0.00056271	No_diff	Nkx6-1	-3.65109	0.0346586	Down	Gm1673	-2.70944	0.0130519	Down	Il16	0.336079	0.00337661	No_diff	4930439A04Rik	-0.312805	0.0351858	No_diff
Dnpep	-0.805999	0.0312633	No_diff	Capn2	0.976153	0.0131777	No_diff	Nrbp2	1.85176	0.0610065	No_diff	Naga	-0.547521	0.000568559	No_diff	Pacsin1	-1.36294	0.0348939	Down	Mtfr2	-1.70389	0.013059	Down	Nagpa	0.537719	0.00340716	No_diff	Pp2d1	-0.19234	0.0354306	No_diff
Tcn2	-0.736175	0.0312848	No_diff	Bhmt2	-0.738955	0.0131998	No_diff	Gm24407	-1.76505	0.0610332	No_diff	Nrip1	0.734098	0.000571232	No_diff	Angptl7	-1.99791	0.0351092	Down	Rpl36-ps2	-2.83568	0.013119	Down	Zbtb7b	0.407779	0.00342028	No_diff	Gm18783	-0.577317	0.0355422	No_diff
Gm5848	1.6418	0.0313339	Up	Prkar2a	0.740037	0.0132017	No_diff	Vgf	3.62927	0.0612038	No_diff	Slc13a1	-0.76409	0.000573247	No_diff	Clca2	-2.74403	0.0352778	Down	Zfp566	-1.27707	0.0131343	Down	Nfkbie	0.339228	0.00347263	No_diff	Odf3	-0.184056	0.0355903	No_diff
Ube2i	-0.357315	0.0314139	No_diff	Ppp1r3c	0.884892	0.0132739	No_diff	Gm40841	1.96917	0.0614274	No_diff	Psip1	0.824443	0.000575112	No_diff	Cd5l	-3.07118	0.0355147	Down	Pls1	-2.36076	0.0131846	Down	Cd3e	0.464445	0.00348426	No_diff	1700113H08Rik	-0.159831	0.0356432	No_diff
Traip	-0.475025	0.0315727	No_diff	Acad11	-0.792554	0.0132808	No_diff	Arhgef9	2.41675	0.0619127	No_diff	Il13ra1	0.795335	0.000581096	No_diff	Scg5	-1.07354	0.0357045	Down	Mas1	-1.16541	0.0132044	Down	Kcne4	-0.918122	0.00355149	No_diff	Cfap58	-0.216466	0.035645	No_diff
Adck2	-0.680487	0.0316182	No_diff	Ythdf2	0.849562	0.0135292	No_diff	Cyria	2.50927	0.0621097	No_diff	Nlrx1	-0.733195	0.000585073	No_diff	Pde1c	-1.05747	0.0357471	Down	Nlrp1b	-1.14839	0.0135712	Down	Rassf7	-0.650576	0.00355246	No_diff	Jrk	0.247796	0.0357202	No_diff
Phex	2.10951	0.0316521	Up	Cep170b	-0.954829	0.0135459	No_diff	Tia1	1.71029	0.0621312	No_diff	Egln3	-0.656511	0.000588378	No_diff	Gm6061	-1.0012	0.0358	Down	4921522P10Rik	-1.0459	0.0136058	Down	Usp28	-0.444004	0.00355307	No_diff	Nfx1	0.211115	0.0357444	No_diff
Kirrel3	0.334393	0.0318063	No_diff	Apoc3	0.591705	0.0135639	No_diff	Muc13	-0.981595	0.0621681	No_diff	Eci1	-0.744364	0.0005932	No_diff	M1ap	-1.32793	0.035954	Down	Gm9199	-4.08057	0.0136629	Down	Tfrc	-0.43506	0.00363626	No_diff	Dbn1	-0.287112	0.0357863	No_diff
Atg2b	0.363134	0.0318176	No_diff	Cyth1	-0.874577	0.0135746	No_diff	Ryr3	3.67186	0.062358	No_diff	Hdac11	-0.590453	0.000593491	No_diff	Cdh19	-1.26459	0.036056	Down	LOC118567501	-1.79784	0.0137742	Down	Ppcdc	-0.385259	0.00364311	No_diff	Gm8341	-0.431071	0.0359967	No_diff
Cd59a	-1.33724	0.0318271	Down	Adra1b	0.805402	0.0137164	No_diff	Zfp442	1.73525	0.0624496	No_diff	Hgfac	-0.883477	0.000595104	No_diff	4931440P22Rik	-1.1525	0.0361635	Down	Chrna2	-1.38109	0.0138172	Down	Ddhd2	-0.410787	0.00366327	No_diff	Zmiz1	0.234739	0.0361165	No_diff
Mrps10	-0.588575	0.0318334	No_diff	Kmt2c	0.815631	0.0137219	No_diff	Pecr	-2.32471	0.0627025	No_diff	Tspoap1	-0.88349	0.000600841	No_diff	Arc	-1.01372	0.0365356	Down	Myc	-1.02875	0.0140304	Down	Phldb2	-0.612255	0.0036786	No_diff	Adrm1	0.289973	0.0361554	No_diff
LOC115489710	1.40039	0.0319619	Up	Pogz	-0.938456	0.0137858	No_diff	Ifi35	-0.974358	0.0627483	No_diff	Dhcr24	0.64862	0.000601641	No_diff	Gm5047	-4.15382	0.0366228	Down	Haus5	-1.06566	0.0141933	Down	Tifa	-0.395318	0.0037045	No_diff	Cacna1d	-0.323907	0.036234	No_diff
Mmp17	0.279994	0.0320018	No_diff	Crp	-0.78536	0.0138738	No_diff	Asxl1	1.40917	0.0627732	No_diff	Cuedc1	-0.628085	0.000604571	No_diff	Gm35900	-1.70345	0.0366614	Down	LOC115487155	-1.94561	0.0142779	Down	Sec24a	-0.632235	0.00370523	No_diff	Col28a1	0.451811	0.0364492	No_diff
Cracd	0.35271	0.0320019	No_diff	Chd7	0.912158	0.0142457	No_diff	Mup14	-3.90789	0.0627792	No_diff	Gng11	0.869444	0.000609726	No_diff	Gm46239	-1.76979	0.0366793	Down	Aldh3b1	-1.19626	0.014331	Down	Frmd4b	-0.52886	0.00370722	No_diff	Gsta3	0.494499	0.0364961	No_diff
F630111L10Rik	1.0399	0.0321463	Up	Rpl28-ps1	0.948832	0.0142903	No_diff	Gm46178	3.87274	0.0628225	No_diff	Ralgps2	0.650674	0.000615802	No_diff	Ung	-1.23167	0.0367578	Down	Atp5k	-1.00896	0.0143369	Down	Gm13889	0.82815	0.00373997	No_diff	Drd4	0.551035	0.036561	No_diff
Ctns	0.546963	0.0321775	No_diff	Ahsg	-0.656615	0.0143571	No_diff	Podn	-1.51739	0.0628335	No_diff	Nkain1	-0.937428	0.000619088	No_diff	Gm5678	-3.10678	0.0369273	Down	TrnS1	-1.13819	0.0143715	Down	Smg8	0.569841	0.00374733	No_diff	Mfap3	0.233931	0.0365683	No_diff
Slc4a8	0.341861	0.0322474	No_diff	Inmt	0.760735	0.014391	No_diff	Lrrc47	-1.14068	0.0630177	No_diff	Shpk	-0.674404	0.000624018	No_diff	P2rx2	-1.08268	0.037056	Down	Lrrc18	-1.84706	0.0145549	Down	Hhex	0.444727	0.00376808	No_diff	4930422M22Rik	-0.337756	0.0365739	No_diff
Gm41461	0.671218	0.0323524	No_diff	Zdhhc20	0.949081	0.0146886	No_diff	Pon3	-1.60431	0.0631025	No_diff	Cxcr4	-0.992018	0.000628182	No_diff	Ern2	-2.29962	0.0370686	Down	Cnn1	-1.14238	0.0145882	Down	3110056K07Rik	0.517893	0.00380213	No_diff	Col6a4	-0.295759	0.0366172	No_diff
Pdcd10	-0.931868	0.0323884	No_diff	Slc25a42	-0.794749	0.014764	No_diff	Ada	-1.15852	0.0631646	No_diff	Gpr146	-0.788479	0.000629467	No_diff	Acnat1	-1.62347	0.0370848	Down	Igf2	-1.14952	0.0145885	Down	Sh3pxd2a	0.333989	0.00381529	No_diff	Usf2	-0.46047	0.0366562	No_diff
Ppp1r1a	-0.352486	0.0324232	No_diff	Cox4i1	0.703126	0.0149793	No_diff	Ly6m	1.24409	0.0631687	No_diff	Rabac1	-0.598217	0.0006527	No_diff	Htr3a	-2.67872	0.037476	Down	Stx1a	-1.17278	0.0146114	Down	Zfp933	0.466172	0.00383925	No_diff	Crybg1	-0.452125	0.0367671	No_diff
Idh2	-0.475359	0.0324822	No_diff	Ppm1k	0.90036	0.015057	No_diff	Syngr3	4.32242	0.0632474	No_diff	Gas7	0.878145	0.000661122	No_diff	Gm13715	-1.59489	0.0376887	Down	Haus7	-1.06548	0.0147054	Down	Gripap1	0.316809	0.00387551	No_diff	Parp1	0.211035	0.0368716	No_diff
Gm19665	1.7354	0.0325752	Up	Mrpl14	0.786647	0.0152421	No_diff	Copz1	-0.927714	0.0632849	No_diff	Cyp2j6	-0.567708	0.000667143	No_diff	4930513L16Rik	-2.88548	0.037705	Down	F7	-1.85832	0.0148152	Down	Echs1	-0.517667	0.00392709	No_diff	Fanca	-0.483808	0.0371465	No_diff
Zfp622	0.415981	0.0325876	No_diff	Cxxc5	0.765903	0.0153008	No_diff	Ndufb8	-1.2215	0.0633436	No_diff	Ctsf	-0.634573	0.000679515	No_diff	Chga	-1.30392	0.0380001	Down	Gm51806	-2.33437	0.0148307	Down	Sash3	0.331098	0.00394487	No_diff	Tex37	0.192655	0.0371542	No_diff
Arnt	0.418903	0.0326105	No_diff	Commd4	0.996688	0.0153442	No_diff	Hmgn3	2.14927	0.0635295	No_diff	Trim7	-0.565738	0.000683188	No_diff	Nfasc	-1.11678	0.0387915	Down	Gm40930	-3.65337	0.0149185	Down	Man2b1	0.336674	0.00396606	No_diff	Hsd17b7	0.479226	0.0372475	No_diff
Kcnj2	0.669599	0.0327435	No_diff	Gpt	-0.626965	0.0153658	No_diff	H2-D1	-0.986819	0.0639346	No_diff	Gm45962	0.918565	0.000703456	No_diff	Gm10522	-2.70109	0.0391021	Down	Cst9	-3.16312	0.0149315	Down	Was	0.397633	0.00399948	No_diff	Hmox1	0.497678	0.037269	No_diff
Capn6	-1.23174	0.0328693	Down	Slu7	0.874327	0.0155411	No_diff	Sec11c	1.68246	0.063967	No_diff	Ugt2b34	0.867864	0.00070666	No_diff	Ldhb-ps	-1.89563	0.0392848	Down	BC051142	-1.76127	0.0149524	Down	Pea15a	0.36778	0.00399966	No_diff	Kank1	0.321277	0.0376669	No_diff
Rho	2.04543	0.0329075	Up	Ablim3	-0.932621	0.0155425	No_diff	Cth	-1.14294	0.0640266	No_diff	Kbtbd7	0.751713	0.000708077	No_diff	Gm20655	-1.25325	0.0393053	Down	Krt18	-1.89634	0.0150529	Down	Plekhh2	-0.698337	0.00405631	No_diff	Tgfbr3	0.297311	0.0378001	No_diff
LOC118567880	2.73474	0.0329156	Up	Fgd6	-0.954988	0.0155623	No_diff	Klhdc3	-1.02373	0.0640607	No_diff	Zfp518a	0.742904	0.000720578	No_diff	Gm33959	-2.00611	0.0398497	Down	Haus3	-1.14195	0.0150826	Down	LOC118568683	-0.906256	0.00406534	No_diff	Olfr554	-0.934322	0.0378026	No_diff
Fabp3	-0.605841	0.0329236	No_diff	Hars2	-0.979521	0.0156418	No_diff	Tmcc2	3.10984	0.0643246	No_diff	Tprn	0.539138	0.000721077	No_diff	Aldh3b2	-1.4511	0.039993	Down	Gm26008	-2.75207	0.0151487	Down	Mrfap1	0.284617	0.0040714	No_diff	Ankrd53	-0.198951	0.0378172	No_diff
Bbs2	-0.518992	0.0329583	No_diff	Slc17a4	0.881683	0.0158133	No_diff	Gm26911	3.00712	0.0645898	No_diff	Rasgrp2	0.642834	0.000729156	No_diff	Slc5a8	-2.06608	0.0406767	Down	Pole	-1.2971	0.015452	Down	Casc3	0.303218	0.00410561	No_diff	Kcnk10	-0.679929	0.0379974	No_diff
Gm7079	0.953328	0.033022	No_diff	Gm38865	0.739058	0.0158197	No_diff	Gm33937	2.08768	0.0646224	No_diff	Slc22a8	-0.557254	0.00073298	No_diff	Cbln4	-3.6339	0.04079	Down	Gm3696	-3.01195	0.0154762	Down	ND6	-0.609853	0.00412109	No_diff	Kcnip4	-0.331102	0.0380069	No_diff
Zfp639	-0.514748	0.0330609	No_diff	Ddx18	0.959781	0.0158347	No_diff	Tnfrsf11a	-0.985276	0.0648349	No_diff	Fnip2	-0.533112	0.000739758	No_diff	Gm34298	-2.02147	0.0409002	Down	Gp5	-2.08564	0.0155022	Down	Armcx4	-0.933509	0.0041501	No_diff	Mmd	0.684533	0.0380677	No_diff
Rxrg	0.5074	0.0330628	No_diff	Irf2bp2	-0.783686	0.0159493	No_diff	Ppm1h	-1.05993	0.0648702	No_diff	Xpnpep1	-0.584889	0.000739919	No_diff	Ifi27l2b	-2.10283	0.0411629	Down	Gm7571	-2.88923	0.0155776	Down	Gm36723	-0.725107	0.00415286	No_diff	Cd302	0.57722	0.0381842	No_diff
LOC118568508	2.52811	0.0330712	Up	Smoc1	-0.769722	0.0160129	No_diff	TrnH	-1.2353	0.0651362	No_diff	Amd1	0.689592	0.000741615	No_diff	Gm34432	-1.53425	0.0412959	Down	Hpse	-1.57068	0.0155874	Down	Szrd1	0.381808	0.00416932	No_diff	Catsper1	-0.197508	0.0382517	No_diff
Dio2	0.367886	0.0330749	No_diff	Mcfd2	-0.730108	0.0161914	No_diff	Col5a1	1.81992	0.0653812	No_diff	Pcgf2	-0.59722	0.00074197	No_diff	Fgf9	-1.41445	0.0413915	Down	Gm34567	-1.52374	0.0156163	Down	Cadm3	0.662794	0.00421707	No_diff	Dnaja1	0.229508	0.0383248	No_diff
Them6	-0.383819	0.0332047	No_diff	Ubc	0.635846	0.0162505	No_diff	Klk14	2.84038	0.0654301	No_diff	0610040J01Rik	-0.648807	0.000742324	No_diff	Calml3	-1.7072	0.0415125	Down	Gm34180	-2.39154	0.0156234	Down	Khsrp	0.383315	0.00422046	No_diff	Ttll10	-0.142464	0.0383441	No_diff
Gtf3a	-1.3657	0.0332677	Down	Apol7a	0.750595	0.016304	No_diff	Casp7	-1.1359	0.0656688	No_diff	Gm6300	0.800793	0.000742529	No_diff	Akr1c12	-1.37488	0.0415958	Down	Cdh3	-2.24534	0.0156305	Down	Myl12a	0.316436	0.00422754	No_diff	Gm32569	-0.692474	0.0383838	No_diff
Gm41361	-0.562861	0.0332941	No_diff	Clpb	0.930784	0.0164486	No_diff	Rps21	3.86086	0.0656983	No_diff	Rhoj	0.839745	0.000743308	No_diff	Col6a5	-1.52663	0.0419741	Down	Ccdc57	-1.21181	0.0156487	Down	Tns2	-0.657786	0.00422776	No_diff	Slc7a8	0.307558	0.0384191	No_diff
Rock2	0.260964	0.0332972	No_diff	Csf1r	0.930303	0.0166195	No_diff	Galnt1	-0.950866	0.0656996	No_diff	Casp7	-0.695403	0.000746938	No_diff	Gm13030	-4.2992	0.0420087	Down	Chac1	-1.23067	0.0157665	Down	Iars2	-0.383227	0.00422821	No_diff	Plekha6	-0.15941	0.0384333	No_diff
Arrdc2	-0.672047	0.0333616	No_diff	Mug-ps1	0.957308	0.016745	No_diff	Txndc17	-0.910146	0.0657312	No_diff	Usp2	-0.674435	0.000749146	No_diff	Gm4675	-2.03593	0.0423557	Down	Il17rc	-1.1131	0.0158788	Down	Gm15860	-0.9537	0.00423111	No_diff	Scara5	0.257453	0.0385948	No_diff
Ctnnd1	0.342818	0.0334601	No_diff	Slc35a3	-0.800263	0.0167472	No_diff	Tbxas1	-1.32013	0.0657417	No_diff	Mfsd3	-0.862785	0.000754303	No_diff	Foxi1	-3.7286	0.0425193	Down	Tekt1	-2.63827	0.016399	Down	Ap2b1	0.321072	0.00423587	No_diff	Cst9	0.231049	0.0386289	No_diff
Ptrh2	-0.613499	0.0336023	No_diff	Gm35993	0.875985	0.0167687	No_diff	Mmp17	3.01176	0.0658054	No_diff	Tpm4	0.593444	0.000754754	No_diff	Vmn2r-ps94	-1.13933	0.0426379	Down	Zfp273	-1.00508	0.0164486	Down	Gm51782	0.560318	0.00426642	No_diff	Mrps21	0.581489	0.038664	No_diff
Cul3	-0.371303	0.0336408	No_diff	Dnaja1	-0.70828	0.0167716	No_diff	LOC118568432	-4.11701	0.0659036	No_diff	Slc30a1	0.508775	0.000757343	No_diff	Gm19283	-2.36364	0.0438707	Down	Gm14267	-1.27329	0.0165621	Down	Pisd-ps1	0.443199	0.00429069	No_diff	Gm32435	-0.420618	0.0389233	No_diff
Rims1	0.277242	0.0337752	No_diff	Ankrd17	0.849651	0.0168965	No_diff	Cav3	4.12881	0.0660392	No_diff	Bbs10	0.825932	0.000758055	No_diff	Bnc1	-1.30097	0.0438775	Down	Treml2	-1.74162	0.0166156	Down	Tes	0.333456	0.00431627	No_diff	Serpini1	0.438877	0.0389432	No_diff
Repin1	-0.378112	0.0337762	No_diff	Apex2	-0.939163	0.0170421	No_diff	Letm1	-1.25241	0.066132	No_diff	Prelp	0.691117	0.00076278	No_diff	Adig	-1.231	0.0441676	Down	Gm24095	-3.24652	0.0166793	Down	Setd1b	0.397393	0.00432052	No_diff	Gm52235	-0.480595	0.0390512	No_diff
LOC118567858	-3.14608	0.0338017	Down	Cdc14b	0.829082	0.0170435	No_diff	Aebp1	2.0907	0.0661342	No_diff	1700066M21Rik	0.74	0.000765624	No_diff	Gm21596	-1.72247	0.0442777	Down	Krt78	-4.48194	0.0167164	Down	Rap1gds1	0.320397	0.00434961	No_diff	Rasgrf1	-0.408859	0.0392221	No_diff
Gpatch8	0.261737	0.0338066	No_diff	Wdr24	-0.917323	0.0170928	No_diff	Phox2b	5.55951	0.0662558	No_diff	Mpzl2	-0.776179	0.000774615	No_diff	2310034O05Rik	-2.67449	0.044286	Down	Ccdc190	-2.6554	0.0167168	Down	Proser2	0.849703	0.00437924	No_diff	Hmga1	-0.243157	0.0393026	No_diff
Thsd7a	0.45214	0.0338748	No_diff	Srek1	0.969398	0.017112	No_diff	Ces1f	-1.71713	0.0662593	No_diff	Hectd3	-0.538461	0.000775645	No_diff	Syt16	-3.44753	0.0443403	Down	Gm46350	-2.15585	0.0167301	Down	Zbtb40	0.424562	0.00438236	No_diff	Actl7a	-0.13559	0.039334	No_diff
Rbfa	-1.26133	0.0338762	Down	Lbp	-0.922188	0.0171359	No_diff	Nrd1	-1.03349	0.0663785	No_diff	Serpinb6b	0.775238	0.000776307	No_diff	Gm44026	-2.96655	0.0447172	Down	Gm10406	-1.73764	0.0171161	Down	Chmp2a	0.378291	0.00440107	No_diff	Kcng2	0.708084	0.0393396	No_diff
Gpr101	1.08954	0.0339345	Up	Znhit1	0.882382	0.0171725	No_diff	Lgals4	-0.728535	0.0665519	No_diff	Rsad1	-0.762726	0.000780485	No_diff	Gm15420	-3.03231	0.0453643	Down	Gm11478	-3.18614	0.0171307	Down	Insr	-0.453929	0.00442931	No_diff	Rap2c	0.392441	0.0395081	No_diff
Rps7-ps2	2.70651	0.0339378	Up	Anp32a	0.740923	0.0171803	No_diff	Gm24233	-3.8973	0.0666499	No_diff	Cxadr	0.612542	0.000784589	No_diff	Gm4925	-1.90628	0.0454616	Down	Pnmt	-1.42089	0.0172775	Down	Trmt61a	0.538499	0.00450343	No_diff	Atp5pb	0.219011	0.0396187	No_diff
Map2	0.219849	0.0339602	No_diff	Dnmbp	-0.870192	0.0172436	No_diff	Jarid2	-1.05201	0.0666611	No_diff	Ptprb	0.645847	0.000798006	No_diff	Foxr2	-1.78059	0.0456544	Down	Ndufs5-ps	-1.38276	0.0173854	Down	Bora	-0.46866	0.00451819	No_diff	Cgnl1	0.198565	0.0396299	No_diff
Hba-a1	-0.268233	0.0339998	No_diff	Pxmp4	0.648007	0.0173102	No_diff	Brinp2	2.97035	0.0667966	No_diff	Zmynd10	-0.766863	0.000798155	No_diff	Egf	-1.3498	0.0459472	Down	Gm43828	-1.24001	0.0173889	Down	Tmem229b	0.358783	0.00452738	No_diff	Nags	0.544929	0.039706	No_diff
0610009L18Rik	-1.26771	0.0340473	Down	Manf	-0.699693	0.0173444	No_diff	Arhgap45	1.36824	0.0668074	No_diff	Erf	-0.639092	0.000811151	No_diff	Hsf2bp	-1.11239	0.045951	Down	Gm9794	-1.17297	0.017446	Down	LOC118567621	-0.808977	0.00455222	No_diff	Mfap3l	-0.195558	0.0397228	No_diff
Srgap3	0.309462	0.0341019	No_diff	Aldh1a7	0.959197	0.0173532	No_diff	Adck5	1.36387	0.0668085	No_diff	Gm14410	0.860552	0.000811927	No_diff	Scn9a	-2.24159	0.0461374	Down	1700003F12Rik	-2.98285	0.0176108	Down	Fgr	0.40216	0.00462376	No_diff	Atp13a3	0.243946	0.0398183	No_diff
Dio3	1.25966	0.0342435	Up	Mrps5	0.841957	0.0173944	No_diff	LOC102632541	-2.82367	0.0668669	No_diff	Ush1c	-0.592444	0.000817561	No_diff	1700088E04Rik	-1.03185	0.0461665	Down	Ldhc	-4.7329	0.0176239	Down	Pex19	-0.366939	0.00462545	No_diff	Cand1	0.143059	0.0401088	No_diff
Qdpr	-0.250198	0.0342788	No_diff	Rps2	0.718553	0.0178098	No_diff	Cyp7b1	-2.34728	0.0668996	No_diff	Gm38863	-0.749405	0.000824591	No_diff	Gm30256	-3.0076	0.0468192	Down	Hba-a1	-2.34118	0.0176494	Down	Srek1	-0.378586	0.00464987	No_diff	4930519F16Rik	-0.360375	0.0401677	No_diff
Msmo1	0.362597	0.0343697	No_diff	Pou2f1	0.876632	0.0178364	No_diff	Amigo2	2.88237	0.0670296	No_diff	Klhdc8a	0.582868	0.00082701	No_diff	Gm38610	-3.07542	0.0470008	Down	Slc7a4	-1.1792	0.0176926	Down	Msmo1	0.418002	0.00466174	No_diff	Cdc42bpb	0.266148	0.0403171	No_diff
Prrc2b	0.219063	0.0345704	No_diff	Tasor	-0.858772	0.0179031	No_diff	LOC115488402	-2.29593	0.06707	No_diff	Plekha7	-0.576275	0.000827204	No_diff	Hoxb13	-2.29903	0.0478052	Down	Adgrg2	-1.14821	0.0177075	Down	Armcx5	-0.683962	0.00466462	No_diff	Rhoj	0.930073	0.0404293	No_diff
1700024G13Rik	-3.49098	0.0346448	Down	Sec31a	-0.640302	0.0179258	No_diff	Spock3	3.94898	0.0671171	No_diff	Cdc42ep5	-0.857573	0.000827473	No_diff	Gm39300	-2.34588	0.0478587	Down	Gm30310	-1.75206	0.0177381	Down	Gimap4	0.260121	0.00467315	No_diff	1700017N19Rik	-0.203207	0.0405474	No_diff
Cplane2	-3.49098	0.0346448	Down	Foxp1	0.629761	0.0179389	No_diff	Mdm4	1.17488	0.0672692	No_diff	Nek7	0.546101	0.00082748	No_diff	Gm39478	-1.0915	0.0483957	Down	Gm41959	-3.01129	0.0180644	Down	Sfi1	0.309181	0.00472396	No_diff	Ccdc81	-0.1725	0.0405558	No_diff
Gm15742	2.64249	0.0346689	Up	Man2a1	-0.668232	0.0179992	No_diff	Cd55	1.28004	0.0674372	No_diff	Tctn1	-0.715484	0.000829581	No_diff	Gm52059	-2.0503	0.0485411	Down	LOC118567599	-1.18936	0.0182346	Down	Tmem8b	-0.874006	0.00479959	No_diff	Gm32736	-0.78647	0.0405784	No_diff
Gm46202	1.06994	0.0346804	Up	Lsm6	0.818672	0.0180115	No_diff	Echdc2	-1.58307	0.0676571	No_diff	Slfn5	0.758561	0.000834651	No_diff	Cldn11	-1.23068	0.0491161	Down	Bola2	-1.11934	0.0182973	Down	LOC118567546	0.947235	0.00481879	No_diff	4831440E17Rik	-0.532467	0.0406069	No_diff
Pcdh19	0.508314	0.0347318	No_diff	Usp33	-0.874118	0.0180136	No_diff	Mustn1	1.41276	0.0676817	No_diff	Slc29a3	0.515278	0.000839115	No_diff	Plxnb3	-1.15717	0.0491284	Down	Ppil6	-2.23459	0.0183541	Down	Mbnl2	-0.39854	0.0049058	No_diff	Ampd2	0.56398	0.0406269	No_diff
Rcbtb2	-0.803722	0.0347742	No_diff	Myo10	0.763727	0.0181331	No_diff	Lcorl	-1.55446	0.0679448	No_diff	Gpx8	0.856783	0.000839882	No_diff	Vmn2r-ps98	-1.92708	0.049182	Down	LOC118568708	-3.93956	0.0183702	Down	Adrb2	0.387794	0.00495454	No_diff	Minar2	0.543249	0.0406541	No_diff
Pik3c2b	0.445701	0.0347947	No_diff	Ces1d	0.722336	0.0181431	No_diff	Prxl2b	-1.2329	0.0680003	No_diff	Slco1a1	0.679607	0.000843555	No_diff	Gm13398	-3.06206	0.0492995	Down	Adgre5	-1.02486	0.0184152	Down	Dhcr24	0.540011	0.00500768	No_diff	Gm32764	-0.565022	0.0407067	No_diff
Gm32208	0.805391	0.0348469	No_diff	Il1rap	-0.761821	0.0181756	No_diff	ND5	-1.05658	0.0680949	No_diff	Josd2	0.683256	0.000853868	No_diff	Gm21284	-1.06332	0.0493798	Down	E230016M11Rik	-1.62545	0.0187571	Down	Ly9	0.358955	0.00502823	No_diff	Cirbp	-0.22101	0.040759	No_diff
Hspa1b	0.812049	0.0348912	No_diff	Ugp2	-0.712239	0.0182224	No_diff	Btnl4	-1.4904	0.0682979	No_diff	Mgme1	0.689214	0.00085415	No_diff	Lrrc31	-1.0862	0.049614	Down	Gm3500	-3.22408	0.0187862	Down	Nudt17	-0.759811	0.0050773	No_diff	Itpripl2	0.674825	0.0407736	No_diff
Nos1ap	0.222633	0.0350184	No_diff	Eif5	0.688825	0.018263	No_diff	Rbm38	1.1179	0.0683029	No_diff	Erich4	0.647953	0.000857893	No_diff	Fxyd4	-1.05912	0.0496522	Down	Vav1	-1.28223	0.0187907	Down	Stmn2	-0.73714	0.00509662	No_diff	Actr2	0.262693	0.040823	No_diff
Gm52097	0.251253	0.0350291	No_diff	Pkp4	0.815932	0.0182959	No_diff	Bmp1	1.29249	0.0683181	No_diff	Ncbp2	0.658607	0.000865601	No_diff	Gm46182	-1.70052	0.049741	Down	Rny3	-4.12636	0.0189114	Down	Agpat1	0.472752	0.00509879	No_diff	Spin1	0.263228	0.0408375	No_diff
Gm41077	-0.985073	0.0350512	No_diff	Msrb1	0.723567	0.0184312	No_diff	Gpam	-1.48834	0.068329	No_diff	Hnf1aos1	0.92894	0.000871046	No_diff	Arhgap40	-1.52569	0.0497515	Down	Arc	-1.16958	0.0191101	Down	Man2a2	-0.32627	0.00510835	No_diff	Gm33937	-0.305212	0.0409396	No_diff
A230006K03Rik	0.321526	0.0350858	No_diff	Cyp2e1	-0.7101	0.0184412	No_diff	S100a6	0.981301	0.0684011	No_diff	Ccn1	0.762905	0.000872956	No_diff	Tubb3	-1.40709	0.0498722	Down	LOC118568032	-1.07788	0.019242	Down	Icmt	0.38534	0.0051175	No_diff	Chchd2	0.226072	0.0409784	No_diff
Marchf4	0.47511	0.0351854	No_diff	Zfp715	-0.855866	0.0187377	No_diff	LOC118567527	2.96829	0.06849	No_diff	Asb13	0.585188	0.000874072	No_diff	Mal2	0.956733	1.59366e-14	No_diff	Lexis1	-1.66465	0.0192742	Down	Sla	0.279191	0.00513208	No_diff	Adamts2	0.663616	0.0411449	No_diff
Mllt6	0.242423	0.035209	No_diff	Abca6	-0.7714	0.0188666	No_diff	Siva1	2.85523	0.0684991	No_diff	Snhg12	-0.844541	0.000876082	No_diff	Sord	-0.884945	5.22169e-09	No_diff	Gm19209	-2.71147	0.0193358	Down	Itprip	0.347603	0.00514053	No_diff	Gm4942	-0.220249	0.0412285	No_diff
Pcdhgc5	0.456443	0.035288	No_diff	Ypel3	0.709202	0.0190255	No_diff	Hoxc4	2.34127	0.0685546	No_diff	Dcaf8	-0.464994	0.000878191	No_diff	Akr1c14	-0.965102	5.67539e-09	No_diff	Cfap53	-2.40319	0.0193922	Down	Prkd2	0.313193	0.00514063	No_diff	Slc5a3	0.237642	0.0412331	No_diff
Tle2	-0.404433	0.0353037	No_diff	Atp11c	-0.742874	0.0191455	No_diff	Maged1	1.4459	0.0685696	No_diff	Ogg1	-0.793266	0.000884487	No_diff	1810019D21Rik	0.886809	7.08881e-09	No_diff	Rps13-ps2	-1.54435	0.0194082	Down	Adat1	0.613412	0.00514447	No_diff	Zadh2	0.282207	0.0412419	No_diff
Tsc22d3	-0.38117	0.0353806	No_diff	Ghdc	0.972268	0.0192452	No_diff	Cadm4	3.42871	0.0686568	No_diff	Mcam	0.689162	0.000914861	No_diff	Prdx5	-0.923915	1.17172e-08	No_diff	Spdef	-3.90957	0.0195038	Down	Ccdc82	-0.297451	0.00515174	No_diff	Gm42084	-0.69482	0.0413398	No_diff
Noxred1	1.67292	0.0353966	Up	Prodh2	0.759732	0.0193494	No_diff	Fgd2	1.93933	0.0686747	No_diff	Hoxc6	0.606089	0.000926179	No_diff	Acot1	0.963308	1.59012e-08	No_diff	Vmn2r-ps98	-1.93286	0.0195249	Down	Scd2	0.396803	0.00520781	No_diff	Fbxo21	0.214887	0.0413429	No_diff
Zfc3h1	0.41183	0.0354037	No_diff	Camk1d	0.713971	0.0193562	No_diff	Chchd10	-1.01133	0.0687731	No_diff	Cstf2	0.626718	0.000929722	No_diff	Nop53	-0.90466	3.15387e-08	No_diff	Rgs17	-1.05863	0.0197883	Down	Wdfy2	0.378009	0.00521773	No_diff	Gm39271	-0.766322	0.0413626	No_diff
Mrpl2	-0.633486	0.035579	No_diff	Comt	0.562946	0.0194088	No_diff	Acnat1	-1.07645	0.0691284	No_diff	Patz1	-0.632324	0.000930286	No_diff	Atp7b	-0.884523	3.43783e-08	No_diff	Hddc2	-1.1891	0.019837	Down	Tgfb1	0.504065	0.00522945	No_diff	Rbm43	-0.193281	0.0414201	No_diff
Ddb2	-1.13261	0.0355943	Down	Drg1	0.954526	0.0194184	No_diff	Defa30	1.05746	0.0692621	No_diff	Cyp4a31	-0.617064	0.00093224	No_diff	Glul	-0.745603	3.56895e-08	No_diff	LOC118568397	-2.32953	0.0199205	Down	Cnot6	-0.341858	0.00525055	No_diff	Sox5	-0.158056	0.0414854	No_diff
Cdca7	-1.24567	0.0356022	Down	Tsn	0.743663	0.0195303	No_diff	Clip3	2.28179	0.0692632	No_diff	Cgn	0.696905	0.000934055	No_diff	Abca3	0.900901	4.61177e-08	No_diff	Gm13012	-1.66462	0.0200067	Down	Ltb	0.450651	0.00525169	No_diff	Gm34343	-0.347327	0.0415232	No_diff
Macir	-0.464908	0.035651	No_diff	Wdr13	-0.857945	0.0195906	No_diff	Kif3a	1.78748	0.0694262	No_diff	Azin2	-0.996578	0.000937621	No_diff	Qsox1	-0.865361	5.99123e-08	No_diff	Drp2	-1.66456	0.020349	Down	Idh1	-0.702795	0.00525942	No_diff	Abcd2	0.536288	0.0415429	No_diff
Nop56	-0.347088	0.0358079	No_diff	Hspa5	-0.735616	0.019697	No_diff	Chd5	1.8768	0.0694604	No_diff	Tbc1d17	-0.667886	0.00094384	No_diff	1810010H24Rik	0.995663	7.58073e-08	No_diff	Dtnb	-1.01604	0.0204906	Down	Suclg2	-0.368828	0.0052768	No_diff	Vmn1r181	0.686639	0.0417108	No_diff
TrnN	-0.708924	0.0358702	No_diff	Krcc1	0.873083	0.0197134	No_diff	Ido2	-2.43506	0.0695796	No_diff	Phf6	0.75804	0.000945502	No_diff	Slc46a3	-0.948741	9.338e-08	No_diff	Gm30302	-2.47177	0.0205539	Down	Chd6	-0.377491	0.00528685	No_diff	Atxn7l3b	0.134676	0.0417149	No_diff
Larp6	-0.385134	0.0359399	No_diff	Slc38a2	-0.692996	0.0197939	No_diff	Kdm6b	-0.908542	0.069624	No_diff	Gm13528	-0.817583	0.000948299	No_diff	Arrb1	0.764906	1.01479e-07	No_diff	Rpl31-ps6	-2.31485	0.0205587	Down	Ptpn23	0.366576	0.00531486	No_diff	Ccdc28a	-0.176086	0.0418403	No_diff
Zfp54	3.0071	0.0359645	Up	Tnfrsf1a	-0.970841	0.0198287	No_diff	Pccb	-1.02803	0.0697137	No_diff	Dnajb1	0.603995	0.000956112	No_diff	Igsf8	-0.866459	1.05677e-07	No_diff	Akr1b8	-1.06404	0.0205713	Down	Atg16l2	0.350638	0.00531585	No_diff	Prr15l	-0.557204	0.0419138	No_diff
Rhog	-0.426645	0.0359962	No_diff	Arg1	-0.674928	0.0199966	No_diff	Tmigd1	1.27952	0.0697769	No_diff	Serp1	0.508067	0.000959156	No_diff	Sod1	-0.912744	1.07939e-07	No_diff	Gria3	-1.04094	0.0205748	Down	Thy1	0.372527	0.00537168	No_diff	Plaa	0.257147	0.0419757	No_diff
Tspan3	-0.282592	0.0360415	No_diff	Fam32a	0.724057	0.0200492	No_diff	Gm33464	3.38259	0.0700201	No_diff	Pik3c3	-0.810712	0.000962765	No_diff	Fasn	0.888512	1.24447e-07	No_diff	Catsperg1	-1.23165	0.020677	Down	Slc2a9	-0.783266	0.00537254	No_diff	Cep290	-0.245012	0.0420363	No_diff
Oga	0.250607	0.0361032	No_diff	Eif4g2	-0.697147	0.0200696	No_diff	Scpep1	1.53236	0.0702267	No_diff	Adamts6	-0.68007	0.000995281	No_diff	Blcap	0.964582	1.66346e-07	No_diff	5730480H06Rik	-1.08729	0.0206894	Down	Lad1	-0.973507	0.00540542	No_diff	Ptk7	-0.534266	0.0421064	No_diff
Dynll2	0.208304	0.0361122	No_diff	Shank3	-0.996629	0.0202234	No_diff	Cdc25b	1.50987	0.0703415	No_diff	Ell3	-0.744131	0.000998706	No_diff	Cyria	0.979228	1.89975e-07	No_diff	Megf6	-1.23785	0.0207869	Down	Bhlhe41	-0.602784	0.00540984	No_diff	Nudt21	0.265105	0.0421823	No_diff
Gng5	-0.845137	0.0361543	No_diff	Atp9a	0.944725	0.0202424	No_diff	Grem2	2.52079	0.0704007	No_diff	Gpcpd1	-0.594298	0.00100647	No_diff	Rdh10	-0.839606	2.03604e-07	No_diff	Optc	-2.20194	0.020813	Down	Gm15987	0.720557	0.00543836	No_diff	Vegfd	0.957008	0.0422308	No_diff
Gm42067	1.30979	0.036196	Up	Dkc1	0.929744	0.0202648	No_diff	Pdlim4	1.78374	0.0706575	No_diff	Fndc3b	0.610986	0.00100949	No_diff	Cry1	0.980898	2.33023e-07	No_diff	Gm31532	-2.30442	0.0214053	Down	Treml2	0.343964	0.00546508	No_diff	Setbp1	-0.715548	0.0424572	No_diff
Dstn	-0.289221	0.0362127	No_diff	Ncor1	0.836098	0.0203143	No_diff	Csrnp2	2.13468	0.0707021	No_diff	Pitpnc1	-0.492202	0.00101931	No_diff	Cgnl1	0.810893	2.45837e-07	No_diff	Tbc1d2	-1.0859	0.0214643	Down	Ankrd16	-0.444516	0.00549262	No_diff	Arhgef12	0.254097	0.0425327	No_diff
Fcrls	0.730494	0.0362352	No_diff	Lzts2	-0.945139	0.020433	No_diff	Lims2	1.86987	0.0707493	No_diff	Lgalsl	0.709001	0.00105267	No_diff	Phldb2	0.957368	2.58765e-07	No_diff	Gm41804	-1.1985	0.0215393	Down	Calhm2	0.43231	0.00550266	No_diff	Heatr5b	0.310673	0.0425883	No_diff
Gm43000	1.76045	0.0362444	Up	Ppara	-0.682747	0.0204841	No_diff	Rogdi	1.14925	0.0709616	No_diff	Ubxn10	-0.873259	0.00106186	No_diff	A230045G11Rik	-0.987252	2.59246e-07	No_diff	6030426L16Rik	-1.4015	0.021643	Down	Rbm47	-0.878573	0.0055364	No_diff	Pald1	0.406205	0.0426431	No_diff
Dyrk3	-1.07331	0.036346	Down	Ang	-0.716871	0.0208091	No_diff	Spop	-0.833697	0.0709993	No_diff	Stip1	0.541969	0.00107063	No_diff	Gsta3	-0.782273	3.66323e-07	No_diff	Gbp8	-1.36042	0.0217109	Down	Cd53	0.277952	0.00554041	No_diff	Gm20816	-0.315901	0.0426496	No_diff
Scg5	-0.27231	0.0363731	No_diff	Slc25a47	-0.778182	0.0208464	No_diff	Anxa2	-0.813256	0.0710348	No_diff	Serpinh1	0.715431	0.00107344	No_diff	Ttc25	-0.929658	3.97775e-07	No_diff	Oasl1	-1.0101	0.0217594	Down	Tmem183a	-0.310342	0.00556021	No_diff	4930473O22Rik	-0.335965	0.042798	No_diff
Gm52528	0.755906	0.0364185	No_diff	Stk16	-0.832657	0.0210339	No_diff	Tafa5	2.00636	0.071096	No_diff	Cpeb1	-0.594167	0.00107724	No_diff	Litaf	0.790691	4.75859e-07	No_diff	Plagl1	-1.22219	0.0218165	Down	1110032A03Rik	-0.652383	0.0055627	No_diff	Trim9	-0.448238	0.0429016	No_diff
H1f0	-0.328772	0.0365161	No_diff	Esrra	-0.854754	0.0210531	No_diff	Cenpt	1.83838	0.0712103	No_diff	Irf2bp2	0.560087	0.00107953	No_diff	Fkbp4	0.856059	4.88161e-07	No_diff	Pisd-ps3	-1.82211	0.0218211	Down	Car2	-0.925272	0.00558683	No_diff	Tyro3	0.306984	0.0429268	No_diff
Tmbim4	-0.62732	0.0365598	No_diff	Gstm2	0.827544	0.0210964	No_diff	Lgals1	1.28618	0.0712397	No_diff	Arid5b	0.506311	0.00108492	No_diff	E2f2	0.975712	5.10494e-07	No_diff	Zfp579	-1.03928	0.0218845	Down	Myh9	0.263905	0.00567865	No_diff	Cct8	0.203096	0.0429849	No_diff
Gcsh	-0.484953	0.0365639	No_diff	Ttc3	0.83808	0.0214638	No_diff	Rian	2.18461	0.0714189	No_diff	Cyp4a12a	0.832609	0.00108576	No_diff	Acox2	-0.896077	5.17371e-07	No_diff	Gm32939	-1.96891	0.0220424	Down	Rpgr	-0.72462	0.00570174	No_diff	Pknox1	0.195644	0.0430302	No_diff
Zgrf1	-1.09496	0.0365922	Down	Elob	0.794954	0.0215119	No_diff	Rcc2	1.05715	0.0714547	No_diff	Prss8	-0.544066	0.00108873	No_diff	Cd274	-0.828833	5.61308e-07	No_diff	Tnfrsf4	-1.53154	0.022053	Down	Fam43a	0.374698	0.00574213	No_diff	Emc7	0.253364	0.0430339	No_diff
Id2	-0.372849	0.0366184	No_diff	Rbbp6	0.795534	0.0216713	No_diff	Tmem45b	-1.05816	0.071482	No_diff	A730020M07Rik	-0.849853	0.00111103	No_diff	Zfp467	-0.974787	5.93806e-07	No_diff	Gm30233	-2.60568	0.0224428	Down	Gapt	0.615258	0.00575561	No_diff	Ribc2	-0.198332	0.0431385	No_diff
Gfpt2	-1.11551	0.036682	Down	ND4L	0.898584	0.0217723	No_diff	Hacd4	3.91201	0.0714951	No_diff	Srd5a1	-0.612997	0.00111182	No_diff	Tctex1d4	-0.916868	5.9543e-07	No_diff	Gm3173	-2.01997	0.0224637	Down	Ccr9	0.614772	0.00577519	No_diff	Pik3c3	-0.628889	0.0431729	No_diff
Emp3	-1.38297	0.0366878	Down	Sin3a	-0.907263	0.0218583	No_diff	Raph1	-0.931579	0.0715318	No_diff	Trp53i13	-0.781593	0.00111696	No_diff	Acsl1	-0.976293	6.49752e-07	No_diff	Pstpip1	-1.38049	0.022468	Down	Acss1	-0.328459	0.00578996	No_diff	Slc9a3r2	0.768857	0.0432269	No_diff
Gm29901	0.763724	0.0368025	No_diff	Emsy	0.762417	0.0218724	No_diff	Minpp1	-1.15037	0.0716117	No_diff	Il1r1	0.778144	0.00112374	No_diff	Skil	0.897142	6.71655e-07	No_diff	Gm39326	-1.73024	0.0225156	Down	Cacna1i	0.364004	0.00592218	No_diff	Lman1	0.31546	0.0432734	No_diff
Gm13650	1.13025	0.0370518	Up	Ptpn1	0.999463	0.0220496	No_diff	Tmem205	-1.52225	0.0717521	No_diff	Snhg8	-0.781716	0.00112939	No_diff	Cpt1a	-0.762122	6.99967e-07	No_diff	4930431P22Rik	-2.69442	0.0226085	Down	Lrif1	-0.447782	0.00611528	No_diff	Plp1	0.361643	0.0433668	No_diff
Bcas1	-0.257447	0.0370865	No_diff	Pisd-ps3	0.956033	0.0221934	No_diff	Accs	2.47416	0.0717705	No_diff	St3gal1	0.713634	0.00114239	No_diff	Vegfd	-0.894081	7.24187e-07	No_diff	Fxyd7	-1.2228	0.0226583	Down	Mtx3	-0.497764	0.00612582	No_diff	Pnpla2	-0.13838	0.0434541	No_diff
Gm52299	2.12749	0.0370869	Up	Eif4e3	0.917102	0.0222025	No_diff	Wdr90	3.99205	0.0718225	No_diff	Gm14399	0.750899	0.00114656	No_diff	Heg1	0.998822	8.69354e-07	No_diff	Fmod	-1.40055	0.0228139	Down	Tuba4a	0.35721	0.00621273	No_diff	Kif13b	0.25	0.043466	No_diff
Nprl3	-0.571917	0.03711	No_diff	Srsf6	-0.646434	0.0222038	No_diff	Phox2a	3.4582	0.071848	No_diff	Rasd2	-0.957733	0.00115269	No_diff	Safb2	-0.725132	9.15692e-07	No_diff	Apbb1ip	-1.00606	0.0228236	Down	Trim14	0.359792	0.0062889	No_diff	Rims4	0.483666	0.0436608	No_diff
1700112J16Rik	-3.08404	0.0371392	Down	Srsf1	-0.759621	0.0222351	No_diff	Pus1	1.63	0.0719663	No_diff	Zscan25	-0.658346	0.00115311	No_diff	Dipk2a	0.796229	9.59302e-07	No_diff	LOC118568501	-1.00164	0.0228323	Down	Jak3	0.410823	0.00629561	No_diff	Hbb-bs	0.825201	0.0437499	No_diff
Kat14	-0.48929	0.0371587	No_diff	Trappc5	0.907494	0.0224095	No_diff	Pam	1.29554	0.072007	No_diff	Skil	0.713392	0.00117295	No_diff	Vav2	0.850455	1.27864e-06	No_diff	Cdca3	-1.83752	0.0229658	Down	Thbs2	-0.641197	0.00629981	No_diff	Gm5984	-0.434022	0.0437549	No_diff
Dnajb2	0.349413	0.0372422	No_diff	Hes1	0.757808	0.0225003	No_diff	Immp2l	-2.85517	0.0720128	No_diff	Capza1	0.561372	0.00117686	No_diff	Cldn4	-0.963474	1.3131e-06	No_diff	4930548H24Rik	-3.94118	0.0230762	Down	Cpped1	-0.924228	0.00631092	No_diff	Xpo1	0.18685	0.0439708	No_diff
Gm32970	-1.14512	0.0372505	Down	Supt20	-0.873743	0.0226435	No_diff	Kctd17	1.60523	0.0722494	No_diff	Nop53	-0.542973	0.00118599	No_diff	Serpinb6b	0.875052	1.54299e-06	No_diff	Col7a1	-1.50652	0.023174	Down	Adcy6	-0.408499	0.00632659	No_diff	Gpc5	-0.678255	0.043979	No_diff
Celsr2	0.231662	0.0372987	No_diff	Nedd4	-0.752617	0.0227065	No_diff	Fam124a	1.1773	0.0723549	No_diff	Nek8	-0.636084	0.00119876	No_diff	Cdkn1c	0.854408	1.60232e-06	No_diff	LOC118568022	-2.41144	0.0234749	Down	Ptprj	0.418273	0.00634497	No_diff	Paqr8	0.180301	0.0440552	No_diff
Pacsin1	0.220633	0.0373188	No_diff	Abat	-0.746158	0.0227402	No_diff	Hspg2	1.31603	0.0726874	No_diff	Pik3r1	0.667053	0.00121297	No_diff	Krt18	-0.887958	1.67589e-06	No_diff	Lrrd1	-2.1793	0.0237226	Down	Impact	-0.475816	0.00640926	No_diff	Naip3	-0.80522	0.0440627	No_diff
Gm32896	1.10551	0.0374721	Up	Slc43a3	-0.880549	0.0228322	No_diff	Abcc9	1.84101	0.0728132	No_diff	Dusp7	-0.620185	0.00121953	No_diff	Dcdc2a	0.925463	1.74549e-06	No_diff	Pik3r6	-1.04912	0.0237256	Down	Ly75	-0.365372	0.00640946	No_diff	Gm10354	-0.536725	0.0441348	No_diff
Snx5	-0.488208	0.037476	No_diff	Uap1	-0.922896	0.0228355	No_diff	Shmt1	-2.22356	0.0728487	No_diff	C030006K11Rik	-0.598437	0.00122228	No_diff	Zfp7	-0.804986	1.84394e-06	No_diff	Draxin	-1.90306	0.0239365	Down	Snapin	-0.374203	0.00641469	No_diff	Sh3gl2	0.308565	0.0442641	No_diff
Pcp4l1	-0.580075	0.0375098	No_diff	Chpf2	-0.924245	0.0228774	No_diff	ND6	-1.03376	0.0728546	No_diff	Ankrd33b	0.514192	0.00122337	No_diff	Rsph1	-0.851235	1.943e-06	No_diff	Mettl27	-1.16951	0.0240506	Down	Stk40	0.369975	0.0064283	No_diff	Lhx9	0.640264	0.044316	No_diff
Acrbp	0.561563	0.0375842	No_diff	Sox4	0.996649	0.0228854	No_diff	Bvht	2.94471	0.0728552	No_diff	Cbr1	-0.669899	0.0012341	No_diff	Stip1	0.986589	2.19061e-06	No_diff	Pdzk1ip1	-2.97134	0.0241241	Down	Kctd11	0.723951	0.00643239	No_diff	Ccnb3	0.470217	0.044467	No_diff
Rpl37	1.22483	0.0375891	Up	Akap8	-0.68347	0.0229606	No_diff	Tnfrsf9	3.54452	0.0730166	No_diff	Ccnd2	0.737997	0.00124524	No_diff	Cfap126	-0.86813	2.2999e-06	No_diff	Rps27	-1.40379	0.0241824	Down	Acyp1	0.585553	0.00643395	No_diff	Sparcl1	0.325356	0.0447731	No_diff
P4htm	-0.341157	0.0375911	No_diff	Nfia	0.682423	0.0230965	No_diff	Ano10	1.34047	0.0730488	No_diff	Tmem252	-0.62876	0.00126851	No_diff	Tmem212	-0.719186	2.39929e-06	No_diff	Gm10030	-1.48578	0.0242477	Down	Pced1a	0.364945	0.00647475	No_diff	Rnf43	-0.598844	0.044822	No_diff
Irx1	-3.08123	0.0376559	Down	Ipo7	-0.811734	0.0232261	No_diff	LOC118567721	-1.35981	0.0730945	No_diff	Slc22a5	-0.645398	0.00127096	No_diff	Acaa2	-0.901848	2.43028e-06	No_diff	Gm46535	-2.93642	0.0246473	Down	Mettl16	0.354698	0.00648013	No_diff	Gm36173	-0.809927	0.04492	No_diff
Cdk4	-0.459559	0.037687	No_diff	Ephx1	0.688332	0.0232463	No_diff	Etfa	-1.4724	0.0732246	No_diff	Hspa13	0.635752	0.00127111	No_diff	Mtus1	-0.819554	2.47649e-06	No_diff	9930012K11Rik	-1.13834	0.0250001	Down	Cpsf1	0.406724	0.00649574	No_diff	Laptm4a	0.148863	0.0449547	No_diff
Prr5l	-0.613183	0.0377	No_diff	Twistnb	0.955288	0.0232587	No_diff	Kctd5	-1.00544	0.0732334	No_diff	Hsp90ab1	0.470607	0.00127398	No_diff	Hsp90ab1	0.768344	2.56804e-06	No_diff	Plk1	-1.44518	0.0250816	Down	Cnn2	0.316949	0.00652883	No_diff	Defb19	0.259104	0.0449669	No_diff
Arhgap32	0.244332	0.037753	No_diff	C330002G04Rik	0.976336	0.0232756	No_diff	Garnl3	4.0696	0.0732738	No_diff	Ctbs	-0.562094	0.00128741	No_diff	Fermt2	0.839996	2.61709e-06	No_diff	Cnga2	-2.92603	0.0253529	Down	Nipsnap2	-0.446014	0.00655972	No_diff	Stard9	-0.189512	0.0450882	No_diff
Sorcs3	0.3812	0.0378639	No_diff	Dhx15	0.735061	0.0234753	No_diff	Gucy1a1	2.33615	0.073287	No_diff	Synpo2l	-0.940897	0.00129707	No_diff	Mme	0.894006	2.65748e-06	No_diff	Cd6	-1.66124	0.0254294	Down	Fgd3	0.327769	0.00656308	No_diff	Spcs1	0.18497	0.0451668	No_diff
Rbm7	-0.584289	0.0380751	No_diff	Fbrs	-0.746049	0.0235132	No_diff	Extl3	1.39879	0.0734667	No_diff	Slc4a9	-0.653952	0.00130191	No_diff	Cracdl	-0.90267	2.72193e-06	No_diff	Eps8l2	-1.15233	0.0254585	Down	Rnasel	-0.457796	0.00656703	No_diff	Gm5415	-0.265218	0.045224	No_diff
Ndnf	-0.797964	0.0381305	No_diff	Foxk2	-0.876872	0.0236721	No_diff	Thnsl1	2.9038	0.0734697	No_diff	Miip	-0.621434	0.00130203	No_diff	Appl2	-0.847439	2.88668e-06	No_diff	Gm41450	-1.58507	0.0256615	Down	Prkcb	0.303572	0.00657897	No_diff	Pde1a	-0.227274	0.0453096	No_diff
Klf15	-0.512032	0.0382339	No_diff	Zfhx3	0.664382	0.0237225	No_diff	Sccpdh	-1.33247	0.0734997	No_diff	Kpna1	0.639668	0.00130423	No_diff	Fnbp1l	0.71814	3.00174e-06	No_diff	Gm36478	-1.62627	0.0257678	Down	Srsf5	-0.300787	0.00660914	No_diff	Vipr1	-0.975936	0.0453825	No_diff
Slc2a2	2.46893	0.0383204	Up	Car5a	0.761687	0.0238445	No_diff	Idi1-ps1	-3.0095	0.0735008	No_diff	Prpf40b	-0.628893	0.00130644	No_diff	Cacybp	0.905232	3.04398e-06	No_diff	9330198I05Rik	-1.47088	0.025921	Down	Magt1	0.301501	0.00666291	No_diff	Igl	-0.558046	0.0454356	No_diff
Smim8	-0.833529	0.0383247	No_diff	Hpx	0.574425	0.023848	No_diff	Gm25360	-2.12705	0.0735145	No_diff	Frmd6	0.766573	0.00131284	No_diff	Itga8	0.911893	3.19906e-06	No_diff	Car15	-1.0534	0.0259218	Down	Parvg	0.347387	0.00666886	No_diff	Efemp1	0.667869	0.0454642	No_diff
Tgfb1	0.926269	0.0383605	No_diff	Slc19a2	-0.791279	0.0238515	No_diff	Syk	1.12903	0.0737409	No_diff	Slc7a1	0.706121	0.00132402	No_diff	Prkcd	0.914965	3.20639e-06	No_diff	Lig1	-1.43835	0.0259505	Down	Mknk1	0.378028	0.00667374	No_diff	Fam171a1	0.43956	0.045491	No_diff
Cct8	0.314274	0.0384165	No_diff	Rasa1	0.757117	0.0239021	No_diff	Sncg	1.96874	0.0739005	No_diff	Cyria	0.930258	0.00132524	No_diff	Herpud1	-0.748179	3.25525e-06	No_diff	Gm12098	-2.00089	0.0262579	Down	Ddx18	0.386418	0.00669168	No_diff	Bsn	-0.323812	0.0455754	No_diff
Creld1	0.313555	0.0384368	No_diff	Atp6v1a	0.798525	0.0239477	No_diff	Abcb1a	-1.08733	0.0742526	No_diff	Chd9	0.56247	0.00132856	No_diff	Ncl	-0.657216	3.31479e-06	No_diff	Cpne2	-1.08417	0.0264016	Down	Isoc2b	-0.876844	0.00671122	No_diff	Gm12176	-0.497092	0.0456274	No_diff
Gm30635	0.782938	0.0386655	No_diff	Gm2000	0.903452	0.0239809	No_diff	Tubg1	2.13208	0.0742566	No_diff	Ctsl	-0.474372	0.00133873	No_diff	Dmd	0.905774	3.36386e-06	No_diff	Gm52229	-1.90582	0.0265739	Down	St6galnac3	-0.671724	0.00672566	No_diff	Vcam1	0.274469	0.0456396	No_diff
Ak4	0.432641	0.0387006	No_diff	Hs3st3b1	-0.945834	0.0242685	No_diff	Ache	2.11345	0.0743041	No_diff	Fmnl2	0.67646	0.00134695	No_diff	Clic5	0.718703	3.48215e-06	No_diff	Gm36266	-1.03971	0.0268387	Down	Pdia6	0.459916	0.00672893	No_diff	1700001C19Rik	-0.161838	0.0456921	No_diff
Prdm2	0.310173	0.0387512	No_diff	Slc38a7	-0.893077	0.0243351	No_diff	TrnK	-2.71428	0.0744214	No_diff	Cda	-0.60325	0.00135225	No_diff	Kif19a	-0.882831	3.5994e-06	No_diff	Lpxn	-1.14238	0.0268545	Down	Zfp974	-0.4978	0.00679551	No_diff	Tcp11l1	-0.338729	0.0456926	No_diff
Csnk1g2	0.245202	0.0387729	No_diff	Wdr91	0.838202	0.02436	No_diff	Ankrd10	1.13778	0.0745133	No_diff	Aspa	-0.513331	0.00135739	No_diff	Ddx3y	0.779453	3.66121e-06	No_diff	Cd247	-1.15053	0.0269404	Down	Dstyk	-0.462974	0.00680255	No_diff	Il31ra	-0.709984	0.0457524	No_diff
Rhbdl3	-0.481262	0.0387956	No_diff	Tmem248	-0.802414	0.0244019	No_diff	Fzd8	3.45358	0.0746692	No_diff	Rusc1	-0.668754	0.00137265	No_diff	Ahcyl2	0.965564	4.0486e-06	No_diff	LOC118568312	-2.27402	0.0270752	Down	Klf9	-0.721349	0.00683175	No_diff	Zfp607b	0.245418	0.0457835	No_diff
Tsku	-1.52482	0.0387994	Down	Gm10222	0.848071	0.0244526	No_diff	Gm5842	-2.80003	0.0746776	No_diff	Efnb2	0.686074	0.00139011	No_diff	Mok	-0.871981	4.06805e-06	No_diff	Arl9	-1.66021	0.0272457	Down	Soat1	0.413618	0.00685384	No_diff	Cst12	0.27664	0.0458271	No_diff
Gm31939	1.25484	0.0388287	Up	Fbxo31	-0.875301	0.0245171	No_diff	Syn1	3.00359	0.0748134	No_diff	Arvcf	0.591812	0.00139108	No_diff	Spint1	-0.683817	4.31715e-06	No_diff	Prg2	-3.89202	0.0273012	Down	LOC118568783	0.495781	0.0068629	No_diff	Gm28442	-0.88175	0.0458544	No_diff
Nme1	-0.286386	0.0389403	No_diff	Cxadr	0.725614	0.0246328	No_diff	Grm6	3.46302	0.0748461	No_diff	Xdh	-0.573889	0.00139959	No_diff	Adam17	0.84399	4.32553e-06	No_diff	E130006D01Rik	-3.55862	0.0273847	Down	Mfng	0.35262	0.00686499	No_diff	1700071M16Rik	-0.320792	0.0458619	No_diff
Map3k19	0.902309	0.0389976	No_diff	Nr1i3	-0.884795	0.0246626	No_diff	Xbp1	-0.87494	0.0750129	No_diff	D630023F18Rik	0.992798	0.00140489	No_diff	Gm867	-0.817304	4.60146e-06	No_diff	Gm5173	-3.3788	0.0273876	Down	Gm17160	0.887219	0.00692176	No_diff	Ptpre	0.312486	0.0461113	No_diff
Gm33312	-3.45163	0.0390658	Down	Lyst	-0.818222	0.0246657	No_diff	Slc27a4	-0.91419	0.075035	No_diff	Zfp697	0.655975	0.00140623	No_diff	Nin	0.756471	5.11124e-06	No_diff	Clec4g	-1.95706	0.0274863	Down	Fbxl3	-0.325356	0.00694489	No_diff	Zbtb42	0.17675	0.0462779	No_diff
Cyth3	-0.584597	0.0390662	No_diff	Ctdspl	0.775664	0.0247751	No_diff	Gm6209	2.09176	0.0750383	No_diff	Zfp956	-0.736748	0.00140666	No_diff	Rap1a	0.899722	5.17843e-06	No_diff	Bex3	-1.01936	0.0276227	Down	Bgn	0.332162	0.00699257	No_diff	Zscan22	-0.216024	0.0463749	No_diff
Snf8	-0.466654	0.0390848	No_diff	Tfpi2	0.827535	0.0247828	No_diff	LOC115488065	-3.20314	0.0750448	No_diff	Xbp1	0.541845	0.00142313	No_diff	Pdxk	-0.868654	5.38387e-06	No_diff	Pcdh15	-1.9449	0.027925	Down	Gen1	-0.691566	0.00702022	No_diff	Ica1	-0.23935	0.0463849	No_diff
Gm31336	0.805948	0.0391063	No_diff	Mafg	-0.674549	0.0248101	No_diff	Palm	1.38168	0.0751155	No_diff	Cd248	0.82785	0.0014332	No_diff	Myb	-0.858284	5.78291e-06	No_diff	Rn7s1	-2.35656	0.0283747	Down	B3gntl1	-0.480574	0.00703439	No_diff	Dclre1b	-0.38714	0.0464523	No_diff
Rab29	1.34978	0.0391406	Up	Zmat2	0.846093	0.0248748	No_diff	Rgs14	3.9799	0.0751272	No_diff	Zfp28	-0.820389	0.00143561	No_diff	St13	0.814371	5.81414e-06	No_diff	Tspan11	-1.21359	0.0286184	Down	Myo5a	-0.323407	0.00705017	No_diff	Gm18872	-0.697391	0.0465539	No_diff
Mdh2	-0.310886	0.0391904	No_diff	Rnf168	0.826936	0.0249776	No_diff	Dock5	-1.04711	0.0752774	No_diff	Zfp426	0.582738	0.00143655	No_diff	Dpp9	0.853083	5.82081e-06	No_diff	Gm41598	-2.14208	0.0292207	Down	Dhx16	0.387566	0.00714654	No_diff	Atxn2l	-0.130187	0.0466194	No_diff
Grin1	-0.250769	0.0392081	No_diff	Flnb	-0.867195	0.0249779	No_diff	Tmem237	3.32327	0.0753222	No_diff	Edem3	0.623364	0.00143892	No_diff	Jun	0.998626	5.99626e-06	No_diff	Csrp2	-1.06086	0.0292221	Down	Glrx	-0.556444	0.00717815	No_diff	Gas7	0.211523	0.0466494	No_diff
Vmn2r-ps23	-0.645535	0.0392576	No_diff	Npc1	-0.874536	0.0250416	No_diff	Ssb	2.06979	0.0754319	No_diff	Zfp7	-0.547957	0.00144902	No_diff	Mcl1	0.792176	6.02542e-06	No_diff	Gm41701	-2.65127	0.0292528	Down	Adam1a	0.831685	0.00717847	No_diff	Adam9	0.295344	0.0468459	No_diff
LOC118568085	0.535011	0.0394109	No_diff	Atg4c	0.91024	0.0251533	No_diff	Abcd1	-1.15135	0.0756562	No_diff	Spty2d1	0.629258	0.00145897	No_diff	Zbtb40	0.909323	6.20713e-06	No_diff	Pdlim4	-1.11088	0.0293016	Down	Tmem33	0.535352	0.00719277	No_diff	Anks3	0.256173	0.046865	No_diff
Zfp637	-0.502289	0.039424	No_diff	Nedd8	0.905551	0.0253753	No_diff	Urml	-3.78692	0.075763	No_diff	Egflam	0.743713	0.00146714	No_diff	Mtmr12	-0.638253	6.23051e-06	No_diff	Tspo2	-3.73601	0.0295214	Down	Gclc	-0.31859	0.00721277	No_diff	Rtn4rl1	0.437303	0.0468889	No_diff
Inafm2	-0.395419	0.0394278	No_diff	Tcirg1	0.722812	0.0254573	No_diff	C730036E19Rik	-3.78692	0.075763	No_diff	Lmntd2	-0.874178	0.00147402	No_diff	Uaca	-0.842339	6.3033e-06	No_diff	Btbd16	-2.83124	0.0298274	Down	Nek6	-0.478922	0.007224	No_diff	Shbg	0.4088	0.046984	No_diff
Irf3	0.452728	0.0394696	No_diff	Ap2s1	0.897277	0.0255491	No_diff	Tmem87a	1.6659	0.0757685	No_diff	Msantd4	0.513097	0.00147898	No_diff	Dapk1	0.823602	6.40086e-06	No_diff	Irgc1	-3.78614	0.0299851	Down	Arhgap28	-0.707453	0.00723567	No_diff	St6galnac2	-0.136997	0.0469949	No_diff
Gm25099	1.08747	0.0395031	Up	Sec23a	-0.927804	0.0256628	No_diff	Cltc	-0.81255	0.0760099	No_diff	Slc37a4	-0.521368	0.00148258	No_diff	Cenpb	-0.612013	6.43394e-06	No_diff	LOC118568331	-1.51893	0.0302653	Down	Fgfbp3	-0.847529	0.00724484	No_diff	4933416O17Rik	-0.257148	0.0470319	No_diff
Tm2d1	-0.838162	0.0395857	No_diff	Agpat1	-0.841673	0.0257481	No_diff	Igf1	-1.28013	0.0760869	No_diff	Dgat2	-0.506749	0.00149351	No_diff	Tkt	-0.694896	6.5738e-06	No_diff	Snord17	-4.62566	0.0303609	Down	Lgals3	-0.553143	0.00725436	No_diff	Cdc34	0.174987	0.0471536	No_diff
Prss53	1.02545	0.0396654	Up	Sult1a1	-0.703954	0.0258157	No_diff	Smpd4	1.63346	0.0761409	No_diff	Dusp1	-0.753032	0.00149574	No_diff	Amotl2	0.938311	6.6064e-06	No_diff	Cracdl	-1.13205	0.030367	Down	Ly6e	0.336942	0.00728366	No_diff	Gm3033	-0.781859	0.0471797	No_diff
Slc12a2	-0.369827	0.0397597	No_diff	Ell	-0.958411	0.025991	No_diff	Smagp	-0.984457	0.0762055	No_diff	Acadvl	-0.636693	0.00150239	No_diff	Sema4f	0.909503	6.68477e-06	No_diff	Gm13710	-3.40747	0.0304351	Down	Btg2	0.262922	0.00735135	No_diff	Rnd2	0.364655	0.0472344	No_diff
Mcrip1	-0.302168	0.039919	No_diff	Ankhd1	0.868291	0.0260163	No_diff	Prmt7	3.95857	0.076329	No_diff	Adhfe1	-0.500431	0.00150544	No_diff	Gsta4	-0.76769	6.68546e-06	No_diff	Ccne1	-1.86279	0.0309015	Down	C2cd5	-0.302243	0.00740917	No_diff	Frzb	0.364806	0.0473158	No_diff
Gtf2h2	-0.764863	0.0399659	No_diff	Rpl41	0.809921	0.0260671	No_diff	Ndrg2	-1.33805	0.0764265	No_diff	Nes	0.622028	0.00150954	No_diff	Ndufb10	-0.750599	7.01809e-06	No_diff	Slc26a3	-2.31452	0.0309677	Down	Slc36a4	-0.563583	0.00741816	No_diff	Znrd1as	-0.147831	0.0475328	No_diff
Clca3a1	-2.59632	0.0400068	Down	Orc4	-0.99908	0.0263182	No_diff	Creb3l2	-1.68744	0.0769862	No_diff	Hspb8	0.846477	0.00151233	No_diff	Nfya	0.87694	7.05517e-06	No_diff	Gm8738	-2.05069	0.0310053	Down	Adgrg5	0.473059	0.00748218	No_diff	Polr1b	0.48978	0.0475516	No_diff
Ankrd9	-0.548593	0.0400828	No_diff	Relch	-0.925365	0.0263798	No_diff	Ccdc88a	2.27683	0.0771507	No_diff	Usp22	-0.607408	0.00152021	No_diff	Crem	0.899241	7.22569e-06	No_diff	Gm31290	-1.33832	0.0310223	Down	Card11	0.299266	0.00748961	No_diff	Nr0b1	0.367494	0.0475912	No_diff
Ankrd13c	0.346234	0.0401136	No_diff	Tmem25	-0.730564	0.0264977	No_diff	Adh7	-3.78118	0.0771932	No_diff	A4galt	-0.753801	0.00152242	No_diff	4931406C07Rik	-0.869534	7.63554e-06	No_diff	Mcf2l	-1.02194	0.031066	Down	Tnfrsf22	0.469302	0.0075473	No_diff	1700010I02Rik	0.981264	0.0477198	No_diff
Faap100	0.512664	0.0401639	No_diff	Gpcpd1	-0.904846	0.0265347	No_diff	Bcam	2.30902	0.0772254	No_diff	Hspb7	-0.700299	0.00155682	No_diff	Serpinb9	0.796405	7.68227e-06	No_diff	Zfp946	-1.00044	0.0315832	Down	Arhgap22	-0.486944	0.00754854	No_diff	Suv39h1	0.327835	0.0477482	No_diff
Sp7	-1.47815	0.0403305	Down	Zmynd8	0.720857	0.0265634	No_diff	Epb41l3	-1.13693	0.0774202	No_diff	Hnf1a	-0.597138	0.0015758	No_diff	Ramp1	-0.860188	7.7791e-06	No_diff	Cyp11a1	-3.26338	0.0316001	Down	Phf7	-0.580754	0.00757415	No_diff	Zfp111	-0.522079	0.0478111	No_diff
Sh3rf3	0.447931	0.0404481	No_diff	Vcl	-0.793585	0.0265761	No_diff	S100pbp	1.30103	0.0774728	No_diff	Mki67	0.909152	0.00158037	No_diff	Phyh	-0.777482	8.24891e-06	No_diff	Mdrl	-2.35849	0.0316902	Down	Sesn3	0.569429	0.00759892	No_diff	4930519D14Rik	-0.375043	0.047837	No_diff
Fgf11	0.459226	0.0405874	No_diff	Ddx55	0.982071	0.0267048	No_diff	Tspan31	-1.14621	0.0775006	No_diff	Cfap20	-0.622165	0.00159347	No_diff	Lypd6b	-0.856509	8.32791e-06	No_diff	Ccdc150	-2.8736	0.03172	Down	Nipal1	-0.772204	0.00764044	No_diff	4930579F01Rik	-0.21586	0.047912	No_diff
Cpeb3	0.303804	0.0406453	No_diff	Atp5e	0.791561	0.0268773	No_diff	Cenps	2.34893	0.077608	No_diff	Ces2b	0.769406	0.00159664	No_diff	Sphk1	0.978829	9.06066e-06	No_diff	Pkhd1l1	-1.12902	0.0323499	Down	Spns1	0.407045	0.00766737	No_diff	Cep19	-0.189445	0.0479171	No_diff
LOC108168645	2.21161	0.0406482	Up	Kyat3	-0.801715	0.0268978	No_diff	Kiz	-2.88029	0.0777475	No_diff	Fam161a	-0.717904	0.00159868	No_diff	Nasp	-0.931141	1.01742e-05	No_diff	Rp1	-1.60292	0.0323534	Down	BC065397	0.797917	0.00767186	No_diff	Rnasek	-0.267834	0.0479496	No_diff
Ephx1	-0.561157	0.0407194	No_diff	Ubqln4	-0.763339	0.0269952	No_diff	Pbxip1	1.12183	0.0778054	No_diff	Eif1a	0.567124	0.00160428	No_diff	Fam183b	-0.779114	1.08924e-05	No_diff	Gm32322	-1.00981	0.0325983	Down	Kdsr	-0.462014	0.00768402	No_diff	Capn1	-0.979153	0.0480164	No_diff
Zfat	0.66712	0.0407569	No_diff	Kansl1l	-0.918847	0.0270294	No_diff	Tomm40l	-1.34987	0.078102	No_diff	Kirrel	0.665238	0.00160495	No_diff	Smim5	-0.684345	1.11042e-05	No_diff	Gm35248	-1.89328	0.0326552	Down	Trp53	0.328184	0.00773321	No_diff	Mtss2	0.396325	0.048178	No_diff
Dmwd	-0.251408	0.0408634	No_diff	Hgfac	0.724657	0.0270618	No_diff	Snora3	-2.83917	0.0781186	No_diff	Slc6a9	-0.697115	0.00160684	No_diff	Ucp2	-0.793253	1.11788e-05	No_diff	Rn7s2	-2.81047	0.0327343	Down	Zfp395	0.4456	0.00777525	No_diff	Fam155a	-0.331345	0.0481811	No_diff
Abhd8	0.250788	0.0408853	No_diff	Preb	-0.744969	0.0272103	No_diff	Gzma	-1.88144	0.078243	No_diff	Slc38a3	-0.626585	0.00161225	No_diff	Snx18	0.715852	1.1359e-05	No_diff	Prkd1	-1.04951	0.0329417	Down	H2az1	-0.352101	0.0078527	No_diff	Cdyl2	-0.248492	0.0481844	No_diff
Plcg1	0.463586	0.040933	No_diff	Sphk2	-0.872027	0.027236	No_diff	Sez6l	3.40524	0.0782559	No_diff	Efnb1	0.560435	0.00161384	No_diff	Fus	-0.745239	1.17042e-05	No_diff	Gm3558	-1.59644	0.0329699	Down	Tpm4	0.301484	0.0078985	No_diff	Gm30352	-0.407545	0.0484126	No_diff
LOC118568293	0.407849	0.0409713	No_diff	Eif4g3	0.624275	0.0272472	No_diff	Slc9a5	3.77871	0.078461	No_diff	Frrs1	0.496859	0.00164491	No_diff	Cipc	-0.642638	1.18922e-05	No_diff	LOC108168762	-1.51321	0.0329907	Down	Ms4a6c	0.418739	0.00795051	No_diff	Nmt2	0.248437	0.0486905	No_diff
1810021M19Rik	-3.42161	0.0410384	Down	Cfb	0.635219	0.0272532	No_diff	Prkab2	2.26752	0.0785865	No_diff	Hexdc	-0.600709	0.00165936	No_diff	Peak1	0.900825	1.19544e-05	No_diff	Gm52097	-2.69376	0.0333151	Down	Lime1	0.294176	0.00800593	No_diff	Srsf11	0.144152	0.0488883	No_diff
Fosl2	0.803055	0.0410806	No_diff	Hsp90ab1	0.617192	0.0273472	No_diff	Sarnp	1.63063	0.0785989	No_diff	Sytl2	0.816454	0.00166549	No_diff	Atp7a	0.938929	1.22762e-05	No_diff	A730046J19Rik	-1.97742	0.0335781	Down	Mfsd4b4	-0.541187	0.00801962	No_diff	Serpina5	0.229114	0.0489526	No_diff
Gm29773	-2.21121	0.0412233	Down	Ncoa2	-0.886348	0.0273725	No_diff	Gsdmd	-0.823364	0.0786549	No_diff	Tpm1	0.474356	0.00167697	No_diff	Slc16a11	-0.773479	1.24852e-05	No_diff	Tnfrsf17	-2.86152	0.033604	Down	Wsb1	-0.260245	0.00807104	No_diff	Dusp2	0.603237	0.0489667	No_diff
Tmem145	-0.337862	0.0412768	No_diff	Cdk11b	0.74449	0.0273747	No_diff	Eed	1.80002	0.0787979	No_diff	Pou6f1	-0.52382	0.00167867	No_diff	Gm16136	-0.973607	1.2909e-05	No_diff	Gm5586	-3.86063	0.0337942	Down	Acaa2	-0.679339	0.00810294	No_diff	Spata31d1d	-0.150259	0.0490454	No_diff
Map3k13	0.491518	0.041301	No_diff	Mapt	0.872095	0.027576	No_diff	Lyar	1.47758	0.0788375	No_diff	Atxn7l2	-0.620977	0.00167991	No_diff	Arhgap29	0.866461	1.30341e-05	No_diff	Crtam	-2.98917	0.0339297	Down	Rdh13	-0.515671	0.00810465	No_diff	Hacd3	0.235308	0.0490846	No_diff
Hapln4	0.356285	0.0413233	No_diff	Capzb	0.787683	0.0276218	No_diff	Ppip5k2	-1.21962	0.0789466	No_diff	Gpr19	-0.897979	0.00168274	No_diff	Dmac2	-0.830896	1.34115e-05	No_diff	LOC118568734	-2.54395	0.0340245	Down	Slc35g1	-0.751653	0.00816557	No_diff	4933426B08Rik	-0.531477	0.0491152	No_diff
9330133O14Rik	-0.905378	0.041359	No_diff	Baz2a	-0.706346	0.0276869	No_diff	Map6	2.97258	0.0789796	No_diff	Nol4l	0.634461	0.00169102	No_diff	Syt7	-0.897269	1.37148e-05	No_diff	Gm6014	-2.2742	0.0340534	Down	Diaph1	0.297084	0.00817924	No_diff	Asb1	0.150346	0.0492023	No_diff
C1qtnf7	3.00803	0.0413952	Up	Bmp1	-0.699734	0.0277026	No_diff	Stx3	-0.971112	0.0789892	No_diff	Morn4	-0.724881	0.00170666	No_diff	Cry2	-0.785946	1.46077e-05	No_diff	Il18rap	-1.40113	0.0341421	Down	Gng11	0.765608	0.0082431	No_diff	Sowahc	0.299191	0.0493911	No_diff
Gm14830	3.09332	0.041396	Up	Ppa1	-0.862542	0.0277165	No_diff	Pcsk2	4.19351	0.079018	No_diff	Fam76a	-0.518627	0.00171154	No_diff	Frem1	0.927786	1.47001e-05	No_diff	Mdk	-1.28436	0.0346382	Down	Cadm1	-0.63914	0.00837813	No_diff	Gm34107	-0.296191	0.0494706	No_diff
Snx27	0.373824	0.0413965	No_diff	Azin1	-0.75	0.0277727	No_diff	Snora21	-3.06782	0.0790435	No_diff	Strada	-0.66341	0.00172159	No_diff	Ehd2	0.834713	1.59339e-05	No_diff	LOC118568581	-1.42925	0.0346576	Down	Cracr2a	-0.481642	0.00840589	No_diff	Pkd1l3	-0.167769	0.0496065	No_diff
Zfp994	-1.39384	0.0415371	Down	Rnf43	-0.941387	0.0277838	No_diff	Mdh1	-0.963099	0.07933	No_diff	Arih1	0.499481	0.00173383	No_diff	Spata24	-0.989706	1.59368e-05	No_diff	4933440N22Rik	-1.70537	0.034658	Down	Gm9861	0.756911	0.00843179	No_diff	A630077J23Rik	0.778913	0.0496153	No_diff
Gm34299	0.936383	0.0415665	No_diff	Cherp	-0.710552	0.027921	No_diff	Col27a1	1.59886	0.0794206	No_diff	Cyp2a4	-0.470844	0.0017393	No_diff	Klhl2	0.874798	1.62547e-05	No_diff	Gm19439	-2.97877	0.0347581	Down	Lrrc32	-0.482394	0.00843612	No_diff	Dennd4b	-0.250956	0.0496209	No_diff
Ptbp3	0.521253	0.0415987	No_diff	1810058I24Rik	0.864038	0.0279249	No_diff	Ndufa3	-1.19471	0.0794894	No_diff	LOC118568505	0.78267	0.00174648	No_diff	Abcc5	0.891812	1.67679e-05	No_diff	Lamc3	-1.65041	0.034767	Down	Spata24	-0.917962	0.00845873	No_diff	Dnhd1	0.129037	0.0496914	No_diff
Pxdn	0.297138	0.041611	No_diff	Nfe2l1	0.605654	0.0279426	No_diff	Lmo2	1.51193	0.0796851	No_diff	Zbtb42	-0.92763	0.00174657	No_diff	Acox1	-0.729155	1.68547e-05	No_diff	Gm2164	-1.82304	0.0348546	Down	Zfp367	-0.402815	0.00846275	No_diff	Zfp638	0.16383	0.0497189	No_diff
Rin2	-0.661645	0.0416392	No_diff	Rhou	0.803798	0.0279453	No_diff	Myadm	1.08031	0.0797228	No_diff	Cdk18	-0.597177	0.00174716	No_diff	Msn	0.851341	1.72407e-05	No_diff	Gm31356	-1.2486	0.0348788	Down	Hook1	-0.487968	0.00851337	No_diff	5033421B08Rik	-0.330747	0.0497554	No_diff
Slc26a10	-0.704894	0.0416423	No_diff	Hp1bp3	-0.643826	0.0280583	No_diff	Plat	3.52329	0.0798516	No_diff	Rtp3	0.931908	0.00176012	No_diff	Amt	0.820148	1.78914e-05	No_diff	Tmem269	-1.2562	0.0349814	Down	Tmco6	0.49349	0.00854669	No_diff	Ankrd61	-0.151076	0.0498725	No_diff
2410004P03Rik	-1.10057	0.0416514	Down	Nfatc3	-0.880372	0.0280949	No_diff	Ido1	-2.13645	0.0800809	No_diff	Grk5	0.755521	0.00176662	No_diff	Pja1	0.655457	1.79771e-05	No_diff	LOC118567481	-1.58882	0.035092	Down	Alg3	0.587742	0.00870146	No_diff	Bicral	-0.177973	0.0498886	No_diff
Bola2	0.58701	0.0417136	No_diff	Zfp598	-0.734302	0.0280965	No_diff	Klhl11	1.89585	0.0801318	No_diff	Spint1	-0.53631	0.00177837	No_diff	Cldn10	0.719144	1.8764e-05	No_diff	Helq	-1.02262	0.0354537	Down	Zfp82	0.444598	0.00881797	No_diff	Mycbp2	-0.165954	0.0499715	No_diff
Acsl4	0.395972	0.0417833	No_diff	Mapk3	0.959485	0.0281166	No_diff	Lta4h	-1.12912	0.0801603	No_diff	Vwa8	-0.512172	0.00179952	No_diff	Tmem33	0.906439	2.03745e-05	No_diff	Trim36	-1.13361	0.0355619	Down	Dusp7	0.326195	0.00887732	No_diff	LOC115488758	-0.625825	0.0499855	No_diff
A830052D11Rik	-2.57766	0.0417957	Down	Ehbp1l1	0.940331	0.0281574	No_diff	Trpc3	3.43787	0.0802814	No_diff	Creb1	0.71414	0.00180347	No_diff	Raph1	0.956889	2.11225e-05	No_diff	Mid1-ps1	-1.50615	0.0357445	Down	Rad9a	0.399641	0.00889726	No_diff	Il31	-0.258469	0.0500106	No_diff
Gm34982	-0.815163	0.0418946	No_diff	Rictor	-0.906641	0.0283032	No_diff	Arpc5	-0.819488	0.0803963	No_diff	Gm10603	-0.985124	0.00182802	No_diff	Galnt7	-0.952162	2.18584e-05	No_diff	Odf4	-3.33487	0.0359309	Down	Mavs	0.432383	0.00892204	No_diff	Nfe2l3	-0.592732	0.0500153	No_diff
LOC115487640	2.21916	0.041958	Up	Smg6	0.811801	0.0283463	No_diff	Pim1	-0.838392	0.0804093	No_diff	1700001J03Rik	-0.930908	0.00183609	No_diff	Erich2	-0.955227	2.20716e-05	No_diff	C230024C17Rik	-2.78408	0.0366871	Down	Ppp2r3d	0.499761	0.00893266	No_diff	Gm31278	-3.45919	0.0500426	No_diff
Nexmif	0.499419	0.0419638	No_diff	Sel1l	-0.746098	0.0286898	No_diff	D730003I15Rik	3.93434	0.0804211	No_diff	Pmf1	-0.723628	0.00183961	No_diff	Cdhr4	-0.874728	2.25412e-05	No_diff	Adgrf1	-3.31184	0.0367002	Down	Kcnh7	-0.981816	0.00893636	No_diff	LOC118568180	-1.69465	0.0500471	No_diff
Shkbp1	0.426328	0.0420186	No_diff	Ctnnd1	-0.701702	0.0288551	No_diff	Tapbp	-1.03608	0.0805255	No_diff	Slc35e4	-0.87509	0.00184018	No_diff	Zranb2	0.724686	2.27207e-05	No_diff	Ccdc92	-1.2706	0.036721	Down	Pop5	0.374056	0.00899899	No_diff	Wbp2	-0.153541	0.0500978	No_diff
Clybl	-0.729636	0.0420216	No_diff	Tcrb	0.870369	0.0289258	No_diff	2200002D01Rik	-0.884625	0.0806313	No_diff	Rcl1	-0.714448	0.00184537	No_diff	Ankrd50	0.827834	2.27285e-05	No_diff	Pde9a	-1.18229	0.0367334	Down	Pja1	0.389173	0.00901835	No_diff	Tmem30a	0.141575	0.0501283	No_diff
Tcap	-1.00557	0.0420357	Down	Trim26	0.766117	0.0290114	No_diff	Pip4k2a	1.52088	0.0807169	No_diff	Tek	0.620493	0.0018478	No_diff	Hspa5	0.678038	2.29807e-05	No_diff	Sema4g	-1.41142	0.0368482	Down	Cep83os	-0.608738	0.00915993	No_diff	Gm3875	1.85774	0.0501511	No_diff
Pdha1	-0.362807	0.0420537	No_diff	Rnf20	0.756937	0.0290193	No_diff	Rasal3	1.58699	0.080828	No_diff	Gm30571	-0.968735	0.00186659	No_diff	Heyl	0.97285	2.35307e-05	No_diff	Dync2h1	-1.30178	0.0369287	Down	LOC115489981	-0.819479	0.00918495	No_diff	Rps6ka2	0.274849	0.0501591	No_diff
Gdpd2	0.847524	0.0421644	No_diff	Tbcel	0.616978	0.0292195	No_diff	Irgm1	-1.12319	0.0808628	No_diff	Cyp27a1	-0.552905	0.00188514	No_diff	Sema3a	0.850247	2.38623e-05	No_diff	Calcb	-2.63691	0.0370952	Down	Nudt14	-0.552959	0.00929177	No_diff	Spsb3	0.161337	0.0504188	No_diff
Ntmt1	-0.508163	0.0423112	No_diff	Vps37a	0.62047	0.0293423	No_diff	Gm12481	-1.28735	0.0811314	No_diff	Ccdc9	-0.596692	0.00188622	No_diff	Oat	0.57084	2.43555e-05	No_diff	Unc13d	-1.12229	0.0372913	Down	Adamdec1	-0.600684	0.0093459	No_diff	4930562C15Rik	-0.180668	0.0504308	No_diff
Raph1	0.34869	0.0423433	No_diff	Rnaset2a	0.847051	0.0294474	No_diff	Soga3	3.9257	0.0812576	No_diff	Zfp24	0.626352	0.00190033	No_diff	Zfp777	-0.675004	2.44198e-05	No_diff	Rpl35a-ps2	-1.69563	0.0373595	Down	Il18rap	-0.586176	0.0093486	No_diff	Rfx1	-0.172024	0.0504643	No_diff
Ccnd3	-0.537183	0.0423591	No_diff	Itgb5	0.790522	0.0294856	No_diff	Tm4sf20	-1.06072	0.0813489	No_diff	Rnf183	0.641938	0.0019055	No_diff	Magt1	0.706153	2.44644e-05	No_diff	Wfikkn1	-1.35981	0.0374	Down	Zfp788	-0.424955	0.00935066	No_diff	Gm3696	1.09107	0.0504734	No_diff
Pcnx	0.293443	0.0423762	No_diff	Cald1	0.726124	0.0295013	No_diff	Slc35c2	-1.12563	0.0815048	No_diff	Pappa	0.797749	0.00190663	No_diff	Dpy19l3	0.814946	2.47118e-05	No_diff	Nrn1l	-1.57989	0.0374379	Down	Iars	0.327848	0.00935839	No_diff	Brat1	0.262963	0.050482	No_diff
Gm38648	-3.4031	0.0424061	Down	Pnpo	0.637727	0.0296391	No_diff	Dglucy	-1.49759	0.0815154	No_diff	Eng	0.446381	0.00190784	No_diff	Banp	0.904612	2.47623e-05	No_diff	Rnaseh2b	-1.08826	0.0377015	Down	Dnajb5	0.39671	0.00939838	No_diff	Naga	-0.313914	0.0505199	No_diff
Xbp1	0.377624	0.0424087	No_diff	Dqx1	-0.883986	0.0296539	No_diff	Celf4	1.97756	0.0815478	No_diff	Ppm1k	-0.567167	0.00191306	No_diff	Sptlc2	0.781347	2.48358e-05	No_diff	Il33	-1.0373	0.0382831	Down	Gm46626	0.873232	0.00940174	No_diff	Krt15	-1.72033	0.0506259	No_diff
Mrps14	-0.54968	0.0424628	No_diff	Spcs3	-0.969572	0.029657	No_diff	Gstt3	-1.07946	0.0816186	No_diff	Zer1	-0.529709	0.00192047	No_diff	Ptpn9	0.667537	2.48952e-05	No_diff	Rpl36-ps12	-1.2416	0.0384167	Down	Prrt2	0.515694	0.00942105	No_diff	Aqp10-ps	-1.36858	0.0506418	No_diff
Pnmal1	0.302892	0.0424918	No_diff	Snhg20	0.745598	0.0297521	No_diff	Tm6sf1	3.32114	0.0816645	No_diff	Jcad	0.759809	0.00194725	No_diff	Csgalnact2	0.621874	2.59616e-05	No_diff	Gm51646	-3.20165	0.0385174	Down	Gm5421	-0.945496	0.00950147	No_diff	4932414J04Rik	-0.59894	0.0506937	No_diff
Rps6-ps3	1.91779	0.042546	Up	Tmed4	-0.826136	0.0297745	No_diff	Sprr2a3	-1.17847	0.0816898	No_diff	Irf1	-0.588853	0.00195565	No_diff	Nek5	-0.850189	2.60748e-05	No_diff	Caskin1	-1.23283	0.03853	Down	Klhl5	-0.361552	0.00955252	No_diff	Cds2	0.241576	0.0506969	No_diff
Bcl6b	1.56342	0.0426581	Up	Ptp4a1	-0.895571	0.0298242	No_diff	1810055G02Rik	-1.20479	0.0817291	No_diff	Slc1a2	-0.807896	0.0019661	No_diff	Cirbp	-0.895316	2.69815e-05	No_diff	Ager	-1.31162	0.0385871	Down	Rbm14	0.453865	0.00957866	No_diff	Rab27b	-1.75873	0.0507135	No_diff
4930444P10Rik	-1.99935	0.0426824	Down	Mttp	-0.693668	0.0299152	No_diff	Stag1	1.09852	0.081807	No_diff	Calb1	0.577925	0.00197795	No_diff	Map7	-0.814336	2.71917e-05	No_diff	Ifitm5	-1.20404	0.0389418	Down	Hpgds	-0.484379	0.00964941	No_diff	Gm12378	-0.319102	0.0507388	No_diff
Snora68	1.23428	0.042725	Up	Tsc22d2	-0.945358	0.0299743	No_diff	Myo18a	-0.789204	0.0821608	No_diff	Pzp	0.577662	0.00198136	No_diff	Elovl5	0.635438	2.86608e-05	No_diff	Gm32133	-2.12853	0.0391955	Down	Trim8	0.325267	0.00966255	No_diff	Tspan18	0.427621	0.0507455	No_diff
Serf2	-0.464847	0.0427592	No_diff	Ufl1	-0.875175	0.030049	No_diff	Dctn1	-0.999871	0.0823183	No_diff	Col6a6	0.975849	0.00200471	No_diff	Uqcrq	-0.598944	2.94984e-05	No_diff	Gm33153	-1.0477	0.0394481	Down	Pagr1a	0.367382	0.00966868	No_diff	Apobec4	-0.177581	0.0508551	No_diff
Islr	-0.66555	0.0427828	No_diff	Fahd1	0.694525	0.0300621	No_diff	Surf1	2.5671	0.0823485	No_diff	Zfp467	-0.504661	0.00200564	No_diff	6820408C15Rik	-0.975671	2.96767e-05	No_diff	Clec2e	-1.50002	0.039523	Down	Emp1	-0.7968	0.00970344	No_diff	Bckdhb	0.811668	0.050891	No_diff
Dchs2	0.883009	0.0428042	No_diff	Ugdh	0.67143	0.0301202	No_diff	Enc1	1.68109	0.0823509	No_diff	Vwce	-0.606558	0.00201482	No_diff	Hsdl2	-0.85605	2.98803e-05	No_diff	LOC105246046	-2.97655	0.0396986	Down	Zfp784	-0.59495	0.00975059	No_diff	ccdc198	-0.217217	0.0509044	No_diff
Serpina3k	-0.942795	0.0428301	No_diff	Usp42	0.73042	0.0301269	No_diff	Akap6	2.54428	0.0823846	No_diff	Tspyl1	0.516345	0.00201549	No_diff	Alas1	-0.679304	3.02994e-05	No_diff	Rny1	-3.92968	0.039765	Down	Tom1l2	-0.305263	0.00981998	No_diff	Triml1	-0.166159	0.0509731	No_diff
Dmtn	0.239208	0.042868	No_diff	Dynlrb1	0.741331	0.0301888	No_diff	Ppp4r1	-0.99881	0.0823956	No_diff	Slc27a2	-0.415832	0.0020284	No_diff	Cped1	0.87196	3.1513e-05	No_diff	Il4i1	-2.33377	0.039803	Down	Med20	0.348485	0.00988988	No_diff	Elf3	-0.860716	0.0509908	No_diff
Nlgn3	0.360225	0.0428941	No_diff	Rmnd1	0.75242	0.0302143	No_diff	Prkar1b	1.9753	0.0825219	No_diff	Lpcat1	0.780729	0.00204856	No_diff	Spata13	-0.706709	3.17833e-05	No_diff	Comtd1	-1.01906	0.0398401	Down	Tfb2m	-0.345824	0.0100024	No_diff	Hoxa9	-0.906137	0.0510224	No_diff
Rpl17-ps10	-0.529271	0.0429399	No_diff	Bhmt	-0.688158	0.0302218	No_diff	Art2b	2.35356	0.0825963	No_diff	Pex14	-0.625793	0.0020503	No_diff	Dynll1	0.554762	3.19909e-05	No_diff	Nrp	-2.60295	0.0402176	Down	Gsn	0.448169	0.0100229	No_diff	Gm17019	-0.482072	0.0510238	No_diff
2810049E08Rik	-1.05052	0.0429811	Down	Bhlhe40	-0.893413	0.0302237	No_diff	Entpd3	4.16615	0.0826929	No_diff	Mgat5	0.807364	0.00205033	No_diff	Fbxo36	-0.82545	3.23602e-05	No_diff	Has1	-2.08814	0.0402828	Down	Akap1	-0.79919	0.0101763	No_diff	Nrros	-0.427127	0.0511885	No_diff
Gm2000	-0.443865	0.0429993	No_diff	Pja2	-0.934367	0.0303282	No_diff	Hoxb5	1.55882	0.08273	No_diff	Acot12	-0.495814	0.00205984	No_diff	Maob	0.821296	3.28031e-05	No_diff	C130050O18Rik	-1.19105	0.0404692	Down	0610010K14Rik	0.476765	0.0102157	No_diff	1700052I22Rik	-0.273949	0.0512156	No_diff
Ttr	-1.16239	0.0430105	Down	Csnk1g2	0.672449	0.030447	No_diff	Nit1	-1.54243	0.0829083	No_diff	Bola1	-0.696354	0.00207059	No_diff	Cfap65	-0.986819	3.29151e-05	No_diff	Anxa9	-1.06547	0.0407009	Down	Tmem109	0.429375	0.0102349	No_diff	Ptprb	0.446902	0.051358	No_diff
Gm41686	-3.52069	0.0430127	Down	Ncoa5	-0.787616	0.0305039	No_diff	Gask1b	1.99168	0.0830783	No_diff	Slc17a5	-0.476095	0.00207162	No_diff	Lpin1	-0.862987	3.29338e-05	No_diff	4930513N10Rik	-1.08552	0.0408032	Down	Cd244a	0.75671	0.0102472	No_diff	Gm5681	-0.339893	0.0513769	No_diff
Rnf150	0.338088	0.043039	No_diff	Sh3pxd2a	0.818721	0.0307444	No_diff	Tfdp2	-1.3508	0.0830895	No_diff	Raph1	0.699718	0.00207804	No_diff	Maco1	-0.596459	3.33391e-05	No_diff	Gm7584	-3.21289	0.041589	Down	Ggta1	0.343311	0.0102952	No_diff	C2cd2	-0.27773	0.0514048	No_diff
Cep112it	-2.23368	0.0430717	Down	Gm50287	0.972735	0.0307986	No_diff	Vdr	-0.936315	0.0837159	No_diff	Dynlt1f	-0.8717	0.00208441	No_diff	Acvr1b	-0.574702	3.42909e-05	No_diff	LOC118568341	-1.65683	0.0418237	Down	AI837181	0.397335	0.0103312	No_diff	Igh	-0.248693	0.0514386	No_diff
Gm45623	0.691943	0.0433045	No_diff	Dvl3	-0.879812	0.0308043	No_diff	Gm51483	1.94513	0.0838191	No_diff	Arl2	-0.598932	0.00208999	No_diff	Slco3a1	0.811955	3.60773e-05	No_diff	Gm35254	-2.05202	0.0419319	Down	Cd7	0.445061	0.010335	No_diff	Tbrg3	-1.64788	0.0514742	No_diff
Kcnab3	-0.465123	0.0433272	No_diff	Peli1	0.698883	0.0309202	No_diff	Ap2m1	-0.845967	0.0839063	No_diff	Ppcdc	-0.577997	0.00210518	No_diff	Elmo2	0.743311	3.62599e-05	No_diff	Vip	-3.03352	0.0422614	Down	Slamf8	0.41744	0.010367	No_diff	Klk1b14-ps	-3.65354	0.0515024	No_diff
Gm17076	1.3737	0.0433597	Up	Pdap1	0.817521	0.0309999	No_diff	Sh2d6	-1.84789	0.0840481	No_diff	Mllt3	0.700896	0.00211027	No_diff	Lrrc8e	-0.823064	3.71465e-05	No_diff	LOC118568311	-3.80136	0.0423361	Down	Hspbp1	0.558508	0.0103971	No_diff	Nfil3	0.458937	0.0515943	No_diff
Lnpep	0.587528	0.0434334	No_diff	Tfrc	-0.861682	0.0310847	No_diff	Lcp1	1.19305	0.0840821	No_diff	Irgm1	-0.567247	0.00211463	No_diff	Lrig1	-0.723244	3.76774e-05	No_diff	Sfrp4	-1.79608	0.0423385	Down	Fam120aos	-0.374513	0.0104145	No_diff	Slc22a14	-0.156087	0.0516246	No_diff
Rasgef1a	0.216358	0.0434623	No_diff	Gtf2h2	0.903162	0.031096	No_diff	Rab3a	2.24344	0.0840864	No_diff	Uqcc3	-0.667886	0.00211769	No_diff	Tspan9	0.606442	3.94743e-05	No_diff	Slfnl1	-3.63688	0.0424255	Down	Cyb561a3	0.294921	0.0104528	No_diff	Mki67	-0.170441	0.0516898	No_diff
Snhg11	0.182121	0.0435145	No_diff	Ndufa10	0.637033	0.0311693	No_diff	Akr1c12	-1.579	0.0841387	No_diff	LOC118568152	-0.80621	0.00211769	No_diff	Rgs11	-0.710629	3.95494e-05	No_diff	Acrbp	-1.00919	0.0424624	Down	Zwilch	-0.75972	0.0104622	No_diff	Fbln1	0.779499	0.0517088	No_diff
Slc25a5	-0.282623	0.0436235	No_diff	Tom1l2	-0.771994	0.0314614	No_diff	LOC118568007	2.59543	0.0844247	No_diff	Rbm45	0.717983	0.00212038	No_diff	Lrig3	-0.960285	4.06439e-05	No_diff	Fam227a	-1.08172	0.042567	Down	Bahd1	0.305372	0.0105121	No_diff	Dnajc25	0.382306	0.0517191	No_diff
Fmo2	-2.23037	0.043763	Down	Uhmk1	-0.970744	0.0317697	No_diff	Timp2	1.3002	0.0844393	No_diff	Abcc4	-0.684641	0.00212554	No_diff	Rasl12	0.868493	4.08144e-05	No_diff	Gp6	-1.89732	0.0426633	Down	Ppp1r18	0.299683	0.0105382	No_diff	Srpx2	1.50101	0.0517474	No_diff
Cnr1	0.330935	0.0437812	No_diff	Fgfr3	-0.747865	0.031859	No_diff	Numb	-1.2537	0.0846867	No_diff	Pmaip1	0.728227	0.00213344	No_diff	Prex2	0.868637	4.10198e-05	No_diff	Atp6ap1l	-2.32057	0.0426816	Down	Hsdl2	-0.398909	0.010576	No_diff	Tgoln1	0.159423	0.05175	No_diff
Igfbpl1	-1.2496	0.0438465	Down	Itch	-0.786005	0.0318915	No_diff	Ap3m2	2.01565	0.0847914	No_diff	Bicdl1	-0.533747	0.00214179	No_diff	Stard10	-0.612329	4.20406e-05	No_diff	Dnaaf1	-4.13182	0.0429668	Down	Ahdc1	0.449497	0.0105789	No_diff	Creb3l4	-0.13876	0.0517652	No_diff
Gm35254	2.47362	0.0439128	Up	Phf20	0.883473	0.0319096	No_diff	Il17ra	1.25647	0.0852879	No_diff	Ldb1	-0.532635	0.0021462	No_diff	Wnt11	-0.750379	4.23658e-05	No_diff	Vmn2r1	-4.13182	0.0429668	Down	Trmt13	-0.635624	0.0105964	No_diff	Abcd3	0.309478	0.0517946	No_diff
Gas6	-0.295838	0.0439677	No_diff	Epm2aip1	-0.992452	0.0319582	No_diff	Stxbp2	-1.26395	0.0853622	No_diff	Osmr	0.683111	0.00215757	No_diff	Cbl	0.675996	4.26995e-05	No_diff	Gm8153	-3.27965	0.043022	Down	Dnase1l2	0.654917	0.0107579	No_diff	Gm53057	1.33203	0.0518548	No_diff
Gm34838	-3.45768	0.0439993	Down	Taldo1	0.758895	0.0320205	No_diff	Soat2	-1.18584	0.0854239	No_diff	Cln5	0.546926	0.00218582	No_diff	Fzd5	0.820803	4.3217e-05	No_diff	Fbxo17	-1.03479	0.0433342	Down	Spata5l1	0.470552	0.0107806	No_diff	Tceal9	0.33153	0.0519194	No_diff
Serinc5	-0.400768	0.044251	No_diff	Cuedc2	0.84436	0.0320448	No_diff	Gm39701	-3.16552	0.0854333	No_diff	Ebf1	0.911975	0.00222133	No_diff	Id2	0.818765	4.47294e-05	No_diff	Gm30091	-2.00229	0.043372	Down	Retreg2	0.303192	0.0108125	No_diff	Elovl7	-1.18491	0.0519609	No_diff
Pabpc1l2b	0.528329	0.0442924	No_diff	Ahr	-0.811718	0.0321245	No_diff	Gpx4	-1.00786	0.0856432	No_diff	Gm32245	-0.984139	0.00226192	No_diff	Pigyl	-0.67496	4.48671e-05	No_diff	2010204K13Rik	-1.9654	0.0434985	Down	Ccdc137	0.328173	0.0108703	No_diff	Sntg1	-0.779775	0.0519759	No_diff
Gm18831	1.9279	0.0442949	Up	Frmd4b	-0.758444	0.0323747	No_diff	Mboat2	3.89032	0.085867	No_diff	Zbtb33	0.672508	0.00226311	No_diff	Dagla	-0.863594	4.55157e-05	No_diff	Actn3	-1.96733	0.0438203	Down	Il21r	0.254117	0.0109183	No_diff	Stpg1	-0.18953	0.0520467	No_diff
Syn2	0.262195	0.0443128	No_diff	Purb	0.664356	0.0323993	No_diff	Gpr37l1	2.90394	0.0859063	No_diff	Tprkb	-0.51334	0.00226482	No_diff	Ndufa13	-0.667413	4.83103e-05	No_diff	Padi3	-4.11225	0.0444552	Down	Slc35f5	-0.950433	0.0109272	No_diff	Gm12960	-0.471693	0.0520588	No_diff
Gm40696	0.807651	0.0443562	No_diff	Ep400	-0.777848	0.0324471	No_diff	Mtcl1	3.00918	0.0859129	No_diff	Abcb1b	-0.97411	0.00226486	No_diff	Pir	-0.823041	4.84858e-05	No_diff	Gm31718	-1.40554	0.0444975	Down	Ensa	0.274622	0.0109777	No_diff	Mdm4-ps	-0.249775	0.0520613	No_diff
Lrrc7	0.212325	0.0444568	No_diff	Col14a1	0.774741	0.0327577	No_diff	Gpc3	3.42529	0.0860289	No_diff	Camsap2	0.629314	0.00226921	No_diff	Arhgdig	-0.756821	5.04709e-05	No_diff	Gm34755	-1.68096	0.0446284	Down	Spg7	0.430292	0.0111355	No_diff	Angpt4	1.3437	0.0522519	No_diff
Traf3	0.39072	0.0445193	No_diff	Larp1	0.605335	0.032806	No_diff	Snora65	-2.81655	0.0861308	No_diff	LOC118568032	-0.848956	0.00227133	No_diff	Fbf1	-0.616062	5.23359e-05	No_diff	Rpl10a-ps1	-1.05163	0.0446737	Down	Gm6637	0.768035	0.0111383	No_diff	Prr30	-0.12895	0.0523142	No_diff
Slc39a2	0.429588	0.0447058	No_diff	Tmem106b	-0.735758	0.0328413	No_diff	Ptprh	-1.02962	0.086223	No_diff	Lrrc75b	-0.756738	0.00227257	No_diff	Fzd7	0.772606	5.28624e-05	No_diff	Gm10774	-2.26723	0.0447705	Down	Fam220a	0.400182	0.0111785	No_diff	Gm31305	1.18335	0.0523261	No_diff
Gm32317	-3.40134	0.0447193	Down	Gabbr2	0.936946	0.0328688	No_diff	Gfap	3.26458	0.0864441	No_diff	Pheta1	-0.560331	0.00227382	No_diff	Slc16a7	-0.80351	5.28647e-05	No_diff	Siglech	-1.62302	0.0453476	Down	Fbxl20	-0.346298	0.0111932	No_diff	Arf3	0.180849	0.0523738	No_diff
Jade3	-0.871476	0.0447856	No_diff	Prox1	-0.603026	0.0330348	No_diff	Gm38649	-1.31759	0.0864597	No_diff	Snrnp70	-0.453887	0.00227987	No_diff	Cxcl17	-0.978752	5.32293e-05	No_diff	Serpina3g	-1.36923	0.0454197	Down	Myo9a	-0.375695	0.0112079	No_diff	Gm52709	-0.936921	0.0524789	No_diff
Sox2	0.345326	0.0448104	No_diff	Sepsecs	-0.81583	0.0331055	No_diff	Tlx2	4.13832	0.086556	No_diff	Phactr2	0.458491	0.00228767	No_diff	Col5a2	0.876785	5.4161e-05	No_diff	4933406C10Rik	-1.45556	0.0459157	Down	Dgcr2	0.301643	0.0112321	No_diff	Gm36402	-0.388677	0.0526653	No_diff
Nphp4	-0.433552	0.0449259	No_diff	Pdia6	-0.65574	0.0332514	No_diff	Gm52625	5.00549	0.0867002	No_diff	Engase	-0.966024	0.00228836	No_diff	Rsad1	-0.782623	5.47998e-05	No_diff	Nlrp5-ps	-1.63672	0.0459651	Down	Gtpbp10	-0.507868	0.0112324	No_diff	Gm30064	-0.251415	0.0526758	No_diff
Trim8	0.272602	0.0449925	No_diff	Afm	0.58983	0.0332649	No_diff	Oma1	-1.65949	0.0867359	No_diff	Mid1ip1	0.593119	0.00231179	No_diff	Pnrc1	0.656356	5.5746e-05	No_diff	Rps11-ps1	-2.08229	0.0461687	Down	Cap1	0.243921	0.0112359	No_diff	Tmem70	0.279295	0.0526823	No_diff
Wdtc1	0.330486	0.0451015	No_diff	Ext1	0.793813	0.0333112	No_diff	Cpeb4	-0.935722	0.0868583	No_diff	Slc28a1	-0.609096	0.00232623	No_diff	Cuedc1	-0.695239	5.65753e-05	No_diff	Rps12-ps4	-1.20351	0.0463592	Down	Pdcd1lg2	0.666602	0.0113113	No_diff	Syne1	-0.28689	0.0527294	No_diff
Prrg3	0.439537	0.0452166	No_diff	Gm7785	0.954112	0.0333254	No_diff	Mrpl54	-1.28344	0.0868877	No_diff	Apex2	0.666363	0.00234056	No_diff	Itpr3	-0.782587	5.67361e-05	No_diff	Batf2	-1.13776	0.0464504	Down	Upf3b	-0.392461	0.0113268	No_diff	Pdzd2	0.1918	0.0527377	No_diff
Cracdl	-0.254597	0.0452198	No_diff	Sdhb	0.696673	0.0333666	No_diff	Aldh2	-0.903248	0.0868887	No_diff	Gm3137	0.625397	0.00234128	No_diff	Coq8b	-0.661959	5.74629e-05	No_diff	Cfap69	-1.09756	0.0466726	Down	Iqsec1	0.241427	0.0113375	No_diff	D830030K20Rik	-1.18815	0.052742	No_diff
Arfgap3	-0.598328	0.0452221	No_diff	Pcsk7	-0.865977	0.0334263	No_diff	Onecut2	-2.56648	0.0869241	No_diff	Ubxn2a	0.514962	0.00234176	No_diff	Celsr2	-0.730612	5.85612e-05	No_diff	Gm11517	-1.43632	0.0468783	Down	Gm32856	0.434247	0.0114137	No_diff	Iqce	-0.159705	0.0528043	No_diff
Washc2	-0.325662	0.0452316	No_diff	Borcs7	0.83436	0.033479	No_diff	Mmrn1	3.79465	0.0870006	No_diff	Hadha	-0.639485	0.00237852	No_diff	Whamm	-0.780544	5.87337e-05	No_diff	Gm5526	-1.44763	0.0468855	Down	Gpsm2	-0.786575	0.0114225	No_diff	H2bw2	1.18851	0.0529727	No_diff
Gad1	-0.328276	0.0452409	No_diff	Ndufs3	0.719195	0.0335921	No_diff	Slc22a1	-1.91519	0.087034	No_diff	Itpripl2	0.692625	0.0023787	No_diff	Azin1	0.743336	5.88782e-05	No_diff	Gm3383	-2.05665	0.0469607	Down	Gpr68	0.36808	0.0114277	No_diff	Gm41696	-0.8503	0.0529732	No_diff
Hif3a	-1.35341	0.0452492	Down	Chd8	0.638031	0.0337019	No_diff	Slc13a2	-1.07421	0.087135	No_diff	Zfp397	0.579984	0.00239101	No_diff	Gck	-0.935316	6.07356e-05	No_diff	Fcf1	-1.12346	0.0469909	Down	Zfp467	0.457795	0.0115358	No_diff	Ston2	-0.201248	0.0529798	No_diff
Pbx3	-0.558085	0.0452534	No_diff	Gm18031	0.882706	0.0339931	No_diff	Pstpip2	-1.10582	0.0872436	No_diff	B4galt5	0.485495	0.0023976	No_diff	Wsb1	0.874573	6.15431e-05	No_diff	Lrrc29	-1.4899	0.0470134	Down	Acadl	-0.428204	0.0115641	No_diff	Tnks1bp1	-0.362982	0.0529881	No_diff
Rarres2	-1.78249	0.0452826	Down	Tomm70a	-0.923136	0.0341353	No_diff	Timd2	-2.69662	0.0873413	No_diff	Vsig10l	-0.755443	0.00240414	No_diff	Ric1	0.757493	6.18245e-05	No_diff	0610042G04Rik	-1.07235	0.047251	Down	Gng12	-0.604231	0.0115783	No_diff	Fzd9	0.655267	0.0529946	No_diff
LOC118568244	-1.78931	0.0453819	Down	Cul4a	-0.691945	0.0342178	No_diff	Slc35f5	1.19536	0.0873751	No_diff	Map1b	0.899213	0.00242204	No_diff	Rras2	0.838611	6.24426e-05	No_diff	Ccdc78	-2.03715	0.0472926	Down	Far2	-0.8589	0.0115902	No_diff	Gm23851	-1.76552	0.0529951	No_diff
Cenpm	-1.30726	0.0454614	Down	Neurl4	-0.741855	0.0342546	No_diff	Tnc	1.52755	0.0873936	No_diff	Naglu	-0.561286	0.0024235	No_diff	Gm46565	-0.978089	6.39811e-05	No_diff	LOC118568781	-2.75215	0.047345	Down	Cmtm7	0.329473	0.0115903	No_diff	Soga1	0.218725	0.0529972	No_diff
Nos3	0.685317	0.0455889	No_diff	Gm9243	0.755312	0.0342723	No_diff	Adh6-ps1	-2.41672	0.0874322	No_diff	Grtp1	-0.583037	0.00243429	No_diff	Trim24	-0.729877	6.43327e-05	No_diff	Gm12592	-1.52735	0.0474604	Down	Cdk2ap2	0.404102	0.0116019	No_diff	Gm35309	-0.384864	0.0530379	No_diff
Srrm3	0.248961	0.0456623	No_diff	Svil	0.757214	0.0344538	No_diff	Malt1	1.46491	0.087458	No_diff	Lrp4	-0.613494	0.00243766	No_diff	Lgals4	-0.896317	6.53803e-05	No_diff	Camsap3	-1.09874	0.0476728	Down	Gm36117	-0.655803	0.0116044	No_diff	Mfsd13b	-0.155277	0.05309	No_diff
LOC108168312	1.42859	0.0456718	Up	Zc3h7a	-0.725453	0.0345853	No_diff	Plcxd2	-1.43628	0.0874849	No_diff	Sorbs1	0.533181	0.00246054	No_diff	Fmo3	-0.581776	6.96903e-05	No_diff	1700047M11Rik	-1.48352	0.0477652	Down	Spib	0.295078	0.011616	No_diff	Sema5b	0.204706	0.0531202	No_diff
Cetn3	-0.450708	0.0456938	No_diff	0610012G03Rik	0.930513	0.0346342	No_diff	Dusp1	1.23105	0.087539	No_diff	Akap8l	-0.526383	0.00246878	No_diff	Usp31	0.787116	6.96956e-05	No_diff	Mmp12	-2.21333	0.0481449	Down	Praf2	0.428166	0.0116465	No_diff	Cd81	0.377226	0.0531348	No_diff
Kcnj13	-0.874996	0.0458517	No_diff	Dhx40	-0.921006	0.0347545	No_diff	Mpp2	3.4133	0.0878528	No_diff	Ncoa5	0.508516	0.00247006	No_diff	Ubfd1	0.604933	7.04353e-05	No_diff	Gm3373	-3.5598	0.0482138	Down	Timp3	-0.462566	0.0116669	No_diff	Uap1l1	-1.06454	0.0531821	No_diff
Adamts9	1.12505	0.0458528	Up	Rab1a	-0.65036	0.0349248	No_diff	Pcyt1a	-1.083	0.0880468	No_diff	Ethe1	0.716559	0.00250397	No_diff	Thbs3	0.969482	7.40825e-05	No_diff	Nipsnap1	-1.06591	0.0482671	Down	Hip1	0.519448	0.0116683	No_diff	Ankrd42	-0.150862	0.0532833	No_diff
LOC118567551	-0.943572	0.0458532	No_diff	Dus3l	-0.856026	0.0349405	No_diff	Cyp4f14	-0.979481	0.0881241	No_diff	Zc3h6	-0.714756	0.00250483	No_diff	Nme5	-0.836682	7.57286e-05	No_diff	Rad18	-1.53061	0.0482994	Down	Arhgdia	0.357877	0.0116736	No_diff	Eomes	0.912369	0.0533593	No_diff
Cipc	-0.27359	0.0458741	No_diff	Copb1	-0.855772	0.0350218	No_diff	Smlr1	-1.82906	0.0882864	No_diff	Atad2b	0.594378	0.00250672	No_diff	Vdr	-0.917321	7.58571e-05	No_diff	Ranbp17	-1.80933	0.0485654	Down	Trdmt1	-0.595218	0.0119274	No_diff	Pcyt2	0.25839	0.0533596	No_diff
Srsf5	-0.236617	0.0459308	No_diff	Hsd3b5	0.799841	0.0350989	No_diff	Gm22442	-3.09412	0.0883589	No_diff	Dedd2	-0.591398	0.00251271	No_diff	Mir17hg	0.909292	7.65825e-05	No_diff	Slco1a4	-1.28053	0.0487448	Down	Slamf6	-0.357194	0.0119653	No_diff	Asb14	0.521994	0.0533655	No_diff
Caln1	0.213909	0.045937	No_diff	Pcnx3	-0.730398	0.0352097	No_diff	Samd9l	0.993092	0.0884907	No_diff	Dhrs3	0.438593	0.00251384	No_diff	Mtmr4	0.739924	7.75981e-05	No_diff	Cd226	-1.25551	0.0489002	Down	Dhx37	0.398986	0.0120193	No_diff	Bglap3	-6.26454	0.0533824	No_diff
Sowaha	0.303431	0.0460036	No_diff	Usp4	0.727298	0.035256	No_diff	Stat1	-0.913328	0.0885816	No_diff	Nup153	0.534251	0.0025336	No_diff	Ttll3	-0.705096	7.8192e-05	No_diff	Sntg2	-3.5792	0.0490838	Down	Cd180	0.467834	0.0120452	No_diff	Zscan2	-0.169054	0.0534365	No_diff
Lzts3	0.240047	0.0460063	No_diff	Rps16-ps2	0.917956	0.0354084	No_diff	Fam189a2	2.06982	0.0888596	No_diff	Rbms3	0.777286	0.00257254	No_diff	Rpl21	-0.983646	8.29348e-05	No_diff	Ankrd63	-1.05115	0.0491325	Down	Rhbdl1	0.557195	0.0120883	No_diff	Jam3	0.260385	0.0534547	No_diff
Adcyap1r1	0.243631	0.0460163	No_diff	Psma2	0.775782	0.0355345	No_diff	Prkcb	1.05365	0.0889927	No_diff	Septin11	0.501445	0.00257921	No_diff	Hnrnpll	0.646061	8.32939e-05	No_diff	Prx	-1.25392	0.0492219	Down	Hck	0.363297	0.0120893	No_diff	Ccdc183	-0.252449	0.0534705	No_diff
Taf15	0.302302	0.0460522	No_diff	Ilkap	0.704694	0.0355547	No_diff	Srxn1	-0.965414	0.0890014	No_diff	Tmem220	-0.675307	0.00259847	No_diff	Gas2l2	-0.830332	8.63177e-05	No_diff	Gm10073	-2.34355	0.0493225	Down	Il12b	-0.707669	0.012121	No_diff	Apol6	1.16358	0.0535064	No_diff
Tspan4	-0.810009	0.0461179	No_diff	Prdx5	0.664122	0.0355627	No_diff	LOC115486436	-3.06886	0.0894398	No_diff	Hmcn2	-0.869259	0.00261741	No_diff	Dedd2	0.75538	8.73983e-05	No_diff	Ubxn11	-1.56025	0.049388	Down	Clasp2	-0.352641	0.0121281	No_diff	Calu	0.245903	0.0535231	No_diff
Nppc	-1.07108	0.046135	Down	Top1	0.602452	0.0357619	No_diff	Acsl6	3.69468	0.089649	No_diff	Tomm20	-0.452629	0.00261808	No_diff	Calcoco1	-0.738153	8.75334e-05	No_diff	Cygb	-0.873048	3.83158e-05	No_diff	Tnfrsf11a	-0.559939	0.0121588	No_diff	Cldn4	-4.09675	0.0535378	No_diff
LOC102639987	1.01386	0.0461372	Up	Fbxo9	-0.979134	0.035771	No_diff	Gpatch4	1.30237	0.0897133	No_diff	Ulk1	-0.474835	0.00262313	No_diff	Tspan14	0.678973	8.79007e-05	No_diff	Rassf3	0.90297	5.69156e-05	No_diff	Ttyh2	-0.875536	0.0122323	No_diff	1700034I23Rik	-0.155231	0.0535421	No_diff
Ddx59	-1.29077	0.0462238	Down	Etnppl	0.717852	0.0358225	No_diff	Cystm1	-0.837831	0.0898185	No_diff	Gstt3	-0.562698	0.00263727	No_diff	Tab1	-0.640601	8.8706e-05	No_diff	Slc22a5	-0.953085	6.23268e-05	No_diff	Zscan22	0.49817	0.012307	No_diff	Gm10382	-0.188931	0.0535477	No_diff
Gm39860	2.1513	0.0462333	Up	Sdad1	-0.867125	0.0358293	No_diff	Leng1	1.42746	0.0899306	No_diff	Gnl1	-0.637621	0.00264298	No_diff	Aifm2	-0.734562	8.96614e-05	No_diff	Prrx1	0.993235	9.44681e-05	No_diff	2510002D24Rik	0.348585	0.0124075	No_diff	Tgif2-ps1	-2.26764	0.0535571	No_diff
Agbl3	-0.944029	0.0462348	No_diff	Sdf2	0.825715	0.0358336	No_diff	Lmna	1.14491	0.0899339	No_diff	Zfyve16	0.598758	0.00267331	No_diff	Cdc42bpg	-0.649458	9.21861e-05	No_diff	Trpm7	-0.998525	9.84433e-05	No_diff	Hmox1	-0.51965	0.0124958	No_diff	Ddx3y	0.364031	0.0536218	No_diff
Ppfibp1	-0.515353	0.0462841	No_diff	Serpina11	0.680614	0.0358723	No_diff	Stxbp1	1.30563	0.0899388	No_diff	Samd12	0.867635	0.00267597	No_diff	Lonrf1	-0.767359	9.27965e-05	No_diff	Cry2	-0.972986	0.000110624	No_diff	Septin11	0.330027	0.0125067	No_diff	Rab2a	0.170536	0.0536404	No_diff
Kcnc4	0.35387	0.046323	No_diff	Ist1	-0.882753	0.0359834	No_diff	Pcx	-1.34076	0.0899624	No_diff	Nrbp2	-0.546595	0.00268902	No_diff	Plekha6	-0.880506	9.45184e-05	No_diff	Dgke	-0.935831	0.000142832	No_diff	Rgs14	0.321199	0.0125163	No_diff	Gm17880	-2.32044	0.0537337	No_diff
Slc22a17	-0.199372	0.0463836	No_diff	Map4k2	-0.775716	0.0360372	No_diff	4933412E12Rik	2.76115	0.0899811	No_diff	Mpp6	0.584204	0.00274263	No_diff	Slit2	0.995659	9.51122e-05	No_diff	Nipsnap2	0.99518	0.000160058	No_diff	Serpina3f	-0.525712	0.0125959	No_diff	Gm39447	-1.42541	0.0537389	No_diff
Iqcb1	-0.489508	0.0463877	No_diff	Tent4b	-0.798944	0.0361761	No_diff	Rnf24	2.66461	0.0900495	No_diff	Syne4	-0.649882	0.0027529	No_diff	Hook2	-0.699368	9.61906e-05	No_diff	Wnk1	0.925925	0.000169597	No_diff	Tmem86a	-0.425384	0.0127718	No_diff	Ppm1d	-0.137908	0.0537843	No_diff
Erc1	0.349634	0.046666	No_diff	Itpr1	-0.765061	0.0362366	No_diff	Tspan2	2.17359	0.0902848	No_diff	B4galnt3	-0.514438	0.00275915	No_diff	Smim1	-0.856818	9.69575e-05	No_diff	Casq2	0.965309	0.000174556	No_diff	Slc15a3	0.58465	0.0127719	No_diff	Tex24	-0.162265	0.0540436	No_diff
Eya2	-1.6688	0.0467283	Down	Osbpl8	-0.838899	0.0362561	No_diff	Csf2ra	1.27303	0.0903487	No_diff	Smim24	-0.504199	0.00276748	No_diff	Pcsk4	-0.82192	9.84397e-05	No_diff	Hspb1	0.981076	0.000181464	No_diff	Bmi1	-0.364946	0.0127873	No_diff	Gm14418	-0.503059	0.0541342	No_diff
Rps12	-0.96149	0.0467628	No_diff	Igfbp4	-0.548114	0.0363258	No_diff	Moxd1	3.89656	0.0905463	No_diff	Kxd1	-0.533153	0.00276826	No_diff	Abhd11	-0.716724	0.000103303	No_diff	Ankrd16	-0.940579	0.00020536	No_diff	B230354K17Rik	-0.500149	0.0128137	No_diff	Cemip	-0.252378	0.0542504	No_diff
Iqcj	1.67659	0.046766	Up	Ap4b1	-0.952361	0.0363909	No_diff	Unc13a	3.94295	0.0906159	No_diff	Sergef	-0.83352	0.00279209	No_diff	Rpl4	-0.578121	0.000103308	No_diff	Myl12a	0.963485	0.000228937	No_diff	Ywhab	0.296007	0.012857	No_diff	Gm10791	-0.634346	0.0542625	No_diff
Gm15520	0.476362	0.0467744	No_diff	Eif2s3y	-0.734173	0.0363921	No_diff	Gfra2	1.5874	0.0907343	No_diff	Gbp6	-0.677256	0.00279618	No_diff	Ptprg	0.863948	0.000103947	No_diff	Hk2	0.984113	0.000231492	No_diff	Mtmr1	-0.285361	0.0128634	No_diff	Gm38585	1.54715	0.0543382	No_diff
Ankrd52	0.41541	0.0468773	No_diff	Setd1a	-0.650767	0.0364126	No_diff	Tceal1	3.85397	0.0907844	No_diff	Sowahc	0.673066	0.00279899	No_diff	Rsph9	-0.608597	0.000106258	No_diff	Stk40	0.886417	0.000247161	No_diff	Mir22hg	-0.565751	0.0128999	No_diff	Polr3g	0.279069	0.0544027	No_diff
Mir670hg	-0.811308	0.0468815	No_diff	Ctns	-0.958772	0.0364222	No_diff	Mertk	-1.14601	0.0908057	No_diff	Rft1	-0.568388	0.00280268	No_diff	Zdhhc3	0.547626	0.00010699	No_diff	Slc44a2	-0.935118	0.000260419	No_diff	Tet2	-0.396051	0.0129703	No_diff	Klhdc8a	0.850483	0.0544087	No_diff
Mal	-0.298383	0.0469455	No_diff	Gpat4	-0.815081	0.0367205	No_diff	Ankrd33b	-2.51288	0.090833	No_diff	Rnf150	0.935659	0.00280306	No_diff	Clec11a	0.915829	0.000108026	No_diff	Dynll2	0.925686	0.000280603	No_diff	Il2ra	-0.428981	0.0130748	No_diff	LOC118568513	-0.741836	0.0544099	No_diff
Il15ra	-1.02689	0.0469533	Down	Bach1	-0.936396	0.0369209	No_diff	Cyp4f13	-1.2626	0.0909016	No_diff	Rbpj-ps1	0.660921	0.002815	No_diff	Wfdc2	-0.809677	0.000109063	No_diff	Clic4	0.937171	0.000289032	No_diff	Itgb7	0.388769	0.0131172	No_diff	Cd82	-0.368704	0.0545739	No_diff
Dlg4	0.206464	0.0469972	No_diff	Ggnbp1	-0.857226	0.0369885	No_diff	Cyp2u1	-2.1208	0.0910096	No_diff	Arf6	0.486308	0.00283454	No_diff	Rasa1	0.719195	0.000110216	No_diff	Cpt1a	-0.858227	0.000293023	No_diff	Dkk3	-0.590257	0.0131272	No_diff	Dido1	-0.143183	0.0545881	No_diff
Agtpbp1	0.260754	0.0471784	No_diff	Hnf1a	-0.83925	0.0370133	No_diff	Atad2	1.77254	0.0910839	No_diff	Them6	-0.667446	0.00284096	No_diff	Zxda	0.939096	0.000111228	No_diff	Grsf1	0.993343	0.000298395	No_diff	Kitl	-0.678443	0.0131828	No_diff	Impact	-0.303289	0.0546592	No_diff
Aldob	-1.13811	0.0471831	Down	Lurap1l	-0.95451	0.0370396	No_diff	Arid3b	1.48851	0.0912717	No_diff	Lnpep	0.790327	0.0028561	No_diff	Emp2	0.563741	0.000111728	No_diff	Azin1	0.903085	0.000308171	No_diff	Zfp956	-0.361117	0.0132857	No_diff	Evl	0.369275	0.0548214	No_diff
Kl	-0.662594	0.0473783	No_diff	G3bp1	0.625792	0.0372134	No_diff	Gclc	-1.23629	0.0913179	No_diff	Klhl26	-0.6428	0.00286618	No_diff	Gm26797	-0.990907	0.000111812	No_diff	Atp2a2	0.951622	0.000329686	No_diff	Gtf2i	0.29329	0.0133296	No_diff	Inhbb	0.249122	0.0549663	No_diff
Ncan	0.225582	0.047498	No_diff	Zfp276	-0.661696	0.0372893	No_diff	Crip2	1.27312	0.0913912	No_diff	Sparc	0.535243	0.00287874	No_diff	Fam102b	0.674965	0.000111981	No_diff	Art1	-0.870163	0.000338271	No_diff	Borcs8	0.324306	0.0133498	No_diff	Cdc42	0.194992	0.0551088	No_diff
Kcnk9	0.302327	0.0476604	No_diff	Mup13	0.955214	0.037325	No_diff	Shisa4	3.20331	0.0914396	No_diff	Eif4e3	0.783232	0.00288765	No_diff	Slc16a13	-0.800942	0.000112761	No_diff	Slc8a1	0.961168	0.00035073	No_diff	Rpl39	-0.336154	0.0133609	No_diff	Nup188	0.153329	0.0551451	No_diff
Bad	-0.423808	0.0477994	No_diff	Mcmbp	0.741336	0.0373682	No_diff	Gm23143	-2.13708	0.0916534	No_diff	Wwox	-0.642111	0.0028917	No_diff	Mpp2	-0.713066	0.000113388	No_diff	Nrap	0.937237	0.000362974	No_diff	Mapk9	-0.28	0.0133619	No_diff	Gm32932	-0.585904	0.0552713	No_diff
Mpdu1	-0.407816	0.0479084	No_diff	Rps14	0.895125	0.0373728	No_diff	Gm9926	-0.96383	0.0916539	No_diff	Fam102b	0.516802	0.00290786	No_diff	Notch1	0.67322	0.00011726	No_diff	Zdhhc5	0.982525	0.000372802	No_diff	Ppp1r13b	0.350242	0.0133932	No_diff	Gm48837	-0.571159	0.0552917	No_diff
Nr4a3	0.492217	0.0479278	No_diff	Slc30a5	-0.942903	0.0374858	No_diff	Trim5	-0.985834	0.0917152	No_diff	Ubald2	-0.587668	0.00290971	No_diff	Gramd2	-0.503154	0.000117613	No_diff	Cracr2b	-0.948546	0.000376036	No_diff	Il4ra	0.262121	0.0134016	No_diff	Gm30440	0.884642	0.0552925	No_diff
Itih2	-2.97265	0.0479379	Down	Pitpnm2	-0.69364	0.0374971	No_diff	Appl1	1.24073	0.0918247	No_diff	Dnajc3	0.50503	0.00291524	No_diff	Tra2a	0.592577	0.000117811	No_diff	Kpna4	0.946981	0.000391451	No_diff	Snx8	0.317947	0.013535	No_diff	Nsrp1	-0.187863	0.0553068	No_diff
Fam214a	-0.363061	0.0480462	No_diff	Zc3h13	0.834827	0.0375608	No_diff	Igfbp5	1.10276	0.0918349	No_diff	Apeh	-0.563258	0.00292003	No_diff	Celf2	0.612216	0.000118539	No_diff	Nnt	0.950616	0.000392408	No_diff	Neil3	-0.731934	0.0135548	No_diff	Poteg	-0.277895	0.0553119	No_diff
Tac1	-0.394705	0.0480556	No_diff	Pyroxd2	0.740294	0.0376752	No_diff	Rps6-ps4	-1.90987	0.0918774	No_diff	Dennd3	-0.639821	0.00292061	No_diff	Pink1	-0.613112	0.000121052	No_diff	Atxn2	0.842032	0.000409158	No_diff	Krt222	-0.678491	0.0135828	No_diff	Scn7a	-0.441655	0.0553509	No_diff
Leo1	0.555863	0.0480931	No_diff	Atg2b	-0.81402	0.0377009	No_diff	Kcnk3	1.48925	0.0919718	No_diff	Fat1	0.461734	0.00293235	No_diff	Cit	-0.833902	0.000121637	No_diff	Akap1	0.97183	0.000415079	No_diff	Rad21	-0.292537	0.0135851	No_diff	Gm5936	-0.483043	0.0553661	No_diff
Rpl17-ps4	1.92978	0.0482027	Up	Picalm	-0.725334	0.0378161	No_diff	Dera	-1.23977	0.0920554	No_diff	Zfp873	0.830064	0.00293945	No_diff	Ttll13	-0.923989	0.000126307	No_diff	Rab22a	0.87965	0.00041553	No_diff	Trim30d	-0.496531	0.0136204	No_diff	Gm38610	1.56426	0.05552	No_diff
Rian	0.217054	0.0482297	No_diff	Snrnp48	0.757731	0.0378966	No_diff	Gm41598	3.16031	0.0920879	No_diff	Rasgrp3	0.719332	0.00301366	No_diff	Gata6	0.77775	0.000128384	No_diff	Abl1	-0.931138	0.000438129	No_diff	Aldh4a1	0.373439	0.013681	No_diff	H2al1i	-0.598226	0.0555598	No_diff
Npas2	0.437715	0.0482854	No_diff	Slc25a15	-0.564681	0.0381915	No_diff	Fermt1	1.09128	0.0920917	No_diff	Rsrp1	-0.469175	0.00303739	No_diff	Rwdd3	-0.924572	0.000128782	No_diff	Unc119b	0.923755	0.000444862	No_diff	Ano8	0.53243	0.0137185	No_diff	Garre1	0.258329	0.0555767	No_diff
Cpt1a	-0.628626	0.0483139	No_diff	Zmynd11	-0.750458	0.0382723	No_diff	Scamp5	-0.982974	0.0921775	No_diff	Spen	0.540699	0.00305932	No_diff	Camkk2	0.86235	0.000129161	No_diff	Nup62	0.974207	0.000458406	No_diff	Coro2a	-0.424734	0.0137197	No_diff	Gm47814	-0.30545	0.0556555	No_diff
Grm1	0.263534	0.0483539	No_diff	LOC118568402	0.84598	0.0383191	No_diff	Vwa1	-1.41825	0.0922722	No_diff	Ccar1	0.577171	0.00307564	No_diff	Chrm2	-0.946496	0.000130592	No_diff	Fabp4	-0.751865	0.000461406	No_diff	Cish	-0.49827	0.013737	No_diff	Gm29994	-0.409772	0.0557528	No_diff
Gm16386	1.5493	0.0483683	Up	Dvl1	-0.64627	0.0387167	No_diff	Dhrs1	-1.21418	0.0923236	No_diff	Tln2	-0.522398	0.0030806	No_diff	Gm52239	-0.880566	0.00013079	No_diff	Lynx1	0.96773	0.000468363	No_diff	Mllt1	0.34761	0.0137443	No_diff	Lrif1	-0.201973	0.055766	No_diff
Gm16876	2.36788	0.0485261	Up	Tm9sf1	-0.658263	0.0387383	No_diff	Ncs1	2.67291	0.0926628	No_diff	Ttc39c	-0.550855	0.00309455	No_diff	Tiam1	-0.737208	0.000131128	No_diff	Ccdc127	0.999044	0.000482852	No_diff	Ppfia4	0.511217	0.0137526	No_diff	Plxnb1	0.331986	0.055779	No_diff
Srcin1	0.201929	0.0486885	No_diff	Shroom1	-0.62392	0.0387922	No_diff	Rnu5g	-1.12846	0.092698	No_diff	Oas1c	-0.9591	0.00310924	No_diff	Gpx2	-0.692147	0.000133494	No_diff	Ccdc117	0.99586	0.000511827	No_diff	Prps1l3	0.360138	0.013851	No_diff	Cdh13	-0.489901	0.0559975	No_diff
Bmp4	-1.1247	0.0486977	Down	Gls2	-0.640166	0.0387936	No_diff	Guca2a	0.825459	0.0927793	No_diff	Pxmp4	-0.511282	0.00311111	No_diff	Kctd14	-0.956017	0.000133538	No_diff	Zfp280c	-0.98944	0.00052587	No_diff	Gm46098	0.588806	0.0138854	No_diff	Cdc42se2	0.226827	0.0560054	No_diff
Ttyh2	-0.399673	0.0487729	No_diff	Ckb	0.997355	0.0388402	No_diff	Lypla2	-0.86283	0.0928089	No_diff	Gm35778	0.584759	0.0031188	No_diff	Osbpl8	0.625657	0.000134446	No_diff	Trp53inp2	0.941165	0.000531989	No_diff	Smyd5	0.352498	0.0138882	No_diff	Dis3	-0.233996	0.0560751	No_diff
Gm5176	1.28966	0.0488376	Up	Eppk1	-0.815968	0.03888	No_diff	Ccdc107	1.45658	0.0929342	No_diff	Fndc3a	0.526081	0.00316387	No_diff	Myd88	0.653148	0.000135037	No_diff	Ubxn2a	0.996639	0.000554494	No_diff	Uimc1	-0.316294	0.013917	No_diff	Gm18673	-1.37203	0.0561872	No_diff
Gm12176	0.369758	0.0489475	No_diff	Cyp2c68	-0.767916	0.0389871	No_diff	Pdgfrb	2.21635	0.0929551	No_diff	Psmb8	-0.702177	0.00317102	No_diff	Atpif1	-0.659466	0.000136277	No_diff	Prdm2	0.870137	0.000568629	No_diff	Zfp385a	0.501389	0.0139219	No_diff	Gm30409	-0.569409	0.0561925	No_diff
Bclaf3	0.763846	0.0490435	No_diff	Fam207a	-0.730308	0.0390026	No_diff	Clstn3	2.68765	0.093045	No_diff	Dlc1	0.613687	0.00318338	No_diff	Slc35e3	-0.65065	0.00013645	No_diff	Gm20590	-0.870925	0.000569792	No_diff	Ttpal	0.253247	0.0139288	No_diff	Hephl1	-1.36526	0.0563385	No_diff
Dnajc27	0.264523	0.0490799	No_diff	Rundc3a	0.90244	0.039048	No_diff	Lsamp	3.29163	0.0930676	No_diff	Amot	0.492644	0.00320308	No_diff	Lbr	0.638675	0.000138778	No_diff	Hspa8	0.931287	0.000590062	No_diff	Capg	0.402095	0.0140108	No_diff	Wwp1	-0.245806	0.0563831	No_diff
Plxna4	0.3149	0.0491503	No_diff	Inpp4a	-0.698192	0.0391651	No_diff	B3gnt3	-0.957379	0.0931043	No_diff	Mapk13	-0.934414	0.00321884	No_diff	Krt19	-0.88028	0.000139901	No_diff	Rhobtb1	-0.939342	0.000628197	No_diff	Pdzd2	-0.504409	0.0140626	No_diff	Ccdc63	-0.148639	0.0564173	No_diff
Gm51492	1.42926	0.0492188	Up	Stx16	-0.707519	0.0391702	No_diff	Sh3bgrl	-1.21489	0.0934581	No_diff	Gnpda1	0.476481	0.00322463	No_diff	Btg3	0.991972	0.000140899	No_diff	Norad	0.992337	0.000631946	No_diff	Rassf2	0.250638	0.0140866	No_diff	Slc39a8	-0.185512	0.0564858	No_diff
Nav3	0.300977	0.049224	No_diff	Acsm1	0.61626	0.0392219	No_diff	Cuedc1	1.48189	0.0935382	No_diff	Tor2a	-0.585304	0.00322997	No_diff	Gm36090	-0.863621	0.000140928	No_diff	Rnf11	0.93892	0.000632521	No_diff	Gm30104	0.862232	0.014087	No_diff	4930533I22Rik	-0.283941	0.0565371	No_diff
Cip2a	-2.56499	0.0492725	Down	Fbxl17	-0.716123	0.0393447	No_diff	Gm25835	-2.86946	0.0935963	No_diff	Pde3a	0.630468	0.00323536	No_diff	Lman2l	0.669909	0.000141485	No_diff	Hspb7	0.907002	0.000645139	No_diff	Eml5	-0.52303	0.0141063	No_diff	Gm36195	-0.665681	0.0565372	No_diff
Mlec	0.275141	0.0493562	No_diff	Sec24a	-0.634833	0.0393741	No_diff	Abhd17a	-0.922594	0.0937268	No_diff	Clcnkb	-0.486188	0.00324106	No_diff	Ubqln1	0.510459	0.000142256	No_diff	Arhgap26	-0.88812	0.000660844	No_diff	Uvssa	-0.541676	0.0141158	No_diff	Kcne1	2.11478	0.0565449	No_diff
Csmd1	0.323736	0.0493911	No_diff	Cdk6	0.78214	0.0393804	No_diff	Enpep	-1.075	0.0938639	No_diff	Kctd13	-0.63317	0.00324123	No_diff	Ndst1	0.871865	0.000144724	No_diff	Crk	0.991559	0.000665181	No_diff	Gga3	0.287113	0.0141506	No_diff	Ccdc175	-0.234303	0.0567048	No_diff
Tnnt2	-1.30823	0.0494438	Down	Afdn	0.600339	0.0393909	No_diff	Kmo	-1.97876	0.0940228	No_diff	Mfsd7a	-0.836243	0.00325026	No_diff	Cep131	-0.9019	0.000148658	No_diff	Hspa4	0.834173	0.000675179	No_diff	Kdm5c	0.274425	0.0141798	No_diff	Plekhg6	-1.53255	0.056814	No_diff
Tmem219	-0.807658	0.0495617	No_diff	Mycbp2	0.676364	0.0394531	No_diff	Efna5	1.6664	0.0941601	No_diff	Katnb1	-0.790882	0.0032565	No_diff	Nbeal1	0.591275	0.000149333	No_diff	Larp1b	0.918116	0.000678432	No_diff	Racgap1	-0.465011	0.0142604	No_diff	Smcp	-0.115205	0.0568205	No_diff
Itm2b	-0.200026	0.0495782	No_diff	Ube2d3	-0.612237	0.0395088	No_diff	Lysmd2	2.14023	0.0943682	No_diff	2410022M11Rik	-0.86565	0.00327238	No_diff	Rai14	0.641418	0.00014979	No_diff	Zfp512b	-0.933731	0.000693686	No_diff	Mterf3	0.31461	0.014275	No_diff	Mb	-2.11217	0.0568627	No_diff
Prrt3	0.301207	0.0496383	No_diff	Kcp	0.978097	0.039513	No_diff	Mvp	-0.803495	0.0944202	No_diff	Amotl1	0.631712	0.00328792	No_diff	Cfap206	-0.617699	0.000149913	No_diff	Tmem65	0.951346	0.00069984	No_diff	Fbf1	0.405173	0.0142871	No_diff	Tubb5	0.239786	0.0569706	No_diff
Gm46687	0.938093	0.0497886	No_diff	Mvd	0.828381	0.0395888	No_diff	Gen1	1.55175	0.094472	No_diff	Socs4	0.617655	0.0032894	No_diff	Lnx2	0.711401	0.00015048	No_diff	Nes	0.93945	0.000711196	No_diff	Tbc1d25	0.46375	0.0143056	No_diff	Ttyh3	-0.306537	0.0570606	No_diff
Pgf	-1.47583	0.0498582	Down	Acsf2	-0.743908	0.039609	No_diff	Fis1	-0.832667	0.0944935	No_diff	Prps1l3	0.499022	0.00331889	No_diff	Gna13	0.532463	0.000151246	No_diff	Mrps2	0.980963	0.000712181	No_diff	Usp32	-0.372161	0.0144479	No_diff	Myo3b	-1.42301	0.0571535	No_diff
Mrps33	-0.483039	0.0499024	No_diff	Arglu1	0.976165	0.0396253	No_diff	Trgc2	-3.07645	0.0945238	No_diff	Zfp449	0.89828	0.00336567	No_diff	Tmem50b	0.495057	0.000154116	No_diff	Coa5	0.944661	0.000727457	No_diff	Srf	0.296545	0.0144571	No_diff	Nedd9	-0.419038	0.0571648	No_diff
Catspere2	0.546081	0.0499379	No_diff	Hopx	-0.938926	0.039684	No_diff	Hdac9	1.72909	0.0945877	No_diff	Ncapd3	-0.615224	0.0033697	No_diff	Tuba1c	0.66249	0.00015495	No_diff	Nus1	0.990551	0.000735438	No_diff	Relch	-0.292707	0.0144767	No_diff	Mbd3l1	-0.175411	0.057212	No_diff
Gm38927	1.21979	0.050042	No_diff	Lrrc58	-0.686153	0.039704	No_diff	Adipor1	-0.897794	0.094679	No_diff	Nampt	-0.515741	0.00337715	No_diff	Krit1	0.849248	0.000156501	No_diff	E2f6	0.792383	0.000752722	No_diff	Nfe2l1	0.263801	0.0144948	No_diff	1700007K13Rik	-0.277932	0.0572579	No_diff
Shank1	0.25912	0.0500894	No_diff	Brpf3	-0.642329	0.0397554	No_diff	Eef2k	1.20756	0.0950455	No_diff	Rwdd3	-0.740892	0.00338493	No_diff	Myl9	-0.824178	0.00016283	No_diff	Dcaf7	0.92622	0.00076092	No_diff	Ndc80	-0.711016	0.0145309	No_diff	Zfp629	-0.216969	0.057329	No_diff
Agpat4	0.315586	0.0501346	No_diff	Pde4b	0.851029	0.0398659	No_diff	Gck	-3.16616	0.0951896	No_diff	LOC118568417	0.771755	0.00340608	No_diff	Fam227a	-0.819107	0.00016338	No_diff	Pcgf5	0.994136	0.000769986	No_diff	Ifi35	0.35299	0.0145403	No_diff	4930579C12Rik	-0.250326	0.0573416	No_diff
Adrm1	-0.426871	0.0502744	No_diff	Npr1	-0.742855	0.0398813	No_diff	Kcnq4	3.38687	0.0955242	No_diff	Soga1	0.646741	0.0034138	No_diff	Rbm14	0.679714	0.000164374	No_diff	Armc1	0.913231	0.000773753	No_diff	Srpk2	-0.330686	0.0145879	No_diff	Dmc1	0.34151	0.0574315	No_diff
Gm6055	-2.16204	0.0502822	No_diff	Nadk	-0.666316	0.0399058	No_diff	Anxa4	-0.839147	0.0955428	No_diff	Asl	-0.665947	0.00342276	No_diff	Lifr	0.720299	0.000167348	No_diff	Acadm	0.854288	0.000789565	No_diff	Dleu2	0.47414	0.014627	No_diff	Glp2r	-0.620261	0.0574836	No_diff
Gm3257	1.01797	0.0502921	No_diff	Cops6	0.905525	0.0400174	No_diff	Snap47	1.39965	0.0955962	No_diff	Tubb2a	0.616842	0.00343371	No_diff	Nr3c2	-0.732398	0.000168282	No_diff	Apba3	0.833846	0.000790882	No_diff	Exog	0.545521	0.0146816	No_diff	Phf20	0.200616	0.0574904	No_diff
Chd4	-0.219158	0.0503382	No_diff	Arih1	-0.739556	0.0400738	No_diff	Pstk	2.33556	0.0957456	No_diff	Tmem260	0.491907	0.0034586	No_diff	H1f2	-0.719076	0.000169319	No_diff	Arcn1	0.935998	0.000817575	No_diff	Septin6	0.242541	0.0147074	No_diff	Gm46110	-0.683266	0.0575303	No_diff
Gm51536	-2.94821	0.0503463	No_diff	Strn3	0.605983	0.0400989	No_diff	Plin3	-0.724597	0.0957783	No_diff	Gnai1	0.47984	0.00347105	No_diff	Net1	-0.610447	0.000171186	No_diff	Ric8a	-0.830519	0.000821496	No_diff	Nf2	0.359982	0.0147457	No_diff	Kpnb1	0.123495	0.0575698	No_diff
Kctd1	0.304434	0.0504041	No_diff	Camk2g	0.692288	0.0401067	No_diff	Sucla2	-0.952387	0.0959494	No_diff	Nr1i2	-0.872532	0.00352759	No_diff	Ccdc117	0.782854	0.000171766	No_diff	Idh3a	0.915517	0.000822972	No_diff	Gm38863	-0.772655	0.0147805	No_diff	Rpain	-0.224489	0.0576119	No_diff
Gm5526	0.554345	0.0504131	No_diff	Sephs2	-0.542447	0.0401506	No_diff	Ggta1	1.68063	0.0960372	No_diff	Ccdc66	0.69673	0.00353173	No_diff	Gprasp1	0.843325	0.00017231	No_diff	Alpk2	0.99576	0.000837171	No_diff	Pole4	0.31563	0.0149997	No_diff	Ska1	-0.328364	0.0576168	No_diff
Cd93	1.02797	0.0504254	No_diff	Cipc	-0.67558	0.0402354	No_diff	Hpn	-3.17447	0.0960924	No_diff	Cep170	0.82689	0.00354156	No_diff	Scarf1	0.88882	0.000173673	No_diff	Homer2	0.991578	0.000843601	No_diff	Vps35l	0.506868	0.015033	No_diff	1700017J07Rik	-0.332997	0.05769	No_diff
Prpf40b	-0.291347	0.0504892	No_diff	0610010K14Rik	0.902896	0.0404794	No_diff	Ccm2	1.24762	0.0962807	No_diff	Prrx1	0.999363	0.00355397	No_diff	Ak7	-0.624133	0.000175155	No_diff	Pcyt1a	0.89442	0.000862044	No_diff	Rnpepl1	0.32723	0.0152533	No_diff	Laptm4b	0.173557	0.0577128	No_diff
Rgs11	-0.353561	0.0505109	No_diff	Kmt2d	-0.603051	0.0405272	No_diff	Eif2a	1.9107	0.0962941	No_diff	Krba1	-0.544869	0.00356601	No_diff	Tsnaxip1	-0.788704	0.000177	No_diff	Caprin1	0.856589	0.000869093	No_diff	Trim23	-0.453024	0.0152592	No_diff	Morn4	-0.138945	0.0577311	No_diff
Slc7a3	0.834942	0.0505187	No_diff	Dmxl1	-0.843841	0.040536	No_diff	Pax5	1.14993	0.0963082	No_diff	Flot2	-0.587116	0.0035668	No_diff	Cdyl2	0.983917	0.000179851	No_diff	Klhl30	0.836313	0.000873754	No_diff	Tpst2	0.35796	0.0152689	No_diff	Gm42235	2.40194	0.057786	No_diff
Mbp	-0.17309	0.0505829	No_diff	Arel1	-0.809695	0.0405365	No_diff	Hikeshi	2.28243	0.0969778	No_diff	Taf12	0.596869	0.00356694	No_diff	Ppp1r12b	-0.687392	0.000182966	No_diff	Mtr	0.881332	0.000877521	No_diff	Pxk	0.258308	0.0153157	No_diff	4930480E11Rik	-0.345147	0.0579006	No_diff
Trub2	-0.478912	0.0505942	No_diff	Mroh1	-0.865697	0.0405925	No_diff	Cisd3b	-1.81406	0.097124	No_diff	Mtarc2	-0.44056	0.00357374	No_diff	Ttll7	0.682049	0.000183351	No_diff	Mrfap1	0.903426	0.000900873	No_diff	Golm2	-0.523034	0.015357	No_diff	Gm52106	-1.1765	0.0579316	No_diff
Spag1	0.526783	0.0507146	No_diff	Gm4952	0.878757	0.0406086	No_diff	Ina	3.08893	0.0973975	No_diff	Loxl1	0.790539	0.00357758	No_diff	Mettl7a1	-0.524107	0.000183745	No_diff	Dusp8	0.880325	0.000923922	No_diff	Dpysl2	0.285282	0.0154278	No_diff	G3bp1	0.202299	0.0579557	No_diff
Tmem63c	0.301138	0.0507578	No_diff	Atp5pb	-0.738736	0.0406765	No_diff	2010320M18Rik	2.14179	0.0974696	No_diff	Mrc2	0.538531	0.00361793	No_diff	Chrnb1	0.899203	0.000183937	No_diff	Zfyve27	-0.923053	0.000931417	No_diff	Tspan4	-0.733972	0.0154926	No_diff	Isg15	-1.96114	0.0580887	No_diff
Gm33524	1.75783	0.0507688	No_diff	Ces1g	0.678714	0.0408832	No_diff	Abca1	-1.2073	0.0975508	No_diff	Crat	-0.57617	0.0036298	No_diff	Bmp1	0.957395	0.000186828	No_diff	Cxadr	0.848847	0.000938602	No_diff	Ppp1r10	0.319109	0.0155496	No_diff	Akap14	-0.347264	0.0580952	No_diff
Camk2a	0.193765	0.0508216	No_diff	Arntl	0.77393	0.0408969	No_diff	Rny1	-2.35506	0.0976139	No_diff	Nccrp1	0.82719	0.00363088	No_diff	Fat3	0.874464	0.000187083	No_diff	Rhoq	0.953411	0.000948407	No_diff	Bicra	0.33989	0.0157032	No_diff	Nuf2	0.19896	0.0581659	No_diff
Itsn1	0.263613	0.0509227	No_diff	Lipa	0.629145	0.0408982	No_diff	Slc25a48	-2.24795	0.0976315	No_diff	Epm2aip1	0.509317	0.00363421	No_diff	Pnpo	-0.572097	0.000187456	No_diff	Pgam5	0.931597	0.000968546	No_diff	Csf3r	0.601441	0.0157948	No_diff	Fer1l6	-0.595124	0.0582076	No_diff
Ddx4	1.70971	0.0510068	No_diff	Gm10319	0.924929	0.0409132	No_diff	Ptprs	1.56405	0.0976857	No_diff	Atf1	0.603872	0.00365009	No_diff	Kitl	0.622409	0.000187815	No_diff	Pacsin2	0.849548	0.00097455	No_diff	Slc4a11	0.924566	0.0158879	No_diff	Rhof	-0.180273	0.0583069	No_diff
Angel2	-0.342023	0.0510146	No_diff	Helb	-0.918361	0.0410681	No_diff	Gm46893	-3.05577	0.0977627	No_diff	Eps8	0.457545	0.0036971	No_diff	Cfap298	-0.61936	0.000189108	No_diff	Ddx21	0.960193	0.000975371	No_diff	Tmem150c	-0.635109	0.0159105	No_diff	Prss46	-0.230242	0.0584808	No_diff
4931414P19Rik	0.999591	0.0510658	No_diff	Uqcc2	0.91404	0.0411086	No_diff	Cs	-0.82627	0.0978069	No_diff	Gpr153	0.969246	0.00372413	No_diff	Rbm3	-0.574473	0.000189318	No_diff	Cbl	0.892368	0.000990816	No_diff	Mtg2	0.424411	0.0159496	No_diff	1700025B11Rik	-0.291356	0.0585394	No_diff
St6galnac2	-0.789076	0.0510666	No_diff	Tmco1	-0.868773	0.0411996	No_diff	1600014C10Rik	-1.04017	0.0978281	No_diff	Gm41308	0.709858	0.00375119	No_diff	Mbp	-0.674607	0.000195999	No_diff	Gata4	0.969561	0.000992976	No_diff	Ap3m2	-0.351637	0.0159507	No_diff	4930470P17Rik	-0.548811	0.0587153	No_diff
Trappc6a	-0.939948	0.0511132	No_diff	Setd5	-0.726676	0.0413534	No_diff	Mapk6	-0.870441	0.0978347	No_diff	Col5a1	0.702053	0.00375885	No_diff	Slc2a4	-0.918199	0.000197667	No_diff	Hsp90ab1	0.849881	0.00101139	No_diff	Fth1	0.29965	0.0159598	No_diff	Sf3a2	-0.238602	0.0587941	No_diff
Mtdh	-0.393825	0.0511681	No_diff	Hnrnpa3	-0.76999	0.04154	No_diff	Myh1	-3.63896	0.0979597	No_diff	Uba6	0.847154	0.00378687	No_diff	Sema4b	-0.703806	0.000197685	No_diff	Ubc	0.84563	0.00101438	No_diff	Hook2	-0.648724	0.0159698	No_diff	Gm34229	-0.383556	0.0588234	No_diff
Lpgat1	0.25621	0.0512478	No_diff	Gnb2	0.609647	0.0415638	No_diff	F11	-3.63896	0.0979597	No_diff	Tnk2	-0.513468	0.00381245	No_diff	Slc23a1	-0.843619	0.000197784	No_diff	Pde1c	0.844668	0.00102297	No_diff	Pcmtd1	-0.260211	0.0159789	No_diff	Foxred2	-2.09707	0.05887	No_diff
Gm3227	0.301157	0.051267	No_diff	Vps28	0.781813	0.0417038	No_diff	F13b	-3.63896	0.0979597	No_diff	Rbm12	0.610137	0.00381745	No_diff	Ehhadh	-0.907385	0.000198971	No_diff	Ccdc85b	-0.953195	0.00103827	No_diff	Dhx34	0.391341	0.0160291	No_diff	Gm52042	1.10879	0.0589264	No_diff
Gfra4	-0.307741	0.0514835	No_diff	Gns	-0.690582	0.0421354	No_diff	Gm52760	-1.8484	0.0979821	No_diff	Gm52503	0.882048	0.00383741	No_diff	Acadl	-0.683494	0.000199259	No_diff	Phc1	-0.936431	0.00104207	No_diff	Maz	0.25456	0.0161101	No_diff	4930404H11Rik	-0.839905	0.0591568	No_diff
Slc6a12	1.70262	0.0515081	No_diff	Atg13	-0.795073	0.0422146	No_diff	Ifit1bl1	-1.26371	0.0980076	No_diff	Plcxd2	0.616004	0.00384926	No_diff	Tns1	0.884378	0.000199353	No_diff	Smc5	-0.858629	0.00104745	No_diff	Ubr4	0.290574	0.0161141	No_diff	Klk1b7-ps	-0.499573	0.0592049	No_diff
6530402F18Rik	0.657198	0.0515654	No_diff	Lamtor1	0.926776	0.0423173	No_diff	Slc1a1	1.3827	0.0981426	No_diff	Aqp6	-0.48932	0.00386322	No_diff	Fubp1	0.516681	0.000201169	No_diff	Mrpl3	0.871976	0.00105742	No_diff	Psma4	-0.271267	0.0161228	No_diff	Cdc25c	-0.344195	0.059209	No_diff
Cmip	0.236505	0.0517665	No_diff	Stat2	-0.77142	0.0423264	No_diff	Grk3	1.71316	0.0982097	No_diff	Plpp2	-0.586889	0.00386329	No_diff	Tmprss4	-0.759455	0.000203118	No_diff	Prep	0.959917	0.00106544	No_diff	H2-Ab1	0.357901	0.0161284	No_diff	Lmo7	-0.647508	0.0593341	No_diff
Gm35908	-3.33214	0.0518329	No_diff	Cebpd	-0.969297	0.0423639	No_diff	Spg21	-1.12728	0.098236	No_diff	Usp46	0.503684	0.00386987	No_diff	Hyou1	0.557829	0.000203933	No_diff	Akirin1	0.94662	0.00107046	No_diff	Fhod1	0.356308	0.0161366	No_diff	Rhno1	-0.170594	0.0593957	No_diff
Slc35a4	-0.384646	0.0519009	No_diff	Stx5a	-0.725834	0.042502	No_diff	Gbp6	-1.80947	0.0984001	No_diff	Ano3	0.997898	0.00389677	No_diff	Ankrd16	-0.5566	0.000208958	No_diff	Dyrk1a	0.865058	0.00107055	No_diff	Btbd8	-0.563732	0.0161502	No_diff	Fam102a	0.233792	0.0594032	No_diff
Katnb1	-0.462009	0.0519023	No_diff	Uqcr11	0.848334	0.0425573	No_diff	Parp12	-0.997839	0.098534	No_diff	Prcp	-0.479985	0.00390596	No_diff	Sidt1	-0.842548	0.000209357	No_diff	Tuba4a	0.970172	0.00108986	No_diff	Gramd1c	-0.904665	0.016156	No_diff	1700019M22Rik	-0.160143	0.0594049	No_diff
Gm10359	2.68105	0.051922	No_diff	Las1l	0.779635	0.042641	No_diff	Ddhd2	-0.946071	0.0985555	No_diff	Tsga10	0.974737	0.00391878	No_diff	Bag3	0.692186	0.000210098	No_diff	Zzef1	-0.764699	0.0010986	No_diff	Arhgef2	0.231963	0.0162228	No_diff	LOC118568357	3.16807	0.0594438	No_diff
Tmem86a	-0.564279	0.0519582	No_diff	Gadd45gip1	0.755573	0.0426473	No_diff	Scg5	3.33538	0.0985834	No_diff	Firre	-0.460723	0.00392246	No_diff	Cfap97d2	-0.996773	0.000220538	No_diff	Thap12	0.830291	0.00111694	No_diff	Slc25a4	-0.289806	0.0162508	No_diff	Ttll9	-0.180514	0.0594846	No_diff
Kcnh2	-0.41122	0.0520154	No_diff	Arap1	0.680197	0.0426628	No_diff	Ergic2	-1.36112	0.0986519	No_diff	Csgalnact1	0.835057	0.00393774	No_diff	Bcl7a	-0.563166	0.000221215	No_diff	Ndor1	-0.976579	0.00112418	No_diff	Nle1	0.460139	0.01634	No_diff	Gm30744	0.5365	0.0595062	No_diff
1700093K21Rik	-2.16727	0.052049	No_diff	Acsl1	-0.528278	0.0426731	No_diff	Tubb5	0.802081	0.0986571	No_diff	Rc3h1	0.629635	0.00394171	No_diff	Hsp90b1	0.616496	0.00022529	No_diff	Gpihbp1	-0.958324	0.00113818	No_diff	Gm2a	0.272178	0.016353	No_diff	Smg8	0.24985	0.0595076	No_diff
Ndufv2	-0.514981	0.0520667	No_diff	Prkce	0.702324	0.0427449	No_diff	Babam2	-1.70292	0.098714	No_diff	Nudt14	-0.67248	0.00396592	No_diff	Ccdc189	-0.742215	0.000227825	No_diff	Pdk1	0.989534	0.00113965	No_diff	Mmab	0.426165	0.0163862	No_diff	Cd300c2	2.69525	0.0595573	No_diff
LOC118568588	-2.93886	0.0522624	No_diff	Amer1	0.914836	0.0428031	No_diff	Gm12909	-3.64453	0.0989135	No_diff	Mbl1	0.985075	0.00398169	No_diff	Hmgn2	-0.608786	0.000227964	No_diff	Ptpn4	0.936781	0.00115248	No_diff	Sorbs2	-0.488162	0.016483	No_diff	Catsper3	-0.226997	0.0596509	No_diff
Ctu2	-0.776582	0.0523703	No_diff	Gm51915	0.781656	0.0428041	No_diff	Mtch2	-0.948267	0.0989998	No_diff	Ogfod2	-0.527211	0.00398263	No_diff	Zdhhc18	0.665548	0.000229222	No_diff	Timm29	0.933392	0.0011605	No_diff	Rexo5	0.395372	0.0165167	No_diff	A530016L24Rik	2.13362	0.0596641	No_diff
S1pr1	0.322276	0.0523766	No_diff	Gpt2	-0.57713	0.0428111	No_diff	Cytip	1.17678	0.099027	No_diff	Slc7a7	-0.748123	0.00400176	No_diff	Tspoap1	-0.861542	0.000232352	No_diff	Adk	0.994091	0.00116481	No_diff	Klf13	0.2439	0.0165556	No_diff	Piga	-0.254913	0.0597438	No_diff
Tmem268	-0.613216	0.0525321	No_diff	Eci2	-0.758314	0.0430541	No_diff	AU040320	-1.14456	0.0991925	No_diff	C130083M11Rik	0.914152	0.00401986	No_diff	Ier5	0.610711	0.000235046	No_diff	Synj2bp	0.862492	0.00116874	No_diff	Pitrm1	0.47508	0.0165632	No_diff	Igfbp7	0.305596	0.0597443	No_diff
Cdhr4	-1.26989	0.0525401	No_diff	Pik3c2a	-0.770626	0.0431634	No_diff	Castor2	0.981331	0.09927	No_diff	Tmem169	0.622549	0.00402222	No_diff	Edem1	0.605185	0.000235132	No_diff	4833420G17Rik	-0.846087	0.00117538	No_diff	E430024I08Rik	-0.376188	0.0166342	No_diff	LOC118567688	0.296261	0.0597711	No_diff
Gm47814	0.760409	0.0525978	No_diff	Wiz	-0.862932	0.0432172	No_diff	Ap3b2	4.05131	0.099436	No_diff	Hap1	-0.742754	0.00402953	No_diff	Ppcdc	-0.602193	0.000236259	No_diff	Cys1	-0.972979	0.0011783	No_diff	Fam111a	0.333157	0.0166795	No_diff	4933431G14Rik	-0.309929	0.0598071	No_diff
Eif4a2	-0.224402	0.0526459	No_diff	BC005537	-0.746195	0.0432513	No_diff	Irs2	-1.36111	0.0995562	No_diff	Rpl3	-0.630463	0.00404168	No_diff	Arglu1	-0.751821	0.000236624	No_diff	Optn	0.992677	0.00120005	No_diff	Vmp1	-0.334569	0.0167799	No_diff	Gm35478	-0.912434	0.0598915	No_diff
Psmb5	-0.337679	0.0528732	No_diff	Pebp1	0.807239	0.0432777	No_diff	Sephs2	-0.914208	0.0995779	No_diff	Cyp4a10	-0.537359	0.00404893	No_diff	Cmbl	-0.738576	0.000236925	No_diff	Hspd1	0.969593	0.00120684	No_diff	Scamp4	0.346999	0.0168013	No_diff	LOC115487814	-0.592919	0.0598922	No_diff
Cyp4f15	-0.578661	0.0529154	No_diff	Vps35	-0.968772	0.0433168	No_diff	Antxr1	1.95008	0.0995923	No_diff	Cdip1	-0.42625	0.00405855	No_diff	Nae1	0.964795	0.000239537	No_diff	Aco2	0.835835	0.00121059	No_diff	Guca1b	0.725084	0.0169658	No_diff	Fam118a	0.148507	0.059906	No_diff
Gm10243	-0.817797	0.0529172	No_diff	Plxna2	0.867216	0.0435614	No_diff	Gimap6	1.41017	0.0996774	No_diff	Peg3	-0.472697	0.00406565	No_diff	Lrrc51	-0.820532	0.000239942	No_diff	Trim54	0.888591	0.00121366	No_diff	Gatm	-0.796749	0.0170033	No_diff	C2	0.408314	0.0601591	No_diff
Per2	-0.38773	0.0529253	No_diff	Stat5b	-0.881549	0.0435904	No_diff	Cnot10	1.28866	0.0997097	No_diff	Kynu	-0.969579	0.00408298	No_diff	Stard13	0.776808	0.000241007	No_diff	Slc35f5	0.936314	0.00122203	No_diff	Cfp	0.421158	0.0170483	No_diff	Gm32918	-0.824582	0.060231	No_diff
Adgrl2	0.308967	0.0529575	No_diff	Glt1d1	-0.730769	0.0436352	No_diff	Snta1	-1.18866	0.100067	No_diff	Gm38524	0.806269	0.00413095	No_diff	Mfap4	0.955999	0.000244549	No_diff	Ywhag	0.935466	0.00122231	No_diff	Cnnm3	0.339951	0.017071	No_diff	Me1	0.127866	0.0602716	No_diff
LOC118568234	0.96817	0.0529864	No_diff	Cfl1	0.785936	0.0436399	No_diff	Gss	-0.97134	0.100071	No_diff	Rbm28	0.520169	0.00413579	No_diff	Mapk13	-0.755836	0.000245778	No_diff	Gpcpd1	-0.81522	0.00122898	No_diff	Trip13	-0.688037	0.0171343	No_diff	1700049L16Rik	-0.140389	0.060309	No_diff
Nsmaf	-0.474245	0.0530338	No_diff	Arfip2	-0.652169	0.0438748	No_diff	Hnf4a	-0.930004	0.10019	No_diff	Il15ra	-0.466769	0.00413831	No_diff	Six4	-0.814647	0.000248155	No_diff	Ptpn11	0.796227	0.00123232	No_diff	Ccng2	-0.278502	0.0171424	No_diff	Ntrk2	0.612131	0.060356	No_diff
D930028M14Rik	2.04742	0.0530501	No_diff	Triobp	0.962924	0.0440635	No_diff	Stk10	-1.06512	0.10026	No_diff	Sncaip	0.966293	0.00414051	No_diff	Cdiptos	-0.776824	0.000248458	No_diff	Immt	0.849678	0.00124232	No_diff	Jag1	-0.441924	0.01717	No_diff	LOC105243553	-0.422461	0.0605247	No_diff
Twistnb	-0.544364	0.0531	No_diff	Utp14a	0.711305	0.0441031	No_diff	Pakap	1.26051	0.100297	No_diff	Tax1bp1	-0.420145	0.00414657	No_diff	Rhoj	0.862514	0.000249365	No_diff	Gid4	0.932002	0.00124258	No_diff	Nkg7	0.434659	0.0172093	No_diff	Stk31	0.206958	0.0606178	No_diff
Ilrun	0.229932	0.0531025	No_diff	Dmap1	0.887698	0.0441273	No_diff	Gm30031	1.86717	0.100414	No_diff	Snx16	0.724841	0.00416536	No_diff	Nedd9	0.629196	0.000249722	No_diff	Trim11	-0.938825	0.00124265	No_diff	Leprotl1	0.278452	0.0172422	No_diff	Ephx2	-1.00197	0.0606216	No_diff
Gm14586	-0.649653	0.0531407	No_diff	Morf4l2	-0.619555	0.0441817	No_diff	Zfp747	-1.29962	0.100728	No_diff	Gpm6b	0.939478	0.00418474	No_diff	Gm9949	-0.895175	0.000250761	No_diff	Uspl1	-0.94826	0.00125933	No_diff	Pex10	0.535887	0.0172784	No_diff	Zdhhc2	0.340098	0.0606941	No_diff
Chd9	0.317683	0.053209	No_diff	Eps8l2	0.677562	0.0442332	No_diff	Gpd2	-0.834617	0.10088	No_diff	Slc66a1	0.626702	0.00419376	No_diff	Ect2l	-0.797484	0.000254912	No_diff	Gpd1l	0.893493	0.00127064	No_diff	Timeless	-0.41203	0.0173071	No_diff	Irx3	1.71184	0.0607086	No_diff
Ly6e	0.240776	0.0532278	No_diff	Cdc37	0.727902	0.0445074	No_diff	Tra2a	0.974713	0.100917	No_diff	Cpne4	0.651235	0.00421169	No_diff	Plpp3	0.509552	0.000255653	No_diff	Rfk	0.878173	0.00128992	No_diff	9630028I04Rik	0.872185	0.0173234	No_diff	Scn5a	0.698213	0.0607234	No_diff
Ube2ql1	0.278525	0.0532551	No_diff	Prss53	-0.720918	0.0445973	No_diff	Rgs16	3.13248	0.10092	No_diff	Plekhg6	-0.766851	0.00421756	No_diff	Fam76a	-0.55791	0.000256116	No_diff	C330018D20Rik	0.865197	0.00129151	No_diff	Gfra2	0.477586	0.0174261	No_diff	Mxd4	0.205883	0.0608416	No_diff
Ccsap	-0.341955	0.0533839	No_diff	Pcf11	0.683331	0.0448038	No_diff	Iglon5	3.87495	0.100993	No_diff	Ccs	-0.568582	0.00422379	No_diff	Rnf128	-0.674259	0.000258414	No_diff	Dctn4	0.958531	0.00131279	No_diff	Dalrd3	0.378581	0.0174939	No_diff	Tcrb	-0.194954	0.0608719	No_diff
Apmap	-0.399116	0.0534219	No_diff	Shroom3	0.814663	0.0450471	No_diff	Atraid	1.40028	0.101021	No_diff	2010003K11Rik	-0.830178	0.00423314	No_diff	Uqcr10	-0.510159	0.00026118	No_diff	Cdan1	-0.853136	0.00131441	No_diff	Ganab	0.221254	0.0175407	No_diff	Zmym3	0.178044	0.0608835	No_diff
Dync2li1	-0.925846	0.0534502	No_diff	Rpph1	-0.835939	0.0450599	No_diff	Tmem47	1.66677	0.101182	No_diff	Pfkfb4	-0.630113	0.00424451	No_diff	Pih1d2	-0.897667	0.000261298	No_diff	Sidt2	-0.935491	0.00135108	No_diff	Rbak	-0.387517	0.0176372	No_diff	LOC118568557	-2.9727	0.0609096	No_diff
Pdap1	-0.26919	0.0534957	No_diff	Prr14l	-0.961363	0.0450856	No_diff	Eif2ak1	-1.02394	0.101257	No_diff	Rnf208	-0.674241	0.00425173	No_diff	Zc3h6	-0.893807	0.000261796	No_diff	Popdc3	0.929738	0.00136375	No_diff	Gm15848	0.47786	0.017657	No_diff	Gm31693	-0.784012	0.0609248	No_diff
Tfe3	-0.376315	0.053511	No_diff	Zfp707	0.622865	0.0451485	No_diff	Cdr2	-1.18959	0.101388	No_diff	Snap23	0.521288	0.00427214	No_diff	Rrp1	-0.515744	0.000264615	No_diff	Rflnb	0.864221	0.0013681	No_diff	Gpr137	0.492885	0.0177006	No_diff	Gm39112	-0.990404	0.0610092	No_diff
Greb1	-1.31933	0.053524	No_diff	Lamtor4	0.731461	0.0451743	No_diff	Sts	1.70862	0.101397	No_diff	Gm46382	0.798994	0.00427975	No_diff	Pms2	-0.765824	0.000266805	No_diff	Oma1	0.974622	0.00136825	No_diff	F11r	-0.749866	0.0177008	No_diff	Lmtk2	0.164731	0.0610524	No_diff
Trnp1	-0.264726	0.0535891	No_diff	Zbtb18	-0.679056	0.0453851	No_diff	2210016F16Rik	-0.854006	0.101417	No_diff	Castor2	0.580643	0.00427992	No_diff	Ppp1r18	0.987034	0.000267345	No_diff	Agl	0.777565	0.00139941	No_diff	Wwox	-0.748481	0.0177399	No_diff	Tafa3	-0.281092	0.0610995	No_diff
Cd59b	2.32795	0.0536345	No_diff	Ephx2	0.546673	0.0454515	No_diff	Mocs1	-1.26053	0.101528	No_diff	Egf	-0.5408	0.00429197	No_diff	BC064078	-0.87324	0.000271654	No_diff	Zfp617	0.92589	0.00141696	No_diff	Fam91a1	-0.285313	0.0178314	No_diff	Dynlt1-ps1	-0.134516	0.0611264	No_diff
Gm11767	0.583303	0.0536844	No_diff	B4galt5	-0.931941	0.0454725	No_diff	Trim31	-0.920877	0.101639	No_diff	Gm21321	0.743495	0.0043005	No_diff	Med31	-0.752377	0.000284625	No_diff	Mtfr1	0.997332	0.00142594	No_diff	Il12rb1	-0.50674	0.0178491	No_diff	1810024B03Rik	-0.311696	0.0611983	No_diff
Zhx3	0.526402	0.0537837	No_diff	Tbc1d24	-0.815764	0.045594	No_diff	Gm35750	3.77809	0.101641	No_diff	Loxl2	0.683993	0.00432203	No_diff	Zfp956	-0.63913	0.000286275	No_diff	Rasa2	-0.943079	0.00144663	No_diff	Ccdc116	-0.660278	0.0179597	No_diff	Prr22	-0.201983	0.0612239	No_diff
Rnu12	0.548366	0.0538513	No_diff	Ube2g2	-0.885313	0.0457388	No_diff	Abcb11	-6.02457	0.101642	No_diff	Bmp7	-0.582041	0.00433039	No_diff	Mxi1	-0.666305	0.000288039	No_diff	Cbx6	-0.825791	0.00146417	No_diff	Cyp51	0.378445	0.017969	No_diff	Ckmt2	-0.310307	0.0612481	No_diff
Mfng	1.26827	0.053917	No_diff	Mief1	-0.763447	0.0457431	No_diff	Nsun2	1.2206	0.101799	No_diff	Alg10b	0.747473	0.00433084	No_diff	Adamts8	0.909463	0.000290024	No_diff	Lrrc15	0.970649	0.00148507	No_diff	Shisa4	0.766226	0.0179799	No_diff	Nhsl2	0.482689	0.0612949	No_diff
Papola	0.290326	0.0539509	No_diff	Sdc3	0.857667	0.0458467	No_diff	Nabp2	-1.05032	0.101887	No_diff	Dnah7b	-0.771872	0.00434399	No_diff	Ap1s2	0.929388	0.000295502	No_diff	Gna13	0.933798	0.00148562	No_diff	Gpatch4	0.293416	0.0180106	No_diff	Slc4a10	-1.02448	0.0613737	No_diff
Etnk1	0.23314	0.0541338	No_diff	Acbd3	0.960096	0.0460886	No_diff	Pfn1	-0.70481	0.101982	No_diff	Pars2	-0.707239	0.00434422	No_diff	Laptm5	0.926933	0.000298307	No_diff	Sacs	-0.773774	0.00149251	No_diff	Grap	0.334978	0.0180207	No_diff	Slc30a3	-0.149512	0.0613992	No_diff
Esr1	1.18137	0.0541663	No_diff	Fam193b	-0.6227	0.0461201	No_diff	Cldn1	-3.64354	0.101984	No_diff	Ddr1	-0.447518	0.00434514	No_diff	Smkr-ps	-0.911933	0.000298758	No_diff	Epb41	-0.762603	0.0014959	No_diff	Shisa2	0.753892	0.0181276	No_diff	Cep89	-0.173217	0.0614268	No_diff
Atp13a1	-0.375338	0.0541699	No_diff	Bad	0.869366	0.0461808	No_diff	Gys2	-3.64354	0.101984	No_diff	Qk	0.583839	0.00435688	No_diff	Tepp	0.790382	0.000298932	No_diff	Fam220a	0.997696	0.00152189	No_diff	Star	-0.520531	0.0181441	No_diff	Fgb	-1.78596	0.0616631	No_diff
Pcdhgb8	0.897293	0.0542425	No_diff	AI661453	0.964717	0.0462731	No_diff	Car5a	-3.27926	0.102118	No_diff	A630034I12Rik	-0.730111	0.00437214	No_diff	Rpl39	0.830313	0.000299783	No_diff	Scn4a	-0.827689	0.00153962	No_diff	Ddx55	0.386396	0.0181804	No_diff	Caskin1	0.284711	0.0616712	No_diff
Gm19410	-0.421369	0.054319	No_diff	Atn1	-0.741152	0.0463258	No_diff	Gramd3	-0.949994	0.102284	No_diff	Mical2	0.7569	0.00438157	No_diff	Kctd12	0.656113	0.000299904	No_diff	Ip6k2	-0.958811	0.00155604	No_diff	Mdc1	0.269362	0.0182154	No_diff	Gm46348	3.82651	0.0616836	No_diff
Gstt2	-1.36978	0.0543296	No_diff	Pole4	-0.887333	0.046334	No_diff	Islr	1.60457	0.10229	No_diff	Nudt16	-0.638774	0.004389	No_diff	Rbak	-0.651996	0.000301228	No_diff	Hadh	0.973372	0.00157517	No_diff	Slc25a16	-0.473332	0.0182345	No_diff	Clk1	-0.230221	0.0617517	No_diff
Dgkg	0.302528	0.0543502	No_diff	Atp5d	0.560368	0.0465142	No_diff	Mroh6	2.02343	0.102596	No_diff	Lpl	0.560092	0.00441297	No_diff	Fzd3	0.63143	0.000301914	No_diff	Hif1an	0.948065	0.00159592	No_diff	Saraf	0.258613	0.0182827	No_diff	Akap11	0.162973	0.0617519	No_diff
Lsp1	-1.21832	0.0544272	No_diff	Etnk1	-0.780977	0.0467192	No_diff	Xylt1	3.27177	0.102628	No_diff	Gm36492	-0.80398	0.00441555	No_diff	Cers2	0.535973	0.000305399	No_diff	Sipa1l2	0.750162	0.00159697	No_diff	Rictor	-0.329659	0.0183224	No_diff	Gm32492	-1.52332	0.0617947	No_diff
Gm8290	2.49104	0.0544749	No_diff	Mug1	0.68933	0.0467339	No_diff	Naa16	1.52124	0.102672	No_diff	Ets1	0.549458	0.00443342	No_diff	Prkar1a	0.545406	0.000310067	No_diff	Septin11	0.932966	0.00160985	No_diff	Map7	-0.403662	0.0183928	No_diff	Zfp423	0.460455	0.0618078	No_diff
Lrrc4	0.31661	0.0545114	No_diff	Ftl2-ps	0.932818	0.0467636	No_diff	Ilk	1.26701	0.102736	No_diff	Tspan2	0.898165	0.00443377	No_diff	Myh11	-0.865258	0.00031042	No_diff	Pdpr	0.976581	0.00162023	No_diff	Adap2	-0.343964	0.0184308	No_diff	Aamp	-0.12785	0.0618108	No_diff
H2az1	-0.594822	0.0545782	No_diff	Fth1	0.605056	0.0467689	No_diff	Sgms2	-1.0189	0.102839	No_diff	Epm2a	-0.541118	0.00443434	No_diff	Cfap54	-0.693861	0.000312086	No_diff	Bag2	0.904383	0.00162415	No_diff	Arhgap1	0.248979	0.0184924	No_diff	Scn3b	1.84243	0.0618918	No_diff
Slco1b2	-3.33136	0.054585	No_diff	Igfbp2	-0.626174	0.0467767	No_diff	n-R5s33	1.53067	0.103053	No_diff	Fam111a	0.819469	0.00444693	No_diff	Pabpc1	-0.529663	0.000312561	No_diff	Rgs3	-0.909117	0.00162724	No_diff	Trappc5	0.360699	0.0185516	No_diff	Gm38926	-2.00717	0.0619633	No_diff
Cdc42ep4	-0.408194	0.0546199	No_diff	Glo1	0.605576	0.0468131	No_diff	Ccdc92	2.02137	0.103229	No_diff	Bex3	-0.567011	0.00445655	No_diff	Cct3	0.582879	0.00031326	No_diff	Nckap5l	-0.999854	0.00162741	No_diff	Bbip1	0.345782	0.0185768	No_diff	Syt2	1.27027	0.0619956	No_diff
Gm16124	-2.90798	0.054643	No_diff	Uqcrb	0.706986	0.0468304	No_diff	Scn5a	3.28215	0.103248	No_diff	Col4a3	0.489907	0.00446087	No_diff	Itpr1	0.497917	0.000314592	No_diff	Lrrc2	0.994308	0.00163361	No_diff	Tmcc3	-0.468983	0.0185782	No_diff	Actl7b	-0.111715	0.0619996	No_diff
Ankk1	1.78476	0.0547008	No_diff	Ttc23	0.739417	0.0469039	No_diff	Syt17	3.35655	0.10328	No_diff	Ccdc57	-0.668379	0.00446961	No_diff	Zfx	0.565379	0.000314815	No_diff	Rnf10	0.824247	0.00163964	No_diff	Tbrg1	0.347158	0.0186066	No_diff	Abi3bp	0.864288	0.0620115	No_diff
Ss18l2	-0.484184	0.0547455	No_diff	Onecut2	0.466689	0.0469774	No_diff	Atxn7l3b	-0.726257	0.103358	No_diff	H2-T23	-0.47248	0.0044727	No_diff	Acot13	-0.666836	0.000316656	No_diff	Megf8	-0.917325	0.00164711	No_diff	Dph2	0.33619	0.018628	No_diff	4933401D09Rik	0.860275	0.0620983	No_diff
Coro6	-0.344765	0.0547866	No_diff	Foxn2	-0.903924	0.0469908	No_diff	Psd3	-1.35515	0.103526	No_diff	Slc6a15	0.523854	0.00450125	No_diff	2900089D17Rik	-0.742805	0.00031826	No_diff	Heca	0.840889	0.00164951	No_diff	Rpn1	0.290888	0.0186415	No_diff	Zfp106	-0.14344	0.0621116	No_diff
Gm6210	2.08891	0.0547993	No_diff	Caprin1	-0.58509	0.0472204	No_diff	Hdac10	2.3049	0.10371	No_diff	Celf2	0.977843	0.00450363	No_diff	Tbc1d8	0.580848	0.000324011	No_diff	Rnaset2b	0.977239	0.00165198	No_diff	Samd1	0.403825	0.0186641	No_diff	Slc6a6	-0.191303	0.062155	No_diff
Arsg	-0.599656	0.0549561	No_diff	Lifr	-0.803806	0.0472339	No_diff	Nfkbie	1.60844	0.103804	No_diff	Dnajb14	0.557442	0.00450501	No_diff	Top1	-0.496047	0.000327043	No_diff	Isoc1	0.979685	0.00165318	No_diff	Sec11c	-0.358117	0.0187481	No_diff	Rasd2	0.461868	0.0621614	No_diff
Cd36	2.67563	0.0549689	No_diff	Dlc1	0.656826	0.047271	No_diff	Neat1	-0.771728	0.103896	No_diff	Sh2b3	-0.50198	0.00452099	No_diff	Lama5	-0.596055	0.00032994	No_diff	Mindy2	0.883117	0.00166193	No_diff	Zfp646	0.390534	0.0188372	No_diff	Inha	0.197517	0.062176	No_diff
Ahsa1	0.331669	0.055091	No_diff	Klf9	-0.545505	0.0474179	No_diff	Chgb	2.07462	0.104051	No_diff	Ddx21	0.51278	0.00455033	No_diff	Ywhag	0.525138	0.000330121	No_diff	Ak3	0.875695	0.00166516	No_diff	Phyh	-0.374512	0.0188658	No_diff	Nrp1	0.487635	0.0622012	No_diff
Gm41949	0.505218	0.0550937	No_diff	Tspo	0.842436	0.0475335	No_diff	Sez6l2	4.02097	0.104211	No_diff	Cfap410	-0.52596	0.00455058	No_diff	Tbcel	-0.683361	0.000333088	No_diff	Col4a5	-0.711904	0.00167499	No_diff	Scamp1	-0.598754	0.018948	No_diff	Serpina3g	0.635623	0.0623108	No_diff
Sntg1	0.691675	0.0552936	No_diff	Peg3	-0.785198	0.0476753	No_diff	Nthl1	3.77781	0.104239	No_diff	Pmp22	0.576922	0.00455528	No_diff	Olfm1	0.889462	0.000339182	No_diff	Xbp1	0.809994	0.00170058	No_diff	Tcim	-0.817829	0.0189554	No_diff	Cntn6	-0.433809	0.0623295	No_diff
Hcfc1r1	-0.315427	0.0553017	No_diff	Cabin1	-0.681241	0.0477252	No_diff	Jam2	2.02003	0.104275	No_diff	Parvb	0.668335	0.00460222	No_diff	Birc3	0.638604	0.000341399	No_diff	Ppm1b	0.938518	0.00171163	No_diff	Plekha6	-0.772077	0.0189775	No_diff	Cldn34b1	-0.392998	0.0625067	No_diff
Cpox	-0.429729	0.0553358	No_diff	Cox10	0.897303	0.0479366	No_diff	Ndufv2	-1.25838	0.104664	No_diff	Lss	0.498757	0.00461524	No_diff	Cfap20	-0.735064	0.000341516	No_diff	Etfdh	0.982216	0.00171408	No_diff	Il15	-0.83346	0.0189932	No_diff	Kif2b	-0.121359	0.0625188	No_diff
Btbd17	0.407657	0.0553732	No_diff	Gm4149	0.920686	0.0479726	No_diff	Aox1	-3.15545	0.104691	No_diff	Txnl4a	0.591426	0.00461638	No_diff	Stpg1	-0.782838	0.000342322	No_diff	Cmya5	0.887703	0.00171474	No_diff	Arid2	-0.297995	0.0190029	No_diff	Fas	-1.32892	0.0626212	No_diff
Hgf	1.20996	0.0554584	No_diff	Cpne1	-0.874492	0.0479892	No_diff	Gm50045	-2.65726	0.104729	No_diff	Nnt	-0.45984	0.00462288	No_diff	Iqsec2	-0.618148	0.000350622	No_diff	Popdc2	0.806395	0.00172034	No_diff	Igf2bp2	-0.967909	0.0190626	No_diff	Pea15a	0.254386	0.0626257	No_diff
Ndufa5	0.317317	0.0555247	No_diff	Tor1a	0.74496	0.0480177	No_diff	2900026A02Rik	-0.803781	0.105138	No_diff	Entpd2	-0.739143	0.00462983	No_diff	Mat2a	0.714498	0.000353673	No_diff	Uck2	0.913109	0.00172425	No_diff	Atpsckmt	0.32908	0.0190723	No_diff	Eml4	0.209099	0.0626361	No_diff
Naxe	-0.378408	0.0556172	No_diff	Psmb8	0.874618	0.0480216	No_diff	Tnfsf9	3.78816	0.105166	No_diff	4833420G17Rik	-0.468398	0.0046388	No_diff	Ccdc113	-0.764667	0.000354533	No_diff	Wdr45	-0.871549	0.00172886	No_diff	Rara	0.412036	0.0190959	No_diff	Vdr	0.332741	0.062736	No_diff
Zfand4	-1.16058	0.0556422	No_diff	Dync1i2	0.66079	0.0481722	No_diff	Agpat3	-1.07068	0.105177	No_diff	Rnf167	-0.460114	0.0046552	No_diff	1700016K19Rik	-0.671703	0.000357793	No_diff	Ifit3	-0.988572	0.00172922	No_diff	Tmtc3	-0.721637	0.019137	No_diff	Gm3500	2.3777	0.0628089	No_diff
Coq7	-0.571737	0.0557326	No_diff	Selenoo	-0.937025	0.0482269	No_diff	Nsg2	1.66215	0.105382	No_diff	Panct2	0.652406	0.00465547	No_diff	Fcer1g	0.985077	0.000358935	No_diff	2700081O15Rik	-0.879029	0.00174342	No_diff	Gm43380	0.635363	0.0191529	No_diff	Polr1a	0.203422	0.0628153	No_diff
Rhob	-0.228192	0.0557669	No_diff	Fuca1	0.824398	0.0484873	No_diff	Chl1	2.09779	0.105383	No_diff	C920006O11Rik	-0.801241	0.00465579	No_diff	Cav1	0.846567	0.000361067	No_diff	Ppara	0.954885	0.00175622	No_diff	Gm1976	-0.837027	0.0191831	No_diff	Gm21127	1.91987	0.062845	No_diff
Chrac1	-0.650021	0.0557855	No_diff	Rnf128	0.569309	0.0485718	No_diff	Mlf2	-0.733315	0.105619	No_diff	Ctcf	0.537046	0.00468334	No_diff	Prr29	-0.696582	0.000362275	No_diff	Tbc1d4	-0.73757	0.00175845	No_diff	C1qtnf1	-0.551056	0.0192187	No_diff	Hoxc8	1.14313	0.0628621	No_diff
Fam204a	-0.609818	0.0558068	No_diff	Ifi203	0.710389	0.0485771	No_diff	Tti1	1.76339	0.105945	No_diff	Efna4	-0.843417	0.00469111	No_diff	Fam199x	0.705768	0.000363202	No_diff	Myo5a	-0.947954	0.00178554	No_diff	Atic	0.33774	0.0192271	No_diff	Tns2	0.469149	0.0628637	No_diff
Sez6l	0.233402	0.0558263	No_diff	Gpatch1	0.863307	0.0486335	No_diff	Egr1	1.23028	0.105965	No_diff	Gm13652	0.688005	0.00469537	No_diff	Rpl7a	-0.875906	0.000364208	No_diff	Slc15a4	0.928834	0.00178702	No_diff	Mllt6	0.242034	0.0192394	No_diff	Slc3a2	0.169155	0.0628994	No_diff
1500002F19Rik	1.30332	0.0559869	No_diff	Timd2	0.775143	0.048687	No_diff	S1pr1	1.55965	0.105969	No_diff	Abhd2	0.412871	0.00471654	No_diff	Spata7	-0.898781	0.000367991	No_diff	Nr1h2	-0.974767	0.00178713	No_diff	Gnptg	0.415721	0.0193564	No_diff	Gm15229	-0.243797	0.0629499	No_diff
Gnao1	0.181418	0.0560502	No_diff	Dmxl2	-0.849641	0.0489096	No_diff	Epha1	-1.6833	0.106142	No_diff	Podxl	0.473138	0.00472867	No_diff	Mpc1	-0.82687	0.000373764	No_diff	Ccdc9	-0.875917	0.00179376	No_diff	Rab6b	0.508765	0.0193654	No_diff	Sugp1	-0.173963	0.0629944	No_diff
Slc2a1	-0.317868	0.056119	No_diff	Mterf3	-0.800577	0.0490207	No_diff	Gm14322	3.10521	0.106263	No_diff	Tgtp1	-0.940703	0.00475383	No_diff	Sem1	-0.779683	0.000376461	No_diff	Rrm2b	0.995363	0.00180626	No_diff	Arhgap39	0.466883	0.0193694	No_diff	1700092E19Rik	-0.324771	0.0630482	No_diff
Cd6	1.36083	0.0561348	No_diff	Kansl1	-0.738601	0.0490463	No_diff	Gprasp1	1.51049	0.106353	No_diff	Slx4ip	0.751761	0.00479545	No_diff	Homer2	0.7468	0.000376925	No_diff	Pdlim5	0.866663	0.00184217	No_diff	Txndc17	-0.363527	0.0194495	No_diff	Gm5099	-0.614375	0.0630815	No_diff
Atp11b	-0.356919	0.0561687	No_diff	Ctbp2	0.863283	0.0491495	No_diff	Keg1	-3.61596	0.106434	No_diff	Fstl1	0.582867	0.00479707	No_diff	Cdr2	0.762572	0.000377159	No_diff	Galnt15	-0.813621	0.00184396	No_diff	Chpf2	0.322296	0.0194862	No_diff	Mt1	-0.150072	0.0632854	No_diff
Cd82	-0.618532	0.0562796	No_diff	Cds2	-0.918489	0.0491628	No_diff	Gm22711	-3.61596	0.106434	No_diff	Mpst	-0.465863	0.00480918	No_diff	Dgkh	0.691076	0.000377924	No_diff	Akap6	0.997012	0.00185264	No_diff	Plekhm3	0.333276	0.0195164	No_diff	Gm39704	1.78034	0.063426	No_diff
Lrrc6	-1.08077	0.0563166	No_diff	Pola2	0.926626	0.0491802	No_diff	Snora5c	-3.61596	0.106434	No_diff	Cracr2b	-0.712157	0.00480937	No_diff	Gadd45g	0.728363	0.000382059	No_diff	Xirp2	0.975613	0.00186035	No_diff	Gm11613	-0.523182	0.019525	No_diff	Pmpcb	-0.209189	0.0634921	No_diff
Ccdc62	-0.794125	0.056331	No_diff	Clcn2	-0.671742	0.0492403	No_diff	Lhfpl2	1.09665	0.106527	No_diff	Klhl13	0.770234	0.00481418	No_diff	TrnP	-0.860491	0.000382322	No_diff	Rps2	0.747929	0.00186662	No_diff	Wdr11	-0.3563	0.0195478	No_diff	Ntng2	-1.41645	0.0635159	No_diff
Gm12532	-3.3224	0.0563341	No_diff	Arsa	-0.781104	0.0493466	No_diff	Gm51974	-3.27986	0.106531	No_diff	Zcchc24	0.678362	0.00482637	No_diff	Nck1	0.67695	0.000383615	No_diff	Cd9	-0.750251	0.00188629	No_diff	Txlng	0.413002	0.0195782	No_diff	Fmr1	0.229406	0.0635288	No_diff
Prdm16os	0.666505	0.0563407	No_diff	Tle3	0.833619	0.0493727	No_diff	Kcnb2	3.83964	0.106688	No_diff	Lonrf1	-0.596785	0.00482772	No_diff	Msl2	0.510224	0.000386181	No_diff	Zkscan17	-0.808532	0.00190606	No_diff	Lrrc41	0.599	0.0195982	No_diff	Arcn1	0.13795	0.0635572	No_diff
Bglap3	-2.94009	0.0564305	No_diff	Atg16l1	-0.751584	0.049689	No_diff	Fgf11	2.46967	0.106994	No_diff	Pdia6	0.528802	0.00485246	No_diff	Lca5l	-0.977183	0.000386715	No_diff	Kpna3	0.957119	0.00191555	No_diff	Gdpgp1	0.527661	0.019608	No_diff	Olfml3	0.385941	0.0635684	No_diff
Gm35253	0.910548	0.0564343	No_diff	Adgrf5	-0.638482	0.0499755	No_diff	Tmem43	1.27383	0.107265	No_diff	Mfap3l	0.481181	0.00486854	No_diff	Ano8	0.644821	0.00038933	No_diff	Arhgap5	0.965195	0.00194686	No_diff	Epb41l3	-0.907598	0.0196367	No_diff	Zswim8	0.144935	0.0637321	No_diff
Mettl16	0.447627	0.0564681	No_diff	Bola3	0.864641	0.0499968	No_diff	Gm42081	1.52124	0.10733	No_diff	Zfp266	0.514744	0.00487269	No_diff	Atp2c2	-0.913392	0.000390398	No_diff	Kcna2	-0.91987	0.00195487	No_diff	Raly	0.329239	0.0196632	No_diff	Tspear	-2.49182	0.0638451	No_diff
Gm51558	0.807935	0.0564715	No_diff	Mx1	1.78578	0.0500229	No_diff	BC049987	-2.94173	0.107435	No_diff	Btrc	-0.558635	0.0048796	No_diff	Fat4	0.768688	0.000390858	No_diff	Soga1	0.879144	0.00196066	No_diff	Sigmar1	0.378801	0.0196968	No_diff	Fndc3b	0.265546	0.0638682	No_diff
4930412M03Rik	1.34676	0.0564791	No_diff	Kif23	1.70564	0.0500491	No_diff	Zfyve27	1.24114	0.107687	No_diff	Ric8a	-0.539275	0.00488192	No_diff	Traf1	0.697161	0.000395104	No_diff	Numbl	-0.937522	0.00196985	No_diff	Fuz	0.517801	0.0197036	No_diff	Zfp362	-0.32694	0.0638913	No_diff
Zfr	0.245036	0.0565076	No_diff	Sigmar1	0.643448	0.0500521	No_diff	Ugt1a9	-2.98984	0.107896	No_diff	Dnajb4	0.554784	0.0048968	No_diff	Colec12	0.766434	0.000403444	No_diff	G0s2	0.938209	0.0019706	No_diff	Cpsf4l	0.786826	0.0197333	No_diff	Chtop	0.148163	0.0639742	No_diff
Gm38978	2.26207	0.0565211	No_diff	Taf1	-0.734115	0.0502466	No_diff	Tsku	-1.58499	0.107907	No_diff	Golga7	0.444333	0.00491204	No_diff	Gpc3	0.875457	0.000411452	No_diff	Zfp513	-0.981355	0.001978	No_diff	Fcrl1	0.265513	0.0197621	No_diff	Golt1a	-3.10418	0.0640251	No_diff
Lhb	-2.4854	0.0565343	No_diff	Rhbdd2	-1.0655	0.0502823	No_diff	Nfatc4	2.44101	0.108223	No_diff	Sgtb	-0.686589	0.00491527	No_diff	Cbr1	-0.74816	0.000412926	No_diff	Rhbdf1	-0.87107	0.00199841	No_diff	Slc23a1	-0.857356	0.0197823	No_diff	Xdh	0.629336	0.0640544	No_diff
Gm26871	0.334164	0.0566099	No_diff	H4c8	-3.03345	0.0503147	No_diff	Gm35534	-2.45185	0.108295	No_diff	Epb41l2	0.572672	0.00492144	No_diff	Abca7	0.746016	0.000417243	No_diff	Dnajc25	0.872618	0.00200004	No_diff	Pcsk4	-0.641192	0.0198287	No_diff	Gm16685	-2.78719	0.0640601	No_diff
Ksr2	0.507575	0.0567629	No_diff	Tle5	0.535869	0.0504029	No_diff	Gltp	-0.884242	0.108352	No_diff	Dhtkd1	-0.525578	0.00492274	No_diff	Ccnd1	-0.615516	0.000418033	No_diff	Abcd3	-0.740799	0.00200346	No_diff	Nelfb	0.258173	0.0198429	No_diff	Mael	-0.117508	0.0640758	No_diff
Unc5c	0.52435	0.0568785	No_diff	Sh3kbp1	1.93618	0.0504053	No_diff	Prdx5	-0.803188	0.108531	No_diff	Etfb	-0.52907	0.00492279	No_diff	Tbc1d30	-0.60669	0.000419354	No_diff	Got2	0.730781	0.00200527	No_diff	Exosc7	0.491731	0.019888	No_diff	Gcdh	0.431941	0.0641206	No_diff
Septin11	0.255663	0.0569761	No_diff	Tnik	1.53488	0.0504142	No_diff	Marcksl1-ps4	-1.57744	0.108655	No_diff	Dym	-0.583554	0.00493745	No_diff	Cttnbp2nl	0.80096	0.000420456	No_diff	Oxnad1	0.944777	0.00200979	No_diff	Pramel12	0.368132	0.01991	No_diff	Gm42045	-0.462563	0.064144	No_diff
Snord17	0.758464	0.057084	No_diff	Btbd9	0.695012	0.0504736	No_diff	Gm39584	-2.18902	0.108781	No_diff	Ccdc82	-0.45477	0.00496345	No_diff	9930014A18Rik	-0.87736	0.000422062	No_diff	Hipk3	0.794231	0.0020231	No_diff	Traf4	0.43325	0.0199346	No_diff	Selenbp1	0.436135	0.0641858	No_diff
Psmd1	-0.340277	0.0571411	No_diff	Chic1	0.939255	0.0505125	No_diff	Rpl28-ps1	-1.14683	0.108829	No_diff	Fcgrt	-0.597758	0.00496821	No_diff	Smim3	0.659433	0.000428331	No_diff	Rras2	0.782266	0.00206269	No_diff	Nat14	0.962819	0.0199439	No_diff	Scd2	0.333225	0.0642039	No_diff
Gm33195	-1.00661	0.0571716	No_diff	Gm17508	1.63343	0.0505796	No_diff	Fam220a	1.7023	0.108886	No_diff	Pggt1b	0.699999	0.00497205	No_diff	Steap2	-0.965493	0.00042841	No_diff	Jph2	0.920477	0.00206857	No_diff	Degs2	0.314792	0.0199826	No_diff	Gm33889	-0.226185	0.0642185	No_diff
Gm35241	0.644029	0.0571914	No_diff	Gm7507	1.58757	0.0506359	No_diff	Ank3	-0.75746	0.108924	No_diff	Mcc	0.654317	0.00498569	No_diff	Dlc1	0.919915	0.000432208	No_diff	Strn	0.880383	0.00206889	No_diff	Cyp4v3	-0.612307	0.0200355	No_diff	Akr1b3	0.29385	0.0642398	No_diff
Ntsr2	-0.244384	0.0572088	No_diff	Ccdc12	0.842462	0.05071	No_diff	Comt	-0.926612	0.108998	No_diff	Dok2	-0.730978	0.00500284	No_diff	Spdef	-0.865527	0.000436351	No_diff	Adpgk	-0.936765	0.0020863	No_diff	Acox1	-0.577541	0.0200954	No_diff	Gm973	-0.158182	0.0642431	No_diff
Hnrnpc	0.254036	0.0572365	No_diff	Cplx2	1.01293	0.0509006	No_diff	Adgrd1	1.4731	0.109131	No_diff	Myo19	-0.453302	0.00501755	No_diff	Lipa	0.925122	0.000437749	No_diff	Mcur1	0.819577	0.00210587	No_diff	Sspo	0.818414	0.020107	No_diff	Tktl1	0.437185	0.0642542	No_diff
Gm14372	1.11155	0.0572452	No_diff	LOC118568127	1.84746	0.0509997	No_diff	Far2	-1.45824	0.109236	No_diff	Fam98a	0.455543	0.0050194	No_diff	Cadm2	-0.990519	0.000440409	No_diff	Aebp1	-0.972551	0.00211954	No_diff	Gria3	-0.654838	0.0201355	No_diff	Gm12290	-2.24027	0.064274	No_diff
Pfdn4	-0.75815	0.0572669	No_diff	Dhcr24	-0.553942	0.0510145	No_diff	Mcu	-1.3883	0.109923	No_diff	Apbb3	-0.573392	0.00502291	No_diff	Atp1a1	-0.531578	0.000448543	No_diff	Prkab2	0.899043	0.00212158	No_diff	Nup214	0.361398	0.0201548	No_diff	Steap4	0.747171	0.0643139	No_diff
2310009B15Rik	-1.20597	0.0573557	No_diff	Ndufs8	0.756267	0.0510729	No_diff	Nfkb2	1.01469	0.109939	No_diff	Vps37a	0.501894	0.00503515	No_diff	ND6	-0.89175	0.000449771	No_diff	Rab5b	0.884356	0.00213031	No_diff	D11Wsu47e	0.50706	0.0201581	No_diff	Abl1	0.132432	0.0643497	No_diff
Hdgfl3	-0.280654	0.0573965	No_diff	Neurl2	1.75622	0.0510815	No_diff	Misp3	3.06478	0.110064	No_diff	Ano10	-0.641457	0.00503685	No_diff	Txlng	0.829992	0.000454758	No_diff	Mast3	-0.891298	0.00213039	No_diff	Rn7sk	-0.999761	0.0202061	No_diff	Adgrl3	-0.214841	0.0643708	No_diff
Cndp2	-0.430819	0.0574222	No_diff	Nuak1	1.17606	0.0510839	No_diff	Slc6a13	-2.88188	0.110286	No_diff	Lpin3	-0.633655	0.00505541	No_diff	Vsir	0.971434	0.000457654	No_diff	Dennd1a	-0.876311	0.00214654	No_diff	Dapk1	0.546761	0.0202713	No_diff	Pcdhgc3	0.599335	0.0644835	No_diff
Spock3	-0.407944	0.0575044	No_diff	Ttpa	-0.668929	0.0510954	No_diff	Gm31349	-1.16897	0.110291	No_diff	Col1a2	0.614952	0.00505707	No_diff	Bri3	-0.703506	0.000460231	No_diff	Pm20d1	-0.928258	0.0021497	No_diff	Eps8	-0.886458	0.0203066	No_diff	Gm31850	-0.540812	0.0646226	No_diff
Scaf11	-0.335803	0.0575764	No_diff	Tcf20	0.681068	0.0511244	No_diff	Hsp90ab1	0.672836	0.110614	No_diff	Col15a1	0.594862	0.00505895	No_diff	Gm11613	-0.801008	0.000467168	No_diff	Rogdi	-0.983471	0.00215775	No_diff	Nampt	-0.265457	0.0203798	No_diff	Rassf9	-0.27288	0.0646366	No_diff
Mrpl32	-0.706835	0.0576208	No_diff	Qrich1	-0.686574	0.0511675	No_diff	Pxylp1	1.13623	0.110748	No_diff	Dap3	-0.533155	0.005068	No_diff	Rtl8b	0.982576	0.000468418	No_diff	H1f2	0.920836	0.00217239	No_diff	Prdm2	0.327971	0.0204527	No_diff	4922502H24Rik	-0.940119	0.0647262	No_diff
Adcy6	0.288077	0.0576492	No_diff	Gm39673	2.35943	0.05117	No_diff	Pdp2	-1.15896	0.11084	No_diff	Col6a1	0.603358	0.00507282	No_diff	Cetn4	-0.662597	0.000475681	No_diff	Cers5	-0.866688	0.00217394	No_diff	Slc6a6	-0.315018	0.0204548	No_diff	Dgkg	-1.23701	0.0647571	No_diff
Ildr2	0.27381	0.0576679	No_diff	Rpl31-ps8	0.930957	0.0512022	No_diff	Adam22	3.28422	0.110872	No_diff	Gucy1a1	0.690672	0.00507987	No_diff	Ptpn3	-0.633176	0.000477097	No_diff	Pfn2	0.931397	0.00217435	No_diff	Cdon	-0.37556	0.0205197	No_diff	Snhg4	-1.44852	0.0648001	No_diff
Pfkfb3	0.58766	0.0576766	No_diff	Trappc11	-0.940087	0.0512202	No_diff	Ccnd1	-1.37937	0.11092	No_diff	Hao2	-0.524512	0.00508229	No_diff	Inpp5b	0.536043	0.000490738	No_diff	Mospd1	0.9882	0.00218156	No_diff	Anks1	0.358252	0.0205347	No_diff	Fbxo36	-0.17236	0.06482	No_diff
Lrrc4c	0.230259	0.0576876	No_diff	Jpt2	-1.39144	0.0512493	No_diff	Cdh5	1.5417	0.110958	No_diff	1700028J19Rik	-0.6662	0.00508849	No_diff	Cnn1	-0.736438	0.000491626	No_diff	Lyrm7	0.984527	0.00219874	No_diff	Nek2	-0.822419	0.0205581	No_diff	Arhgap20	0.138889	0.0648235	No_diff
Gm35002	0.352944	0.0577687	No_diff	Atf6b	-0.880154	0.0512957	No_diff	Shroom2	-2.22978	0.111091	No_diff	Nfatc3	0.533148	0.00511261	No_diff	Cfap53	-0.674901	0.000491649	No_diff	Supt5	-0.915295	0.00221332	No_diff	Sh3kbp1	0.22373	0.0205731	No_diff	Tmem121b	1.38317	0.0648344	No_diff
Mmd	0.243487	0.0578165	No_diff	Dct	3.19006	0.0513779	No_diff	Coro2a	-1.02767	0.11114	No_diff	Dnajc6	-0.520082	0.00511316	No_diff	Bbs7	-0.818773	0.000493954	No_diff	Syde1	-0.869241	0.00223784	No_diff	Cacna1h	-0.642296	0.0205957	No_diff	Luzp4	0.966405	0.0648619	No_diff
1110032A03Rik	-0.43263	0.0579154	No_diff	Ubr1	-0.825169	0.0513832	No_diff	Snhg7	2.64196	0.111192	No_diff	Gm32006	0.745924	0.0051144	No_diff	Ttc39c	-0.887911	0.000494561	No_diff	Fam20b	0.88666	0.00225554	No_diff	Cbfa2t3	0.324752	0.0206002	No_diff	Fsip2l	-0.435877	0.0649105	No_diff
Irs2	0.337467	0.0579817	No_diff	Chd6	0.625413	0.0513878	No_diff	Prph	3.23122	0.111372	No_diff	Slc35f1	0.775013	0.00513824	No_diff	Anp32b	-0.600389	0.000496483	No_diff	Ppm1l	0.949413	0.00225783	No_diff	Ppp3cb	-0.243934	0.0207636	No_diff	Abtb2	0.414571	0.0649404	No_diff
Kcna6	0.270282	0.0581006	No_diff	Lmnb2	-0.782684	0.051455	No_diff	Sparcl1	1.26948	0.111602	No_diff	Cmpk2	0.633251	0.00515808	No_diff	2900052L18Rik	-0.751447	0.000496663	No_diff	Ano6	-0.755039	0.00226647	No_diff	Wipf1	0.359097	0.0208064	No_diff	Gm5206	-1.67685	0.0650337	No_diff
Sytl2	-0.377201	0.0581268	No_diff	Lpgat1	-0.658028	0.051471	No_diff	Lgals2	-0.909041	0.111607	No_diff	Etnk2	-0.654402	0.0051597	No_diff	Msantd3	-0.733407	0.000497821	No_diff	Zfp160	-0.814096	0.00227158	No_diff	Pi4k2b	-0.7195	0.0208206	No_diff	Parm1	0.887456	0.06507	No_diff
Lars2	1.11745	0.0581522	No_diff	Lgr5	1.09525	0.0514805	No_diff	Gm52629	-1.91263	0.111658	No_diff	Large2	-0.555578	0.00522129	No_diff	Wdr34	-0.603354	0.000501904	No_diff	Slmap	0.87005	0.00231646	No_diff	Traf2	0.324092	0.0208515	No_diff	Atf7	0.199562	0.0650909	No_diff
Cmtm4	0.298294	0.0582267	No_diff	Cdc123	0.96812	0.051486	No_diff	F3	2.99962	0.111804	No_diff	Ahsa2	0.677241	0.00522185	No_diff	LOC118567721	0.660148	0.000509608	No_diff	Commd4	-0.968084	0.00232153	No_diff	E330020D12Rik	0.373683	0.0208655	No_diff	LOC108168497	0.734034	0.0651017	No_diff
Pex16	0.689789	0.0583515	No_diff	Hadh	0.694417	0.0515092	No_diff	Cavin1	0.88855	0.111845	No_diff	Cryl1	-0.44833	0.00523284	No_diff	Dnah7a	-0.832128	0.000519856	No_diff	Ppp1r9a	-0.888668	0.00233839	No_diff	Gtpbp2	0.230507	0.0209219	No_diff	Cltb	0.288001	0.0651245	No_diff
Bend5	-0.750562	0.0584854	No_diff	Mylk	0.555301	0.0515651	No_diff	Slc25a12	1.62672	0.111883	No_diff	Slc22a28	0.670509	0.00527135	No_diff	Naa60	-0.558457	0.000522306	No_diff	Gm31251	-0.786259	0.0023507	No_diff	Ctsw	0.375571	0.0209264	No_diff	Shoc2	0.216275	0.0653011	No_diff
Cyth2	-0.34681	0.0585832	No_diff	Gm10275	1.12223	0.0516108	No_diff	Magt1	-0.884852	0.112212	No_diff	Sox18	0.68084	0.00527736	No_diff	Elovl1	0.619808	0.000525748	No_diff	Polr2m	0.805752	0.00235195	No_diff	Arhgap11a	-0.445988	0.0209285	No_diff	Gm51637	-0.359536	0.0654044	No_diff
2900024J01Rik	-3.29747	0.0585881	No_diff	Rpl10a-ps4	1.13344	0.0516348	No_diff	Arpc5l	1.08998	0.112255	No_diff	Sh3bp2	0.660086	0.00528993	No_diff	Gm17202	-0.940664	0.000527704	No_diff	Hspa4l	0.875621	0.00235758	No_diff	Sez6l2	0.735609	0.0209511	No_diff	Ebag9	0.304024	0.065533	No_diff
Mri1	-0.680576	0.0585981	No_diff	Trmt2a	-0.778613	0.0516683	No_diff	Pgrmc1	-0.799658	0.112337	No_diff	Spred1	0.582437	0.00530463	No_diff	Rbm12b1	0.6912	0.000535146	No_diff	Fosl2	0.775216	0.00235829	No_diff	Knl1	-0.765071	0.0210368	No_diff	Tdp2	0.228563	0.0655382	No_diff
Nme3	-0.510875	0.0586456	No_diff	Top2a	2.88717	0.0517205	No_diff	2310061I04Rik	-0.984061	0.112522	No_diff	AI314278	0.457645	0.00534981	No_diff	Lrrk2	0.901111	0.000547239	No_diff	Calm3	0.65953	0.00236041	No_diff	Nadk2	-0.489838	0.0211019	No_diff	Gm20426	-0.375018	0.0656005	No_diff
Gm41025	0.764715	0.0587163	No_diff	Loxl2	1.4751	0.051892	No_diff	Slc16a10	-1.04201	0.112542	No_diff	C1qtnf4	-0.701313	0.00535391	No_diff	Firre	-0.639814	0.000553455	No_diff	Abca8a	-0.790483	0.00236179	No_diff	Sh3gl1	0.338286	0.021199	No_diff	Spanxn4	-0.155401	0.0656067	No_diff
Myo7a	-0.603166	0.058918	No_diff	Psmb10	0.858137	0.0520103	No_diff	Mpp5	-1.23622	0.112666	No_diff	Dusp15	0.539554	0.0053627	No_diff	Dynlrb2	-0.592021	0.000557073	No_diff	Vps37a	0.943024	0.00236708	No_diff	Lck	0.349795	0.0212184	No_diff	Uri1	-0.148944	0.0656317	No_diff
Tmem164	0.440871	0.0589995	No_diff	Apoh	-0.497538	0.0520571	No_diff	Pah	-5.73968	0.11276	No_diff	Aspdh	0.544274	0.005418	No_diff	Selenbp1	-0.44237	0.000558892	No_diff	Msantd4	0.945734	0.00237195	No_diff	Rims3	-0.720132	0.0212665	No_diff	Ebf2	0.613397	0.0657698	No_diff
Tle4	0.367989	0.0590338	No_diff	Zfp865	-0.783553	0.0520892	No_diff	Tm6sf2	-1.01492	0.112865	No_diff	Tab1	-0.543134	0.00542427	No_diff	Acot11	-0.741821	0.000561135	No_diff	Cpeb1	-0.783686	0.00238443	No_diff	Meaf6	0.314692	0.0213255	No_diff	Litaf	0.352275	0.0657739	No_diff
Gm38563	-2.49258	0.0591666	No_diff	Cpsf7	-0.720143	0.0520935	No_diff	Srcap	-0.740874	0.113026	No_diff	Ppp1r11	0.517498	0.00542615	No_diff	Sox4	0.656676	0.000562131	No_diff	Dlat	0.952907	0.00239191	No_diff	Ffar2	0.410311	0.0213333	No_diff	Gnpda1	0.204463	0.0658272	No_diff
Ppp4r1l-ps	-0.832603	0.0592531	No_diff	Ttll5	1.20611	0.0521935	No_diff	Fabp2	-0.727008	0.113245	No_diff	Gapdh	-0.665325	0.00545538	No_diff	Nipsnap2	-0.555716	0.000562873	No_diff	Uba7	-0.937399	0.00239457	No_diff	Gadd45b	-0.474855	0.0213655	No_diff	Lilrb4a	0.746942	0.0659084	No_diff
Ncapd3	-0.529867	0.0593108	No_diff	Ephb4	-0.823882	0.0522067	No_diff	Atp6v0c-ps2	-1.53036	0.113521	No_diff	Tcp11l2	-0.547761	0.00546306	No_diff	Slc35g3	-0.892858	0.000580416	No_diff	Wwp1	0.87344	0.00240989	No_diff	C130074G19Rik	-0.771258	0.0213879	No_diff	Aldh7a1	0.271955	0.0659345	No_diff
Tmem42	-0.618572	0.0593596	No_diff	Morc3	-0.766631	0.0522326	No_diff	Snapc4	2.30319	0.113554	No_diff	Suclg1	-0.480901	0.00550109	No_diff	Lrat	0.935857	0.000581102	No_diff	Slc25a4	0.770545	0.00241957	No_diff	Dennd2d	-0.268444	0.021402	No_diff	LOC118568236	-0.365671	0.0659466	No_diff
Armc3	-2.45287	0.0593678	No_diff	Cct5	0.675516	0.0522837	No_diff	Trib3	-1.60428	0.113578	No_diff	Etv6	-0.411229	0.00551043	No_diff	Pole4	0.608369	0.000582515	No_diff	Coq9	0.839415	0.00242732	No_diff	Kcng3	0.753405	0.0214433	No_diff	Spata46	-0.139116	0.0659717	No_diff
Zfp950	0.286333	0.0593912	No_diff	Mon1b	-1.34842	0.0523291	No_diff	Jun	0.916433	0.113592	No_diff	Olfm3	0.728923	0.00554397	No_diff	Iqgap2	-0.780743	0.000583455	No_diff	Ubp1	-0.889803	0.00244073	No_diff	Haus3	-0.287778	0.0214754	No_diff	Ywhab	0.184291	0.0660484	No_diff
Mapk15	-0.782998	0.0595139	No_diff	Rpl3	-0.814167	0.0523953	No_diff	Adcy7	1.51679	0.113834	No_diff	Gm5617	-0.608307	0.00555427	No_diff	Dnaaf4	-0.751386	0.000595846	No_diff	Antxr2	0.949844	0.00244786	No_diff	Kif3c	0.507626	0.0215251	No_diff	Dusp13	-0.136528	0.0662297	No_diff
Apba1	0.268385	0.0596172	No_diff	Plxnc1	-1.15978	0.052443	No_diff	Cxcl11	-2.6248	0.113918	No_diff	Wdr45	-0.554969	0.00558475	No_diff	Mycbp	-0.631783	0.000598137	No_diff	Eif5a	0.926192	0.00245794	No_diff	Sar1b	-0.5197	0.0215924	No_diff	Dnah9	-0.423059	0.0663336	No_diff
Tlcd3b	-0.261978	0.0596194	No_diff	Jam2	-1.11309	0.0525077	No_diff	Hoxa7	1.56059	0.114034	No_diff	Rhbdf1	-0.551177	0.00558696	No_diff	Arhgap32	-0.748702	0.00059829	No_diff	Ccdc9b	-0.710069	0.00249381	No_diff	Abca9	0.615974	0.0216073	No_diff	Morf4l1b	0.280119	0.0664188	No_diff
Fam8a1	0.3364	0.0596912	No_diff	Pigt	-0.920113	0.0525779	No_diff	Rbfox1	3.69752	0.114036	No_diff	Atp2a2	0.418213	0.00559384	No_diff	Plod1	0.757844	0.000603831	No_diff	Lmcd1	0.90086	0.00249566	No_diff	Rgs18	0.684672	0.0216179	No_diff	Gtsf1l	-0.131381	0.0664928	No_diff
Pgap6	-0.487887	0.0597122	No_diff	LOC118567422	-2.24263	0.0525836	No_diff	Gm11627	3.69752	0.114036	No_diff	1600020E01Rik	0.867579	0.00563312	No_diff	Hspa4	0.517807	0.000607313	No_diff	Ramp2	-0.908566	0.00251021	No_diff	Lat	0.365253	0.0216517	No_diff	Nsun4	-0.149407	0.0665338	No_diff
Plin4	-0.96317	0.0598209	No_diff	Tle1	-0.854288	0.0527305	No_diff	Grip2	3.69752	0.114036	No_diff	Nbeal2	-0.53626	0.00564465	No_diff	Ift46	-0.651356	0.00060848	No_diff	Selenot	0.978983	0.00251466	No_diff	Insl6	-0.652274	0.0216551	No_diff	Gm9165	-0.341449	0.0665511	No_diff
Gon4l	-0.33871	0.0599722	No_diff	Septin1	1.70675	0.0528324	No_diff	Tcf15	3.69752	0.114036	No_diff	Zbtb26	0.705355	0.00565173	No_diff	Slc7a4	-0.639021	0.000609316	No_diff	Ppp2ca	0.747681	0.0025201	No_diff	Bcap29	-0.353112	0.0217623	No_diff	Gm38456	-1.58669	0.0667247	No_diff
Cela1	-3.29105	0.0599773	No_diff	Ptpn9	-0.966436	0.0528337	No_diff	Mef2c	1.0332	0.114052	No_diff	Otub1	-0.577663	0.00566149	No_diff	Ptpn12	0.738112	0.00061454	No_diff	Zswim7	-0.855566	0.00252374	No_diff	Tbc1d22b	0.322576	0.0218297	No_diff	AI507597	-0.143453	0.0667371	No_diff
Il17re	-2.92322	0.0600008	No_diff	Mapre1	0.688575	0.0528557	No_diff	Mrpl48	-1.87354	0.114335	No_diff	Fmo2	-0.403344	0.00568408	No_diff	Qk	0.646142	0.00061774	No_diff	Adam11	-0.807502	0.00253822	No_diff	Abca1	-0.281281	0.021843	No_diff	Arid3a	-0.215229	0.0668195	No_diff
LOC118567417	0.676372	0.0601243	No_diff	Gm46829	-1.9405	0.0528603	No_diff	Magef1	3.72638	0.114397	No_diff	Itga1	0.535833	0.00570622	No_diff	Klhl5	0.598297	0.000618301	No_diff	Dph7	-0.983587	0.00254819	No_diff	Gm19026	0.821937	0.0218465	No_diff	Gm5316	-0.622921	0.0669971	No_diff
Pgam1	-0.277938	0.060283	No_diff	Naa16	0.783733	0.0528781	No_diff	Gm30286	2.15208	0.114435	No_diff	Gsk3b	0.516773	0.00572437	No_diff	Cfap69	-0.679307	0.000624504	No_diff	Pakap	0.93442	0.00255255	No_diff	Proser3	0.493197	0.0218823	No_diff	Stau2	0.490242	0.0671495	No_diff
LOC118567607	-1.07106	0.0603108	No_diff	Usp22	-1.14661	0.0529168	No_diff	Gsdmc2	1.21982	0.114603	No_diff	Dennd6b	-0.682632	0.0057486	No_diff	Olfml3	0.785979	0.000629008	No_diff	Cd164	0.826796	0.00257308	No_diff	Tacc3	-0.574646	0.0219036	No_diff	Osr1	0.872684	0.0672537	No_diff
Csmd3	0.444539	0.0604217	No_diff	Ly86	1.50556	0.0529332	No_diff	Gstp3	-1.94989	0.114612	No_diff	Ddc	0.468018	0.00574934	No_diff	Cpeb2	0.597521	0.000631889	No_diff	Rnft1	0.811034	0.00258752	No_diff	Hdac10	0.283335	0.0219196	No_diff	Ilrun	0.14495	0.0672693	No_diff
Ccdc59	-0.547383	0.060593	No_diff	Maml2	0.795661	0.0529633	No_diff	Gata6	-1.04804	0.114614	No_diff	Clic5	0.435448	0.00576262	No_diff	Sox2	-0.605244	0.000631994	No_diff	Hibadh	0.919299	0.00258998	No_diff	Nkd2	-0.720334	0.0219521	No_diff	Ceacam2	-0.17852	0.0673203	No_diff
Ftl1	-0.199509	0.0606137	No_diff	Cuta	0.676992	0.0530072	No_diff	Tshz3	1.51041	0.114649	No_diff	Dbndd2	-0.527191	0.00577453	No_diff	Cryzl2	-0.680497	0.000633628	No_diff	Mgme1	0.839793	0.0026224	No_diff	Elovl5	0.284891	0.0219909	No_diff	Krt7	-5.10417	0.0673215	No_diff
Fam20b	0.290848	0.0606427	No_diff	Inf2	-0.69623	0.0531228	No_diff	Fmo1	-1.29153	0.114704	No_diff	Tmem131l	-0.71971	0.00579414	No_diff	Kcnma1	-0.942158	0.000634452	No_diff	Ube2d3	0.687154	0.00262464	No_diff	Hmgcs2	-0.569493	0.0219957	No_diff	Uck2	-0.168994	0.0674832	No_diff
Als2	-0.64006	0.0607307	No_diff	Spopl	-1.06531	0.0531412	No_diff	Acox2	-1.79242	0.11481	No_diff	Mpdz	0.552809	0.00580124	No_diff	Anxa7	-0.554768	0.000637231	No_diff	Trim12a	-0.936635	0.00264022	No_diff	Nop10	0.364264	0.0220585	No_diff	Ostc	0.270949	0.0676017	No_diff
Pomgnt1	-0.390788	0.060777	No_diff	Gna12	-1.53173	0.0533429	No_diff	Mfap4	1.77251	0.114866	No_diff	Nrxn2	0.599783	0.00584283	No_diff	Mir22hg	-0.657965	0.00063794	No_diff	Pik3c3	-0.932798	0.00264932	No_diff	Kansl1	0.271989	0.022064	No_diff	Gm5407	-0.533444	0.0676931	No_diff
Gm41305	0.458464	0.0607944	No_diff	4930402H24Rik	0.580963	0.053347	No_diff	Slc12a2	1.12908	0.115122	No_diff	Srd5a2	0.770037	0.00585431	No_diff	Tbx4	0.908379	0.000640654	No_diff	Dmap1	-0.981146	0.00266187	No_diff	Fbxl17	0.260933	0.0220914	No_diff	Dcaf8l	0.343362	0.0677003	No_diff
Gse1	0.307993	0.0608503	No_diff	Gak	-0.906697	0.0533635	No_diff	Pdcd10	-1.76016	0.11517	No_diff	Stk38l	0.513467	0.00585874	No_diff	Prkaa2	-0.605983	0.000641131	No_diff	Nqo2	0.96434	0.0026756	No_diff	Itk	0.312179	0.022098	No_diff	Gm45918	-0.375841	0.0678148	No_diff
Snrpd1	0.410946	0.0608702	No_diff	Ibtk	-0.63393	0.0533943	No_diff	Loxl4	-2.93614	0.115246	No_diff	S100a6	0.919743	0.00585935	No_diff	Slc35b1	0.662376	0.000645191	No_diff	Bcl2l2	0.942191	0.0026858	No_diff	Mtmr12	-0.290715	0.0221367	No_diff	Ndufb10	-0.209295	0.0678511	No_diff
Necab3	-0.339279	0.0609261	No_diff	Rfc2	0.829102	0.0534623	No_diff	Cavin3	1.2327	0.115277	No_diff	Rassf4	-0.701063	0.00586874	No_diff	Ctsa	-0.471933	0.000647959	No_diff	Pyurf	0.890129	0.00269433	No_diff	Polr2m	0.278215	0.0222268	No_diff	Serpinb9	-0.391614	0.067946	No_diff
Gpr52	0.521185	0.0609429	No_diff	Clec12a	1.94751	0.05349	No_diff	Atp10b	-1.06781	0.115508	No_diff	Elk3	0.561654	0.00588146	No_diff	Tmtc2	0.919073	0.000654271	No_diff	Ghitm	0.983787	0.00269779	No_diff	Cfap20	-0.38743	0.0222487	No_diff	Gm8874	1.33906	0.0679496	No_diff
Nsd3	0.279147	0.0610505	No_diff	Slco3a1	0.973126	0.0535442	No_diff	Stra6	1.60404	0.11554	No_diff	Ndrg2	-0.404904	0.00588694	No_diff	Smyd3	-0.741025	0.000654719	No_diff	Heyl	0.849439	0.00270377	No_diff	Mxd4	0.418578	0.0223028	No_diff	Top2a	0.172324	0.0681085	No_diff
Col6a2	0.367881	0.0611165	No_diff	Arl4c	1.73516	0.0536075	No_diff	Gng2	1.23621	0.115673	No_diff	Epha1	-0.746349	0.00588907	No_diff	Errfi1	0.666484	0.000661931	No_diff	Kank2	0.701127	0.00271437	No_diff	Atf2	-0.317221	0.0223639	No_diff	Mrpl54	0.236192	0.0681414	No_diff
Gm19343	0.633666	0.0611416	No_diff	Qtrt2	-1.09937	0.0536293	No_diff	Efhd2	-0.734242	0.115695	No_diff	Fbxl12	-0.595087	0.00589721	No_diff	Ccdc153	-0.587047	0.000667007	No_diff	Intu	-0.752779	0.0027188	No_diff	Cpxm1	-0.359881	0.0223925	No_diff	Rbbp6	-0.126746	0.0681841	No_diff
Gm5415	0.635746	0.0612385	No_diff	Per3	-1.21953	0.0536499	No_diff	Ddc	-1.15941	0.115749	No_diff	Hpgd	0.649335	0.00590666	No_diff	Dnah5	-0.679948	0.000667105	No_diff	Rnf146	0.778759	0.00276229	No_diff	Abca7	0.326592	0.0224052	No_diff	Zfp72	-0.255864	0.0682027	No_diff
Dennd1c	-1.57868	0.0612658	No_diff	Phlda3	1.71732	0.0537037	No_diff	Uimc1	1.5209	0.116181	No_diff	Fam234a	-0.531077	0.00592599	No_diff	Nek6	0.664579	0.000667342	No_diff	Mertk	-0.853954	0.002769	No_diff	Ankrd33b	-0.392849	0.0224137	No_diff	Bcl7a	-0.780496	0.0682101	No_diff
Fmod	0.570454	0.061268	No_diff	R3hdm1	-0.722554	0.0537202	No_diff	Plb1	-1.53327	0.116255	No_diff	Sap130	-0.498256	0.00593394	No_diff	Clmn	-0.866646	0.000670233	No_diff	Eef1a2	0.839713	0.0027804	No_diff	Cyp4f16	0.452905	0.0224312	No_diff	Slc4a2	0.221897	0.0682724	No_diff
Timp4	0.368843	0.0612795	No_diff	Sdc4	-0.513164	0.0537834	No_diff	Kank2	1.22937	0.116406	No_diff	Tpra1	-0.527831	0.00595539	No_diff	9030025P20Rik	-0.902782	0.000674064	No_diff	Zyg11b	0.847901	0.00278245	No_diff	Tmem9b	0.286326	0.022457	No_diff	Klk1b9	0.407611	0.0683065	No_diff
Sqor	1.36343	0.0613479	No_diff	Dusp1	-0.841896	0.0538369	No_diff	Kalrn	-0.882503	0.116415	No_diff	Retreg1	-0.428149	0.00598216	No_diff	Ccdc34	-0.817459	0.000674642	No_diff	Tyk2	-0.959642	0.00278839	No_diff	Maco1	-0.271115	0.0225266	No_diff	Shmt2	-0.562536	0.0683727	No_diff
Upf3a	-0.434917	0.061438	No_diff	Gm32819	1.85254	0.0538791	No_diff	Bag2	1.87572	0.116428	No_diff	Galnt3	0.571473	0.00604662	No_diff	Zfp651	-0.58941	0.000675026	No_diff	Rab21	0.816286	0.00281627	No_diff	Tm7sf2	0.567816	0.0225681	No_diff	Gm40448	-0.559634	0.0684882	No_diff
Sorbs3	-0.36043	0.0615409	No_diff	Cd48	2.0338	0.053904	No_diff	Reg4	1.22144	0.116498	No_diff	Gprin3	-0.647198	0.00605945	No_diff	Iars2	-0.526847	0.000680676	No_diff	Uqcc1	0.812376	0.00282082	No_diff	Fech	-0.410951	0.0225708	No_diff	Gm12057	0.404326	0.0684918	No_diff
Gpx6	-3.25485	0.0615447	No_diff	Cyp2d13	-0.682937	0.0539745	No_diff	Itgal	1.34959	0.116755	No_diff	Fbxo21	-0.641898	0.00606484	No_diff	Nek10	-0.935852	0.000685437	No_diff	Ncbp2	0.924956	0.00282547	No_diff	Neb	-0.930756	0.0225856	No_diff	9530080O11Rik	-0.498067	0.0685158	No_diff
1110004F10Rik	-0.248734	0.0616104	No_diff	Nrgn	0.945795	0.0540169	No_diff	Irf6	-1.04149	0.116763	No_diff	Pomt1	-0.538036	0.00608331	No_diff	Stk35	-0.641179	0.000689452	No_diff	Gstt1	-0.844431	0.0028504	No_diff	Stk25	0.3104	0.0225942	No_diff	Reep5	0.339464	0.068523	No_diff
Trim44	0.22439	0.0616594	No_diff	Rex1bd	0.683044	0.0540787	No_diff	Tmem109	1.27398	0.116764	No_diff	Mob1a	0.549711	0.00610184	No_diff	Serpine2	0.609477	0.000693925	No_diff	Zfyve9	0.994341	0.0028596	No_diff	Opn3	-0.806831	0.0226022	No_diff	LOC118568769	0.562872	0.0685312	No_diff
Thsd7b	0.829646	0.0617458	No_diff	Lgals3	1.53342	0.0541711	No_diff	Cyp2d26	-0.983901	0.11682	No_diff	Txnrd3	-0.626224	0.00611256	No_diff	Btf3l4	-0.680379	0.000700263	No_diff	Tle2	-0.99788	0.00286634	No_diff	Jade2	0.277199	0.0226535	No_diff	Gt(ROSA)26Sor	0.256463	0.0686482	No_diff
Icam1	1.05813	0.0617571	No_diff	Kng2	0.501498	0.0542271	No_diff	Gstm4	-1.45762	0.116861	No_diff	Dse	0.80562	0.00611967	No_diff	Secisbp2l	0.478645	0.00070233	No_diff	Atp6v1b2	0.807579	0.00286989	No_diff	Pop4	-0.444486	0.022682	No_diff	Psmc4	0.373775	0.0687316	No_diff
Sp9	-0.540652	0.0617804	No_diff	Gm51670	2.04087	0.0542364	No_diff	Eif2ak3	1.21305	0.117254	No_diff	Zfp777	-0.549849	0.00613248	No_diff	1700001J03Rik	-0.934242	0.000703246	No_diff	Ankrd50	0.770348	0.0028735	No_diff	Smc5	-0.369268	0.0227096	No_diff	Tnp1	0.115994	0.0687571	No_diff
4833420G17Rik	-0.385608	0.0618272	No_diff	Llgl1	-0.860435	0.0542528	No_diff	Plxna3	3.19595	0.117341	No_diff	Endov	-0.56075	0.00615649	No_diff	Col3a1	0.83389	0.000707606	No_diff	Kif1b	0.734285	0.00288801	No_diff	Hvcn1	0.353727	0.022752	No_diff	4933406B17Rik	-0.34739	0.0688458	No_diff
Hyou1	0.286416	0.0618543	No_diff	Akr1b7	5.59698	0.0542706	No_diff	Agtpbp1	1.56454	0.117378	No_diff	Neu1	-0.483961	0.00616103	No_diff	Mknk2	-0.504724	0.00072192	No_diff	Slc6a8	0.924185	0.00288895	No_diff	Lrp8	-0.3791	0.0228007	No_diff	Adam26a	-0.184217	0.0688472	No_diff
Bmyc	-0.271468	0.0619271	No_diff	Ssbp4	1.56169	0.0543208	No_diff	Gal3st2	-0.945283	0.117401	No_diff	Zranb2	0.594567	0.00619074	No_diff	Chd2	-0.560544	0.000739396	No_diff	Ank1	0.815303	0.00289029	No_diff	Dok2	0.396556	0.022806	No_diff	Gm2541	1.10425	0.0688866	No_diff
Rhobtb1	-0.763943	0.0619889	No_diff	Arfgap2	-1.35179	0.0543272	No_diff	Clmn	-1.12774	0.117428	No_diff	Rnasel	-0.618108	0.00623207	No_diff	Pparg	-0.765491	0.000741727	No_diff	4930453N24Rik	0.952529	0.00289139	No_diff	Baz2b	-0.328007	0.0228358	No_diff	Cmbl	0.510715	0.0689009	No_diff
Rhebl1	-1.05531	0.062048	No_diff	Gps1	-0.900369	0.0543804	No_diff	Pacsin1	1.89015	0.117439	No_diff	Cmbl	-0.456047	0.00624366	No_diff	Slc35e2	0.618089	0.000741851	No_diff	Syk	-0.979078	0.00289709	No_diff	Tkfc	-0.74338	0.0228727	No_diff	Erbb2	-1.48229	0.0689922	No_diff
Tjap1	0.359805	0.0622311	No_diff	Ptms	0.540952	0.0544922	No_diff	LOC118567843	-3.7458	0.117664	No_diff	Cd34	0.748929	0.00624852	No_diff	Adgrg3	0.797545	0.000745049	No_diff	Mn1	0.966817	0.00290616	No_diff	Nat10	0.300515	0.0231745	No_diff	Sult2b1	-1.27197	0.069173	No_diff
Twf1	-0.470937	0.0623434	No_diff	Zcchc24	0.567906	0.0545028	No_diff	Tgfb1i1	1.37254	0.117666	No_diff	Tfam	-0.432109	0.00624946	No_diff	Col4a1	0.829749	0.000747749	No_diff	Phldb1	-0.968003	0.00291993	No_diff	Atp6ap1	0.208284	0.0231986	No_diff	4932429P05Rik	-0.266564	0.0692716	No_diff
Elac1	0.3981	0.0623443	No_diff	Gm18017	1.52057	0.0545446	No_diff	Ccn1	1.9801	0.117673	No_diff	Ckb	0.463231	0.00626075	No_diff	Nptn	-0.455707	0.000757047	No_diff	Rps6ka3	0.909128	0.00292387	No_diff	Tipin	-0.463268	0.0232807	No_diff	Tmem232	-0.162665	0.0693381	No_diff
LOC118568479	2.1274	0.0626676	No_diff	Gm2192	-2.5394	0.0545567	No_diff	Trpm6	1.18881	0.117806	No_diff	Ears2	0.600981	0.00626917	No_diff	Ipo5	-0.523699	0.00075954	No_diff	Smim13	0.917216	0.0029296	No_diff	E130309D02Rik	0.362583	0.0233307	No_diff	Lamp2	0.23781	0.0693861	No_diff
Smyd4	-0.733668	0.0626678	No_diff	Dkk3	1.52781	0.0546796	No_diff	Aoc3	1.50881	0.11783	No_diff	Gm20559	0.609161	0.00629331	No_diff	Map2k3	-0.465674	0.000759786	No_diff	Ccdc85c	0.859923	0.00293112	No_diff	Rpl28-ps3	0.791172	0.0233668	No_diff	Rexo5	0.174618	0.069568	No_diff
Oxtr	0.713458	0.0627381	No_diff	Mapre2	1.16407	0.0547298	No_diff	Slc35f1	3.03529	0.117839	No_diff	Ddit4l	0.55774	0.00630889	No_diff	Vnn1	0.88176	0.000761226	No_diff	Pcbp1	0.830641	0.00293638	No_diff	Alg6	-0.543652	0.0233989	No_diff	Gm6209	-2.97533	0.0696152	No_diff
Myo1f	1.08343	0.0628354	No_diff	2300009A05Rik	1.08426	0.0548803	No_diff	Prdx3	-0.910133	0.117866	No_diff	Fam184a	0.607456	0.00631508	No_diff	Jcad	0.705694	0.000763587	No_diff	E130309D02Rik	0.957756	0.00294208	No_diff	Phf20l1	-0.356868	0.0234815	No_diff	Ran	0.150755	0.0696506	No_diff
Ppp2r5d	-0.270023	0.0629956	No_diff	Zfp446	-1.08538	0.0548879	No_diff	Spink1	-1.42009	0.117867	No_diff	Cpox	0.430859	0.0063386	No_diff	Man2a1	0.612554	0.000764862	No_diff	Tomm5	0.841475	0.00298126	No_diff	Aen	0.259829	0.0235052	No_diff	1700108F19Rik	-0.304646	0.0698102	No_diff
Mafg	0.219727	0.0630121	No_diff	LOC118568604	1.9107	0.054894	No_diff	Gab2	-1.48686	0.11815	No_diff	Sh3pxd2b	0.735058	0.00636853	No_diff	Mpeg1	0.929104	0.000766121	No_diff	Lasp1	0.806561	0.0030012	No_diff	Rcn3	0.412629	0.0235097	No_diff	E230013L22Rik	-0.514173	0.0698129	No_diff
Chaf1b	-3.28592	0.0630701	No_diff	Kazald1	-2.35234	0.0549372	No_diff	Utp3	1.11763	0.118361	No_diff	Rassf6	0.495719	0.00637044	No_diff	Lypd2	-0.885126	0.000772049	No_diff	Serbp1	0.804915	0.00300389	No_diff	Josd2	0.55072	0.0235829	No_diff	Syt1	-0.669124	0.0698329	No_diff
Aimp2	-0.47354	0.0631506	No_diff	Tango2	-0.673362	0.0549619	No_diff	Trim9	3.50799	0.118394	No_diff	Odf2	-0.475315	0.00640073	No_diff	Gm9917	0.997652	0.000775904	No_diff	Pja2	0.838486	0.00303232	No_diff	Xkrx	0.366338	0.0236198	No_diff	Gm4825	1.87783	0.0698915	No_diff
Sowahb	0.679959	0.06322	No_diff	Psme1	0.806847	0.0550402	No_diff	Enkur	3.50799	0.118394	No_diff	Bcas3	-0.594568	0.00642001	No_diff	Swi5	-0.637805	0.000780998	No_diff	Larp4	0.87757	0.0030661	No_diff	Zc3h7b	-0.273289	0.0236603	No_diff	Immp1l	-0.672643	0.0699126	No_diff
Zfp687	-0.377592	0.0632593	No_diff	Vps36	0.876723	0.0551415	No_diff	Cd180	1.86747	0.118563	No_diff	Klhl36	-0.66415	0.00642345	No_diff	Myo1h	-0.930565	0.00078733	No_diff	Mmut	0.887148	0.00309133	No_diff	Slc25a24	-0.587432	0.0238316	No_diff	Wmp	-0.228855	0.0699412	No_diff
Mtss2	0.235095	0.0632709	No_diff	Polrmt	-1.08486	0.0552173	No_diff	Chst3	1.46201	0.118629	No_diff	Ywhah	0.431969	0.00642828	No_diff	Fem1b	0.565207	0.000787536	No_diff	Dffa	0.796758	0.00309579	No_diff	Slc17a9	0.365531	0.0238398	No_diff	Mageb11	-1.76835	0.0700048	No_diff
Col4a4	-2.42484	0.0632762	No_diff	Tubgcp6	-1.23372	0.0552237	No_diff	Akap8	0.940468	0.118775	No_diff	Slc25a11	-0.440294	0.00643952	No_diff	Dis3l2	-0.870009	0.000789307	No_diff	Socs7	0.755264	0.0030976	No_diff	Cdk2	-0.254919	0.0238472	No_diff	Defb42	-1.08079	0.0700345	No_diff
Lhx2	0.306744	0.063291	No_diff	Rab14	0.509633	0.0552403	No_diff	Etnk1	-0.779524	0.118833	No_diff	Srcin1	0.517822	0.00643998	No_diff	Cyb5a	-0.527209	0.000792367	No_diff	Acbd3	0.846617	0.00312319	No_diff	Unc93b1	0.391391	0.0238571	No_diff	B230219D22Rik	0.226863	0.0700629	No_diff
Sp100	1.19251	0.0634541	No_diff	Ubxn8	0.881399	0.0553418	No_diff	Ghdc	-1.17957	0.118999	No_diff	Sorbs3	-0.522159	0.00647845	No_diff	Trim16	0.820285	0.000798829	No_diff	Baz2b	-0.890524	0.0031334	No_diff	Suclg1	0.414921	0.0238985	No_diff	Frmpd4	-4.28557	0.0701582	No_diff
Trio	0.246115	0.0635615	No_diff	Nfkbie	1.56974	0.0553586	No_diff	Chrm4	2.73038	0.119132	No_diff	Abhd4	-0.534889	0.00648602	No_diff	Vwa3a	-0.696572	0.000803756	No_diff	Thap2	0.766578	0.0031499	No_diff	Aqr	0.295513	0.0238994	No_diff	Gm46401	1.5049	0.070262	No_diff
Ppp1cc	-0.303388	0.0636375	No_diff	Fam169b	-0.956776	0.0554226	No_diff	Sgsm2	1.42287	0.11917	No_diff	Hsd3b2	0.429243	0.00649485	No_diff	9630028I04Rik	-0.666151	0.000811521	No_diff	Pip4p2	0.838401	0.00316433	No_diff	Mea1	0.382009	0.0239068	No_diff	Catspere2	0.172474	0.0705415	No_diff
Kpna4	0.366749	0.0637946	No_diff	Nudt8	1.14491	0.0554245	No_diff	Syt11	1.47814	0.119213	No_diff	F2r	0.594404	0.00649891	No_diff	Adamts2	0.931545	0.000812764	No_diff	Dhx36	-0.768913	0.00316914	No_diff	Nop58	0.46206	0.0239342	No_diff	Idi1-ps3	-1.80719	0.0706296	No_diff
Gm36790	-1.82074	0.0638852	No_diff	Zfp869	-0.821189	0.055463	No_diff	Daam1	-0.936628	0.119236	No_diff	Dph7	-0.724554	0.00654081	No_diff	Odf2	-0.543146	0.000813764	No_diff	Tmem160	-0.944827	0.00317712	No_diff	Col5a1	0.574264	0.0239516	No_diff	Tbc1d4	0.346179	0.0706447	No_diff
Cnot3	0.384979	0.063974	No_diff	Gm26637	3.31035	0.0555428	No_diff	Cdk11b	-0.825656	0.119254	No_diff	Gucd1	-0.533566	0.00656491	No_diff	Itgav	0.68994	0.000819771	No_diff	Camk2d	0.646523	0.00319629	No_diff	Qdpr	0.333905	0.0239539	No_diff	Rasef	-0.207464	0.0707011	No_diff
Tnks	0.45614	0.0639906	No_diff	Bet1l	0.704822	0.055549	No_diff	Tma7	-0.924902	0.119278	No_diff	Arih2	-0.468279	0.0065761	No_diff	Morf4l1b	0.990857	0.000821749	No_diff	Mical1	-0.818241	0.00320451	No_diff	Slfn1	0.297624	0.0240086	No_diff	Gm40683	-0.675258	0.0707202	No_diff
Ntrk3	0.193686	0.0640052	No_diff	Qsox1	0.603883	0.0555724	No_diff	Mark2	-0.709976	0.119388	No_diff	Ttyh3	-0.475987	0.00659181	No_diff	Mettl27	-0.852494	0.000822055	No_diff	Dpm2	-0.84941	0.00320818	No_diff	Siglecg	0.265701	0.0240584	No_diff	C1s1	0.325056	0.0709495	No_diff
Ulk3	-0.473096	0.0640221	No_diff	Cpe	1.7836	0.0556435	No_diff	Sar1b	-1.07137	0.119394	No_diff	Npr1	0.504203	0.00661488	No_diff	Socs2	-0.549733	0.000822611	No_diff	Atp6v0c	0.993995	0.00322029	No_diff	Cnp	0.314929	0.0241539	No_diff	Hbegf	-0.896071	0.0710188	No_diff
Gm34471	-1.82853	0.0640571	No_diff	Tatdn2	-1.04626	0.0556527	No_diff	Arf1	-0.682082	0.11962	No_diff	6430571L13Rik	-0.984846	0.00661991	No_diff	Mapk15	-0.591834	0.000826452	No_diff	Dcakd	0.776106	0.00322566	No_diff	Sf3b1	-0.255622	0.0241704	No_diff	Smad6	-0.310083	0.071123	No_diff
Ryr3	0.294856	0.0640742	No_diff	Slc2a4	2.59394	0.0556685	No_diff	Rad21	-0.920988	0.119692	No_diff	Myh14	-0.576889	0.00664034	No_diff	Thbs1	0.715825	0.000839128	No_diff	Atp9a	-0.908462	0.0032318	No_diff	Ctrl	0.974407	0.0242991	No_diff	Fdx1	0.29399	0.0713086	No_diff
C8a	-3.25416	0.0642063	No_diff	Cyp11b1	7.49262	0.0557049	No_diff	Rflnb	-0.874927	0.119856	No_diff	Cdc73	0.675699	0.0066428	No_diff	Fam161b	-0.725142	0.000842574	No_diff	Ctnna3	0.945741	0.00323443	No_diff	Ehd1	0.277242	0.0243475	No_diff	ATP8	-0.268025	0.0715897	No_diff
Ttc21a	-0.913238	0.064211	No_diff	Pou1f1	2.59421	0.0557074	No_diff	Coro2b	1.81846	0.119895	No_diff	Ythdf2	0.454576	0.00665181	No_diff	Lpcat4	-0.579448	0.000846002	No_diff	Mylip	-0.860596	0.0032551	No_diff	Napsa	0.394422	0.0243691	No_diff	Fez1	-0.437286	0.0716131	No_diff
Ephb6	-0.348994	0.0642458	No_diff	Mrpl58	0.895136	0.0558089	No_diff	Bri3bp	-1.19495	0.119963	No_diff	Cyp2j7	-0.968715	0.00666696	No_diff	Tcta	0.550539	0.000855497	No_diff	Ankrd1	0.876847	0.00325795	No_diff	Myof	0.479636	0.0243974	No_diff	Ccdc61	0.407161	0.0716925	No_diff
Gm46591	1.37205	0.0642789	No_diff	Dbt	0.740553	0.0559011	No_diff	Ivns1abp	0.815175	0.120112	No_diff	Scn4b	-0.605502	0.0066824	No_diff	Hsd3b7	0.610377	0.0008555	No_diff	Brms1	-0.955645	0.00325802	No_diff	Ints3	0.364335	0.024398	No_diff	Olfr788	-1.19339	0.0718046	No_diff
Fam205a2	1.60179	0.0643983	No_diff	Serinc2	1.52466	0.0559517	No_diff	Fhod3	3.92602	0.120135	No_diff	Gm15318	-0.556659	0.00670056	No_diff	Ncbp2	0.527531	0.000855689	No_diff	Rfx5	-0.979215	0.00327423	No_diff	Marchf3	0.621522	0.0244128	No_diff	Prkd3	0.280707	0.071818	No_diff
Unc13c	0.383277	0.064405	No_diff	Lmo7	-0.802928	0.0559711	No_diff	Gm23639	-2.31441	0.120267	No_diff	Dctn6	-0.526401	0.0067385	No_diff	Nav2	-0.694282	0.00085795	No_diff	Taok1	0.827299	0.00328283	No_diff	Uckl1	0.305791	0.0244581	No_diff	Vegfa	0.51787	0.071888	No_diff
Bcr	0.250528	0.0644713	No_diff	Maoa	1.36006	0.0559854	No_diff	Fam171b	3.3686	0.120508	No_diff	Haus4	-0.844376	0.00674281	No_diff	Tekt4	-0.722367	0.000861932	No_diff	Itga3	-0.841231	0.00328522	No_diff	Fdps	0.451441	0.0244634	No_diff	Gm41861	-0.245617	0.0719084	No_diff
Dpysl4	-0.32645	0.0645528	No_diff	Gm31774	0.93502	0.0560909	No_diff	Pik3r1	0.964644	0.120643	No_diff	Edem1	0.453005	0.00674295	No_diff	Adgb	-0.681533	0.000866136	No_diff	Hibch	0.968792	0.00330627	No_diff	Mogs	0.283591	0.0245113	No_diff	Irf2	-0.30646	0.0719387	No_diff
Ipcef1	0.320298	0.0646936	No_diff	Hmgcs2	-0.47184	0.0562089	No_diff	LOC118567607	1.30004	0.120651	No_diff	Acp6	-0.461867	0.00674838	No_diff	Kpna4	0.540288	0.000867756	No_diff	Pald1	-0.950745	0.00331027	No_diff	Aldh9a1	-0.459671	0.0245165	No_diff	Bysl	0.221368	0.0720067	No_diff
Gm10291	0.959386	0.064755	No_diff	Gm9353	-3.40308	0.0562264	No_diff	Atp6v1e1	-0.791977	0.120768	No_diff	Papola	0.429547	0.0067589	No_diff	Oplah	-0.702631	0.000877625	No_diff	Asph	0.739411	0.00331264	No_diff	5031439G07Rik	0.28147	0.0245371	No_diff	Ubqln2	0.264215	0.0720691	No_diff
Moxd1	0.778687	0.0647641	No_diff	Golga7	-0.668743	0.0562466	No_diff	B3gat3	1.12014	0.120834	No_diff	Fv1	0.955848	0.006795	No_diff	Ern1	0.543468	0.000877635	No_diff	Cyfip2	0.960389	0.00334022	No_diff	Creld1	0.537964	0.0245554	No_diff	Axdnd1	-0.129472	0.0721796	No_diff
Colgalt1	-0.29085	0.0648657	No_diff	Pcsk9	0.707946	0.0563567	No_diff	Dmkn	3.65529	0.120902	No_diff	Usp31	0.617066	0.00686206	No_diff	Drc3	-0.589688	0.000900147	No_diff	Kcnt2	-0.947791	0.00335269	No_diff	LOC118568653	-0.600761	0.0245825	No_diff	Adh4	-0.496026	0.0721824	No_diff
Tuba8	-0.657061	0.0649092	No_diff	Zfand4	0.832518	0.0564129	No_diff	Frat2	-1.14769	0.120923	No_diff	Pck2	-0.544602	0.00686532	No_diff	Hey1	0.656476	0.000907048	No_diff	Ctnnb1	0.791545	0.00335464	No_diff	Trpm7	-0.299976	0.0247755	No_diff	Tesk1	-0.133484	0.0723094	No_diff
Nsun7	0.479735	0.0649136	No_diff	Xab2	-0.953038	0.056454	No_diff	Kctd15	1.65832	0.121065	No_diff	Camk4	0.771851	0.00689625	No_diff	Ptprm	0.779811	0.000910703	No_diff	Ipo7	0.828297	0.00336182	No_diff	2810002D19Rik	0.529894	0.0247818	No_diff	Gm31914	-1.55904	0.072421	No_diff
Stx3	-0.376492	0.064939	No_diff	Zfp661	-1.19183	0.0564707	No_diff	Gm32592	2.64653	0.121192	No_diff	Dnaja1	0.630566	0.00693386	No_diff	Cdhr3	-0.629264	0.000917746	No_diff	Suclg2	0.923055	0.0033757	No_diff	Slc12a2	-0.534149	0.0248189	No_diff	LOC118568762	-3.57287	0.0724722	No_diff
Gm50599	0.337256	0.0650551	No_diff	Kmt5b	-0.704219	0.0564863	No_diff	Ifitm2	1.00048	0.121322	No_diff	H2az2	-0.491543	0.00694449	No_diff	Klf7	0.747123	0.000920645	No_diff	Wdr1	0.766159	0.00340221	No_diff	Adgrf5	-0.401217	0.024924	No_diff	Gna12	0.230432	0.0725591	No_diff
Akt2	0.260704	0.065161	No_diff	Gm14586	1.00516	0.0565128	No_diff	Galr2	2.31471	0.121596	No_diff	Kctd7	0.971657	0.00697939	No_diff	Klk11	-0.794671	0.000921435	No_diff	Msantd3	0.864311	0.00340243	No_diff	Nudc	0.358737	0.0249304	No_diff	Slc16a6	-0.408146	0.0727014	No_diff
Tmem198	0.324969	0.0651809	No_diff	Cldn2	-0.818063	0.0565529	No_diff	Vps53	-1.38153	0.12164	No_diff	Echdc1	0.844783	0.00698422	No_diff	Tnfaip1	0.50345	0.000922094	No_diff	Mapre2	0.80093	0.00341449	No_diff	LOC118568152	-0.92888	0.0249456	No_diff	1700034G24Rik	0.393405	0.0727568	No_diff
Scn2b	0.230669	0.0651974	No_diff	Tmem123	1.07982	0.0565804	No_diff	Tap1	-0.909825	0.121641	No_diff	B230354K17Rik	0.521041	0.00698841	No_diff	Derl2	0.562643	0.000927584	No_diff	Mcm3ap	-0.935459	0.00342359	No_diff	Zcchc4	-0.371691	0.0249615	No_diff	Cdk1	0.350231	0.0727623	No_diff
Sv2b	0.212131	0.0652283	No_diff	Rcan3	2.21191	0.0566301	No_diff	Irak4	-0.981453	0.121699	No_diff	Zfp113	-0.505974	0.00699849	No_diff	Dnajb4	0.554607	0.000928225	No_diff	Wee1	-0.962082	0.00343132	No_diff	Phf1	0.333514	0.0250016	No_diff	LOC118567550	-0.301825	0.0727913	No_diff
Arhgap33	0.21749	0.0652723	No_diff	Nras	0.719899	0.05682	No_diff	0610030E20Rik	0.967462	0.121854	No_diff	Tnc	0.943127	0.00703508	No_diff	Paxip1	-0.564978	0.00093003	No_diff	Vps39	-0.82175	0.00344471	No_diff	Tmem191c	-0.483446	0.0250139	No_diff	Gm16316	-1.89021	0.072829	No_diff
Rad51c	0.939068	0.0652903	No_diff	F10	0.585775	0.0568811	No_diff	Msra	-0.948974	0.121877	No_diff	Ech1	-0.445558	0.00704564	No_diff	Ces1d	-0.450693	0.00093465	No_diff	Coro1b	-0.686614	0.00346617	No_diff	Tle5	0.37973	0.0250196	No_diff	Ap1s3	-2.52753	0.0728502	No_diff
Gm52507	0.77502	0.0653303	No_diff	Prrc2a	-0.579376	0.0569156	No_diff	Gm30635	-1.85607	0.122075	No_diff	Dctn5	0.626949	0.00704998	No_diff	Cox5a	-0.805735	0.000935802	No_diff	Kdsr	-0.763863	0.00346802	No_diff	Kif4	-0.808308	0.025029	No_diff	Prss54	-0.162826	0.0728588	No_diff
Nfat5	0.267054	0.0654548	No_diff	Dnajc1	0.611873	0.0569417	No_diff	Ces1d	-1.71944	0.122221	No_diff	Cnn2	0.490973	0.00705831	No_diff	Tnks1bp1	-0.563168	0.000936056	No_diff	Phyh	0.830272	0.00347412	No_diff	Pnkp	0.355451	0.0250772	No_diff	Plch1	-0.731482	0.0728685	No_diff
Hspa4	0.256305	0.0655047	No_diff	Mtdh	0.633533	0.0569997	No_diff	Adcyap1r1	1.99843	0.122279	No_diff	Nat8f6	-0.530622	0.00709834	No_diff	Mospd2	0.583416	0.000940848	No_diff	Klhdc3	-0.880794	0.00350336	No_diff	Pim1	-0.28568	0.0251629	No_diff	Adgra3	0.257079	0.0729151	No_diff
Zkscan3	0.379046	0.0655557	No_diff	Cradd	0.813969	0.0570128	No_diff	Isy1	1.4323	0.122403	No_diff	Acvr1b	-0.462148	0.00712834	No_diff	Gt(ROSA)26Sor	0.570453	0.000940879	No_diff	Atf7	0.953562	0.00352172	No_diff	Taok2	0.210853	0.0252055	No_diff	Ccpg1	-0.150602	0.0730006	No_diff
Nuak1	0.288496	0.0655715	No_diff	Acsl3	0.764718	0.0570797	No_diff	Atrn	-0.829836	0.122745	No_diff	Erbb2	-0.505394	0.00714111	No_diff	Pdcl	0.576046	0.000951387	No_diff	Erbb2	-0.968556	0.00353446	No_diff	Ube2k	0.311523	0.0252111	No_diff	Naa15	0.129524	0.073168	No_diff
Cd74	-0.891712	0.0655965	No_diff	Gimap3	1.58694	0.0571205	No_diff	Zfp651	1.36585	0.122758	No_diff	Tcaim	0.430226	0.0071535	No_diff	Polk	-0.653405	0.000951395	No_diff	Rmnd5a	0.741875	0.00356706	No_diff	Mmd	-0.312633	0.0252146	No_diff	Gm30681	-0.760228	0.073188	No_diff
Hr	-0.425932	0.0656017	No_diff	P4ha2	-1.87197	0.0571531	No_diff	Gnl1	-0.902043	0.122998	No_diff	H2-K1	-0.445419	0.00715506	No_diff	Ppp1r36	-0.649528	0.000958776	No_diff	Snap47	0.936633	0.00357594	No_diff	Zc3h7a	-0.226818	0.0252672	No_diff	D930048N14Rik	-0.462656	0.0732414	No_diff
Gm34871	-0.870566	0.0656255	No_diff	Gm26803	1.66367	0.0571613	No_diff	Snord17	-1.00252	0.123143	No_diff	Lrrc3	0.499651	0.00716166	No_diff	Hs2st1	0.636573	0.000966221	No_diff	Nf2	0.671451	0.00358032	No_diff	Vps72	0.414466	0.0253034	No_diff	Selenoi	0.201976	0.0733737	No_diff
9330154J02Rik	-2.3974	0.0656822	No_diff	Gm8482	1.16221	0.0572141	No_diff	2610001J05Rik	0.996389	0.123146	No_diff	Abcb8	-0.515052	0.0072644	No_diff	Bmp4	0.913859	0.00096659	No_diff	Ltbp4	-0.993321	0.00361302	No_diff	Dhfr	-0.698216	0.0253275	No_diff	Anapc4	0.336396	0.0735275	No_diff
P4ha1	0.380626	0.0657636	No_diff	Slc31a1	-0.715697	0.0572156	No_diff	Zc3h12a	-1.05828	0.1232	No_diff	Prnp	-0.424364	0.00726652	No_diff	Sirpa	0.98444	0.000970218	No_diff	Lancl1	-0.905025	0.00361465	No_diff	Id4	-0.868928	0.0253435	No_diff	Prkar1a	0.136165	0.0736241	No_diff
Ccdc88a	-0.306226	0.0657866	No_diff	Ecd	0.650213	0.0573051	No_diff	Usp25	-1.02326	0.123225	No_diff	Abce1	0.426315	0.00731453	No_diff	Grb10	0.632582	0.000973226	No_diff	Pnpla8	0.857496	0.00363546	No_diff	Myef2	-0.365487	0.0253511	No_diff	Pnmal1	0.16658	0.0736311	No_diff
Prkce	0.162748	0.0658182	No_diff	Fdft1	0.706214	0.0573605	No_diff	Rasgrp3	1.68943	0.123563	No_diff	Svep1	0.682298	0.00733632	No_diff	Ccdc88a	0.722069	0.000995182	No_diff	Plin5	0.830569	0.00364803	No_diff	Il1b	0.697274	0.0253682	No_diff	Gm2539	-1.26551	0.0738099	No_diff
Dmpk	0.364955	0.0658462	No_diff	Efna1	0.631819	0.0574042	No_diff	Mrvi1	1.34891	0.123644	No_diff	Ttc7b	-0.550696	0.00734421	No_diff	Rhob	0.681309	0.00099548	No_diff	Atpaf1	0.835867	0.00364958	No_diff	Bcl2	-0.373197	0.0253867	No_diff	Per3	-0.311325	0.0738155	No_diff
Cherp	-0.311509	0.0658893	No_diff	Fiz1	-1.41645	0.0574333	No_diff	Zmat3	0.988323	0.12367	No_diff	Glrx	-0.508432	0.00734673	No_diff	Ccdc181	-0.733735	0.000996294	No_diff	Ccnl2	-0.911936	0.00365912	No_diff	Lss	0.374639	0.0253944	No_diff	Gjb1	-3.42327	0.0738405	No_diff
Rxra	0.407872	0.0659125	No_diff	Etfbkmt	-0.82145	0.0574592	No_diff	Gm51640	1.55655	0.123773	No_diff	Gorasp1	-0.495471	0.00735119	No_diff	Actn1	-0.507962	0.000996383	No_diff	Uri1	-0.786518	0.00370047	No_diff	Tsc22d4	0.35987	0.0254125	No_diff	4931403G20Rik	-0.204732	0.073958	No_diff
Doc2b	0.354593	0.0659597	No_diff	Ammecr1	1.17527	0.0574917	No_diff	Lama3	1.30796	0.123784	No_diff	Cyb561d2	-0.610934	0.0073773	No_diff	Fam111a	0.901469	0.000999003	No_diff	Setd7	0.86059	0.00372805	No_diff	Cd40	0.318435	0.0254906	No_diff	Xlr4e-ps	1.01251	0.074018	No_diff
Rnf32	0.706948	0.0659954	No_diff	Ell2	-0.793774	0.0574964	No_diff	Ndufs8	-1.23618	0.12381	No_diff	Adora2a	0.76529	0.00739654	No_diff	Cmpk2	0.61343	0.00100267	No_diff	Sigirr	-0.913596	0.00372903	No_diff	Gm4956	-0.548092	0.0254949	No_diff	Gm7880	-2.41233	0.0740379	No_diff
Slc24a3	0.290339	0.0660925	No_diff	Iftap	1.69177	0.0574985	No_diff	Il17re	2.1644	0.123811	No_diff	Pkia	0.478203	0.00740544	No_diff	Eml2	-0.583164	0.00101242	No_diff	Abcc8	0.99968	0.0037383	No_diff	Ddx5	0.212977	0.0255392	No_diff	Arl6ip4	-0.249503	0.0740594	No_diff
Unc80	0.21547	0.0661444	No_diff	Fcer1g	1.1313	0.057571	No_diff	Gm42339	1.99623	0.123885	No_diff	Ptges3	0.535597	0.00741869	No_diff	Tspan15	0.990714	0.00101524	No_diff	Fam168b	0.802736	0.00374251	No_diff	Ppt2	0.475836	0.0257012	No_diff	Got1l1	-0.241205	0.0740799	No_diff
Paox	-1.09282	0.0662289	No_diff	Crk	-0.631423	0.0575887	No_diff	Myo1d	-0.899181	0.123887	No_diff	Ube2g2	0.433423	0.00747215	No_diff	Rcn1	0.705092	0.00101758	No_diff	Tmem106b	0.923291	0.00374907	No_diff	Stil	-0.709532	0.0257586	No_diff	Gm34701	-6.98436	0.074182	No_diff
Rcan1	0.322026	0.0663655	No_diff	Naca	0.796767	0.0575891	No_diff	Sobp	2.68149	0.123981	No_diff	Itga2b	-0.736568	0.00748056	No_diff	Ldlrad1	-0.613707	0.00102266	No_diff	Crkl	0.784778	0.00375218	No_diff	Ipo4	0.442997	0.025762	No_diff	Galm	-0.208898	0.0742483	No_diff
Pdlim3	-2.81117	0.0663835	No_diff	Rpl27-ps3	1.08872	0.0576641	No_diff	Snap91	3.18434	0.124024	No_diff	Trp53inp1	0.599437	0.00749607	No_diff	Pacrg	-0.70147	0.00103967	No_diff	Naga	-0.953782	0.00375475	No_diff	Gpr141b	-0.627827	0.025895	No_diff	Bend4	0.220047	0.0742626	No_diff
Cenpw	-2.03162	0.0665389	No_diff	Gm11400	-1.9329	0.0576989	No_diff	Shpk	-1.39597	0.124041	No_diff	Vcam1	0.700612	0.00751701	No_diff	Bpgm	-0.539187	0.00104143	No_diff	Mphosph9	-0.873538	0.00379394	No_diff	Pex6	0.47376	0.0258985	No_diff	Cpeb2	-0.135274	0.074418	No_diff
Mdga1	0.36717	0.0665701	No_diff	AW209491	-1.43768	0.0577205	No_diff	Strn3	0.773716	0.124121	No_diff	Zfc3h1	0.495333	0.00754972	No_diff	Tmed5	0.638148	0.0010445	No_diff	Sf1	-0.867017	0.00380791	No_diff	Tnfrsf4	-0.499903	0.0258993	No_diff	Atp6v1e2	-0.141948	0.0748137	No_diff
Gm6170	2.24152	0.066625	No_diff	Coa3	-0.833118	0.0577468	No_diff	Rgma	1.91284	0.124158	No_diff	Zfp112	-0.969673	0.00756891	No_diff	Pdcl3	0.640531	0.00106219	No_diff	Tnip2	-0.934481	0.00381899	No_diff	Pex11g	-0.59941	0.0259769	No_diff	Kpna4	0.156744	0.0748304	No_diff
Gm40841	0.302552	0.0666522	No_diff	E330033B04Rik	0.822456	0.0577525	No_diff	Zfp655	-1.46703	0.124193	No_diff	Ankrd10	-0.411281	0.00758259	No_diff	Cst3	0.682163	0.0010668	No_diff	Usp7	-0.937381	0.00383018	No_diff	Gmeb1	0.322417	0.0260017	No_diff	C1ra	0.448022	0.0748392	No_diff
Coro2b	0.226116	0.066773	No_diff	Efemp2	1.34924	0.0577546	No_diff	Sntg2	2.51699	0.124195	No_diff	Tha1	-0.705584	0.00759554	No_diff	Dpp4	0.80092	0.00106686	No_diff	Mllt10	-0.744852	0.00384377	No_diff	Acrbp	0.36722	0.0260297	No_diff	S100a14	-5.41329	0.0748975	No_diff
Col20a1	0.593779	0.0669251	No_diff	Snx3	0.706176	0.0577662	No_diff	Hk1	1.18904	0.124222	No_diff	Tbp	-0.512733	0.00764236	No_diff	Slc36a2	0.983473	0.00106716	No_diff	Sh3pxd2b	0.959736	0.0038494	No_diff	Fgfr2	-0.833985	0.026138	No_diff	BC051142	-0.114109	0.0749264	No_diff
Fosb	0.491603	0.0671468	No_diff	Ugt1a1	-1.00399	0.0579268	No_diff	Rps13-ps2	-1.11644	0.124457	No_diff	Hint2	-0.689932	0.00766295	No_diff	Rhobtb1	-0.706713	0.00107589	No_diff	Osbpl8	0.805322	0.00385562	No_diff	Endou	-0.620921	0.0262332	No_diff	Cmklr1	-0.203559	0.0749851	No_diff
Nelfe	-0.571335	0.067157	No_diff	Gm52357	-1.2483	0.057977	No_diff	Pou2af1	1.15688	0.124567	No_diff	Slc25a28	-0.470446	0.00766848	No_diff	Tor4a	0.556915	0.00107591	No_diff	Tmco1	0.9251	0.00386034	No_diff	Sparc	0.265124	0.0263516	No_diff	Ermp1	-0.184241	0.0750481	No_diff
Brd8	-0.404718	0.0671899	No_diff	Lrp4	-1.00013	0.0580937	No_diff	Vcam1	1.5433	0.124767	No_diff	Nid2	0.615042	0.00766863	No_diff	Nlgn2	0.925616	0.00107842	No_diff	Rbfox2	0.866063	0.00388437	No_diff	Kif14	-0.771717	0.0264254	No_diff	Gm51691	-1.80059	0.0753775	No_diff
Ccn3	0.316821	0.0672156	No_diff	Zfp9	-1.63329	0.0581001	No_diff	Usp36	0.989089	0.124901	No_diff	Tnfsf12	-0.583741	0.00770124	No_diff	Tnfaip2	0.804332	0.00109105	No_diff	Ces1d	-0.921197	0.00393181	No_diff	Tia1	-0.2558	0.026452	No_diff	Mlph	-1.47296	0.0753878	No_diff
Ly6c1	-0.34982	0.0672797	No_diff	Itprid2	-0.830475	0.0581439	No_diff	Dhtkd1	-2.09967	0.125095	No_diff	Trpm4	-0.797642	0.00770867	No_diff	Dynlt1f	-0.665887	0.00109267	No_diff	Gyg	0.898558	0.00393936	No_diff	Topbp1	-0.305668	0.026476	No_diff	4931413K12Rik	-0.253123	0.0754005	No_diff
Gm42059	-3.20012	0.0673349	No_diff	Zbtb11	-0.835312	0.0581692	No_diff	Msn	0.851735	0.125136	No_diff	B230219D22Rik	0.453237	0.00771384	No_diff	Dtx1	-0.851546	0.00109691	No_diff	Eif4e3	0.988778	0.00396049	No_diff	Mgat1	0.251993	0.0265362	No_diff	Mtpn	0.156137	0.0754353	No_diff
Sptbn4	0.195298	0.0673603	No_diff	Hexa	0.861688	0.058188	No_diff	Gm52147	2.61301	0.125344	No_diff	Syk	0.837442	0.00772328	No_diff	Gramd1b	-0.624182	0.00109729	No_diff	Pms2	-0.997967	0.00396504	No_diff	Rnaseh2c	0.454406	0.0265426	No_diff	Ramp1	-1.95012	0.0754405	No_diff
Syt1	0.185239	0.0673787	No_diff	Gng2	1.80927	0.0582361	No_diff	Hipk2	-0.787879	0.125406	No_diff	Pon3	0.583129	0.00772698	No_diff	Anxa8	-0.664269	0.00109959	No_diff	Ap4e1	-0.865756	0.00399152	No_diff	Nrn1	-0.62821	0.0265601	No_diff	Tenm3	-0.207088	0.0754745	No_diff
Zmynd8	0.245011	0.0674001	No_diff	Eprs	0.672555	0.0582576	No_diff	Fam171a2	3.22298	0.125631	No_diff	Tardbp	0.447693	0.00772915	No_diff	Arhgap5	0.552697	0.00110056	No_diff	Mpp5	-0.833987	0.00400854	No_diff	Sympk	0.305806	0.0266093	No_diff	Gm40811	-2.36768	0.0754792	No_diff
Ptpn4	0.370974	0.0674324	No_diff	Smc4	0.718364	0.058277	No_diff	Zfp982	2.21903	0.125761	No_diff	Mzt2	-0.632148	0.00775068	No_diff	Chsy1	0.694162	0.00110589	No_diff	Ptgr2	0.932932	0.00401523	No_diff	Nudt4	-0.403412	0.0266499	No_diff	Kat8	0.248599	0.0755311	No_diff
AI504432	0.453991	0.067462	No_diff	Rere	0.544509	0.0582935	No_diff	Tap2	-0.965596	0.125959	No_diff	Kansl3	-0.408095	0.00775345	No_diff	Las1l	-0.509153	0.00110674	No_diff	Stap2	-0.938034	0.00401969	No_diff	Sgcb	-0.380271	0.0266784	No_diff	Actg1	0.12307	0.0755472	No_diff
Peg10	0.429685	0.0675175	No_diff	Gm8524	1.41563	0.0584378	No_diff	Micu1	-0.74322	0.125974	No_diff	Adam12	0.853791	0.00775381	No_diff	Gmpr	-0.64861	0.00111423	No_diff	Ubfd1	0.884093	0.004056	No_diff	Tbc1d4	-0.316049	0.0267407	No_diff	Olfr23	-1.15206	0.0756822	No_diff
Gm51644	0.660409	0.0675534	No_diff	4430402I18Rik	2.76737	0.0584707	No_diff	Apc2	3.89277	0.12605	No_diff	C030005K06Rik	-0.836713	0.00776404	No_diff	Epcam	-0.489124	0.0011252	No_diff	Rbm26	-0.812539	0.00407541	No_diff	Kti12	0.290654	0.0267578	No_diff	Slc7a6	0.169746	0.0757555	No_diff
Tbx21	-2.48304	0.0675636	No_diff	Neurl3	1.04512	0.058515	No_diff	Col9a2	3.89277	0.12605	No_diff	Prkn	-0.542334	0.00776697	No_diff	Gnl1	-0.663161	0.00112582	No_diff	Prickle1	-0.797914	0.00407559	No_diff	Selenop	-0.313817	0.0267678	No_diff	Slc38a5	0.601805	0.0759254	No_diff
Nrd1	0.311314	0.0675936	No_diff	Mob1b	-1.57331	0.0585304	No_diff	9330158H04Rik	3.13414	0.126074	No_diff	Kcnq1ot1	0.614545	0.00776815	No_diff	Ube2q2	0.514919	0.00113487	No_diff	Gbp9	-0.984951	0.00408857	No_diff	Atf7	0.329647	0.0268108	No_diff	Trmt13	-0.375571	0.0760913	No_diff
Miat	0.244784	0.067601	No_diff	Mapk8ip3	-0.649412	0.0585418	No_diff	Pogk	1.93289	0.126186	No_diff	S100a10	-0.475657	0.00778216	No_diff	Myadm	0.533565	0.0011375	No_diff	Pou6f1	-0.946953	0.00409528	No_diff	Rmdn3	-0.486525	0.0269142	No_diff	Zbtb39	0.280574	0.0760973	No_diff
Impdh2	-0.876621	0.0678971	No_diff	Cd27	2.20857	0.0585617	No_diff	Cilk1	-0.940788	0.12658	No_diff	She	0.623874	0.00780856	No_diff	Iqcd	-0.641788	0.00113802	No_diff	Gsto1	0.89551	0.00409606	No_diff	Insrr	-0.870111	0.0269174	No_diff	a	-0.152332	0.0761036	No_diff
Slco1a4	-0.413376	0.0681208	No_diff	Ccdc191	0.862034	0.0585836	No_diff	Samsn1	3.18721	0.126655	No_diff	2610035D17Rik	-0.900172	0.00783879	No_diff	Itgb4	-0.908472	0.00114324	No_diff	Asb10	0.843885	0.00409657	No_diff	Tbx6	0.418247	0.026986	No_diff	2310015K22Rik	2.61771	0.0761207	No_diff
B230209E15Rik	0.385793	0.0681604	No_diff	H2-D1	0.492372	0.0586149	No_diff	Hsd17b4	-0.989274	0.12668	No_diff	Eno3	-0.4709	0.00784093	No_diff	Mideas	0.518063	0.00114395	No_diff	Cul7	-0.917046	0.00411194	No_diff	H2-K2	0.359761	0.0270589	No_diff	Efhb	-0.155157	0.0761287	No_diff
Tor2a	-0.465316	0.0682058	No_diff	Sting1	1.62912	0.0586505	No_diff	Lrba	-0.900345	0.126768	No_diff	Fgd5	0.525907	0.00795511	No_diff	Ifrd2	-0.88328	0.00114564	No_diff	Gfus	-0.937738	0.00413099	No_diff	Itgb3	0.332195	0.0271044	No_diff	Ppp1r14bl	-0.125916	0.0761743	No_diff
Fkbp5	-0.439165	0.0682168	No_diff	Cap1	0.752646	0.0586899	No_diff	Gm49890	1.9882	0.126856	No_diff	Cbx7	-0.605044	0.00795808	No_diff	Tmpo	0.443246	0.00115159	No_diff	Slc38a9	-0.779201	0.00415733	No_diff	Aifm2	-0.852954	0.0271177	No_diff	Dhx9	0.162989	0.0762883	No_diff
Jph4	0.194562	0.0682638	No_diff	Ptp4a2	0.572784	0.0587769	No_diff	Slc6a4	-1.28671	0.127018	No_diff	Naprt	-0.505316	0.00796631	No_diff	P4ha2	0.616354	0.00115747	No_diff	Klhdc4	-0.919131	0.00416132	No_diff	Lrrc47	0.353675	0.0271659	No_diff	Crtc3	0.268777	0.0763168	No_diff
Ccdc153	-1.23951	0.0683595	No_diff	Arhgap42	-0.696546	0.0587784	No_diff	Denn2b	1.16717	0.127052	No_diff	Nckap5	0.85893	0.00797288	No_diff	Etnk1	-0.538984	0.00116388	No_diff	Col6a3	0.911788	0.00418028	No_diff	Sord	-0.866004	0.0272184	No_diff	Iigp1	-0.596573	0.076352	No_diff
Bcl11a	-0.250793	0.0683936	No_diff	Mroh7	1.50007	0.0588049	No_diff	Cpe	1.37392	0.127053	No_diff	Cdt1	-0.787821	0.00798064	No_diff	Etv1	-0.711188	0.00117117	No_diff	Irf2bpl	0.679248	0.00419563	No_diff	Clptm1l	0.269937	0.0273136	No_diff	Synj2	-0.155357	0.0763799	No_diff
Tmem68	-0.513865	0.0684745	No_diff	Cdk10	0.753221	0.0588574	No_diff	Sema4a	-0.775494	0.127259	No_diff	Aacs	-0.503711	0.00801257	No_diff	Rpgr	-0.64513	0.00117519	No_diff	Itpr3	-0.9468	0.00423314	No_diff	Atp2b4	-0.498015	0.0273419	No_diff	4930571K23Rik	-0.131514	0.0763833	No_diff
Eif6	-0.394043	0.068504	No_diff	Csrnp1	-0.996578	0.0589077	No_diff	Gm39572	3.45534	0.12731	No_diff	Wdr12	0.637512	0.00803243	No_diff	Btc	0.72273	0.00118105	No_diff	Plag1	-0.851586	0.00423782	No_diff	Fryl	-0.237391	0.0273951	No_diff	Pknox2	-0.153623	0.0764018	No_diff
Kcnq1ot1	0.254876	0.068528	No_diff	Cd40	2.53521	0.0590703	No_diff	Kcnu1	3.45534	0.12731	No_diff	Gabbr1	-0.420099	0.00805987	No_diff	Marcks	0.66186	0.00118157	No_diff	Cldnd1	0.92587	0.0042393	No_diff	Pcnx3	0.309346	0.0273955	No_diff	Snx8	-0.520553	0.0765401	No_diff
Gm30054	1.02038	0.0686138	No_diff	Trp53bp2	-0.742714	0.0591432	No_diff	Osgin2	3.45534	0.12731	No_diff	Gpihbp1	-0.840819	0.00806354	No_diff	Etfb	-0.623176	0.00118526	No_diff	Tead1	0.801211	0.00423968	No_diff	Il18bp	-0.441295	0.027527	No_diff	Prkcq	-0.147851	0.0766173	No_diff
Efnb1	0.443281	0.0686612	No_diff	Elf1	0.844501	0.059283	No_diff	Ap1s2	1.39824	0.127329	No_diff	Zfp395	-0.512845	0.00810702	No_diff	Cxcl16	0.793124	0.00119484	No_diff	Gapdh	0.882501	0.00424545	No_diff	H2-Eb1	0.303499	0.0275717	No_diff	Marveld3	-0.640154	0.0766312	No_diff
Arhgap27	-0.43177	0.0686982	No_diff	Hectd2	1.11978	0.0593009	No_diff	Vmn2r-ps98	2.37386	0.127432	No_diff	Herc3	-0.402417	0.00813107	No_diff	Mettl23	0.743192	0.00120512	No_diff	Cc2d2a	-0.941967	0.00425681	No_diff	Trim6	-0.900625	0.0276382	No_diff	Rnf220	-0.151715	0.0769038	No_diff
Gm4540	-2.03438	0.0687175	No_diff	Gngt2	1.2977	0.0593171	No_diff	Slc7a6	1.79515	0.127498	No_diff	Mtmr4	0.421449	0.00814696	No_diff	ATP8	-0.835491	0.00120899	No_diff	Wwp2	-0.830743	0.00426184	No_diff	Zfp991	-0.468091	0.0276472	No_diff	Gm33019	-1.19358	0.076928	No_diff
C730034F03Rik	1.08056	0.0687429	No_diff	Cela1	1.29699	0.0594005	No_diff	Chdh	-1.19411	0.12757	No_diff	Cys1	-0.431937	0.00817072	No_diff	Gm46558	0.850668	0.00121034	No_diff	Scrn3	0.825026	0.00427499	No_diff	Kcnd1	0.63845	0.0276844	No_diff	Kdr	0.534178	0.0769474	No_diff
Samd4b	0.257439	0.0688787	No_diff	Cox6a1	0.631029	0.0595042	No_diff	Rgs10	1.0746	0.12762	No_diff	Msl2	0.46645	0.00817161	No_diff	Ubxn11	-0.75168	0.00121122	No_diff	Gm31166	0.90955	0.00428118	No_diff	Polr2a	0.287753	0.0277777	No_diff	Nwd2	-0.353356	0.0769941	No_diff
Foxred1	-0.415034	0.0689575	No_diff	Nck1	-1.04497	0.0595238	No_diff	Arl10	2.0135	0.127693	No_diff	Ccdc148	-0.798919	0.00822226	No_diff	Grem2	0.763454	0.00121168	No_diff	Echs1	0.956968	0.00429108	No_diff	Rmc1	0.327998	0.0277902	No_diff	Arl13b	-0.200378	0.0770313	No_diff
Otx2	-1.03923	0.0691946	No_diff	Stxbp5	-0.97104	0.0595374	No_diff	Taf1a	2.24246	0.127694	No_diff	Spry1	0.489857	0.00822674	No_diff	Col6a1	0.768666	0.00122245	No_diff	Drap1	-0.883215	0.00429391	No_diff	Zfp319	0.467596	0.0278351	No_diff	Gm1141	-0.195924	0.0770465	No_diff
Pakap	0.234413	0.0692982	No_diff	Klrk1	-2.69022	0.0595509	No_diff	Nxn	1.30941	0.127886	No_diff	B4galt2	-0.82155	0.00823416	No_diff	Gpx3	0.829379	0.00122916	No_diff	Tmem50b	0.752262	0.00431229	No_diff	Arrb2	0.315285	0.0279403	No_diff	Cdkn2d	0.171544	0.0770741	No_diff
Nos1	0.377054	0.0693419	No_diff	Mthfd1l	2.45131	0.0595511	No_diff	Luzp1	-0.933751	0.127887	No_diff	Cep72	-0.868346	0.0082691	No_diff	Mpzl1	0.589088	0.00122938	No_diff	Wdr4	-0.81555	0.00431546	No_diff	Kdm6b	0.353495	0.0279741	No_diff	Mtf1	-0.137074	0.0770786	No_diff
Ampd2	-0.289773	0.0693528	No_diff	Nme4	2.38205	0.0596317	No_diff	Srpk2	1.29465	0.128083	No_diff	Gcgr	-0.525167	0.00827564	No_diff	Dcdc5	-0.855968	0.00123513	No_diff	Accs	-0.898269	0.0043367	No_diff	Draxin	0.518214	0.02807	No_diff	Tmod3	0.254934	0.077134	No_diff
Has1	1.1561	0.0693881	No_diff	Pde1a	1.56328	0.0596346	No_diff	Ly6g6d	-2.42333	0.128185	No_diff	Mapk4	-0.447402	0.00834376	No_diff	Gdf10	0.769925	0.0012391	No_diff	Gfm1	0.900994	0.0043424	No_diff	Ccn1	0.912171	0.0281123	No_diff	Cep350	-0.147589	0.0771927	No_diff
Sytl5	0.689739	0.0694068	No_diff	Ppp1r7	1.00465	0.0597828	No_diff	Svop	3.61165	0.128256	No_diff	Fam214b	-0.478012	0.00837873	No_diff	S100a6	-0.713483	0.00124276	No_diff	Usp35	-0.933111	0.00434352	No_diff	Maf	-0.454904	0.0281285	No_diff	Rhox5	0.379184	0.0772872	No_diff
Ehd3	0.286946	0.0694382	No_diff	4632427E13Rik	-2.96312	0.0598143	No_diff	Mxd1	-0.794962	0.128318	No_diff	0610009B22Rik	0.447337	0.00843086	No_diff	Tpst2	0.683275	0.00124276	No_diff	Zfp664	0.729039	0.00436305	No_diff	Sbk1	0.222937	0.0281975	No_diff	Rab11b	0.16816	0.0772933	No_diff
Dkk2	1.97262	0.0695313	No_diff	Gm10768	-0.671986	0.0598832	No_diff	Cyb5b	-0.800564	0.128359	No_diff	Sema3b	-0.507593	0.00845728	No_diff	Thap3	-0.644011	0.00124391	No_diff	Ppp2r5c	0.705279	0.00437832	No_diff	Thap2	0.378602	0.0282017	No_diff	Gm41343	-0.822435	0.0772967	No_diff
Acp1	-0.351602	0.0695803	No_diff	Ganc	-0.905094	0.0600172	No_diff	Cdkl1	3.6703	0.128664	No_diff	Tpm3	0.410555	0.00849547	No_diff	Odc1	-0.544279	0.00124929	No_diff	E430024I08Rik	-0.838483	0.00438032	No_diff	Il1rn	0.613219	0.0282613	No_diff	Myt1	-0.432585	0.0773042	No_diff
Ccdc24	-1.36164	0.0696041	No_diff	Zfp708	-1.39051	0.0600692	No_diff	Abi3bp	1.62114	0.128934	No_diff	Jade2	-0.50664	0.00851875	No_diff	Sla	0.901802	0.0012524	No_diff	Rbm39	-0.850516	0.00438872	No_diff	Ssu2	-0.763305	0.0283371	No_diff	F2r	0.60544	0.0773685	No_diff
Pus1	-0.562117	0.0696383	No_diff	Pik3ap1	-1.00903	0.0601285	No_diff	Chordc1	1.06666	0.128998	No_diff	Scrn3	0.43331	0.00854095	No_diff	Ccdc65	-0.580468	0.00126335	No_diff	Fahd1	0.794384	0.00439239	No_diff	Rita1	0.652617	0.0284038	No_diff	Gm3325	0.278331	0.0773826	No_diff
2610001J05Rik	0.406641	0.0697466	No_diff	Dph5	1.26014	0.0601646	No_diff	Gm35449	-2.52708	0.129174	No_diff	Fbp1	-0.447929	0.00856801	No_diff	Lats2	0.651848	0.00126716	No_diff	Thbd	0.854314	0.00439349	No_diff	Zc3hav1l	0.573642	0.0284212	No_diff	Gm3474	-1.06305	0.0773915	No_diff
Tnfrsf23	1.70229	0.0697527	No_diff	Zranb1	0.517759	0.0604185	No_diff	Afm	-5.24207	0.129263	No_diff	Slc35e1	0.440338	0.00857023	No_diff	Myo1b	0.582216	0.00127132	No_diff	Naa50	0.828784	0.00441275	No_diff	Rfxap	0.331992	0.0286441	No_diff	Gm6244	-0.279679	0.0774345	No_diff
Hbb-bt	-0.439884	0.0697654	No_diff	9230114K14Rik	1.19329	0.0604334	No_diff	Gm12350	-1.80778	0.129271	No_diff	Acpp	0.674903	0.00858292	No_diff	1700037C18Rik	-0.919394	0.00127206	No_diff	Acad11	0.871938	0.00441893	No_diff	Hmgxb3	0.311909	0.0287103	No_diff	Isca2	-0.206281	0.0774388	No_diff
9530036O11Rik	-2.78072	0.0698322	No_diff	Chaf1b	2.83935	0.0605824	No_diff	G6pdx	-1.06772	0.129361	No_diff	Eno1	-0.432908	0.00861529	No_diff	Fut4	0.702027	0.00127944	No_diff	Atoh8	-0.905305	0.00441997	No_diff	Acy1	-0.714459	0.0287455	No_diff	Qdpr	0.33736	0.0775342	No_diff
Got2	-0.218853	0.0699251	No_diff	Gamt	0.609993	0.0607398	No_diff	Nalcn	2.94439	0.12947	No_diff	Spata7	-0.675182	0.00862517	No_diff	Fmod	0.941364	0.00127981	No_diff	Trmt10c	0.946581	0.00442816	No_diff	Cnih1	-0.353366	0.0288159	No_diff	Iffo2	0.47309	0.0777239	No_diff
Tmem40	-1.65212	0.0700115	No_diff	Mrpl51	0.687009	0.0607565	No_diff	Efs	3.00374	0.129476	No_diff	Gramd4	0.469823	0.0086282	No_diff	Hmcn2	-0.769063	0.00128043	No_diff	Myadml2	0.893737	0.00443844	No_diff	Sytl2	0.544775	0.0288164	No_diff	Gm15784	-0.200742	0.0777566	No_diff
Synpo	0.250093	0.0700552	No_diff	Gm15372	-2.51933	0.060799	No_diff	Eid2	3.64447	0.129486	No_diff	Atp9a	-0.649222	0.00863046	No_diff	Eef2k	-0.683443	0.00128045	No_diff	Gmeb2	-0.951467	0.00445566	No_diff	Rpa2	-0.359643	0.0288636	No_diff	Gm39555	-1.13654	0.0777593	No_diff
LOC118567790	2.03095	0.0701986	No_diff	Rpl22	0.635109	0.0607993	No_diff	Pgm3	-2.19067	0.129574	No_diff	Haus5	-0.916505	0.00864516	No_diff	Hk1	-0.52745	0.00128333	No_diff	Slc25a37	-0.746155	0.00445996	No_diff	H3f3b	-0.309949	0.0289481	No_diff	Zfp93	-0.285851	0.0777924	No_diff
Hmg20a	0.291341	0.0702018	No_diff	Mtmr14	-1.00122	0.0608491	No_diff	Acsm1	-5.24061	0.12959	No_diff	Akr1c18	-0.80859	0.00869038	No_diff	Hnrnpc	0.460757	0.00128677	No_diff	Cdc42bpb	-0.863016	0.00446155	No_diff	Zfp710	0.28134	0.0289623	No_diff	Khdc4	0.180003	0.0778088	No_diff
Atp1a3	0.186439	0.0702662	No_diff	Ampd1	5.47088	0.0608648	No_diff	ccdc198	-2.7157	0.129668	No_diff	Tab2	0.398722	0.00875701	No_diff	Mob2	0.569767	0.00129912	No_diff	Thap11	0.826318	0.00446342	No_diff	Tnfrsf13c	0.276095	0.0290071	No_diff	Vrk2	-0.662175	0.0778434	No_diff
Cst3	-0.198562	0.0702834	No_diff	Pik3r4	-1.15918	0.0608957	No_diff	Sytl4	2.6075	0.12989	No_diff	Slc4a11	-0.615263	0.00876065	No_diff	Ddhd1	0.617397	0.00130821	No_diff	Actn1	-0.847344	0.0044824	No_diff	Tspyl4	0.456672	0.0290288	No_diff	Gm40171	-0.39225	0.0779495	No_diff
1700112D23Rik	2.55805	0.0704381	No_diff	Sdc2	-0.585521	0.0609543	No_diff	Cdk14	2.6075	0.12989	No_diff	Dnase2a	-0.676781	0.00876283	No_diff	Ppp4r1l-ps	-0.813716	0.0013151	No_diff	Vegfa	0.797148	0.00450842	No_diff	Dlg3	-0.493741	0.0290447	No_diff	Ctnnd1	0.146383	0.0780097	No_diff
Gm33710	0.879789	0.0704655	No_diff	Ccdc34	1.31376	0.0610058	No_diff	Faim	3.11178	0.130106	No_diff	Cox6b2	-0.964534	0.00881933	No_diff	Ccdc17	-0.618566	0.00131803	No_diff	Myh11	-0.946601	0.00451884	No_diff	Zzef1	-0.24245	0.0290931	No_diff	Fam184a	-0.152731	0.0781144	No_diff
Tubb3	-0.167606	0.0704665	No_diff	Sri	0.804083	0.0610612	No_diff	Snord13	-1.81961	0.13011	No_diff	Ndufs7	-0.534041	0.00883475	No_diff	Fam222a	0.837676	0.00132709	No_diff	Ncapd3	-0.835283	0.00452226	No_diff	Cyth4	0.26215	0.0291202	No_diff	Cdh26	0.554682	0.0781383	No_diff
Tmem127	0.281015	0.0705498	No_diff	Gm52284	-2.34793	0.0610664	No_diff	Acot9	-1.58527	0.130194	No_diff	Pik3r2	-0.49787	0.00883744	No_diff	Os9	-0.430998	0.0013283	No_diff	Snx3	0.651243	0.00452465	No_diff	Trappc12	0.28507	0.0291462	No_diff	Pafah1b1	0.122088	0.0781415	No_diff
LOC118567689	0.396218	0.0706335	No_diff	Myl6	0.688689	0.0611233	No_diff	LOC118568032	-2.33643	0.130201	No_diff	Ercc6l2	0.48638	0.00885761	No_diff	Plxna1	0.631102	0.00133876	No_diff	Plp1	-0.999035	0.00452788	No_diff	Vps26b	0.280026	0.0292095	No_diff	Cfap126	-0.150547	0.0782148	No_diff
Dnmt1	-0.349445	0.0707057	No_diff	Fam120b	-0.791347	0.0611366	No_diff	E030024N20Rik	2.40158	0.130308	No_diff	Rpe	0.657069	0.00885954	No_diff	Casp4	-0.679664	0.00135164	No_diff	Alkbh5	0.721561	0.00453653	No_diff	Snx4	-0.256449	0.0292159	No_diff	Sarm1	-0.481128	0.0782601	No_diff
Aff3	0.352845	0.0707369	No_diff	Atf7	-0.955231	0.0612095	No_diff	Gnao1	1.32114	0.130382	No_diff	Hsd11b1	0.439825	0.00886252	No_diff	Tead2	0.975349	0.00135403	No_diff	Rdh14	0.898934	0.00454796	No_diff	Alkbh5	0.270081	0.0292447	No_diff	Ptpn20	0.129945	0.0782774	No_diff
Mat2a	-0.23258	0.0708261	No_diff	Lamc3	-1.36301	0.0612821	No_diff	Rps4x	0.774788	0.13069	No_diff	Degs1	0.369504	0.00889212	No_diff	Extl1	-0.930995	0.00135879	No_diff	Gatad1	0.7306	0.00455349	No_diff	Tmppe	0.302945	0.0292702	No_diff	Mis18a	0.308905	0.0783121	No_diff
Gm16041	1.36747	0.0708739	No_diff	Ywhah	0.719457	0.0612926	No_diff	Zfp933	1.66019	0.130756	No_diff	Mfsd12	-0.672405	0.00889674	No_diff	ND5	-0.855246	0.00136031	No_diff	Cndp2	-0.699269	0.00457349	No_diff	Mettl2	0.32696	0.029271	No_diff	Sdc2	0.344361	0.0783535	No_diff
Gm26721	-0.777299	0.0708894	No_diff	Mnd1	1.69062	0.0613273	No_diff	Nedd1	2.96115	0.130842	No_diff	Cep131	-0.839089	0.00891772	No_diff	Atp2b2	-0.674518	0.00136124	No_diff	Cdk8	-0.68668	0.0045994	No_diff	Tvp23a	0.602116	0.0293011	No_diff	Tuba1b	0.268457	0.078397	No_diff
Syt4	0.238747	0.0709468	No_diff	Cd3d	4.62465	0.0614035	No_diff	Adtrp	-1.22317	0.131099	No_diff	Bag3	0.448181	0.00893336	No_diff	Ube2a	0.653971	0.00136623	No_diff	Timm8b	0.954567	0.00461778	No_diff	Map3k5	-0.277199	0.0293733	No_diff	Tst	0.347064	0.0784559	No_diff
Zfx	0.471813	0.0709684	No_diff	Trmt112-ps2	2.04488	0.0614045	No_diff	Pxdc1	0.970289	0.131123	No_diff	Trib2	0.556827	0.00894384	No_diff	Tmc4	-0.573836	0.00136933	No_diff	Mypn	0.812169	0.00463678	No_diff	Tmie	0.464456	0.0294435	No_diff	Ndufs2	0.218726	0.0784708	No_diff
9530057J20Rik	-1.46585	0.0709753	No_diff	Mrpl23-ps1	1.1573	0.0614386	No_diff	Col6a3	1.35114	0.131179	No_diff	Ddb2	-0.735715	0.0089752	No_diff	Zbtb39	0.577274	0.00137932	No_diff	Bcam	-0.873409	0.00464204	No_diff	Atad5	-0.526527	0.0294654	No_diff	Gls	0.21694	0.0785111	No_diff
Fndc10	-0.375712	0.0709833	No_diff	Cyp2d38-ps	-0.836449	0.0614701	No_diff	Gm52824	2.95197	0.131296	No_diff	P2rx4	-0.47167	0.00898302	No_diff	Clec3b	0.825969	0.00138087	No_diff	Tspyl1	0.819066	0.00465673	No_diff	E030030I06Rik	0.631789	0.0294693	No_diff	Josd1	0.15184	0.0785566	No_diff
Mvb12a	-0.539473	0.0710056	No_diff	Rsrc1	0.792462	0.0615085	No_diff	LOC118567736	-1.23339	0.131324	No_diff	Ywhab	0.389847	0.00900117	No_diff	Hspa12a	-0.626897	0.00138696	No_diff	Ell	-0.828345	0.00467691	No_diff	Ubr3	-0.275815	0.0294835	No_diff	Akap8	0.154985	0.0786759	No_diff
LOC118567632	0.568489	0.0710391	No_diff	Colec10	-0.990073	0.0615981	No_diff	Gstm6	-1.50551	0.131513	No_diff	Jam2	0.635345	0.00901013	No_diff	Ctnnd1	0.403829	0.00140149	No_diff	Tomm70a	0.981536	0.00468816	No_diff	Tmem79	-0.892098	0.0295101	No_diff	Gm46979	0.402092	0.0786879	No_diff
Coil	-0.50311	0.0710546	No_diff	Notch4	-1.18595	0.0616182	No_diff	Notch3	2.96643	0.131569	No_diff	Gss	-0.438141	0.00902055	No_diff	Cct7	0.462429	0.00141458	No_diff	Oip5os1	0.762208	0.00472959	No_diff	Zfand5	-0.276123	0.0295327	No_diff	Coq9	0.277053	0.0787597	No_diff
Tmem74	0.738159	0.0710735	No_diff	Lmf2	-0.824525	0.0617536	No_diff	Tspan9	1.32408	0.131695	No_diff	Slc38a9	-0.505351	0.00902216	No_diff	ND1	-0.744758	0.00142106	No_diff	Rbm25	-0.935849	0.00474296	No_diff	Thbd	0.348835	0.02954	No_diff	Gm33118	-0.293726	0.0787851	No_diff
1700016K19Rik	-0.98231	0.0711195	No_diff	Adgra2	-1.34658	0.0617971	No_diff	Tm9sf1	-1.07419	0.131801	No_diff	2810002D19Rik	0.681799	0.00903474	No_diff	Nkiras1	0.655871	0.00142263	No_diff	Canx	0.833667	0.00474728	No_diff	Cd8b1	0.388121	0.0295422	No_diff	Gm37041	0.300065	0.0788411	No_diff
ND5	-0.210363	0.0711352	No_diff	Ormdl1	1.29312	0.0618311	No_diff	Rbp2	-1.10808	0.131826	No_diff	Mov10	-0.476838	0.00909487	No_diff	Slc25a18	-0.998359	0.00143398	No_diff	Rala	0.743465	0.00475042	No_diff	Gusb	0.263419	0.0295467	No_diff	Gm30303	-1.20307	0.0788646	No_diff
Ercc3	-0.555886	0.0713198	No_diff	Gigyf1	0.531078	0.061849	No_diff	Ftcd	-5.34639	0.131899	No_diff	Foxk2	0.445073	0.00910501	No_diff	Sugp1	-0.631104	0.00143471	No_diff	Gja4	-0.744302	0.00479287	No_diff	Ctr9	0.304184	0.0296095	No_diff	2310010J17Rik	-0.456104	0.0788749	No_diff
Esf1	-0.396029	0.0713609	No_diff	Gxylt1	0.856933	0.0619046	No_diff	Atp5g3	-0.736758	0.132022	No_diff	Hip1	0.50132	0.00910505	No_diff	Zfp474	-0.705639	0.00144009	No_diff	Nfatc3	0.985892	0.00479646	No_diff	Cd36	-0.350201	0.0296612	No_diff	Spta1	-0.245999	0.0789382	No_diff
Ina	0.195436	0.071384	No_diff	Nr2c2ap	1.15172	0.0619255	No_diff	Sdsl	-1.65833	0.132038	No_diff	Gpr180	-0.541469	0.00911195	No_diff	Dusp4	-0.98904	0.00144225	No_diff	Arhgef25	-0.935728	0.00481163	No_diff	Ttc39b	-0.372461	0.0296889	No_diff	Ugp2	0.225548	0.0789791	No_diff
Exph5	0.668092	0.0713896	No_diff	Cdk16	-0.707326	0.0619395	No_diff	Bnip5	1.02886	0.1321	No_diff	Med19	0.572715	0.00914624	No_diff	Map2k1	0.546465	0.00144385	No_diff	Gm34595	0.701653	0.00482153	No_diff	Rundc3a	-0.646511	0.0296971	No_diff	LOC118568270	-0.578669	0.0790595	No_diff
Gm29975	0.348878	0.0714948	No_diff	Rab8b	1.2618	0.0619465	No_diff	Crlf2	1.54028	0.132158	No_diff	Hscb	-0.671255	0.00915355	No_diff	Upf2	-0.635915	0.00144649	No_diff	Jun	0.776523	0.00483208	No_diff	Sirt1	-0.272479	0.0297779	No_diff	Wrap53	0.508234	0.0790971	No_diff
Acadm	-0.530114	0.0715518	No_diff	Ugt1a9	-2.18199	0.0620373	No_diff	Ccl25	-0.824518	0.132173	No_diff	Tigd5	-0.816171	0.00920475	No_diff	BC021767	-0.817557	0.00145161	No_diff	Mbd6	-0.954033	0.00484446	No_diff	Pik3c2a	-0.328007	0.029884	No_diff	Lyzl1	-0.277643	0.0792507	No_diff
Ndufv3	-0.295996	0.071612	No_diff	Krt18	0.578522	0.0621528	No_diff	Cdh17	-0.84407	0.132475	No_diff	Gm14322	0.763175	0.00921331	No_diff	Lrrc45	-0.458557	0.00146317	No_diff	Dop1b	-0.989979	0.00485919	No_diff	Dtx1	0.338508	0.029938	No_diff	Gm46101	-1.4217	0.0792898	No_diff
Hat1	-0.788958	0.0716431	No_diff	Gm40191	-2.90953	0.0621999	No_diff	Pnpla2	-0.814672	0.132533	No_diff	Ypel5	-0.488146	0.00924385	No_diff	Utp3	-0.471842	0.00147307	No_diff	Nek7	0.791399	0.00486538	No_diff	Adam19	-0.25508	0.0300141	No_diff	Gata6os	0.738621	0.0793655	No_diff
Ptges2	-0.429802	0.0717239	No_diff	Pnrc1	0.521525	0.0623048	No_diff	Acss1	0.901951	0.132581	No_diff	Polr2e	-0.522832	0.00925486	No_diff	Pdk1	-0.537938	0.00147909	No_diff	Fbf1	-0.98218	0.00487329	No_diff	Trpv2	0.305377	0.030029	No_diff	Brsk1	-0.258406	0.0794142	No_diff
Gm30366	1.64762	0.0719192	No_diff	Rangap1	0.721231	0.062307	No_diff	Rgs1	1.75398	0.132768	No_diff	Capg	-0.941267	0.00926745	No_diff	Scgb1a1	0.533863	0.00148188	No_diff	Pgm5	0.977484	0.00488182	No_diff	Rac2	0.280978	0.0300433	No_diff	Sema6c	0.227236	0.0794191	No_diff
Cers2	-0.337213	0.0719704	No_diff	Fam83f	1.99601	0.062317	No_diff	Rgl2	1.16018	0.132883	No_diff	Cul7	-0.545698	0.00934041	No_diff	Coq3	-0.742541	0.0015031	No_diff	Luc7l2	-0.774672	0.00489907	No_diff	Brcc3	-0.412418	0.0300832	No_diff	Gm42369	-1.84524	0.0795879	No_diff
Lamb3	-2.01534	0.0720178	No_diff	Atf6	-0.764588	0.0623591	No_diff	Atp7b	-1.68899	0.132972	No_diff	Gm35761	-0.579207	0.00934254	No_diff	Cyth3	0.762771	0.00151564	No_diff	Ssh3	-0.871978	0.004926	No_diff	Cct7	0.29341	0.0300968	No_diff	Sun5	-0.253327	0.079615	No_diff
Tnpo2	0.242052	0.0720201	No_diff	Sumf2	0.959596	0.0623616	No_diff	Kcnc3	-2.01122	0.133016	No_diff	Endog	-0.483762	0.00935704	No_diff	Tmem9	-0.556522	0.00151937	No_diff	Pmpca	0.854868	0.00494722	No_diff	Serping1	0.27981	0.0300984	No_diff	Mgarp	0.299327	0.0796201	No_diff
Syne1	0.166222	0.0720748	No_diff	Ccdc173	1.50692	0.0624863	No_diff	Idi1-ps2	-2.5169	0.133016	No_diff	Usp30	-0.493666	0.00938299	No_diff	Slc39a4	-0.519599	0.00152272	No_diff	Acer2	-0.999952	0.00497392	No_diff	Frrs1	-0.359013	0.0301767	No_diff	Pnmal2	-0.135238	0.0796697	No_diff
Tspan17	0.432362	0.0720807	No_diff	Ndufaf6	-1.56967	0.0624882	No_diff	Chrnb4	3.29326	0.133268	No_diff	Erich6b	0.965603	0.00939993	No_diff	Pgm2l1	-0.58444	0.00152797	No_diff	Calr	0.587139	0.00497761	No_diff	Sema4d	0.232633	0.0301798	No_diff	Spag6	-0.194186	0.0796806	No_diff
Thoc6	1.07908	0.0721519	No_diff	Bod1	0.987653	0.0625	No_diff	Rhobtb3	-2.31021	0.133288	No_diff	Nr1h2	-0.496316	0.00941613	No_diff	Cdc42ep2	0.959518	0.00152835	No_diff	1700025G04Rik	0.754935	0.005032	No_diff	Rgs4	-0.629678	0.030189	No_diff	Serpinh1	0.304978	0.0797264	No_diff
Izumo4	-0.347066	0.0722369	No_diff	Ivd	-0.523862	0.0625312	No_diff	Lrrn2	3.68859	0.133333	No_diff	Ebp	-0.412585	0.0094164	No_diff	Lysmd3	0.549631	0.00153275	No_diff	Higd1a	0.946626	0.00505283	No_diff	Canx	0.248336	0.0303407	No_diff	Wnt7b	-3.60329	0.0799813	No_diff
Sec61g	1.71961	0.0722809	No_diff	Gpx1	0.498575	0.0626149	No_diff	Gp1bb	-0.885212	0.133542	No_diff	Srgap1	0.639432	0.00942291	No_diff	Spata6	-0.587033	0.00153679	No_diff	Mpc1-ps	0.981015	0.00511822	No_diff	Aip	0.327276	0.0304015	No_diff	Ttyh1	0.199617	0.0800206	No_diff
Zcrb1	-0.436498	0.0723187	No_diff	Gm3704	1.1583	0.0626552	No_diff	Kyat3	-2.18496	0.133648	No_diff	Ttyh2	0.446104	0.00942931	No_diff	Ccdc40	-0.701763	0.00153792	No_diff	Eif3j1	0.797339	0.0051242	No_diff	Lrmp	-0.324408	0.0304057	No_diff	Fam205c	-0.129323	0.080416	No_diff
Gm51438	0.993636	0.0724887	No_diff	Nckap5	1.5139	0.0626598	No_diff	Sult6b2	-5.80917	0.133654	No_diff	B3galnt1	-0.563836	0.00943058	No_diff	Cep164	-0.556973	0.00154761	No_diff	Pex7	0.894717	0.00513048	No_diff	Slc44a1	-0.354316	0.030433	No_diff	Gli1	0.635937	0.0804206	No_diff
Rhcg	-2.0134	0.0725444	No_diff	Uqcrc1	0.74289	0.062703	No_diff	Xaf1	-1.05843	0.133725	No_diff	Emilin1	0.532818	0.00948378	No_diff	Tgfbr3l	-0.688292	0.00155104	No_diff	Rab18	0.916511	0.00513224	No_diff	Trim2	-0.786902	0.0304415	No_diff	Pdzk1ip1	-0.204592	0.0805679	No_diff
Eif2ak2	-0.788709	0.0726001	No_diff	S100a13	0.817097	0.0627776	No_diff	Qpct	2.52653	0.133727	No_diff	Kctd21	0.721988	0.00954683	No_diff	Canx	0.432781	0.00156089	No_diff	Toe1	-0.921439	0.00513739	No_diff	Pak2	0.249922	0.0304437	No_diff	LOC118567766	2.21415	0.080647	No_diff
LOC115487412	1.88504	0.0726794	No_diff	Mef2d	-0.670603	0.0627904	No_diff	Col3a1	1.01246	0.133761	No_diff	Mast3	-0.566411	0.00958029	No_diff	Nid1	0.70246	0.00156196	No_diff	Zfp362	-0.841345	0.00516357	No_diff	Arl4d	-0.541788	0.030522	No_diff	LOC118568293	-0.607524	0.0807736	No_diff
Dtna	0.247201	0.0727017	No_diff	Pcbp1	-0.490679	0.0628091	No_diff	Enoph1	1.27636	0.133778	No_diff	Pdilt	-0.89126	0.00960248	No_diff	Pld4	0.83985	0.00157715	No_diff	Nfe2l1	0.769675	0.00519341	No_diff	Pfn1	0.401218	0.0305495	No_diff	Coq8a	0.393662	0.0809228	No_diff
Fv1	1.78932	0.0730092	No_diff	Shfl	0.766803	0.0631432	No_diff	Fam78b	3.10035	0.133813	No_diff	Nsdhl	0.467874	0.00960749	No_diff	Ckmt1	-0.723502	0.00158013	No_diff	Ppp1ca	0.701332	0.00519953	No_diff	Lpar2	0.314751	0.0306349	No_diff	Akap7	-0.252152	0.0809305	No_diff
Zadh2	-0.480939	0.0730921	No_diff	Gm5353	2.15918	0.0631907	No_diff	Spdef	-1.5515	0.13404	No_diff	Igfals	-0.758798	0.00961513	No_diff	Abl1	-0.439389	0.00158441	No_diff	Ier2	-0.729399	0.00519967	No_diff	Bin1	0.333059	0.0306754	No_diff	Cenpn	-0.144653	0.0810496	No_diff
Nrxn2	0.183697	0.0731856	No_diff	Star	2.45543	0.0632284	No_diff	Ppa1	-1.21677	0.134122	No_diff	Angpt1	0.624879	0.00961726	No_diff	Uvssa	-0.648387	0.00158566	No_diff	Snapc4	-0.967499	0.00520068	No_diff	Ier5	0.249896	0.0306816	No_diff	Aldh3a1	1.11298	0.0810745	No_diff
Mprip	0.193859	0.0732738	No_diff	Rps3	0.775686	0.0632675	No_diff	Itgam	-1.31158	0.134146	No_diff	Gp1ba	-0.787107	0.00962391	No_diff	Ephx1	-0.565857	0.00158611	No_diff	4921524J17Rik	0.862238	0.0052029	No_diff	Midn	0.253402	0.0307664	No_diff	Rhox11-ps2	-0.471776	0.0811379	No_diff
Kcnc2	0.308131	0.0733638	No_diff	Fmc1	0.799231	0.063313	No_diff	Cdk5r1	2.25987	0.13435	No_diff	Qsox1	-0.503232	0.00963321	No_diff	Slc25a51	0.494535	0.00159182	No_diff	Trak2	0.761416	0.00520779	No_diff	Eno2	-0.549871	0.0308197	No_diff	Rdh9	1.69351	0.0812435	No_diff
Adk	-0.442876	0.07342	No_diff	Rcc1	-1.16622	0.0633487	No_diff	Slc24a3	1.46973	0.134652	No_diff	Klf7	0.598551	0.00969363	No_diff	Gng5	0.565109	0.00159238	No_diff	Mapk1	0.776954	0.00524765	No_diff	Vsir	0.250997	0.030931	No_diff	Armcx1	0.621322	0.0813425	No_diff
Sst	0.212935	0.0734858	No_diff	Phb	0.753698	0.0633652	No_diff	Tox2	1.08863	0.134657	No_diff	Palld	0.500862	0.00969498	No_diff	Rrbp1	-0.462556	0.00160108	No_diff	Por	-0.775209	0.00528261	No_diff	Slc41a2	-0.581763	0.0309993	No_diff	LOC115488769	-0.965826	0.0814241	No_diff
Gm11392	2.41366	0.073499	No_diff	Maf1	0.680649	0.0634032	No_diff	Cyp2c70	-5.23267	0.134709	No_diff	Stard4	0.39967	0.00970693	No_diff	Igfbp7	0.76337	0.00160176	No_diff	Txlnb	0.671192	0.00533489	No_diff	Amz1	0.477907	0.0310904	No_diff	Adss	0.182081	0.0814257	No_diff
1110002E22Rik	1.20458	0.0735019	No_diff	Proca1	1.56965	0.063409	No_diff	Tcf4	0.722728	0.134776	No_diff	Lrrc31	-0.853106	0.00971748	No_diff	Slc37a1	-0.529054	0.00160691	No_diff	Uhmk1	0.760461	0.0053632	No_diff	Dcdc2b	0.568813	0.0310919	No_diff	Olfr162-ps1	1.06746	0.0814741	No_diff
Hs3st1	-0.590307	0.0735589	No_diff	Slc35b4	-0.754874	0.063622	No_diff	Snx15	0.938107	0.134914	No_diff	Pi4k2b	-0.50049	0.00974304	No_diff	Cldnd1	0.5431	0.0016083	No_diff	Ap3m2	-0.925102	0.00537948	No_diff	Sf3b4	0.546642	0.0310934	No_diff	Atp6v1g3	-4.01189	0.0815118	No_diff
Cdyl2	0.466147	0.0737404	No_diff	Cox5b	0.657574	0.0636371	No_diff	Ppp1r16a	-0.949272	0.134932	No_diff	Tcf4	0.523038	0.00974485	No_diff	G6pdx	-0.591724	0.00161092	No_diff	Osbpl1a	0.703484	0.00538337	No_diff	Nuf2	-0.668494	0.0311164	No_diff	Gm30603	-1.48478	0.0815234	No_diff
Samd4	0.337953	0.0738012	No_diff	Gpr132	2.34724	0.0636539	No_diff	Gm46345	1.77425	0.135087	No_diff	Cfh	0.48231	0.00975673	No_diff	Trpm4	-0.645512	0.00163133	No_diff	Crybg3	0.861973	0.00539684	No_diff	Ywhah	0.255383	0.0311485	No_diff	Gm31717	-2.36674	0.0816544	No_diff
Car10	0.281932	0.0739378	No_diff	Khnyn	-0.943718	0.0636554	No_diff	Etl4	-0.969099	0.135165	No_diff	Tmem141	-0.636236	0.00976773	No_diff	Odf3b	-0.6308	0.00163653	No_diff	Prr3	-0.96072	0.00541672	No_diff	Cacnb1	0.402236	0.0312025	No_diff	Gm20824	-1.33713	0.0817238	No_diff
Gm46663	-3.13961	0.0739662	No_diff	Lipc	0.542535	0.0636569	No_diff	Cox8a	-0.720723	0.135321	No_diff	Phf8	0.542704	0.00978036	No_diff	2900026A02Rik	-0.495082	0.00165086	No_diff	Xxylt1	0.908165	0.00542634	No_diff	Sdhd	-0.370045	0.0312464	No_diff	4921515E04Rik	-0.438673	0.0817435	No_diff
Stk4	0.422518	0.0741096	No_diff	Nr4a1	1.31283	0.0636671	No_diff	Slc23a1	-2.90203	0.135412	No_diff	Tasor2	0.560772	0.00981337	No_diff	Il4ra	0.781199	0.00165381	No_diff	Rraga	0.918944	0.00543196	No_diff	Mplkip	0.282743	0.0313426	No_diff	Nedd4	0.196798	0.0819388	No_diff
Myadm	0.293338	0.074156	No_diff	Timm13	0.534632	0.0637515	No_diff	Gm35761	-2.01739	0.135444	No_diff	Adrb2	-0.582168	0.00983134	No_diff	Pxmp2	-0.683904	0.00168124	No_diff	Heatr5b	0.949561	0.00544175	No_diff	Gpcpd1	-0.264114	0.0313677	No_diff	Vmac	-0.401919	0.0819888	No_diff
Emp2	0.423473	0.0741612	No_diff	Zfp879	-3.33447	0.0637891	No_diff	Sphk2	-0.819539	0.135563	No_diff	Rnf11	0.467063	0.00983791	No_diff	Icosl	0.684525	0.00170375	No_diff	Prpf38b	-0.892922	0.00544306	No_diff	Ap4e1	-0.321327	0.0314347	No_diff	Spata5	0.165652	0.0820094	No_diff
[truncated: 27,330 more rows]

## Sheet: Sheet2
#DEGs in different tissues by Abx treatment
Brain				Liver				Intestine				Kidney				Lung				Heart				Spleen				Testis
[truncated: 28,224 more rows]

## Sheet: Sheet3
#DEGs in brain in different groups
Gen vs Con				Met vs Con				Neo vs Con				Van vs Con
[truncated: 23,897 more rows]

## Sheet: Sheet4
#DEGs in different tissues by FMT treatment
[truncated: 23,809 more rows]
