# Supplementary material for: Antibiotic‐Induced Gut Microbiota Dysbiosis Modulates Host Transcriptome and m6A Epitranscriptome via Bile Acid Metabolism
Source: Adv Sci (Weinh). 2024 May 7;11(28):2307981. doi: 10.1002/advs.202307981 (PMC11267274; doi:10.1002/advs.202307981)
Supplement: Supplementary file 5 — Supplemental Table 4 [file ADVS-11-2307981-s008.xlsx]

## Sheet: Brain
Table S4. Differentially expressed proteins after antibiotic treatment.
Gene	Log2FC	Pvalue
Gc	-4.35638	0.0337019
Kng1	-3.63158	0.000352164
	-2.15324	0.0424364
Ces1c	-2.13287	0.00879948
Phka1	-1.92309	0.0381459
Ank1	-1.84931	0.0445647
Serpina1d	-1.83315	0.00464589
Tnc	-1.76968	0.0125708
Plin3	-1.66904	0.0348724
Epb41	-1.66686	0.0316747
Hpx	-1.50926	0.039521
Ca1	-1.49277	0.0166597
C3	-1.49251	0.00447249
Ilvbl	-1.47798	0.000600182
Apoc1	-1.43795	0.00565244
Smarca5	-1.4147	0.0205179
Abcb9	-1.40705	0.0145763
Mt2	-1.36217	0.0443888
Gng11	-1.36156	0.0479479
Serpinc1	-1.35422	0.0253808
Mug1	-1.32183	0.010336
Fgb	-1.32007	0.000727678
Sncg	-1.31751	0.0239535
Pzp	-1.29739	0.0176915
Alb	-1.28392	0.00974232
Cp	-1.27659	0.0103655
Mt1	-1.26513	0.000907546
Apoa1	-1.21332	0.00960575
Akap12	-1.212	0.0131088
H1-2	-1.20773	0.0149348
H2ac20	-1.20509	0.0495196
Slc4a1	-1.2008	0.0114311
Ahsg	-1.18886	0.0248623
Serpina1c	-1.14453	0.000537899
Phospho1	-1.14044	0.0476311
Otud7b	-1.13225	0.000412574
Pygm	-1.13132	0.0404816
Mcam	-1.11545	0.0331721
H2ax	-1.11159	0.0396664
Mrs2	-1.10054	0.00206409
Kcnc1	-1.08123	0.0338261
Slc38a1	-1.07249	0.0114008
Blvrb	-1.05824	0.0182309
Serpina1b	-1.05529	0.000431417
Ddah2	-1.0493	0.0268252
Serpina1e	-1.03007	0.010665
Pla2g7	-1.00536	0.0393332
Fga	-1.00445	0.00167027
Aqp4	-1.00425	0.0490302
Slc4a4	-1.00255	0.0241021
Eps15	-0.998436	6.25358e-05
Smarca2	-0.993885	0.0294007
Tf	-0.992919	0.00707362
Lgi2	-0.9911	0.0183107
Hbb-b1	-0.98997	0.00860417
Ublcp1	-0.980459	0.0317855
Serpina3k	-0.975301	0.00723425
Nefl	-0.960926	0.0456653
Fgg	-0.948977	0.00262087
Fgf1	-0.936052	0.0243591
Slc13a3	-0.922436	0.0180705
Htatsf1	-0.91661	0.0162107
Bpgm	-0.916492	0.0208539
Hmga1	-0.911508	0.00916189
Hapln2	-0.907123	0.0300535
Nefm	-0.904083	0.0293538
Phf5a	-0.903093	0.0233097
Atp1b2	-0.901522	0.0494842
Ttr	-0.898642	0.0279699
Lynx1	-0.870884	0.00394986
Serpinb1a	-0.863531	0.0194254
Hba	-0.863336	0.00756962
Rida	-0.862293	0.0266556
Os9	-0.860181	0.0112398
Septin4	-0.859737	0.0259887
Apod	-0.856063	0.00840298
Hsdl2	-0.85547	0.0209235
Stard10	-0.854313	0.0235056
Vwa1	-0.853387	0.0296908
Stat5b	-0.848612	0.00137014
Ntrk3	-0.842973	0.0187302
Sfxn5	-0.837641	0.00825369
Yipf5	-0.826546	0.0284186
Slc16a1	-0.826462	0.0233645
Snrpc	-0.821134	0.0102947
Prkaa1	-0.818759	0.0168246
Acot11	-0.817596	0.0302944
Mprip	-0.815185	0.0134422
Phkg1	-0.808028	0.0289974
Stx4	-0.805321	0.0400368
Gprc5b	-0.79697	0.0346267
Nup43	-0.796833	0.0248548
Cmtm5	-0.795564	0.00348063
Cygb	-0.789272	0.0252125
Luc7l2	-0.785387	0.0007734
Snrpe	-0.780221	0.0243643
Aldh1a1	-0.7781	0.0138701
Acad8	-0.777349	0.0162037
Etnppl	-0.774462	0.0388486
Chchd2	-0.751068	0.0424535
Supt16h	-0.746971	0.0357836
Mog	-0.724362	0.016943
Ndufaf2	-0.718944	0.0342923
Eml1	-0.718473	0.0306855
Manf	-0.71501	0.031649
Anln	-0.712712	0.0397989
Atg4b	-0.708351	0.00530078
Fundc1	-0.708118	0.0441365
Idi1	-0.707081	0.0103092
Gltp	-0.704804	0.0358357
Mrps36	-0.70397	0.000481725
Pfas	-0.699977	0.0233418
Myo1d	-0.697831	0.0345462
Rbm39	-0.693684	0.0180102
Nipa1	-0.688331	0.00252307
Acyp2	-0.684381	0.00673209
Clic4	-0.681833	0.0117333
Atp1b3	-0.676326	0.0329462
Ethe1	-0.67424	0.0151616
Wdr82	-0.672223	0.0377923
Ca14	-0.670685	0.0167136
Anp32a	-0.668052	0.0211824
Fam162a	-0.658044	0.00909891
Cpt2	-0.657019	0.0454766
Tjp2	-0.655607	0.0107057
Pcbp3	-0.653683	0.0372
Rmdn3	-0.650791	0.0358262
Ik	-0.648303	0.00429576
Pls1	-0.646992	0.0385694
Ermp1	-0.645101	0.00545888
Isoc2a	-0.644582	0.0269694
Fnbp1	-0.638297	0.00875449
Abhd11	-0.636318	0.00714275
Kif5a	-0.632409	0.0394094
Bcas1	-0.63224	0.0413308
Ahcyl1	-0.62814	0.0350399
Mag	-0.627718	0.0244057
Wwox	-0.627439	0.0469202
Sf3a1	-0.624584	0.0245693
Cat	-0.623322	0.0211644
Hmgcl	-0.616099	0.0151697
RtcA	-0.607025	0.0409436
Ina	-0.605957	0.0129557
Ddx5	-0.605911	0.0226474
Tbrg4	-0.60427	0.0171837
Sltm	-0.603411	0.00259908
Ssbp1	-0.598714	0.0160239
Kcnip4	-0.593546	0.0116899
S100a13	-0.593188	0.00455846
Mrpl10	-0.588588	0.0199342
Ubl5	-0.581192	0.00521595
Tmem126b	-0.579938	0.0236103
Blvra	-0.575351	0.0167784
Ghitm	-0.57306	0.007572
Msi2	-0.572204	0.00295908
Hsd17b11	-0.572134	0.0433628
Erp29	-0.570888	0.0430633
Hadha	-0.570148	0.0130041
F8a1	-0.552784	0.032148
Anapc2	-0.546739	0.0365893
Prpf6	-0.545602	0.0316236
Hadh	-0.54197	0.026143
Wnk1	-0.540094	0.00635278
Btbd17	-0.53728	0.0492112
Hip1	-0.535272	0.00548724
Rpl21	-0.527503	0.00436955
Ybx1	-0.524674	0.027158
Alad	-0.521222	0.0206908
Prxl2a	-0.52078	0.0293508
Hadhb	-0.517208	0.0232308
Etfa	-0.510836	0.0256328
Ninl	-0.507829	0.0136936
Ggps1	-0.507429	0.0402302
Pycr3	-0.498375	0.00154428
Hsd17b12	-0.494086	0.00453551
Zranb2	-0.491117	0.0225426
Tmx2	-0.490863	0.0224536
Cstf2	-0.486032	0.0199245
Iscu	-0.485413	0.0375391
Mcat	-0.485286	0.0383995
Bckdhb	-0.484366	0.0315884
Itgb2	-0.48364	0.0365921
Msmo1	-0.482842	0.0340893
Enpp6	-0.478365	0.0255553
Umps	-0.478346	0.0124592
Ralb	-0.476658	0.00188215
Cend1	-0.474475	0.040545
Hagh	-0.47354	0.00288906
Tbcd	-0.47075	0.0135528
Mbp	-0.470459	0.0470702
Tmed4	-0.469573	0.0496419
Wdr61	-0.46947	0.00465496
Rasa3	-0.466205	0.0143847
Stoml2	-0.464292	0.0397999
Cnp	-0.460429	0.0393939
Calu	-0.460299	0.0390904
Ubxn4	-0.459485	0.0127356
Sacm1l	-0.457338	0.0157167
Glrx5	-0.455439	0.0388807
Uqcc3	-0.45457	0.000557914
Acadm	-0.453816	0.00749319
Rad23a	-0.453375	0.0265494
Rpl34	-0.452826	0.0103602
Luzp1	-0.452497	0.0220951
Atp5mg	-0.450068	0.00563881
Ech1	-0.44686	0.0326087
Adk	-0.4395	0.0191423
Itgb1	-0.434361	0.0118265
Rpl38	-0.434323	0.00256305
Tdrkh	-0.433636	0.0282509
Katnal2	-0.433087	0.00608154
Znf207	-0.432479	0.00243627
Mia2	-0.43177	0.00761334
Plp1	-0.429	0.0239914
Ssr4	-0.428678	0.0237203
Qdpr	-0.428126	0.0436275
Tra2a	-0.427926	0.0142816
Adsl	-0.425154	0.00930796
Pcyt1a	-0.424215	0.0265122
Nup133	-0.424132	0.0112172
Acsf2	-0.423759	0.0480314
Snta1	-0.415688	0.0287492
Pdxdc1	-0.415269	0.00074228
Bub3	-0.412423	0.0440954
Csrp1	-0.40976	0.020261
Lman2	-0.409556	0.00593951
Tbk1	-0.402555	0.0194162
Gga1	-0.402196	0.0400357
Mthfd1	-0.40142	0.0339832
Mrpl4	-0.396413	0.0129492
Chmp5	-0.394071	0.0478056
Acyp1	-0.393047	0.0256548
Dnajb2	-0.390246	0.0103641
Akr7a2	-0.389729	0.00106094
Abcd3	-0.388356	0.0436684
Pcyox1l	-0.382038	0.0304417
Capns1	-0.381571	0.0386343
Rhog	-0.381379	0.0291133
Mtch2	-0.381195	0.0115681
Atp5f1e	-0.380614	0.0274429
Qki	-0.377152	0.0040565
Fah	-0.376021	0.0483409
Septin2	-0.373511	0.0190973
Acp6	-0.370502	0.0232467
Ppa2	-0.368603	0.0292388
Hspa12b	-0.368275	0.0428818
Cntnap1	-0.367539	0.0199464
Dpm1	-0.365873	0.0419913
Acsl6	-0.360735	0.0260698
Ckb	-0.359139	0.0427114
Dpy19l1	-0.359034	0.0263381
Ubqln1	-0.355171	0.0115793
Sdha	-0.354304	0.00113786
Ncln	-0.351613	0.0156066
Gsn	-0.350928	0.00943568
Rpl27a	-0.349814	0.00741614
Higd1a	-0.348519	0.0159641
Ado	-0.344556	0.0330109
Iah1	-0.338125	0.0235985
Ganab	-0.332345	0.00025619
Dag1	-0.330161	0.0174517
Dnajb11	-0.330118	0.0480777
Rrbp1	-0.329604	0.0188653
Abcf2	-0.32272	0.0167191
Timm13	-0.321972	0.0164785
Ptma	-0.319686	0.0495351
Gk	-0.311592	0.0448467
Eci2	-0.308259	0.0189256
Lamc1	-0.299769	0.0177362
Commd6	-0.297657	0.0421183
Rpl3	-0.29744	0.00964497
Prdx2	-0.296222	0.00464802
Ndrg3	-0.295176	0.00863241
Cpm	-0.29502	0.016204
Acaa1a	-0.294111	0.044276
Cd151	-0.290528	0.00342251
Ociad1	-0.289601	0.0105434
Kif5b	-0.289262	0.0111149
Ube4a	-0.289159	0.0277821
Rpl24	-0.289097	0.00377596
Ints7	-0.285997	0.00474399
Scp2	-0.283512	0.0232688
Cd81	-0.282429	0.0480323
Hmgcs1	-0.281561	0.0246852
Mtx2	-0.281467	0.0358875
Coq9	-0.276736	0.0220744
Pepd	-0.275314	0.0380104
Asah1	-0.274586	0.00816532
Smarcd1	-0.274094	0.0451825
Lamb2	-0.272287	0.04182
Nudt5	-0.269399	0.0058045
Mpi	-0.269045	0.00134897
Eif3k	-0.265593	0.0257751
Ppm1g	-0.265561	0.0197955
Vcl	-0.26542	0.041973
Glrx3	-0.264576	0.00938706
Uqcrc1	-0.263919	0.0244189
Psma3	0.264351	0.0404817
Atp6v1b2	0.264517	0.0173578
Exoc3	0.265132	0.0470971
Armcx3	0.265257	0.0318588
Atp6v1e1	0.265607	0.0155163
Ctnnd2	0.271049	0.0196317
Ppp6r2	0.27158	0.0262874
Dnaja4	0.283073	0.0101006
Nufip2	0.290103	0.0290592
Nrbp1	0.291179	0.0259638
Afdn	0.293708	0.046858
Lancl1	0.293748	0.00426718
Rab3gap1	0.293831	0.0341108
Prrc2c	0.294008	0.0428917
Nudcd3	0.294171	0.00177008
Hspa1a	0.297235	0.00170135
Atp6v0a1	0.298161	0.0477496
Nrcam	0.298428	0.0262188
Akt3	0.30262	0.0185353
Arhgap44	0.302748	0.0117459
Dnaja2	0.304718	0.00677989
Armc8	0.305591	0.0387872
Syp	0.306818	0.0271985
Ubl4a	0.307169	0.00412555
Nsf	0.313334	0.00876153
Pmpcb	0.314619	0.00272469
Gfer	0.316973	0.0244603
Ranbp1	0.317419	0.00759619
Grip1	0.317575	0.0396739
Psmd9	0.319075	0.0194745
Vps26a	0.322337	0.039517
Epn3	0.322591	0.0404826
Gna11	0.324123	0.0450203
Pfkp	0.324686	0.016186
Arpc1a	0.326626	0.0252816
Acp2	0.328251	0.0211906
Clip1	0.328667	0.00210045
Gak	0.329564	0.00745754
Drg1	0.330452	0.0235844
Cdh2	0.330929	0.0117066
Thoc7	0.333222	0.0118355
Gsk3a	0.335544	0.0240611
Gstm5	0.338593	0.00478557
Atp6ap2	0.339392	0.00573081
Ppm1h	0.340939	0.0483572
Rabgap1l	0.341156	0.0277306
Vps16	0.341797	0.0163905
Mon2	0.34319	0.0270112
Atp6v1f	0.344384	0.0173143
Mrps16	0.345706	0.0168292
Isca1	0.346172	0.00217979
Timm10	0.347016	0.0447449
Usp7	0.348504	0.0246505
Maip1	0.353018	0.019243
Edf1	0.3541	0.0231423
Prkar1b	0.354521	0.0295139
Gabra1	0.358211	0.00727517
Vps13a	0.364657	0.0400667
Spg7	0.36504	0.0158724
Hras	0.36674	0.0372086
Adgrl3	0.36798	0.0246319
Snx30	0.368435	0.00391542
Ppp6r3	0.369553	0.0282883
Slc6a17	0.369716	0.00612874
Rad23b	0.370696	0.0119179
Atp6v0d1	0.371701	0.023608
Synj1	0.375048	0.00893054
Ap2a2	0.376517	0.0141963
Ap2b1	0.379861	0.0473656
Ywhaz	0.379969	0.0479585
Ube3a	0.381037	0.00161186
Clpb	0.38117	0.0106956
Ralgapa1	0.383467	0.00158509
Scn2a	0.383751	0.00814988
Ift57	0.385735	0.0101066
Trappc13	0.390248	0.0144254
MAP11	0.391263	0.0449061
Unc13a	0.392213	0.0241403
Phyhip	0.397922	0.0463584
Chmp3	0.402657	0.01811
Vps50	0.402711	0.0191152
Itm2c	0.403757	0.0287072
Pdzd8	0.404573	0.0105125
Mapk10	0.406799	0.0274709
Fam171a2	0.408787	0.0379167
Srpk2	0.408837	0.0452316
Eri3	0.409164	0.0328949
Adgrb2	0.409956	0.026433
Ykt6	0.412514	0.00805207
Ppp2r2c	0.413368	0.0482858
Rock2	0.413558	0.0472145
Actr2	0.413622	0.0166387
Tuba4a	0.415659	0.0358465
Ehd3	0.418879	0.0200615
Vps53	0.419395	0.0108036
Dap3	0.420598	0.0052862
Epb41l1	0.422318	0.00838264
Ppp1r21	0.42497	0.0405991
Iqsec3	0.426097	0.00368162
Ppp2r5c	0.427461	0.045382
Dnajb12	0.429869	0.0248276
Rhob	0.430408	0.0002587
Atp6ap1	0.431334	0.0293571
Mtres1	0.436023	0.000494296
Mien1	0.436715	0.0340172
Dnajc10	0.440482	0.0119061
Mical3	0.44093	0.010957
Dpp8	0.444062	0.0273402
Stx6	0.450985	0.00953958
Kpna6	0.451065	0.00121678
Palm	0.452442	0.0140761
Nol3	0.452789	0.02376
Ap2s1	0.456906	0.0143537
Pfkl	0.457563	0.0474371
Ap2m1	0.460654	0.00625121
Tubb2a	0.460875	0.0218695
Flot2	0.463622	0.0425318
Atcay	0.467165	0.000246798
Slc7a14	0.467337	0.0342379
Dhx36	0.468211	0.0349583
Stmn3	0.469601	0.0107844
Pip4k2b	0.472985	0.0385786
Hspbp1	0.483423	0.00443644
Abi1	0.486939	0.0242841
Nudt3	0.488094	0.0397711
Ppfia2	0.488514	0.000721036
Ppp1r13b	0.490975	0.0202798
Ggct	0.491124	0.0219244
Wdr13	0.494154	0.00676755
Cnrip1	0.494811	0.0490639
Ctnna2	0.495134	0.0237738
Pcdhga4	0.496251	0.00128492
Mib2	0.50283	0.0192829
Gpd1l	0.504043	0.00647544
Syn2	0.504044	0.0141624
Exoc1	0.50468	0.0112931
Syngr1	0.505714	0.0194076
Ogfr	0.507044	0.0296424
Rab12	0.508201	0.00193153
Prelid3b	0.509517	0.027625
Pfdn2	0.509609	0.0424445
Usp46	0.509915	0.00254954
Ccdc124	0.510514	0.0375489
Rwdd4	0.512973	0.0155316
Pip5k1c	0.516887	0.027386
Znrd2	0.517369	0.0226394
Gnai1	0.518007	0.00633087
Htra1	0.522059	0.0329165
Rab11fip1	0.528467	0.00120064
Dock3	0.528736	0.0405959
Nectin1	0.529088	0.0176106
Twf2	0.529554	0.0224906
Naa35	0.530224	0.00285354
Vcam1	0.538326	0.0228141
Psme2	0.541775	0.0128986
Tbl1x	0.54179	0.0466839
Prkag2	0.54263	0.0030139
Vps33a	0.544555	0.0230785
Mios	0.546609	0.00787926
Nckap1	0.547659	0.0380527
Osbpl8	0.548358	0.0486102
Tmx4	0.549146	0.00541128
Map2k6	0.551622	0.00907313
Dpp10	0.551934	0.0462056
Ubqln4	0.553126	0.0101518
Wdr54	0.553183	0.016042
Cpd	0.554457	0.0324748
Mark2	0.557207	0.0306083
Clec16a	0.558004	0.0339101
Spcs2	0.568786	0.00236519
Mgll	0.56927	0.048468
Ndel1	0.570862	0.0172272
Pde4d	0.57247	0.0294147
Napg	0.572932	2.10687e-05
Cnksr2	0.573769	0.0451642
Abr	0.576107	0.016343
Ncan	0.580728	0.0223096
Sgtb	0.582015	0.0448339
Tnik	0.583416	0.0498703
Ogfrl1	0.585361	0.0194278
Sez6	0.586101	0.0185047
Dop1b	0.593638	0.0335227
Dbn1	0.594313	0.0414848
Osbpl10	0.596056	0.00539439
Ncdn	0.597337	0.0461288
Stxbp5	0.598591	0.00283202
Nlgn3	0.601797	0.00526857
Mapk8	0.602567	0.0161309
Jam2	0.604042	0.00163835
Snx15	0.606154	0.000139933
Ephx2	0.607381	0.0303889
Scrg1	0.610299	0.00779319
Cspg5	0.611441	0.0483812
Rbsn	0.611791	0.00608238
Agap3	0.618233	0.00410823
Ntrk2	0.61885	0.0484851
Clpx	0.620062	0.034103
Arpc5	0.625393	0.0283877
Sqstm1	0.628821	0.0174528
Slc25a44	0.628872	0.0284371
Vps52	0.63087	0.0197391
Ocrl	0.632602	0.0249879
Numb	0.633678	0.0365947
Plppr4	0.635257	0.047525
Pten	0.644595	0.000776715
Cyfip2	0.651062	0.0183155
Prkca	0.659265	0.0100844
Map2	0.659793	0.0305451
Cpne7	0.661473	0.00440839
Birc6	0.668	0.037025
Kif4	0.66918	0.0495016
Numbl	0.669373	0.00638842
Lrrc4b	0.672805	0.0167077
Lrfn5	0.678294	0.0234243
Plcl2	0.680003	0.0136502
Sema4a	0.681755	0.041646
Ranbp9	0.683715	0.0189549
Gipc1	0.683981	0.0272451
Brk1	0.690582	0.0103885
Gid8	0.692211	0.00576618
Tspan7	0.692313	0.0186246
Gria2	0.696782	0.0407259
Kcna6	0.706999	0.0101518
Rap2a	0.713992	0.0267774
Prkce	0.720545	0.0384929
Syt1	0.72057	0.0150638
Plxna4	0.720585	0.00139984
Ppp3ca	0.722072	0.0281767
Rab15	0.723083	0.013579
Abracl	0.727021	0.0487909
Slc7a11	0.733835	0.00472236
Sv2b	0.741469	0.0303104
Mlf2	0.741636	0.0318461
Elfn2	0.745101	0.0362296
Slc25a15	0.76821	0.00602929
Zpr1	0.769811	0.0103215
Grk6	0.790482	0.000821932
Celf2	0.801128	0.0162937
Nudt9	0.806331	0.0166208
Tbc1d24	0.811832	0.0245606
Cadm2	0.836074	0.0171169
Ptpre	0.847896	0.00136728
Slc25a14	0.850958	0.0206949
Gabra3	0.865368	0.0295826
Wdr26	0.873635	0.0406294
Ppp3cb	0.881636	0.000808793
Ptn	0.898677	0.0158145
Trim9	0.903717	0.00935871
Rtn4r	0.915321	0.0420525
Erc2	0.932181	0.00946959
Fbxl16	0.94307	0.0385277
Kcnma1	0.955475	0.0437592
Tanc2	0.962339	0.0328182
Ksr1	0.963385	0.0363643
Mtmr1	0.973121	0.00696418
Pdk1	0.989112	0.00131082
Anks1b	1.01345	0.0445611
Wdr20	1.02074	0.0117918
Pld3	1.02585	0.0427858
Bcr	1.02865	0.0102704
Nptxr	1.04745	0.0384428
Sntb1	1.04964	0.0400269
Slc30a3	1.05666	0.0201045
Dars2	1.05746	0.00378802
Wipf3	1.05874	0.0425943
Adgrb1	1.08493	0.0084541
Lclat1	1.0986	0.00281767
C1qa	1.10558	0.000774081
Grm3	1.11058	0.028139
Shfl	1.12419	0.0268699
Ccdc177	1.13691	0.0483974
Sorcs2	1.13696	0.0283125
Camk2a	1.17588	0.0375981
Gda	1.18299	0.0329689
Fam160a2	1.1947	0.0371986
Prrt1	1.20294	0.0411099
Dock4	1.23866	0.00746357
Epha4	1.25777	0.0323972
Grsf1	1.26497	0.00148364
Grm5	1.31066	0.0162614
Nwd2	1.35481	0.034136
Entpd2	1.38707	0.049849
Ncor1	1.39126	0.00176059
Fsd1l	1.39493	0.00434462
Sipa1l1	1.46199	0.0250348
Lingo1	1.47691	0.0343707
Srr	1.48565	0.0120111
Ccdc88a	1.64691	0.00620642
Phactr1	1.81915	0.0140618
Homer2	2.08411	0.0141485
Adcy2	2.64159	0.00766717

## Sheet: Liver
Gene	Log2FC	Pvalue
Upp2	-3.21901	0.0211905
Cyp4a10	-2.47154	0.0300457
Gyg1	-1.2485	0.00117603
Pdcd4	-1.24189	0.00578264
Cyp3a11	-1.00841	0.012501
Slc7a2	-0.985034	0.0191877
Pck1	-0.860016	0.00116434
Kcnma1	-0.786871	0.0252515
Gak	-0.745871	0.0406491
Rnase4	-0.734553	0.0271886
Gstt3	-0.715617	0.00676654
Ppm1k	-0.677821	0.031093
Commd9	-0.66664	0.000729812
Ghitm	-0.640086	0.0162287
Ces2a	-0.614182	0.000140106
Siae	-0.5974	0.0390874
Tmem147	-0.594926	0.0399345
Rnps1	-0.580806	0.000185698
Prpsap2	-0.572313	0.0209348
Rhoc	-0.569114	0.00135915
Exosc6	-0.558485	0.043201
Sf3b5	-0.558474	0.00385859
Hsdl1	-0.55733	0.00564958
Cyp3a25	-0.552995	0.00263061
Mrps18b	-0.543779	0.0257889
Taok3	-0.53759	0.0455265
Vbp1	-0.533439	0.0111197
Coa7	-0.531849	0.000404316
	-0.529735	0.000299999
Tap1	-0.525233	0.0405709
Atg4b	-0.498635	0.042385
Tfip11	-0.497263	0.0433383
Aga	-0.490503	0.048434
Snx27	-0.481163	0.00895126
Mrps21	-0.479396	0.00199373
Psap	-0.477501	0.0114701
Ctsz	-0.462881	0.00130498
Pdcd10	-0.462796	0.0165303
Acacb	-0.456341	0.0249486
Rnaset2b	-0.454775	0.000924367
Ctsl	-0.453716	0.0212333
Crot	-0.447289	0.00572946
Ces1e	-0.441524	0.0354992
Lipa	-0.435829	0.00204801
Mat1a	-0.43328	0.027249
Amt	-0.43091	0.00877848
Aqp9	-0.423334	0.0348811
Plbd2	-0.42035	0.0191216
Tsfm	-0.414876	0.0395696
Stom	-0.414765	0.0390248
Dhtkd1	-0.410338	0.00331692
Serpina10	-0.409813	0.0219121
Tmem231	-0.399178	0.0223473
Mms19	-0.397173	0.0234571
Metap2	-0.395875	0.0317124
Mrpl46	-0.384448	0.0344348
Ethe1	-0.381019	0.00982434
Sdr39u1	-0.379285	0.044542
H1-0	-0.375525	0.049495
Npc1	-0.375437	0.0244547
Snrpd1	-0.372916	0.0401264
Gldc	-0.371242	0.0320356
Sgk2	-0.370043	0.00496105
Inpp1	-0.369634	0.0475811
Psme3	-0.368635	0.00661664
Suox	-0.368613	0.0243958
Nt5c	-0.365911	0.0125354
Snx12	-0.365146	0.0311547
Coq3	-0.362239	0.0101602
Arrb1	-0.361949	0.00975688
Slc6a12	-0.360772	0.0129312
Tpp1	-0.360022	0.0054951
Cobll1	-0.358846	0.00170663
U2af2	-0.358244	0.0162101
Vps26a	-0.355707	0.00120458
P2rx4	-0.34886	0.0190441
Papss2	-0.346849	0.00214442
Cr1l	-0.340939	0.0397573
Agt	-0.337337	0.00861642
Casp3	-0.331201	0.0134733
Brap	-0.327625	0.0104542
Cox15	-0.326716	0.0286055
Rap2c	-0.325107	0.0160156
Anp32a	-0.324435	0.0145235
Pfdn2	-0.323954	0.033272
Nap1l4	-0.318426	0.0360572
Ccdc25	-0.316003	0.0468204
Ndufb5	-0.314151	0.0212362
Ptpn1	-0.313044	0.0459922
Osgep	-0.312482	0.0176707
Aspg	-0.311818	0.0147332
Acot13	-0.311731	0.0117791
Cpt1a	-0.310746	0.0155452
Fabp4	-0.309508	0.0467619
Purb	-0.308745	0.0496797
Arpc4	-0.308054	0.0261646
Srsf5	-0.306554	0.0222881
Exosc8	-0.306412	0.0193819
Adprs	-0.304364	0.0297787
Enpep	-0.301635	0.0212519
Sod1	-0.300577	0.00104303
Srsf2	-0.299924	0.00188317
Atp5mpl	-0.299498	0.0246058
Tra2b	-0.298531	0.033623
Tor1aip1	-0.296584	0.0144354
Irf3	-0.293317	0.0296238
Gusb	-0.288408	0.0223689
Rai14	-0.287915	0.0427351
Glyctk	-0.28456	0.00665502
Ufl1	-0.280936	0.00502073
Acp6	-0.279794	0.0181032
Hykk	-0.279079	0.00769413
Mrpl32	-0.278873	0.0339798
Rras	-0.27847	0.0345865
Epb41l2	-0.277684	0.0144466
Psma7	-0.273634	0.0082758
Lsm8	-0.273484	0.0203072
Cox6c	-0.272375	0.00695755
Casp6	-0.269918	0.0407604
Esyt1	-0.269642	0.0224864
Atp5po	-0.265705	0.0498315
G3bp2	-0.2657	0.00275607
Clint1	-0.265599	0.0085583
Caprin1	0.263669	0.0243643
Pipox	0.26665	0.0195605
Gfpt1	0.270448	0.0322918
Arf1	0.270451	0.0205458
Gltpd2	0.273571	0.0435008
Pex1	0.273983	0.0337366
Pcbp1	0.274297	0.00146747
Itm2b	0.278553	0.0378331
Pfas	0.282254	0.0267794
Slirp	0.282635	0.0136414
Emc10	0.285256	0.0228553
Lrpap1	0.293623	0.0443854
Arl6ip5	0.299691	0.0142396
Cyp4v2	0.302864	0.0330678
Dsg2	0.304811	0.00653847
Mybbp1a	0.304867	0.0472157
Napa	0.305603	0.00713606
Chchd3	0.305701	0.00632418
Pex11g	0.307227	0.00710836
Ykt6	0.310626	0.0446649
Rpl29	0.313353	0.0493294
Myo6	0.313818	0.0130771
Cuta	0.318138	0.0130962
Jup	0.328751	0.00690142
Engase	0.332281	0.0392119
Apoa1	0.332635	0.00474576
Spef2	0.333567	0.0197553
Ces2c	0.33971	0.0232543
Ipo5	0.340636	0.00475909
Sh3glb2	0.343393	0.0137296
Impdh2	0.346868	7.20468e-05
Eps8l2	0.34855	0.00627963
Fdps	0.349171	0.0369067
Sec61b	0.35061	0.0125259
Tuba4a	0.352739	0.00568489
Babam2	0.35462	0.0101689
Csnk1a1	0.358862	0.0294288
Creld2	0.359179	0.0172044
Tmem38b	0.359901	0.0402257
Golga3	0.360795	0.0486493
Plg	0.366607	0.00826347
Dnah17	0.367878	0.0420714
Rdh11	0.371315	0.0421934
Myh14	0.373474	0.0255586
Ces3b	0.381615	0.0145391
Nop2	0.3853	0.0218779
Cd38	0.385786	0.0243003
Hsd17b7	0.387641	0.0214791
Hbb-b1	0.388261	0.00982324
Tmem11	0.390915	0.0259682
Serpina1a	0.391155	0.00561944
Fxr1	0.395592	0.0211144
Hba	0.396399	0.00675723
Bpgm	0.397553	0.0334324
Nmnat3	0.406442	0.0325068
Asgr2	0.410782	0.0022398
Hsd3b5	0.413724	0.0471655
Selenof	0.418343	0.0366063
Pex26	0.421094	0.0188885
Rpl27	0.42762	0.0313494
Tubb2a	0.430249	0.0388325
Cad	0.433419	0.0127897
Eif1	0.433816	0.00674914
Iscu	0.433837	0.00156185
Tysnd1	0.435124	0.0309191
Scfd2	0.439277	0.0390683
Chmp1a	0.439898	0.0342469
Rbm19	0.447691	0.026455
Aacs	0.453044	0.00900916
Nedd8	0.459441	0.0106105
Ttr	0.460396	0.000668257
Srm	0.465454	0.0258236
Cyp51a1	0.470649	0.0390077
Fbxo6	0.478678	0.00307107
Mtif2	0.478819	0.0139375
Snrpb2	0.481168	0.0371456
Alb	0.481343	0.00327955
Pdlim1	0.482287	0.0196246
Magoh	0.489632	0.0199077
Tmed3	0.490453	0.0473173
Tf	0.500236	0.0110617
Clec2d	0.502552	0.0247265
Slc1a2	0.506591	0.0187937
Pnkp	0.52572	0.0148487
Derl1	0.534765	0.00846364
Gde1	0.559354	0.0185923
Cnn3	0.575069	0.0201104
Dpysl3	0.575325	0.0155858
Mrpl11	0.577333	0.00978489
Fads6	0.577381	0.00334612
Neu1	0.58625	0.0318043
Saa4	0.588214	0.0452384
Tram1	0.613353	0.0106685
Golim4	0.6196	0.00341306
Tmem97	0.62983	0.036118
Cast	0.634474	0.000375077
Hspb8	0.635878	0.022449
Lasp1	0.640464	0.0154865
Ca1	0.641389	0.0270767
Prpf31	0.649607	0.0231603
Dnajb2	0.672535	0.0157371
C9	0.681295	0.0184433
Nsdhl	0.698492	0.00281455
Ciapin1	0.699071	0.00458828
Serpina1e	0.701408	0.0132247
Sqle	0.705304	0.0147635
Cd300lg	0.717351	0.0401056
Napg	0.720875	0.0121341
B4galt1	0.722371	0.0378568
Mocs2	0.736648	0.00934576
Nat8	0.747596	0.0310614
Apoa4	0.751267	0.000379883
Pmvk	0.762799	0.0147453
Mx1	0.779781	0.00110585
Rsl1d1	0.786323	0.00422931
Cyp7b1	0.789396	0.0135931
Acsl4	0.813975	0.033691
Ergic3	0.820085	0.0191823
Cttn	0.840189	0.0117053
Palld	0.876298	0.0341267
Tango2	0.961998	0.000185852
Ppp1r3b	0.975627	0.00283177
Txndc9	0.978464	0.0118127
Sarnp	0.979604	0.000227259
Myadm	1.0511	0.00743012
Tat	1.07765	0.0194068
Hydin	1.10066	1.96766e-05

## Sheet: Intestine
Gene	Log2FC	Pvalue
Reg3g	-1.87062	0.00632607
Braf	-1.86969	0.0296583
Anapc5	-1.86102	3.34099e-05
Clca4a	-1.63635	0.0427328
Cog6	-1.58883	0.00655808
Ivns1abp	-1.54522	0.0145558
Ceacam1	-1.47326	0.0175823
Pdlim2	-1.45521	0.0180622
Twf2	-1.4467	0.00172098
Lama1	-1.30822	0.0296797
Upp1	-1.30067	0.0315089
Slc26a3	-1.24699	0.0138395
Cds1	-1.14631	0.0362885
Ptprh	-1.09364	0.0417208
Cxadr	-1.09007	0.00101399
Icam1	-1.06533	0.0335536
H2-Ab1	-1.05668	0.0292507
Carhsp1	-1.04868	0.00889558
	-1.03769	0.00707872
Ubxn1	-1.03725	0.000244924
H2-Aa	-1.02883	0.0120696
Arl6ip1	-0.994213	0.00989571
Cyp51a1	-0.967679	0.0385725
Ppp2cb	-0.945766	0.00618174
Ubl4a	-0.932073	0.0129032
Lgmn	-0.92636	0.00741097
B3gnt3	-0.909781	0.0301661
Ubqln2	-0.898948	0.0140342
Naa25	-0.8938	0.0262746
Pml	-0.87095	0.0355456
Psmb8	-0.855894	0.00558524
Ppp4c	-0.853984	0.0314137
Cmpk2	-0.853727	0.0164128
Arf2	-0.833294	0.0270639
Stat1	-0.810848	0.0266342
Syne2	-0.788874	0.000232006
Rnps1	-0.787141	0.00617068
Aspa	-0.78623	0.0324797
Muc13	-0.77784	0.0448217
Slc44a4	-0.767625	0.0017925
Prodh	-0.76705	0.0402307
Ampd2	-0.765438	0.00852967
Ctss	-0.753551	0.0175794
Dsg2	-0.749889	0.00313923
Herc4	-0.745987	0.0103112
Lxn	-0.74538	0.0286475
Ceacam20	-0.743746	0.0214122
Prcp	-0.731541	0.0187108
Gucy2c	-0.723685	0.0424353
mt-Co3	-0.714109	0.0371367
B2m	-0.70469	0.0479194
Btnl1	-0.691526	0.0103857
Slc1a5	-0.689532	0.0170619
Snx27	-0.688433	0.0186558
Cd74	-0.672933	0.0181647
Nt5c3a	-0.660583	0.0157288
Slirp	-0.659401	0.023631
Dhdh	-0.651644	0.0423562
Itga2	-0.648833	0.0116611
Clip2	-0.646717	0.0271007
Strn4	-0.642856	0.0392739
Igf2r	-0.640393	0.0419363
Gmds	-0.635107	0.00418839
Nln	-0.629583	0.0317749
Plgrkt	-0.628697	0.0287922
Gsr	-0.617825	0.0241995
Mtm1	-0.602212	0.028881
Trnt1	-0.598796	0.000386446
Mrps21	-0.589176	0.0205888
Gfpt1	-0.587272	0.0402346
Mal2	-0.583357	0.00972353
Creg1	-0.579634	0.0190583
Dnpep	-0.562366	0.0271103
Prkca	-0.561573	0.0305175
Tmem30b	-0.549495	0.0110182
Itga3	-0.546408	0.0391623
Rbm8a	-0.546405	0.048535
Erap1	-0.541945	0.0382339
Nutf2	-0.540762	0.0311873
Scpep1	-0.54046	0.0048257
Cdh1	-0.540191	0.0240632
Wdr1	-0.522382	0.000774512
Psap	-0.519735	0.0275603
Pfkp	-0.515784	0.0172682
Akr1b1	-0.514968	0.0068638
Eps15l1	-0.511747	0.00591045
S100a11	-0.510424	0.037418
Pafah1b2	-0.510294	0.00462545
Eif4h	-0.504165	0.00945401
Elp2	-0.498276	0.0495975
Anp32b	-0.49791	0.0235061
Mif	-0.497405	0.00293756
Sdf2l1	-0.496934	0.0265543
Hmgcs1	-0.49594	0.0433022
Strn3	-0.494946	0.0495248
Coro1c	-0.487976	0.00344233
Galnt7	-0.48235	0.036538
Lsm4	-0.476134	0.034475
Psma5	-0.475297	0.0484515
Nsdhl	-0.465032	0.0148247
Fcgrt	-0.455839	0.0304239
Cstb	-0.448136	0.0383461
Mavs	-0.44801	0.0440948
Prune1	-0.447588	0.00735842
Pmm2	-0.440144	0.0019339
Atp6v1c1	-0.433484	0.0192377
Crk	-0.433074	0.0367857
Fuca2	-0.431429	0.0087202
Myo1d	-0.431049	0.030155
Gng12	-0.429177	0.0369136
Galnt3	-0.426556	0.0359635
Kars1	-0.419236	0.0438769
F11r	-0.416402	0.0479921
Canx	-0.414414	0.0221699
Gltp	-0.407674	0.027618
Wars1	-0.405061	0.0230661
Impa1	-0.403925	0.0365104
Rab25	-0.397285	0.0435289
Wbp2	-0.389993	0.0372342
Pfn1	-0.384598	0.00969821
Tpt1	-0.381042	0.00482599
Vwa5a	-0.373642	0.000556062
Samhd1	-0.372803	0.00109886
Skt	-0.366417	0.0490254
Tagln2	-0.360505	0.00142799
Psmb4	-0.354262	0.0157988
Msi2	-0.348146	0.0336439
Nudt16	-0.347102	0.0401732
Uchl1	-0.344423	0.00965802
Ube2l3	-0.342365	0.049757
Syn1	-0.337076	0.044588
Actb	-0.333709	0.00287442
Nif3l1	-0.33237	0.025274
Capn1	-0.330643	0.0070424
Ppia	-0.329967	0.00740536
Capzb	-0.328477	0.0165824
Aldoa	-0.326017	0.0261426
Septin5	-0.322428	0.0192276
Ppp4r2	-0.321238	0.0325195
Cap1	-0.318312	0.00977704
Arpc2	-0.308606	0.000619755
Septin11	-0.303702	0.0339332
Arpc5	-0.302415	0.0277065
Parp4	-0.302194	0.0205581
Crkl	-0.299181	0.0485429
Tm9sf2	-0.295776	0.000125427
Arpc1b	-0.293508	0.0242175
Plekha6	-0.289266	0.0259458
Lin7c	-0.285217	0.0336711
Pdia3	-0.277873	0.02367
Carmil1	-0.268675	0.0367244
Echs1	0.268201	0.00111037
Nup155	0.270938	0.0329567
Hibch	0.275314	0.0361066
Ndufs7	0.291518	0.0427908
Ahsa1	0.299126	0.040724
Ndufa6	0.323573	0.0293698
Mrpl27	0.337185	0.0314413
Gnb4	0.338793	0.0449376
Actr1b	0.352159	0.0115683
Ldb3	0.363554	0.0376531
Grk2	0.366978	0.0415581
Acsl1	0.370252	0.00592765
Rtn4ip1	0.375774	0.0240458
Ndufb11	0.378481	0.0370266
Ptpmt1	0.381152	0.0211598
Necap1	0.382631	0.0291812
Micos10	0.389992	0.00270178
Supv3l1	0.395779	0.0379158
Timm13	0.397708	0.00746392
Lpar1	0.398306	0.00505001
Hrg	0.402229	0.0474124
Pes1	0.406599	0.0251853
Thoc5	0.406955	0.0200851
Mlx	0.41708	0.00151751
Abr	0.417211	0.0284885
Acaa2	0.418853	0.0169698
Card19	0.430352	0.0212414
Kpna6	0.437204	0.0417371
Apoe	0.44094	0.0425875
Papln	0.449297	0.0420988
Aqp1	0.449744	0.0188446
Poldip2	0.453908	0.0212556
Stxbp2	0.455477	0.0066072
Rars2	0.455695	0.0192637
Exoc7	0.474592	0.0245082
Atm	0.490854	0.0453454
Elp3	0.499596	0.043314
Taco1	0.518263	0.0310705
Nceh1	0.51941	0.0219
Abcf2	0.519705	0.0201286
Pdhx	0.531797	0.00915919
Gid8	0.539433	0.00974848
Cstf3	0.547868	0.0332314
Mpc2	0.557556	0.0350439
Dnm3	0.567204	0.040151
Gtpbp4	0.570376	0.0308175
Entpd7	0.574442	0.00581266
Tor1b	0.578248	0.0417336
Kyat3	0.581663	0.0268669
Smap1	0.584841	0.0440966
Mtdh	0.595018	0.00546496
Uqcc1	0.599301	0.010095
Hsd17b4	0.602492	0.0436774
Pc	0.620155	0.000631825
Rmdn1	0.62816	0.0170526
Gpd1	0.630121	0.0436813
Tomm5	0.638576	0.0116244
Itga7	0.643035	0.0475074
Exosc6	0.663002	0.0245123
Coa7	0.665437	0.0365943
Ephx1	0.683589	0.020207
Pecr	0.777747	0.0299564
Tcaf2	0.791467	0.0400421
Htatip2	0.832423	0.0172584
Prkacb	0.860079	0.0230781
Agpat1	0.862803	0.0166762
Cav1	0.879602	0.0263298
Acad8	0.897429	0.0417734
Mbd2	0.908367	0.033677
Slc27a2	0.952299	0.0232572
Coq8a	0.963649	0.0190018
Bccip	0.96586	0.0168973
Apoc1	0.984771	0.0314705
Gstk1	1.02395	0.0391385
Prxl2a	1.03133	0.0240816
Agpat3	1.03889	0.0444121
Hexim1	1.05132	0.0365676
Cbr1	1.08249	0.0105631
Rgn	1.11579	0.00491646
Pno1	1.1524	0.0475564
Mfn2	1.16127	0.0244992
Tmem254c	1.21741	0.00243048
Lipe	1.22341	0.0400366
Kpna2	1.24174	0.0394373
Apoc3	1.27695	0.000546445
Cda	1.29814	0.0470309
Dhrs1	1.49783	0.0083993
Ephx2	1.53493	0.0409075
Apoa4	1.84937	0.00243148
Cox7c	2.20424	0.0288883
Adh1	2.22535	0.0267815
Gsta1	2.34667	0.0456902
Aadac	2.48568	0.0425148
Csrp2	3.90387	0.000250358
