# Supplementary material for: Antibiotic‐Induced Gut Microbiota Dysbiosis Modulates Host Transcriptome and m6A Epitranscriptome via Bile Acid Metabolism
Source: Adv Sci (Weinh). 2024 May 7;11(28):2307981. doi: 10.1002/advs.202307981 (PMC11267274; doi:10.1002/advs.202307981)
Supplement: Supplementary file 6 — Supplemental Table 5 [file ADVS-11-2307981-s007.xlsx]

## Sheet: m6A_Brain
Table S5. Brain transcripts with m6A peaks in different antibiotic treatment groups.
Brain Con
chr	chromStart	chromEnd	size	geneID	log2FC	pvalue	fdr	score
chr11	51576231	51576906	675	0610009B22Rik	4.25107	1.65e-14	1.63e-13	13.7827
chr2	26348427	26348952	525	0610009E02Rik	3.40312	7.48e-15	7.58e-14	14.1263
chr11	70126029	70126279	250	0610010K14Rik	2.47311	1.76e-23	2.59e-22	22.7553
chr16	31766167	31767317	1150	0610012G03Rik	2.90502	1.8e-12	1.59e-11	11.7454
chr6	72329149	72329249	100	0610030E20Rik	3.43254	1.74e-11	1.56e-10	10.7592
chr5	143318119	143318444	325	0610040B10Rik	4.28059	1.6e-14	1.61e-13	13.7968
chr4	101256114	101256382	268	0610043K17Rik	5.54188	1.06e-17	1.24e-16	16.9753
chr7	115703592	115703817	225	1110004F10Rik	1.4092	2.33e-13	2.23e-12	12.6324
chr5	115769207	115769407	200	1110006O24Rik	4.03369	1.58e-13	1.53e-12	12.8014
chr2	167033759	167034234	475	1110018N20Rik	3.82362	3.47e-12	3.04e-11	11.4593
chr2	167037709	167037734	25	1110018N20Rik	1.76964	4.92e-11	4.34e-10	10.3078
chr2	167037834	167037884	50	1110018N20Rik	2.19337	2.81e-11	2.5e-10	10.5519
chr15	81470496	81470546	50	1110025M09Rik	2.97429	2.83e-11	2.53e-10	10.5481
chr15	81470446	81470471	25	1110025M09Rik	2.79309	9.31e-11	8.08e-10	10.0308
chr9	50679230	50679455	225	1110032A03Rik	1.8243	1.15e-11	1.01e-10	10.9395
chr3	68777818	68778643	825	1110032F04Rik	3.94624	2.42e-12	2.16e-11	11.6171
chr3	68778668	68778693	25	1110032F04Rik	3.43005	6.41e-11	5.62e-10	10.193
chr15	76834518	76834943	425	1110038F14Rik	3.4308	5.21e-14	5.08e-13	13.2833
chr9	122779904	122780054	150	1110059G10Rik	2.84283	1.99e-11	1.79e-10	10.7016
chr9	122776678	122777994	1316	1110059G10Rik	3.85868	8.3e-13	7.54e-12	12.0811
chr4	124743302	124743752	450	1110065P20Rik	2.46298	2.83e-13	2.64e-12	12.5489
chr8	121394799	121394849	50	Emc8,Gm27021	2.57761	4.84e-11	4.2e-10	10.3148
chr8	121335338	121335538	200	1190005I06Rik,Gm27021	2.10024	1.07e-13	1.05e-12	12.9691
chr16	21627430	21627755	325	1300002E11Rik	5.24051	3.21e-14	3.21e-13	13.4933
chr3	88732486	88732511	25	1500004A13Rik	3.17931	5.82e-11	5.11e-10	10.2354
chr3	88730061	88730186	125	1500004A13Rik	3.83626	1.9e-12	1.77e-11	11.7214
chr3	88729936	88730036	100	1500004A13Rik	5.60093	2.05e-11	1.83e-10	10.6873
chr3	88714845	88715570	725	1500004A13Rik	2.57954	3.48e-12	3.03e-11	11.4581
chr15	82144424	82144874	450	1500009C09Rik	2.64537	1.36e-12	1.22e-11	11.8661
chr10	83597838	83598163	325	1500009L16Rik	2.16502	7.34e-12	6.36e-11	11.1343
chr5	114946731	114947381	650	1500011B03Rik	3.08835	1.18e-13	1.12e-12	12.9264
chr5	114946306	114946631	325	1500011B03Rik	1.21938	3.32e-12	2.94e-11	11.4785
chr18	61859785	61860110	325	1500015A07Rik	3.79353	3.14e-12	2.81e-11	11.5027
chr17	15163920	15164670	750	1600012H06Rik	4.49713	1.96e-15	2.06e-14	14.708
chr17	15165820	15165970	150	1600012H06Rik	2.1259	8.06e-14	8.2e-13	13.0939
chr7	37894239	37894389	150	1600014C10Rik	3.99953	8.59e-12	7.83e-11	11.0658
chr13	68745557	68745757	200	1700001L19Rik	2.48256	2.79e-13	2.66e-12	12.5541
chr13	68761017	68761142	125	1700001L19Rik	2.34587	1.71e-12	1.62e-11	11.7682
chr13	68761217	68761392	175	1700001L19Rik	2.72782	1.3e-11	1.15e-10	10.8854
chr6	83137981	83138213	232	1700003E16Rik	3.21231	6.8e-12	6.07e-11	11.1673
chr6	83138413	83138607	194	1700003E16Rik	2.53555	2.76e-11	2.41e-10	10.5584
chr6	83139007	83139557	550	1700003E16Rik	1.92467	5.36e-13	5.07e-12	12.2708
chr4	129857391	129857416	25	1700003M07Rik	3.35108	3.14e-11	2.8e-10	10.5031
chr4	129858441	129858891	450	1700003M07Rik	2.10348	2.48e-12	2.2e-11	11.605
chr7	127110509	127111234	725	1700008J07Rik	4.14719	8.69e-13	7.95e-12	12.0607
chr7	44009466	44009516	50	1700008O03Rik	1.3357	5.13e-30	9.52e-29	29.2902
chr11	75890812	75890987	175	1700016K19Rik	2.93723	1.14e-12	1.05e-11	11.9442
chr11	75893924	75894395	471	1700016K19Rik	3.36095	1.15e-12	1.04e-11	11.939
chr9	57163935	57164160	225	1700017B05Rik	3.73065	4.27e-12	3.8e-11	11.3694
chr9	57160429	57161429	1000	1700017B05Rik	3.90715	8.16e-13	7.39e-12	12.0881
chr1	53236222	53236247	25	Pms1	4.93094	2.24e-11	2.02e-10	10.6492
chr1	52964332	52964857	525	1700019D03Rik	4.33441	4.03e-13	3.73e-12	12.3951
chr8	70940457	70940482	25	1700020G03Rik	5.55493	2.46e-11	2.21e-10	10.6084
chr11	83331731	83332006	275	1700020L24Rik	3.97415	7.51e-12	6.8e-11	11.1245
chr1	151768624	151769174	550	1700025G04Rik	3.87426	4.52e-14	4.4e-13	13.3449
chr1	151766974	151767374	400	1700025G04Rik	3.10179	1.14e-11	1.01e-10	10.9429
chr2	152495002	152495077	75	1700030C14Rik	4.68254	3.56e-11	3.15e-10	10.4483
chr8	117698207	117698332	125	1700030J22Rik	4.17071	3.18e-11	2.83e-10	10.4972
chr8	117696857	117697082	225	1700030J22Rik	3.72071	6.49e-12	5.86e-11	11.1874
chr8	73198728	73198803	75	1700030K09Rik	3.24732	5.31e-11	4.65e-10	10.2752
chr8	73198978	73199078	100	1700030K09Rik	2.62511	5.11e-11	4.48e-10	10.2912
chr8	73214007	73214307	300	1700030K09Rik	2.89735	1.21e-12	1.12e-11	11.916
chr1	9817872	9818047	175	1700034P13Rik	3.21388	1.2e-11	1.07e-10	10.9213
chr1	9818397	9818672	275	1700034P13Rik	3.26509	2.35e-12	2.14e-11	11.6289
chr11	105070695	105071445	750	1700052K11Rik	5.0054	1.27e-12	1.14e-11	11.8972
chr1	57422098	57422698	600	1700066M21Rik	5.36835	2.1e-12	1.87e-11	11.6771
chr12	74342353	74342724	371	1700086L19Rik	3.73948	1.58e-17	1.83e-16	16.8014
chr18	38383462	38383562	100	1700086O06Rik	3.32287	3.97e-11	3.51e-10	10.4015
chr11	23466276	23466451	175	1700093K21Rik	5.78907	1.2e-11	1.06e-10	10.9224
chr3	89960215	89960315	100	4933434E20Rik	1.87994	4.56e-12	4.13e-11	11.3409
chr3	89968966	89969416	450	4933434E20Rik	1.84402	2.55e-12	2.26e-11	11.5935
chr3	89972829	89973204	375	1700094D03Rik	3.76907	6.93e-14	6.75e-13	13.1595
chr10	76224923	76225227	304	1700094J05Rik	2.82758	9.73e-12	8.95e-11	11.0118
chr5	25735265	25735665	400	1700096K18Rik	4.49905	1.21e-12	1.11e-11	11.9182
chr6	129509884	129510247	363	1700101I11Rik	1.41983	4.14e-21	5.71e-20	20.3828
chr14	54924327	54924527	200	1700123O20Rik	4.42291	4.9e-12	4.35e-11	11.3098
chr14	54927335	54928160	825	1700123O20Rik	4.08476	2.87e-13	2.65e-12	12.5415
chr19	8867807	8868107	300	1810009A15Rik,Lbhd1	3.27129	1.4e-24	2.13e-23	23.8544
chr11	106920652	106920752	100	1810010H24Rik	2.93393	1.8e-11	1.63e-10	10.7437
chr11	106920777	106920802	25	1810010H24Rik	3.08682	1.19e-11	1.09e-10	10.9256
chr16	8647988	8648388	400	1810013L24Rik	2.32035	3.14e-12	2.77e-11	11.5034
chr16	8674814	8674889	75	1810013L24Rik	2.46667	1.12e-11	9.97e-11	10.9514
chr16	8676339	8676389	50	1810013L24Rik	2.63091	2.19e-13	2.2e-12	12.6596
chr6	87675607	87675732	125	1810020O05Rik	3.67019	8.15e-12	7.47e-11	11.0889
chr6	87652671	87652721	50	1810020O05Rik	2.20792	1.04e-11	9.56e-11	10.9809
chr3	122718045	122718245	200	1810037I17Rik	1.13543	1.51e-11	1.33e-10	10.8201
chr3	122719142	122719442	300	1810037I17Rik	2.64692	3.43e-12	3.04e-11	11.4651
chr19	3766580	3766855	275	1810055G02Rik	2.36222	1.2e-11	1.06e-10	10.9201
chr19	3767055	3767855	800	1810055G02Rik	3.24098	4.62e-13	4.21e-12	12.335
chr6	35238109	35238574	465	1810058I24Rik	3.24642	1.53e-20	1.99e-19	19.8165
chr11	57692104	57692279	175	2010001A14Rik	3.79646	2.08e-35	4.42e-34	34.6812
chr9	124056531	124056656	125	2010315B03Rik	4.22253	4.08e-11	3.58e-10	10.3892
chr8	71229505	71230250	745	2010320M18Rik	3.46298	3.72e-16	4.01e-15	15.4292
chr13	58529484	58529784	300	2210016F16Rik	3.3253	7.28e-20	9.33e-19	19.1381
chr5	115085747	115086610	863	2210016L21Rik	2.91138	7.99e-17	8.83e-16	16.0972
chr13	77490461	77490686	225	2210408I21Rik	5.41049	9.87e-12	8.57e-11	11.0055
chr13	77760732	77760882	150	2210408I21Rik	4.29728	4.14e-13	4e-12	12.383
chr11	88060569	88060894	325	Cuedc1	2.59516	7.66e-12	6.75e-11	11.116
chr10	80154813	80155113	300	2310011J03Rik	2.24793	8.47e-13	7.79e-12	12.072
chr7	27279948	27280348	400	2310022A10Rik	3.2314	1.04e-11	9.27e-11	10.9814
chr7	27280773	27281173	400	2310022A10Rik	1.69668	4.05e-12	3.68e-11	11.3923
chr9	50651590	50651690	100	2310030G06Rik	5.53196	1.78e-11	1.59e-10	10.7489
chr9	50651440	50651540	100	2310030G06Rik	4.07399	2.48e-11	2.22e-10	10.6057
chr11	59100922	59101344	422	2310033P09Rik	2.44107	6.25e-12	5.45e-11	11.2042
chr17	47084010	47084310	300	2310039H08Rik	3.35848	1.91e-16	2.15e-15	15.7186
chr7	130952426	130952726	300	2310057M21Rik	3.18318	2.12e-15	2.27e-14	14.6736
chr17	36206837	36206962	125	2310061I04Rik	1.49323	2.09e-14	2.14e-13	13.6793
chr10	44941681	44943047	1366	2310075K07Rik	3.89295	3.78e-13	3.56e-12	12.423
chr3	145649550	145650025	475	2410004B18Rik	3.99165	5.08e-17	5.74e-16	16.2938
chr14	57049595	57050420	825	2410022M11Rik	3.62285	1.84e-12	1.64e-11	11.7354
chr2	153184226	153184651	425	2500004C02Rik	3.96301	2.2e-12	2.06e-11	11.6567
chr2	153183851	153184201	350	2500004C02Rik	2.97338	3.29e-12	3.04e-11	11.4834
chr16	18655337	18655498	161	2510002D24Rik	2.84797	4.19e-12	3.83e-11	11.3777
chr16	18655983	18656333	350	2510002D24Rik	4.61294	5.85e-13	5.41e-12	12.2328
chr16	18657858	18658883	1025	2510002D24Rik	3.01907	1.48e-13	1.38e-12	12.8301
chr16	21471669	21472469	800	2510009E07Rik	4.67518	2.64e-13	2.47e-12	12.5778
chr4	148025998	148026348	350	2510039O18Rik	4.26316	2.96e-11	2.6e-10	10.5291
chr4	148029698	148029823	125	2510039O18Rik	1.91008	6e-12	5.37e-11	11.2218
chr4	148031075	148031600	525	2510039O18Rik	2.68587	6.71e-16	7.27e-15	15.1733
chr4	148031625	148031750	125	2510039O18Rik	1.61599	1.01e-13	1.01e-12	12.9948
chr2	75143204	75143229	25	2600014E21Rik	5.85632	2.67e-12	2.54e-11	11.5732
chr2	75145555	75145655	100	2600014E21Rik	4.18391	7.39e-12	6.72e-11	11.1313
chr6	13870183	13870733	550	2610001J05Rik	3.88342	4.04e-20	5.18e-19	19.3938
chrX	106859773	106859923	150	2610002M06Rik	3.58755	1.1e-17	1.33e-16	16.9598
chr8	20030677	20030727	50	2610005L07Rik	2.136	3.65e-11	3.23e-10	10.4377
chr11	112934731	112935906	1175	2610035D17Rik	4.33159	1.07e-14	1.06e-13	13.9707
chr4	10897906	10898656	750	2610301B20Rik	3.70003	1.63e-12	1.46e-11	11.7868
chr6	86826263	86826313	50	2610306M01Rik	4.19674	4.48e-11	3.92e-10	10.3488
chr6	86825488	86826238	750	2610306M01Rik	3.8979	9.74e-13	8.73e-12	12.0115
chr11	78162465	78163115	650	2610507B11Rik	3.22914	6.42e-14	6.31e-13	13.1927
chr11	78180629	78181254	625	2610507B11Rik	3.47554	3.99e-15	4.08e-14	14.3996
chr11	59090518	59091043	525	2610507I01Rik	4.61633	4.73e-14	4.64e-13	13.3249
chr11	59089868	59089893	25	2610507I01Rik	2.48196	2.91e-11	2.61e-10	10.5356
chr11	59089143	59089818	675	2610507I01Rik	2.88002	7.16e-13	6.56e-12	12.145
chr11	59088718	59088843	125	2610507I01Rik	2.41315	7.19e-13	6.95e-12	12.1433
chr5	114960022	114960747	725	2610524H06Rik	3.2824	1.36e-12	1.23e-11	11.8657
chr18	24610342	24610817	475	2700062C07Rik	3.52131	1.1e-17	1.27e-16	16.9602
chr19	7400075	7400525	450	2700081O15Rik	2.7195	5.83e-12	5.14e-11	11.234
chr11	63973634	63974059	425	2810001G20Rik	2.3964	1.41e-11	1.24e-10	10.8507
chr8	125587798	125587898	100	2810004N23Rik	2.43537	4.92e-11	4.31e-10	10.3081
chr8	125566518	125566593	75	2810004N23Rik	2.43245	1.92e-11	1.69e-10	10.7163
chr5	124478685	124479210	525	2810006K23Rik	3.95847	1.66e-12	1.5e-11	11.7803
chr5	124479435	124479585	150	2810006K23Rik	3.21911	4.2e-12	3.8e-11	11.3765
chr5	124479785	124479860	75	2810006K23Rik	2.491	1.52e-11	1.38e-10	10.8168
chr11	58751279	58751529	250	2810021J22Rik,Gm12258	3.95661	1.32e-11	1.2e-10	10.8787
chr11	58771135	58771160	25	2810021J22Rik	4.33844	3.88e-11	3.44e-10	10.4112
chr12	111540382	111540657	275	2810029C07Rik	4.63162	2.71e-12	2.44e-11	11.5665
chr12	111538750	111539675	925	2810029C07Rik	3.19367	1.4e-16	1.55e-15	15.8524
chr12	5426319	5426369	50	2810032G03Rik	3.75228	3.77e-11	3.33e-10	10.4236
chr12	5465017	5465292	275	2810032G03Rik	4.21844	7.5e-12	6.63e-11	11.125
chr13	84076077	84076577	500	2810049E08Rik	3.06294	9.18e-19	1.14e-17	18.0373
chr2	115905028	115905153	125	2810405F15Rik	3.64579	4.69e-16	5.2e-15	15.3289
chr1	85980822	85981072	250	2810459M11Rik	5.08722	6.19e-12	5.45e-11	11.2085
chr5	113237638	113238638	1000	2900026A02Rik	3.74345	1.6e-12	1.41e-11	11.7956
chr5	113234188	113234913	725	2900026A02Rik	3.21275	3.94e-13	3.61e-12	12.4045
chr11	120121629	120121654	25	2900052L18Rik	3.26375	6.41e-11	5.61e-10	10.1933
chr9	46837754	46838029	275	2900052N01Rik	3.78786	6e-13	5.73e-12	12.2217
chr9	46838079	46838104	25	2900052N01Rik	5.56428	3.8e-11	3.38e-10	10.4201
chr9	46838229	46838354	125	2900052N01Rik	4.08705	3.32e-11	2.93e-10	10.4786
chr12	24846056	24846831	775	2900060N12Rik	3.95189	1.1e-12	9.82e-12	11.9598
chr9	112063419	112064446	1027	2900079G21Rik	2.88869	5.11e-13	4.7e-12	12.2916
chr1	42740870	42740995	125	2900092D14Rik	2.64564	7.73e-12	7.13e-11	11.1119
chr1	42741770	42741820	50	2900092D14Rik	2.53971	3.13e-11	2.75e-10	10.5049
chr9	109659795	109660020	225	3000002C10Rik	3.00723	7.85e-12	7.01e-11	11.1053
chr9	109659220	109659695	475	3000002C10Rik	3.62277	2.79e-12	2.51e-11	11.5549
chr7	81430080	81430255	175	3110040N11Rik	3.17684	1.58e-13	1.56e-12	12.8002
chr12	20950533	20950808	275	3110053B16Rik	4.65971	7.85e-12	7.06e-11	11.1053
chr12	20926776	20927026	250	3110053B16Rik,LOC118567988	4.45479	3.01e-14	3.05e-13	13.5214
chr12	20923729	20923854	125	3110053B16Rik,LOC118567988	2.46584	1.63e-11	1.47e-10	10.7875
chr12	71056908	71057208	300	3110056K07Rik	2.86504	4.1e-13	3.93e-12	12.3871
chr5	139345893	139346218	325	3110082I17Rik	3.23975	2.45e-13	2.32e-12	12.6109
chr2	150183007	150183257	250	3300002I08Rik	4.77792	7.38e-12	6.57e-11	11.1319
chr2	150173782	150174057	275	3300002I08Rik	5.38847	2.94e-12	2.66e-11	11.532
chr2	150168715	150168865	150	3300002I08Rik	3.55677	5.62e-12	5.08e-11	11.2501
chr7	3470605	3471794	1189	3300002P13Rik	2.49034	3.04e-13	2.83e-12	12.5169
chr19	28941800	28942825	1025	4430402I18Rik	4.0561	2.17e-12	1.91e-11	11.6626
chr3	19949534	19950634	1100	4632415L05Rik	4.30098	1.83e-12	1.64e-11	11.7366
chr7	92390298	92390398	100	4632427E13Rik	3.86015	2.1e-11	1.89e-10	10.678
chr17	12537739	12537914	175	4732491K20Rik	3.6286	1.54e-11	1.34e-10	10.8135
chr17	12543438	12543538	100	4732491K20Rik	4.20234	8.67e-13	8.39e-12	12.0621
chr16	11598590	11598865	275	4833415N18Rik	3.44421	4.78e-12	4.35e-11	11.3205
chr13	119606079	119606579	500	4833420G17Rik	4.05613	1.35e-15	1.42e-14	14.8711
chr13	119622265	119622656	391	4833420G17Rik	3.91329	2.89e-15	3.01e-14	14.5386
chr13	54713010	54713185	175	4833439L19Rik	2.41153	3.43e-14	3.57e-13	13.4644
chr8	8716580	8717153	573	4921522P10Rik	2.93077	3.3e-16	3.57e-15	15.4814
chr8	86136187	86136487	300	4921524J17Rik	2.75345	8.31e-12	7.44e-11	11.0805
chr2	179619301	179619451	150	4921531C22Rik	3.90472	6.65e-12	5.98e-11	11.1774
chr2	130550844	130550994	150	4930402H24Rik	1.46285	1.19e-11	1.04e-10	10.9259
chr10	81199857	81200387	530	4930404N11Rik	4.07736	8.96e-23	1.3e-21	22.0479
chr7	122569155	122569680	525	4930413G21Rik	2.35111	9.44e-13	8.57e-12	12.0251
chr12	76432693	76432718	25	4930426I24Rik	4.33743	8.22e-11	7.15e-10	10.085
chr3	32420237	32420587	350	4930429B21Rik	4.55911	1.06e-11	9.4e-11	10.9761
chr10	100408760	100409160	400	4930430F08Rik	4.05782	3.16e-15	3.33e-14	14.4998
chr12	72927966	72928166	200	4930447C04Rik	3.27097	1.17e-13	1.14e-12	12.9304
chr2	19355824	19356174	350	4930447M23Rik	4.11866	2.42e-12	2.16e-11	11.6153
chr16	64586466	64587291	825	4930453N24Rik	4.93352	5.38e-16	5.72e-15	15.2689
chr13	21629091	21629991	900	4930470G03Rik,Mir1896	4.71748	4.73e-18	5.52e-17	17.3248
chr6	146565743	146565868	125	4930479D17Rik	5.22794	1.87e-11	1.68e-10	10.7279
chr6	38754358	38754558	200	4930502C15Rik	4.16478	6.42e-13	6.05e-12	12.1928
chr18	70601316	70601341	25	4930503L19Rik	3.47674	3.24e-11	2.89e-10	10.489
chr18	70601266	70601291	25	4930503L19Rik	4.0356	7.79e-11	6.79e-10	10.1085
chr18	70586055	70586355	300	4930503L19Rik	4.38094	3.62e-13	3.41e-12	12.4412
chr5	114867943	114868368	425	Git2	3.2508	4.41e-12	3.85e-11	11.3559
chr5	114865568	114865968	400	Git2	2.23911	1.87e-12	1.68e-11	11.7289
chr1	159903016	159903091	75	4930523C07Rik	3.794	6.11e-11	5.35e-10	10.2136
chr1	159903141	159903166	25	4930523C07Rik	4.31854	4.82e-11	4.25e-10	10.3169
chr5	100126793	100126902	109	4930524J08Rik	3.01151	2.91e-27	5.02e-26	26.5367
chr9	124195549	124195874	325	4930526I15Rik	2.08884	1.32e-12	1.21e-11	11.8796
chr11	24122720	24122781	61	4930538E20Rik	1.5576	1.73e-22	2.51e-21	21.7625
chr11	24116958	24117058	100	4930538E20Rik	3.40875	4.77e-13	4.58e-12	12.3211
chr1	37653587	37653993	406	4930556I23Rik	1.14006	3.2e-11	2.78e-10	10.495
chr3	156267263	156267363	100	4930570G19Rik	2.20053	2.21e-11	1.94e-10	10.6565
chr4	42871622	42871797	175	4930578G10Rik	4.10804	3.25e-15	3.43e-14	14.4887
chr14	54887967	54888533	566	4930579G18Rik	4.21765	1.9e-94	1.12e-92	93.7209
chr14	54821668	54822018	350	4931414P19Rik	4.91151	9.77e-12	8.61e-11	11.0099
chr8	106008315	106008665	350	4931428F04Rik	2.51927	1.39e-12	1.26e-11	11.8563
chr8	106007665	106008065	400	4931428F04Rik	3.32625	1.87e-14	1.89e-13	13.7282
chr3	36917261	36917436	175	4932438A13Rik	1.56906	5.21e-12	4.77e-11	11.2832
chr3	37002291	37002466	175	4932438A13Rik	3.0293	1.18e-11	1.06e-10	10.9264
chr3	37041358	37041633	275	4932438A13Rik	3.63474	6.57e-12	5.94e-11	11.1824
chr4	42031820	42032470	650	4933409K07Rik	2.06164	7.79e-12	6.89e-11	11.1084
chr4	42031770	42031795	25	4933409K07Rik	1.62568	3.35e-11	2.99e-10	10.4748
chr4	42031320	42031670	350	4933409K07Rik	3.06411	1.12e-12	1.02e-11	11.9492
chr10	116798785	116798860	75	4933412E12Rik	2.4357	7.12e-12	6.58e-11	11.1477
chr13	15976892	15977042	150	4933412O06Rik	3.11396	9.52e-13	9.1e-12	12.0216
chr13	15976642	15976717	75	4933412O06Rik	2.85853	1.99e-11	1.78e-10	10.7021
chr11	72089303	72089753	450	4933427D14Rik	3.30544	4.39e-12	3.84e-11	11.3575
chr11	72044929	72045679	750	4933427D14Rik	3.73296	4.59e-19	5.61e-18	18.338
chr5	24035855	24036180	325	4933427G23Rik	4.40103	4.67e-12	4.17e-11	11.3311
chr11	97387076	97387426	350	4933428G20Rik	3.86364	1.56e-13	1.5e-12	12.8064
chr11	97384376	97384651	275	4933428G20Rik	2.47966	1.24e-11	1.08e-10	10.9073
chr3	107800365	107800790	425	4933431E20Rik	4.22006	9.52e-14	9.15e-13	13.0214
chr3	107797115	107797315	200	4933431E20Rik	2.53243	1.89e-11	1.65e-10	10.7229
chr11	59396478	59397153	675	4933439C10Rik	3.15825	4.29e-13	3.93e-12	12.368
chr11	59401703	59401903	200	4933439C10Rik	1.63541	5.49e-19	6.86e-18	18.2605
chr5	23637909	23638859	950	5031425E22Rik	3.29844	1.7e-12	1.5e-11	11.7689
chr2	6929262	6929362	100	5031426D15Rik	1.76554	6.39e-16	7.09e-15	15.1943
chr3	51468170	51468820	650	5031434O11Rik	3.88191	6.97e-12	6.2e-11	11.1569
chr15	84832661	84833461	800	5031439G07Rik	2.2967	1.78e-12	1.59e-11	11.7499
chr15	84828186	84828386	200	5031439G07Rik	1.89518	9.97e-12	8.68e-11	11.0013
chr13	46118849	46119951	1102	5033430I15Rik	4.51422	7.28e-13	6.64e-12	12.1377
chr10	116419024	116419049	25	5330438D12Rik	1.74352	1.8e-11	1.63e-10	10.7437
chr5	109841112	109841137	25	Vmn2r-ps23	4.38244	5.82e-11	5.11e-10	10.2349
chr5	109841037	109841062	25	Vmn2r-ps23	4.97667	1.12e-11	1.02e-10	10.9525
chr2	156704656	156704681	25	5430405H02Rik	2.49695	7.72e-11	6.73e-10	10.1125
chr2	156704581	156704606	25	5430405H02Rik	3.30295	7.2e-11	6.29e-10	10.1426
chr2	156695962	156696062	100	5430405H02Rik	3.40501	1.7e-11	1.53e-10	10.7694
chr2	156695412	156695912	500	5430405H02Rik	4.17936	3.69e-12	3.29e-11	11.4332
chr4	126505484	126506109	625	5730409E04Rik	2.72474	3.33e-14	3.3e-13	13.4782
chr4	126506159	126506234	75	5730409E04Rik	1.5435	2.72e-11	2.41e-10	10.5657
chr4	126506759	126506934	175	5730409E04Rik	2.21999	2.27e-18	2.77e-17	17.6436
chr4	126507234	126507309	75	5730409E04Rik	3.03589	2.65e-11	2.33e-10	10.5765
chr4	126507359	126507759	400	5730409E04Rik	2.7981	1e-19	1.27e-18	19
chr19	7066953	7067003	50	5730409K12Rik	3.06526	9.29e-12	8.52e-11	11.0321
chr19	7067278	7067428	150	5730409K12Rik	2.71898	6.42e-12	5.89e-11	11.1923
chr3	88723552	88723652	100	5830417I10Rik	3.28953	6.7e-12	6.2e-11	11.1738
chr3	88724652	88724727	75	5830417I10Rik	3.79053	2.5e-11	2.24e-10	10.602
chr3	88728621	88728821	200	5830417I10Rik	3.35698	2.02e-12	1.89e-11	11.6956
chr3	88731088	88731665	577	5830417I10Rik	2.43872	7.03e-13	6.89e-12	12.153
chr3	88732770	88733070	300	5830417I10Rik	3.13985	7.69e-13	7.08e-12	12.1143
chr14	34395327	34395677	350	5830448L01Rik	3.25932	1.01e-12	9.52e-12	11.9965
chr15	12818091	12818141	50	6030458C11Rik	2.85035	3.65e-11	3.25e-10	10.4375
chr15	12810237	12810787	550	6030458C11Rik	3.44637	8.22e-12	7.21e-11	11.0853
chr11	70922766	70923645	879	6330403K07Rik	3.26317	1.34e-13	1.26e-12	12.8737
chr17	23783649	23783699	50	6330415G19Rik	4.02825	6.1e-11	5.33e-10	10.2147
chr5	138264061	138264682	621	6330418K02Rik	3.57556	2.25e-14	2.26e-13	13.648
chr12	109557970	109557995	25	6430411K18Rik	2.16997	3.43e-11	3.05e-10	10.4648
chr8	120871983	120872208	225	6430548M08Rik	2.33706	7.59e-12	6.74e-11	11.1197
chr9	107225230	107225655	425	6430571L13Rik	4.41074	5.22e-13	4.84e-12	12.2824
chr3	40840291	40840416	125	6430590A07Rik	3.24301	4.95e-15	5.23e-14	14.3051
chr2	29137900	29138275	375	6530402F18Rik,Ntng2	3.331	3.94e-12	3.49e-11	11.4049
chr2	29117606	29118206	600	Ntng2	4.17423	6.01e-14	5.79e-13	13.2212
chr13	62752908	62752958	50	6720489N17Rik	5.38115	1.75e-11	1.57e-10	10.7564
chr13	62752833	62752858	25	6720489N17Rik	5.45752	9.19e-11	7.98e-10	10.0365
chr13	62751433	62751883	450	6720489N17Rik	5.49205	1.45e-13	1.4e-12	12.8394
chr8	20169310	20169485	175	6820431F20Rik	3.53079	5.09e-12	4.52e-11	11.2937
chr18	77762034	77762059	25	8030462N17Rik	4.76104	7.33e-11	6.4e-10	10.1349
chr18	77761984	77762009	25	8030462N17Rik	3.79213	1.95e-11	1.76e-10	10.7095
chr18	77719183	77719858	675	8030462N17Rik	3.76589	3.25e-12	2.82e-11	11.4879
chr11	3407658	3408333	675	8430429K09Rik	3.60627	1.53e-12	1.36e-11	11.8149
chr7	127003682	127003757	75	Zfp764	4.17776	3.54e-11	3.14e-10	10.4505
chr7	127834047	127834272	225	9130023H24Rik	5.04559	7.14e-12	6.34e-11	11.1462
chr1	57010652	57010802	150	9130024F11Rik	2.87944	1.01e-11	9.03e-11	10.9966
chr1	57012052	57012627	575	9130024F11Rik	4.28622	1.69e-12	1.51e-11	11.7725
chr1	57012652	57012677	25	9130024F11Rik	3.91524	9.8e-11	8.48e-10	10.009
chr1	57013302	57013327	25	9130024F11Rik	4.36946	8.1e-11	7.05e-10	10.0917
chr1	57013427	57013752	325	9130024F11Rik	4.21833	6.19e-13	5.8e-12	12.2081
chr7	24925900	24925925	25	Zfp526	4.38489	2.3e-11	2.07e-10	10.6377
chr7	24925950	24925975	25	Zfp526	4.25223	9.82e-11	8.5e-10	10.0078
chr15	57897556	57897681	125	9130401M01Rik	2.49602	3.47e-14	3.52e-13	13.4593
chr5	52354583	52354608	25	9230114K14Rik	4.02334	6.26e-11	5.49e-10	10.2032
chr5	52354633	52354683	50	9230114K14Rik	4.12715	2.71e-11	2.43e-10	10.5672
chr6	128148637	128149187	550	9330102E08Rik	4.35001	4.48e-13	4.19e-12	12.3486
chr6	128146662	128147462	800	9330102E08Rik	3.16936	1.57e-17	1.81e-16	16.8041
chr7	16605403	16606253	850	9330104G04Rik	4.36733	1.72e-12	1.54e-11	11.765
chr8	123171069	123171444	375	9330133O14Rik	3.51984	4.14e-12	3.74e-11	11.383
chr12	69244596	69245496	900	9330151L19Rik	2.88082	1.89e-13	1.78e-12	12.7224
chr12	69246121	69246642	521	9330151L19Rik	3.44007	1.14e-12	1.03e-11	11.9422
chr10	29019991	29020316	325	Soga3	4.2844	3.89e-12	3.59e-11	11.4099
chr10	29022769	29022819	50	Soga3	3.26431	1.42e-11	1.29e-10	10.8476
chr10	29073024	29073374	350	Soga3	1.47319	1.57e-12	1.44e-11	11.8035
chr10	29074949	29075549	600	9330159F19Rik,Soga3	2.93627	9.64e-16	1.02e-14	15.0158
chr10	29087785	29087860	75	9330159F19Rik	2.14506	2.02e-11	1.81e-10	10.6942
chr10	29100234	29101359	1125	9330159F19Rik	3.92883	4.5e-13	4.11e-12	12.3466
chr10	29103226	29103826	600	9330159F19Rik	3.79946	5.83e-14	5.62e-13	13.2345
chr10	29104001	29104176	175	9330159F19Rik	3.7185	8.48e-14	8.34e-13	13.0718
chr10	29106201	29106426	225	9330159F19Rik	2.63986	2.11e-12	1.98e-11	11.6765
chr6	127188538	127188663	125	9330179D12Rik	3.77318	2.4e-11	2.12e-10	10.62
chr6	127188788	127189238	450	9330179D12Rik	4.91194	4.47e-12	3.98e-11	11.3499
chr14	105830450	105830525	75	9330188P03Rik	4.14197	1.37e-11	1.25e-10	10.8633
chr14	105831031	105831231	200	9330188P03Rik	4.4046	9.42e-12	8.25e-11	11.026
chr4	156209935	156210785	850	9430015G10Rik	3.83857	4.77e-13	4.34e-12	12.3219
chr2	162516651	162517076	425	9430021M05Rik	2.69784	5.66e-12	5.11e-11	11.2468
chr7	136977372	136977597	225	9430038I01Rik	4.07466	1.53e-13	1.51e-12	12.8142
chr12	77284374	77284524	150	9530018F02Rik	4.31226	8.92e-12	8.11e-11	11.0495
chrX	47366243	47366393	150	9530027J09Rik	1.75646	1.12e-14	1.18e-13	13.9515
chr11	52294046	52294346	300	9530068E07Rik	2.40042	3.71e-13	3.48e-12	12.4302
chr11	52297833	52298083	250	9530068E07Rik	2.19922	1.58e-12	1.45e-11	11.8023
chr9	22355470	22355945	475	9530077C05Rik	4.11046	2.3e-12	2.08e-11	11.6376
chr17	23972027	23972852	825	9530082P21Rik	2.49928	3.2e-16	3.44e-15	15.4949
chr14	64363800	64364858	1058	9630015K15Rik	3.46206	1.75e-11	1.54e-10	10.7575
chr19	8629234	8629934	700	9830166K06Rik	4.53907	2.16e-13	2.01e-12	12.6663
chr15	60700219	60700419	200	9930014A18Rik	4.61028	8.6e-12	7.72e-11	11.0655
chr19	29755860	29756285	425	9930021J03Rik	4.16886	1.04e-13	1.01e-12	12.9834
chr19	29755660	29755735	75	9930021J03Rik	3.20309	2.08e-11	1.87e-10	10.6817
chr19	29754885	29755060	175	9930021J03Rik	3.04308	1.48e-11	1.3e-10	10.8309
chr19	29696351	29696951	600	9930021J03Rik	3.76532	6.11e-13	5.62e-12	12.2139
chr19	29695626	29696126	500	9930021J03Rik	4.20784	8.99e-13	8.2e-12	12.0461
chr7	45286270	45286370	100	A030001D20Rik	3.20087	4.33e-11	3.8e-10	10.3639
chr7	45285620	45286070	450	A030001D20Rik	3.39996	9.95e-13	9.31e-12	12.0021
chr3	102186307	102186332	25	A230001M10Rik	4.38417	3.14e-11	2.81e-10	10.5024
chr3	102186357	102186407	50	A230001M10Rik	4.3523	3.55e-11	3.16e-10	10.4495
chr7	60961299	60961374	75	A230006K03Rik	3.67246	2.26e-11	2.03e-10	10.646
chr7	60940566	60940741	175	A230006K03Rik	1.70526	9.52e-12	8.33e-11	11.0212
chr7	60939985	60940541	556	A230006K03Rik	2.98831	8.82e-17	9.95e-16	16.0544
chr7	60851993	60852483	490	A230006K03Rik	3.58528	2.02e-12	1.88e-11	11.6956
chr7	60666962	60667712	750	A230006K03Rik	3.65044	1.21e-14	1.22e-13	13.9182
chr7	60662637	60662862	225	A230006K03Rik	4.08779	7.86e-13	7.29e-12	12.1046
chr7	60662287	60662487	200	A230006K03Rik	3.52421	4.52e-12	4.1e-11	11.3445
chr7	60661012	60661037	25	A230006K03Rik	3.75064	5.89e-11	5.17e-10	10.2298
chr7	60660812	60660987	175	A230006K03Rik	2.73443	3.49e-13	3.34e-12	12.4575
chr7	60660587	60660762	175	A230006K03Rik	1.7096	4.65e-12	4.23e-11	11.333
chr17	10692234	10692334	100	A230009B12Rik	3.71311	1.36e-11	1.24e-10	10.8662
chr17	3164530	3165146	616	A230045G11Rik	3.04717	2.24e-12	2.01e-11	11.6498
chr17	56549381	56549531	150	A230051N06Rik	2.54689	4.53e-13	4.43e-12	12.3435
chr7	61563943	61563968	25	A230057D06Rik	1.63807	8.99e-11	7.8e-10	10.0462
chr7	61563078	61563918	840	A230057D06Rik	1.84131	3.45e-11	3.03e-10	10.4616
chrX	20853237	20853587	350	A230072C01Rik	2.15862	7.42e-12	6.61e-11	11.1295
chr6	124893975	124894100	125	A230083G16Rik	1.80114	8.43e-13	8.04e-12	12.0741
chr6	128516784	128516959	175	A2ml1	3.00326	4.52e-27	7.55e-26	26.3451
chr15	101122545	101122595	50	A330009N23Rik	2.82662	5.72e-11	5.02e-10	10.2429
chr1	194699706	194699756	50	A330023F24Rik	1.57934	1.46e-14	1.54e-13	13.8347
chr1	194718430	194718855	425	A330023F24Rik	4.03626	4.07e-12	3.64e-11	11.3902
chr1	194719380	194719730	350	A330023F24Rik,Mir29b-2	2.38967	3.12e-12	2.76e-11	11.5055
chr19	12573374	12573424	50	A330040F15Rik	3.68156	1.51e-11	1.38e-10	10.8198
chr13	29212471	29212646	175	A330102I10Rik	2.95	1.69e-11	1.49e-10	10.7712
chr4	154045037	154045362	325	A430005L14Rik	2.67984	2.61e-12	2.34e-11	11.5826
chr4	154045959	154046382	423	A430005L14Rik	2.88575	7.35e-13	6.81e-12	12.1337
chr2	52323991	52324712	721	A430018G15Rik	3.21026	5.58e-15	5.8e-14	14.2531
chr1	189075247	189076165	918	A430027H14Rik	4.53778	5.75e-119	4.43e-117	118.241
chr1	189076290	189077076	786	A430027H14Rik	4.95179	1.72e-13	1.65e-12	12.7644
chr5	138645950	138647050	1100	A430033K04Rik	4.15781	1.31e-13	1.23e-12	12.8831
chr10	128337548	128339042	1494	A430046D13Rik	4.64281	2.31e-12	2.05e-11	11.6357
chr10	128339067	128339092	25	A430046D13Rik	3.32906	7.75e-11	6.75e-10	10.1109
chr10	128339642	128340017	375	A430046D13Rik	3.29111	5.09e-12	4.59e-11	11.2933
chr1	186481369	186481544	175	A430105J06Rik	3.46727	7.79e-16	8.63e-15	15.1086
chr11	53455830	53456155	325	A430108G06Rik	4.84386	3.25e-12	2.91e-11	11.4878
chr15	83111147	83111447	300	A4galt	4.15351	1.26e-11	1.12e-10	10.8985
chr2	113861923	113861948	25	A530058N18Rik	2.78285	1.71e-11	1.55e-10	10.7663
chr2	113862073	113862198	125	A530058N18Rik	3.69157	1.62e-11	1.47e-10	10.7898
chr4	11176761	11176936	175	A630034I12Rik	3.95498	3.73e-12	3.41e-11	11.4285
chr10	7539134	7539359	225	A630066F11Rik	4.39863	1.85e-16	2.06e-15	15.733
chr5	21156736	21156811	75	A630072M18Rik	1.90557	1.28e-11	1.14e-10	10.8943
chr5	21156886	21157461	575	A630072M18Rik	4.47725	3.06e-12	2.72e-11	11.5144
chr16	97863811	97864086	275	A630089N07Rik	4.10181	4.23e-13	3.98e-12	12.3734
chr1_MU069434v1_random	839	1139	300	A730008H23Rik	3.50471	4.45e-12	3.93e-11	11.3517
chr2	130716310	130717412	1102	A730017L22Rik	5.3587	3.62e-13	3.52e-12	12.4414
chr2	130716185	130716285	100	A730017L22Rik	5.49608	8.55e-12	7.67e-11	11.0682
chr2	130716135	130716160	25	A730017L22Rik	4.4599	1.47e-11	1.34e-10	10.8328
chr5	98333691	98333841	150	A730035I17Rik	3.33506	1.83e-16	2.06e-15	15.7368
chr5	98332916	98333316	400	A730035I17Rik	2.6693	1.61e-12	1.45e-11	11.7927
chr15	78003114	78003364	250	A730060N03Rik	3.74712	2.76e-12	2.47e-11	11.559
chr15	78003389	78003714	325	A730060N03Rik	2.49745	1.92e-12	1.73e-11	11.7162
chr15	78004214	78004489	275	A730060N03Rik	3.50947	7.53e-13	7.16e-12	12.1233
chr10	126906349	126906791	442	A730063M14Rik	3.14839	1.74e-16	1.96e-15	15.7589
chr13	41110116	41110191	75	A730081D07Rik	4.16568	4.55e-11	3.98e-10	10.3424
chr6	138400102	138400127	25	A830011K09Rik	4.66551	9.87e-13	9.6e-12	12.0055
chr1	11671047	11671072	25	A830018L16Rik	2.91047	8.26e-11	7.18e-10	10.0833
chr1	11671097	11671197	100	A830018L16Rik	2.26282	4.37e-12	4.1e-11	11.3597
chr1	11671222	11671522	300	A830018L16Rik	2.33618	6.92e-12	6.14e-11	11.1596
chr11	23990824	23991049	225	A830031A19Rik	4.55079	2.9e-12	2.63e-11	11.5378
chr11	23990574	23990799	225	A830031A19Rik	5.39593	6.41e-12	5.73e-11	11.1929
chr9	45866733	45866833	100	A830035O19Rik	3.96557	2.24e-11	1.99e-10	10.6491
chr11	99313411	99313924	513	A830036E02Rik	4.19781	6e-15	6.12e-14	14.2216
chr13	78382853	78383378	525	A830082K12Rik	3.94815	1.78e-12	1.61e-11	11.7485
chr3	26386224	26387027	803	A830092H15Rik	3.97247	7.72e-14	7.95e-13	13.1122
chr19	4497337	4497735	398	A930001C03Rik	2.87749	2.39e-14	2.39e-13	13.621
chr3	115681448	115681773	325	A930005H10Rik	3.48024	5.62e-16	6.08e-15	15.2503
chr17	36348342	36348967	625	A930015D03Rik	3.37963	7.19e-13	6.74e-12	12.1432
chr15	44746739	44747964	1225	A930017M01Rik	4.40834	2.21e-12	1.94e-11	11.6554
chr17	34201840	34202165	325	AA388235	4.97211	8.53e-12	7.48e-11	11.0688
chrX	12803661	12804686	1025	AA414768	3.77091	1.17e-13	1.11e-12	12.9302
chr11	83182649	83182889	240	AA465934	5.55131	8.76e-12	8.01e-11	11.0577
chr1	130671350	130671400	50	AA986860	3.51331	4.28e-11	3.78e-10	10.3683
chr1	130671625	130671650	25	AA986860	3.95938	5.81e-11	5.1e-10	10.2357
chr1	130671675	130671700	25	AA986860	3.75127	2.96e-11	2.64e-10	10.5294
chr1	130671725	130672025	300	AA986860	4.30774	8.82e-12	7.86e-11	11.0544
chr3	152386466	152386816	350	AI115009	4.08841	5.12e-12	4.6e-11	11.2903
chr3	152386841	152386991	150	AI115009	3.68715	2.55e-11	2.27e-10	10.5937
chr3	106956194	106956519	325	AI504432	4.32104	1.71e-13	1.66e-12	12.7663
chr9	52588731	52589356	625	AI593442	3.0995	2.82e-13	2.61e-12	12.5502
chr9	52587956	52588131	175	AI593442	3.13874	1.5e-13	1.46e-12	12.8243
chr9	52584906	52585281	375	AI593442	2.25599	7.04e-13	6.55e-12	12.1522
chr9	52584356	52584606	250	AI593442	1.529	1.67e-12	1.53e-11	11.7784
chr19	5476049	5477324	1275	AI837181	2.94906	5.15e-13	4.63e-12	12.2884
chr6	48608549	48609299	750	AI854703	3.68579	9.94e-13	8.9e-12	12.0026
chr7	41022696	41023396	700	AI987944	4.54938	2.62e-12	2.33e-11	11.5825
chrM	7765	8615	850	ATP6,ATP8,COX3	1.66959	3.62e-43	9.11e-42	42.4417
chr15	101119479	101120028	549	AU021063	4.20028	2.07e-32	4.01e-31	31.6848
chr4	119082825	119083700	875	AU022252	4.77896	1.03e-12	9.15e-12	11.9884
chr4	126685705	126685855	150	AU040320	3.77633	2.69e-12	2.49e-11	11.5701
chr4	126747954	126748079	125	AU040320	1.49413	1.4e-12	1.31e-11	11.8547
chr10	81987637	81987787	150	AU041133	4.30377	2.78e-11	2.47e-10	10.5553
chr10	81987812	81987962	150	AU041133	4.32171	3.62e-11	3.19e-10	10.4415
chr2	120692789	120693783	994	AV039307	3.25771	2.32e-17	2.8e-16	16.6353
chr4	156301212	156301412	200	Perm1	4.84366	2.18e-12	2e-11	11.6623
chr4	156304317	156304685	368	Perm1	3.29349	5.01e-12	4.62e-11	11.3002
chr3	88110493	88110768	275	AW047730	1.53477	1.68e-13	1.61e-12	12.7757
chr19	11025200	11025300	100	AW112010	4.47061	6.96e-12	6.4e-11	11.1572
chr7	41129222	41129272	50	AW146154	5.56597	3.47e-11	3.08e-10	10.46
chr7	41128747	41129197	450	AW146154	4.77563	4.22e-13	3.95e-12	12.3744
chr13	14811064	14811614	550	AW209491	3.36988	2.32e-12	2.13e-11	11.6337
chr13	14811739	14812614	875	AW209491	3.96135	5.2e-13	4.79e-12	12.2844
chr5	119708760	119709523	763	AW549542	3.64473	2.33e-24	3.66e-23	23.6333
chr15	4015341	4015816	475	AW549877	4.49251	3.16e-13	2.96e-12	12.4998
chr5	125593319	125593594	275	Aacs	2.27668	7.55e-13	7.08e-12	12.1219
chr9	63547506	63547956	450	Aagab	3.1405	4.89e-14	4.85e-13	13.3108
chr9	63551356	63551406	50	Aagab	5.31529	1.22e-11	1.11e-10	10.9153
chr9	63551506	63551531	25	Aagab	5.40491	8.72e-11	7.58e-10	10.0593
chr6	86826251	86826301	50	Aak1	4.28023	2.17e-11	1.93e-10	10.6637
chr6	86826976	86827001	25	Aak1	1.91862	2.11e-12	2.02e-11	11.6757
chr6	86965042	86965267	225	Aak1	2.80136	8.91e-12	7.76e-11	11.05
chr6	86965742	86966367	625	Aak1	2.77736	5e-13	4.58e-12	12.301
chr6	86972967	86973267	300	Aak1	4.22189	1.24e-12	1.16e-11	11.9066
chr6	86973992	86975067	1075	Aak1	4.83074	2.36e-12	2.11e-11	11.6275
chr6	86979692	86980117	425	Aak1	2.17179	2.1e-12	1.89e-11	11.677
chr1	74323698	74323823	125	Aamp	1.08321	1.92e-13	1.88e-12	12.7172
chr2	156393109	156393184	75	Aar2	3.14421	1.99e-11	1.79e-10	10.7018
chr2	156393209	156393234	25	Aar2	3.21505	2.46e-11	2.21e-10	10.6099
chr2	156393259	156393284	25	Aar2	3.41193	2.33e-12	2.22e-11	11.6326
chr2	156408819	156410044	1225	Aar2	3.13582	2.48e-12	2.19e-11	11.606
chr8	111781691	111781916	225	Aars	1.16327	1.67e-13	1.61e-12	12.7775
chr8	111783391	111784241	850	Aars,Exosc6	3.87908	2.25e-12	1.96e-11	11.6473
chr17	45831336	45831761	425	Aars2	2.64609	6.05e-14	5.88e-13	13.2182
chr5	77023855	77024180	325	Aasdh	3.13462	8.9e-14	8.74e-13	13.0506
chr11	119902246	119903096	850	Aatk	3.49536	2.55e-14	2.48e-13	13.594
chr11	119901196	119901746	550	Aatk	2.38606	5.57e-14	5.46e-13	13.2544
chr16	8437346	8437646	300	Abat	1.61698	8.01e-12	7.18e-11	11.0965
chr16	8437921	8438146	225	Abat	1.40455	1.83e-13	1.77e-12	12.7378
chr4	53033563	53033938	375	Abca1	5.0275	8.55e-12	7.53e-11	11.0678
chr4	53032113	53032488	375	Abca1	4.33042	4.81e-14	4.76e-13	13.3182
chr17	24628300	24629175	875	Abca3	2.58615	1.14e-12	1.01e-11	11.9422
chr11	109823506	109823831	325	Abca8b	3.17066	7.43e-12	6.43e-11	11.1291
chr8	124680722	124681172	450	Abcb10	3.75535	4.51e-12	3.96e-11	11.3458
chr8	124679472	124679597	125	Abcb10	1.80083	1.31e-14	1.38e-13	13.8813
chr1	75148383	75148408	25	Abcb6	2.09208	5.37e-12	5.02e-11	11.2698
chr5	24614708	24614758	50	Abcb8	1.18935	6.55e-11	5.73e-10	10.1838
chr5	124227725	124228225	500	Abcb9	4.49784	1.61e-12	1.43e-11	11.7938
chr5	124200044	124200894	850	Abcb9	2.51689	2.96e-13	2.73e-12	12.528
chr16	14291369	14292344	975	Abcc1	3.56697	1.34e-13	1.27e-12	12.8733
chr17	46634964	46635164	200	Abcc10	4.05482	1.28e-11	1.15e-10	10.8912
chr14	118943840	118944740	900	Abcc4	3.85209	3.36e-12	2.99e-11	11.4734
chr14	118721653	118721678	25	Abcc4	3.94052	8.91e-11	7.73e-10	10.0503
chr16	20219573	20219873	300	Abcc5	3.54602	2.55e-15	2.68e-14	14.5932
chr16	20211274	20211499	225	Abcc5	1.63726	2.16e-13	2.07e-12	12.6655
chr7	45753971	45754046	75	Abcc8	1.27477	3.72e-11	3.27e-10	10.4292
chrX	72761127	72761202	75	Abcd1	3.04142	1.25e-11	1.14e-10	10.9016
chr15	91075303	91075378	75	Abcd2	4.9815	1.11e-11	1.02e-10	10.955
chr15	91075028	91075128	100	Abcd2	3.98203	2.77e-11	2.47e-10	10.5578
chr15	91032827	91033377	550	Abcd2	4.72045	6.21e-12	5.48e-11	11.2072
chr15	91032777	91032802	25	Abcd2	3.25956	4.36e-11	3.85e-10	10.361
chr12	84649358	84649883	525	Abcd4	3.46604	1.8e-17	2.08e-16	16.7453
chr17	36267710	36268210	500	Abcf1	3.02971	6.46e-16	6.91e-15	15.1897
chr5	24782166	24782291	125	Abcf2	2.51107	8.13e-14	8.13e-13	13.0901
chr5	24770638	24770838	200	Abcf2	1.18465	2.92e-17	3.38e-16	16.5353
chr16	20379012	20379573	561	Abcf3	2.44335	8.93e-14	8.57e-13	13.0492
chr17	31333137	31334112	975	Abcg1	3.3113	1.07e-12	9.55e-12	11.9703
chr17	31336737	31336958	221	Abcg1	2.87605	1.24e-13	1.2e-12	12.906
chr9	44185159	44185934	775	Abcg4	2.41342	3.08e-13	2.86e-12	12.5113
chr5	31111249	31111473	224	Abhd1	2.57034	1.87e-11	1.63e-10	10.727
chr5	31112383	31112433	50	Abhd1	2.2179	4.33e-34	8.98e-33	33.3634
chr16	45551787	45552187	400	Abhd10	3.0154	5.27e-12	4.65e-11	11.2784
chr5	135040864	135041029	165	Abhd11	2.37495	1.71e-14	1.74e-13	13.767
chr5	135040975	135041297	322	Abhd11os	3.32968	5.28e-23	7.67e-22	22.2771
chr2	150679341	150680242	901	Abhd12	1.99363	3.7e-15	4.06e-14	14.4324
chr8	10037724	10038824	1100	Abhd13	4.44867	5.34e-13	4.93e-12	12.2729
chr9	106317324	106317424	100	Abhd14a	1.04423	7.26e-14	7.27e-13	13.1391
chr10	80426008	80426183	175	Abhd17a	3.01589	2.77e-15	2.94e-14	14.557
chr10	80422608	80422883	275	Abhd17a	2.26403	3.36e-18	4.03e-17	17.4741
chr19	21661493	21661943	450	Abhd17b	4.39071	1.67e-14	1.67e-13	13.7771
chr7	83759238	83759963	725	Abhd17c	2.99836	5.04e-13	4.6e-12	12.2973
chr7	79014840	79015065	225	Abhd2	2.81725	2.25e-17	2.61e-16	16.6478
chr18	10644785	10645210	425	Abhd3	2.23473	3.61e-12	3.23e-11	11.4422
chr14	54505370	54505595	225	Abhd4	1.82323	2.8e-13	2.69e-12	12.5532
chr14	54506320	54506620	300	Abhd4	1.50204	2.42e-13	2.31e-12	12.6161
chr9	122208710	122208910	200	Abhd5	2.74885	1.06e-11	9.35e-11	10.9766
chr14	14412999	14414249	1250	Abhd6	4.13049	1.03e-15	1.07e-14	14.986
chr2	22831784	22832034	250	Abi1	1.90994	1.31e-15	1.41e-14	14.8822
chr1	60448976	60449076	100	Abi2	2.50923	2.24e-14	2.33e-13	13.6489
chr1	60517585	60517760	175	Abi2	2.56794	5.75e-13	5.41e-12	12.24
chr11	95723222	95723622	400	Abi3	3.66397	3.59e-13	3.35e-12	12.4454
chr11	95721672	95722747	1075	Abi3	2.40404	1.98e-15	2.04e-14	14.7037
chr2	31579305	31579530	225	Abl1	3.74642	2.16e-11	1.91e-10	10.6658
chr2	31579655	31579780	125	Abl1	4.43522	1.28e-11	1.16e-10	10.8938
chr2	31690385	31690535	150	Abl1	2.08859	6.39e-12	5.84e-11	11.1945
chr2	31690785	31690835	50	Abl1	1.95033	6.38e-11	5.57e-10	10.1951
chr1	156469589	156469689	100	Abl2	3.88604	2.95e-12	2.78e-11	11.5307
chr1	156469714	156469839	125	Abl2	3.02196	2.26e-11	2e-10	10.6468
chr1	156469989	156470364	375	Abl2	4.35183	4.96e-12	4.45e-11	11.3049
chr19	57025289	57025714	425	Ablim1	3.91893	3.4e-12	2.98e-11	11.4689
chr19	57024914	57024939	25	Ablim1	2.58476	1.04e-11	9.55e-11	10.983
chr19	57022539	57022764	225	Ablim1	1.59237	1.53e-13	1.51e-12	12.8154
chr19	57021714	57022414	700	Ablim1	1.9047	1.78e-12	1.64e-11	11.749
chr18	61932580	61932955	375	Ablim3,Gm35919	1.60744	4.44e-12	3.88e-11	11.353
chr11	76309507	76310573	1066	Abr	3.29629	2.66e-12	2.34e-11	11.5743
chr10	17887282	17887457	175	Abracl	2.23297	1.19e-12	1.12e-11	11.9248
chr5	100953792	100954142	350	Abraxas1	4.66423	7.02e-12	6.12e-11	11.1537
chr7	132484848	132485398	550	Abraxas2	3.72081	2.72e-12	2.41e-11	11.565
chr7	132485573	132485598	25	Abraxas2	2.75407	2.4e-11	2.15e-10	10.6204
chr7	132485623	132485673	50	Abraxas2	2.58551	7.37e-11	6.43e-10	10.1328
chr13	23607880	23608030	150	Abt1	2.22219	1.19e-11	1.08e-10	10.9259
chr13	23605705	23606480	775	Abt1	4.16414	1.26e-14	1.25e-13	13.8987
chr6	88812895	88813395	500	Abtb1	2.47321	1.99e-12	1.77e-11	11.7001
chr9	119179247	119179347	100	Acaa1a	1.21352	1.31e-11	1.18e-10	10.8819
chr11	84290552	84291177	625	Acaca	3.58788	2.1e-14	2.1e-13	13.6775
chr11	84291502	84292477	975	Acaca	3.43748	1.33e-13	1.25e-12	12.877
chr5	114388330	114388580	250	Acacb	2.79361	1.57e-12	1.46e-11	11.8044
chr9	26886533	26886983	450	Acad8	2.00034	4.56e-12	4.04e-11	11.3415
chr3	36145047	36145622	575	Acad9	3.27601	3.09e-17	3.56e-16	16.5094
chr3	153628014	153628589	575	Acadm	2.72378	4.11e-13	3.79e-12	12.3862
chr7	131046153	131046203	50	Acadsb	1.89869	2.82e-12	2.65e-11	11.5497
chr7	131046228	131046253	25	Acadsb	2.46848	6.67e-12	6.2e-11	11.1756
chr4	155991171	155991596	425	Acap3	1.17728	3.27e-17	3.74e-16	16.4851
chr9	53492996	53493196	200	Acat1	1.98	1.07e-11	9.32e-11	10.9699
chr9	53491846	53492196	350	Acat1	4.45373	2.75e-13	2.63e-12	12.561
chr17	13162353	13162578	225	Acat2	1.94933	6.92e-12	6.07e-11	11.1601
chr17	13143216	13143566	350	Acat3	1.88776	4.34e-13	4.07e-12	12.3627
chr1	180553607	180553782	175	Acbd3	3.22938	6.48e-15	6.77e-14	14.1882
chr1	180574368	180574643	275	Acbd3	4.61529	4.2e-12	3.73e-11	11.377
chr1	180579773	180580173	400	Acbd3	3.21881	2.89e-14	2.86e-13	13.5394
chr11	103002559	103003026	467	Acbd4	1.79705	3.92e-14	3.95e-13	13.4072
chr2	23002597	23003247	650	Acbd5	3.0518	1.57e-12	1.42e-11	11.804
chr1	155562871	155562921	50	Acbd6	1.65994	5.9e-13	5.71e-12	12.2294
chr11	105879887	105879937	50	Ace	1.59445	5.01e-11	4.38e-10	10.3002
chr11	105879962	105880012	50	Ace	2.14452	6.78e-12	6.29e-11	11.1685
chr4	86850370	86850820	450	Acer2	4.45913	2.03e-14	2.02e-13	13.693
chr5	137286815	137287165	350	Ache	3.53804	5.84e-12	5.09e-11	11.2335
chr5	137288440	137289340	900	Ache	3.11295	1.77e-13	1.67e-12	12.7531
chr5	137289735	137290210	475	Ache	3.14853	1.14e-17	1.33e-16	16.9422
chr14	54924321	54924421	100	Acin1	3.824	1.45e-11	1.27e-10	10.84
chr14	54887033	54888358	1325	Acin1	3.33917	1.05e-12	9.21e-12	11.98
chr14	54880017	54881192	1175	Acin1,Mir6948	2.89597	0.000284635	0.00101899	3.54571
chr1	173164427	173164627	200	Cadm3	1.72274	3.8e-13	3.6e-12	12.4206
chr1	173160727	173160827	100	Cadm3	1.74408	1.89e-11	1.66e-10	10.7247
chr1	173159752	173160277	525	Ackr1,Cadm3	1.98129	3.74e-15	3.86e-14	14.4275
chr1	90142489	90142789	300	Ackr3	2.64795	5.99e-12	5.26e-11	11.2224
chr1	90142839	90143139	300	Ackr3	3.40432	5.34e-13	4.99e-12	12.2725
chr4	40198702	40198827	125	Aco1	5.12555	4.86e-12	4.39e-11	11.3136
chr15	81799220	81799338	118	Aco2	1.10096	4.01e-18	4.87e-17	17.3964
chr12	84063660	84063835	175	Acot1	3.23511	2.64e-12	2.39e-11	11.5791
chr12	84064160	84064210	50	Acot1	2.29492	2.83e-11	2.5e-10	10.5475
chr4	106604551	106605551	1000	Acot11	3.39978	3.82e-12	3.39e-11	11.4182
chr13	25015436	25015472	36	Acot13	1.54802	4.51e-15	4.91e-14	14.3462
chr13	25001987	25002062	75	Acot13	1.13694	8.58e-12	7.76e-11	11.0665
chr12	84040001	84040301	300	Acot2	3.76023	2.27e-12	2.07e-11	11.6445
chr12	84156060	84156110	50	Acot6	4.6178	2.88e-11	2.57e-10	10.5403
chr11	116063908	116064333	425	Acox1	2.034	6.02e-13	5.65e-12	12.2203
chr5	35769549	35770299	750	Acox3	3.25119	1.4e-12	1.27e-11	11.8544
chr2	91041007	91042232	1225	Acp2	3.44867	8.79e-13	8e-12	12.0562
chr15	89458146	89458771	625	Acr	3.44574	8.43e-16	8.95e-15	15.0739
chr6	125030522	125031097	575	Acrbp	3.08479	3.76e-13	3.52e-12	12.4248
chr8	46987401	46988751	1350	Acsl1	3.4245	2.41e-13	2.22e-12	12.6183
chr1	78635591	78635766	175	Acsl3,Utp14b	2.05742	1.38e-16	1.58e-15	15.8592
chr1	78642837	78643312	475	Utp14b	3.26536	1.04e-12	9.66e-12	11.9809
chr1	78643337	78643362	25	Utp14b	2.22254	1.74e-11	1.58e-10	10.7583
chr1	78643687	78644312	625	Utp14b	4.02351	2.35e-12	2.11e-11	11.6294
chr1	78659478	78659603	125	Acsl3	2.16587	1.94e-11	1.69e-10	10.713
chrX	141101788	141101913	125	Acsl4	2.7097	1.81e-12	1.67e-11	11.7432
chr11	54251933	54252433	500	Acsl6	2.64965	2.26e-12	2.02e-11	11.6454
chr2	150460380	150461155	775	Acss1	2.6242	1.21e-12	1.09e-11	11.9178
chr5	142889069	142889569	500	Actb	2.71296	1.19e-27	1.99e-26	26.9253
chr5	137567795	137567844	49	Actl6b	1.24479	2.89e-11	2.54e-10	10.5397
chr12	80306980	80307130	150	Actn1	2.92506	5.04e-13	4.94e-12	12.2977
chr12	80217008	80217470	462	Actn1	1.47574	4.64e-11	4.1e-10	10.3338
chr12	80214790	80214940	150	Actn1	1.48616	6.58e-12	5.84e-11	11.182
chr7	28592922	28593147	225	Actn4	2.01498	1.76e-15	1.87e-14	14.7547
chr12	71009620	71009695	75	Actr10	3.84411	2.91e-12	2.72e-11	11.5366
chr19	46366401	46366876	475	Actr1a	2.43413	3.84e-16	4.16e-15	15.4152
chr11	20013128	20013303	175	Actr2	2.7291	3.14e-37	6.97e-36	36.5028
chr5	26018260	26019326	1066	Actr3b	4.65398	5.68e-45	1.53e-43	44.2456
chr5	26055117	26055367	250	Actr3b	1.55252	2.75e-15	2.89e-14	14.561
chr2	158480604	158481129	525	Actr5	3.85588	3.49e-12	3.05e-11	11.4572
chr14	29712685	29713558	873	Actr8	2.44701	6.16e-14	6.06e-13	13.2102
chr14	29714933	29715211	278	Actr8	2.56847	2.14e-16	2.39e-15	15.6699
chr2	58336724	58337674	950	Acvr1	4.32438	6.73e-14	6.46e-13	13.1721
chr15	101108702	101109302	600	Acvr1b	3.8052	2.61e-14	2.57e-13	13.5832
chr15	101110402	101111565	1163	Acvr1b	1.97655	4.04e-16	4.34e-15	15.3933
chr2	58157989	58158039	50	Acvr1c	3.12414	6.85e-11	5.99e-10	10.1646
chr2	48789621	48790396	775	Acvr2a	4.81037	1.01e-13	9.55e-13	12.9963
chr9	119262366	119263441	1075	Acvr2b	4.48331	2.62e-13	2.41e-12	12.5819
chr9	119269991	119270366	375	Acvr2b	3.34787	1.79e-12	1.61e-11	11.7479
chr15	101042754	101043029	275	Acvrl1	2.8209	6.13e-12	5.39e-11	11.2128
chr12	85319296	85319571	275	Acyp1	2.54201	2.85e-15	2.99e-14	14.5447
chr2	120975242	120976523	1281	Adal	3.1891	3.11e-45	8.43e-44	44.5075
chr2	120985899	120986149	250	Adal	4.20411	1.2e-12	1.11e-11	11.9204
chr9	70586307	70586382	75	Adam10	1.75045	6.6e-12	6.06e-11	11.1806
chr9	70586432	70586482	50	Adam10	1.95186	2.13e-11	1.9e-10	10.6713
chr9	70685522	70685872	350	Adam10	3.91487	3.3e-14	3.31e-13	13.482
chr9	70686797	70687322	525	Adam10	2.007	2.79e-12	2.49e-11	11.5545
chr11	102669096	102669546	450	Adam11	2.76051	6.59e-15	6.72e-14	14.1814
chr3	89260671	89260828	157	Dcst1	3.0531	4.07e-11	3.6e-10	10.3909
chr3	89246946	89247196	250	Adam15	1.14934	1.79e-12	1.62e-11	11.7475
chr12	21375409	21375434	25	Adam17	3.30928	5.61e-11	4.94e-10	10.2507
chr12	21375284	21375384	100	Adam17	3.43208	1.87e-11	1.68e-10	10.7288
chr12	21374784	21374809	25	Adam17	2.73644	9.96e-11	8.62e-10	10.0016
chr12	21374009	21374734	725	Adam17	3.46358	5.2e-13	4.82e-12	12.2839
chr5	121659066	121659316	250	Adam1a	4.08404	1.92e-11	1.7e-10	10.7165
chr5	121656966	121658116	1150	Adam1a	3.62317	2.73e-12	2.4e-11	11.564
chr5	121656916	121656941	25	Adam1a	2.59823	1.13e-12	1.1e-11	11.9455
chr5	8128346	8128671	325	Adam22	4.73156	7.91e-12	6.9e-11	11.102
chr5	8128071	8128096	25	Adam22	2.81058	5.37e-11	4.73e-10	10.2697
chr5	8127146	8127846	700	Adam22	3.49464	4.55e-12	4.04e-11	11.3424
chr1	63631794	63632394	600	Adam23	3.32786	5.23e-13	4.81e-12	12.2819
chr1	63634794	63635119	325	Adam23	2.66707	1.49e-20	1.97e-19	19.8255
chr2	130899717	130900342	625	Adam33	3.7885	4.87e-12	4.25e-11	11.3129
chr2	130899217	130899667	450	Adam33	4.89305	1.91e-12	1.73e-11	11.7179
chr16	85592239	85592739	500	Adamts1	4.82946	6.49e-12	5.74e-11	11.1876
chr13	70876841	70876916	75	Adamts16	3.02998	1.78e-11	1.6e-10	10.7486
chr13	70876591	70876741	150	Adamts16	4.03591	1.83e-11	1.64e-10	10.737
chr5	89824699	89825499	800	Adamts3	3.90108	5.53e-12	4.85e-11	11.2573
chr5	89824649	89824674	25	Adamts3	4.38196	7.18e-11	6.27e-10	10.1438
chr5	89823899	89824449	550	Adamts3	3.30714	2.12e-12	1.92e-11	11.674
chr1	171077947	171078247	300	Adamts4	2.876	4.43e-12	3.92e-11	11.3541
chr1	171086450	171086950	500	Adamts4	2.81329	7.03e-12	6.17e-11	11.1528
chr1	171089025	171089150	125	Adamts4	1.88806	1.44e-12	1.37e-11	11.8428
chr16	85659669	85659744	75	Adamts5	4.66543	3.75e-11	3.32e-10	10.4263
chr16	85658894	85659169	275	Adamts5	5.34896	1.18e-11	1.06e-10	10.9278
chr16	85658744	85658819	75	Adamts5	4.53987	2.63e-11	2.32e-10	10.5793
chr9	30873721	30873771	50	Adamts8	4.3067	3.69e-11	3.23e-10	10.4335
chr2	26998436	26998786	350	Adamtsl2	2.38112	6.28e-12	5.46e-11	11.2024
chr10	80176776	80176951	175	Adamtsl5	3.92246	1.2e-11	1.06e-10	10.922
chr5	139258130	139258830	700	Adap1	3.0563	9.29e-27	1.51e-25	26.0319
chr11	80068077	80069223	1146	Adap2	2.18172	1.2e-15	1.35e-14	14.9197
chr11	80069248	80069448	200	Adap2	3.05265	2.7e-11	2.38e-10	10.569
chr11	80069648	80069723	75	Adap2	3.08266	3.59e-11	3.13e-10	10.445
chr3	89642282	89643307	1025	Adar	3.23623	1.92e-12	1.74e-11	11.7167
chr3	89658257	89658732	475	Adar	3.02525	9.94e-16	1.07e-14	15.0027
chr3	89659457	89660182	725	Adar	1.25585	4.48e-12	3.93e-11	11.3482
chr10	77157754	77158279	525	Adarb1	3.23018	1.9e-13	1.83e-12	12.7206
chr10	77130235	77130760	525	Adarb1	3.53179	2.59e-12	2.3e-11	11.5866
chr13	8817370	8818370	1000	Adarb2	3.24052	3.61e-12	3.25e-11	11.4426
chr8	112708920	112709145	225	Adat1	3.54396	1.27e-11	1.12e-10	10.8963
chr8	112694801	112695126	325	Adat1	3.59288	1.33e-12	1.22e-11	11.8755
chr10	80442702	80442852	150	Adat3	3.8943	4.62e-11	4.05e-10	10.3354
chr10	80450822	80451617	795	Scamp4	3.09818	3.02e-15	3.1e-14	14.5195
chr12	88335249	88335274	25	Adck1	4.36213	3.12e-11	2.79e-10	10.5056
chr12	88428106	88428481	375	Adck1	2.69407	9.07e-14	8.88e-13	13.0426
chr6	39551577	39551602	25	Adck2	3.0058	8.67e-11	7.53e-10	10.0621
chr11	7119416	7119891	475	Adcy1	3.58126	4.02e-15	4.14e-14	14.3958
chr11	7120491	7120841	350	Adcy1	1.81351	7.82e-13	7.32e-12	12.1067
chr11	7122041	7123016	975	Adcy1	3.56104	9.96e-13	8.86e-12	12.0018
chr13	68768411	68768986	575	Adcy2	2.8115	1.42e-21	1.93e-20	20.848
chr12	4184464	4184914	450	Adcy3	4.39695	1.45e-14	1.46e-13	13.8392
chr16	34976006	34976406	400	Adcy5	2.58164	5.85e-16	6.3e-15	15.2328
chr16	35124010	35124910	900	Adcy5	2.85199	6.2e-14	5.92e-13	13.2074
chr15	98501981	98502181	200	Adcy6	3.62374	7.9e-12	7.08e-11	11.1025
chr15	98489331	98490331	1000	Adcy6	3.85548	5.51e-14	5.26e-13	13.2592
chr15	64570958	64571458	500	Adcy8	3.2549	1.13e-14	1.13e-13	13.9482
chr16	4235750	4236375	625	Adcy9	4.55579	5.91e-12	5.23e-11	11.2284
chr16	4105599	4106674	1075	Adcy9	3.67754	1.12e-12	1.01e-11	11.9518
chr16	4105374	4105424	50	Adcy9	2.5683	9.92e-13	9.52e-12	12.0036
chr16	4104474	4104849	375	Adcy9	3.08549	9.74e-13	9.18e-12	12.0116
chr16	4104124	4104424	300	Adcy9	2.81518	1.01e-12	9.6e-12	11.9973
chr6	55474328	55475628	1300	Adcyap1r1	3.03703	9.63e-13	8.56e-12	12.0164
chr6	55476078	55476303	225	Adcyap1r1	2.21608	1.61e-12	1.49e-11	11.7921
chr5	34731082	34731257	175	Add1	2.71777	1.83e-15	1.97e-14	14.7368
chr5	34789365	34789640	275	Add1	1.10942	8.62e-12	7.47e-11	11.0644
chr6	86095460	86095810	350	Add2	2.7022	1.28e-15	1.38e-14	14.8914
chr6	86096960	86097635	675	Add2	3.45844	1.99e-12	1.75e-11	11.7022
chr6	86098385	86098410	25	Add2	2.07668	1.73e-12	1.66e-11	11.7617
chr19	53233562	53233912	350	Add3	2.46999	1.06e-13	1.03e-12	12.9736
chr19	53234887	53234937	50	Add3	1.43415	1.48e-11	1.33e-10	10.83
chr7	139420193	139420718	525	Adgra1	3.54163	1.49e-14	1.49e-13	13.8254
chr8	27609871	27610491	620	Adgra2	4.40357	7.24e-25	1.16e-23	24.1405
chr8	27611380	27611480	100	Adgra2	3.05237	2.73e-11	2.42e-10	10.5646
chr8	27611555	27611730	175	Adgra2	3.28164	7.84e-12	7.15e-11	11.1056
chr5	50118442	50118742	300	Adgra3	3.45673	8.14e-12	7.21e-11	11.0895
chr5	50117342	50118317	975	Adgra3	5.14301	5.79e-15	5.86e-14	14.2375
chr15	74400807	74401532	725	Adgrb1	3.00605	6.17e-13	5.59e-12	12.2098
chr15	74458629	74459254	625	Adgrb1	2.84237	6.64e-17	7.41e-16	16.1781
chr15	74460539	74461314	775	Adgrb1	2.91257	2.09e-59	7.27e-58	58.68
chr4	129885861	129886461	600	Adgrb2	2.7079	2.98e-13	2.76e-12	12.5256
chr4	129912473	129912998	525	Adgrb2	2.00834	1.45e-17	1.67e-16	16.8388
chr4	129915943	129916418	475	Adgrb2	2.92967	1.44e-14	1.44e-13	13.8428
chr1	25865276	25865826	550	Adgrb3	4.56553	5.36e-12	4.74e-11	11.2705
chr1	25132848	25133448	600	Adgrb3	4.80901	1.46e-16	1.61e-15	15.835
chr8	84449998	84450273	275	Adgre5	2.65132	7.87e-13	7.28e-12	12.1043
chr17	43761069	43761444	375	Adgrf5	4.22935	2.13e-11	1.87e-10	10.6726
chr17	43766225	43767000	775	Adgrf5	3.10045	1.34e-12	1.2e-11	11.872
chr8	95740402	95740802	400	Adgrg1	1.43124	2.94e-13	2.8e-12	12.5309
chr8	84656146	84656821	675	Adgrl1	2.60566	1.74e-15	1.83e-14	14.7599
chr8	84665047	84666147	1100	Adgrl1	2.32256	2.29e-12	2.02e-11	11.6393
chr8	84666472	84667072	600	Adgrl1	2.32293	2.8e-14	2.75e-13	13.5523
chr8	84667597	84668022	425	Adgrl1	1.49654	3.03e-16	3.31e-15	15.5183
chr8	84668322	84668572	250	Adgrl1	1.21075	2.45e-21	3.34e-20	20.6112
chr3	148564717	148565067	350	Adgrl2	4.14485	3.13e-12	2.78e-11	11.5045
chr3	148564642	148564692	50	Adgrl2	2.36495	4.5e-11	3.94e-10	10.3465
chr5	81167899	81167974	75	Adgrl3	1.39457	1.5e-11	1.33e-10	10.8241
chr5	81168324	81169446	1122	Adgrl3	2.75185	2.37e-13	2.19e-12	12.6249
chr5	81659876	81660551	675	Adgrl3	4.37385	3.71e-14	3.69e-13	13.4308
chr1	134359690	134359765	75	Adipor1	1.16707	1.93e-13	1.93e-12	12.7147
chr1	134359815	134359840	25	Adipor1	1.19146	3.48e-12	3.28e-11	11.4584
chr6	119332410	119332860	450	Adipor2	3.86759	3.25e-12	2.86e-11	11.4879
chr6	119330760	119330785	25	Adipor2	1.31489	1.5e-11	1.36e-10	10.8249
chr6	119330660	119330710	50	Adipor2	1.33438	6.8e-12	6.29e-11	11.1676
chr2	168026059	168027059	1000	Adnp,Gm20716	2.87988	1.2e-13	1.16e-12	12.9195
chr2	168025259	168025484	225	Adnp,Gm20716	2.6444	3.13e-13	2.99e-12	12.5046
chr18	80171847	80171997	150	Adnp2	4.237	3.49e-11	3.07e-10	10.4569
chr18	80170622	80171497	875	Adnp2	4.47601	1.85e-12	1.65e-11	11.7327
chr18	80169597	80169722	125	Adnp2	3.06317	4.05e-12	3.66e-11	11.3925
chr10	67383215	67384390	1175	Ado	3.52061	1.41e-12	1.26e-11	11.852
chr10	67382815	67383040	225	Ado	2.63362	5.44e-12	4.92e-11	11.2644
chr1	134162451	134162551	100	Adora1	2.51466	1.28e-11	1.16e-10	10.8933
chr1	134162276	134162376	100	Adora1	2.36134	1.03e-11	9.29e-11	10.9858
chr1	134126977	134127502	525	Adora1	1.39054	4.65e-12	4.05e-11	11.3327
chr10	75168874	75169899	1025	Adora2a	2.97047	1.86e-12	1.64e-11	11.7315
chr10	75170099	75170624	525	Adora2a	1.82792	1.04e-12	9.59e-12	11.9813
chr11	62156459	62156884	425	Adora2b	4.97833	1.63e-12	1.47e-11	11.7871
chr9	59222112	59223483	1371	Adpgk	4.25812	4.62e-13	4.15e-12	12.3352
chr16	38266035	38266460	425	Adprh	1.98043	3.51e-15	3.63e-14	14.4547
chr4	126210143	126210643	500	Adprhl2	3.91043	3.83e-17	4.34e-16	16.4172
chr11	66932373	66932773	400	Adprm	5.04086	3.38e-12	3.04e-11	11.4707
chr11	43726011	43726186	175	Adra1b	4.13967	6e-12	5.4e-11	11.2218
chr11	43666881	43667056	175	Adra1b	2.45785	1.87e-11	1.65e-10	10.7285
chr2	131403261	131403611	350	Adra1d	2.71358	1.19e-11	1.05e-10	10.9232
chr2	131387276	131388226	950	Adra1d	4.02947	1.86e-12	1.63e-11	11.7307
chr19	54035589	54036464	875	Adra2a	3.43471	1.37e-12	1.22e-11	11.8641
chr19	54036614	54037364	750	Adra2a	3.26081	9.73e-13	8.71e-12	12.0119
chr5	35436809	35436984	175	Adra2c	3.16895	5.59e-12	5.13e-11	11.2529
chr5	35437259	35437359	100	Adra2c	2.64589	2.25e-11	1.98e-10	10.6482
chr5	35437384	35437734	350	Adra2c	2.62589	2.42e-12	2.18e-11	11.616
chr5	35437884	35439084	1200	Adra2c	3.64358	7.04e-15	7.01e-14	14.1525
chr19	56711898	56713373	1475	Adrb1	3.5806	6.96e-13	6.27e-12	12.1576
chr18	62311508	62311583	75	Adrb2	5.0279	7.69e-12	7.1e-11	11.1141
chr11	5821477	5822102	625	Aebp1	2.86442	1.09e-12	9.77e-12	11.9628
chr6	140569658	140569983	325	Aebp2	2.20597	3.21e-14	3.22e-13	13.4932
chr6	140599934	140600034	100	Aebp2	2.81505	3.61e-12	3.35e-11	11.4421
chr7	78552345	78552495	150	Aen	3.64776	3.14e-11	2.75e-10	10.5038
chr7	78557007	78557282	275	Aen	2.52662	1.02e-11	8.99e-11	10.9895
chr18	61864132	61864332	200	Afap1l1	2.30872	1.08e-12	1e-11	11.9681
chr18	61864082	61864107	25	Afap1l1	2.21915	4.63e-11	4.09e-10	10.3344
chr18	61863907	61863957	50	Afap1l1	2.78831	4.15e-12	3.9e-11	11.3815
chr19	56901535	56901710	175	Afap1l2	3.48855	6.77e-12	6e-11	11.1696
chr17	14108983	14109233	250	Afdn	2.55903	4e-12	3.56e-11	11.3974
chr17	14116410	14116685	275	Afdn	3.90337	9.42e-14	9.33e-13	13.0258
chr17	14116710	14116735	25	Afdn	3.09299	4.26e-11	3.78e-10	10.3702
chr17	14124170	14124545	375	Afdn	2.68539	1.85e-12	1.68e-11	11.7336
chr5	104002876	104003151	275	Aff1	3.4572	1.51e-12	1.37e-11	11.8219
chr1	38248782	38248982	200	Aff3	3.73858	1.09e-12	1.03e-11	11.9623
chr11	53263135	53263810	675	Aff4	3.64922	2.89e-12	2.55e-11	11.5398
chr11	53290570	53291145	575	Aff4	2.73425	8.91e-13	8.14e-12	12.05
chr11	53306238	53306538	300	Aff4	4.73726	3.89e-14	3.85e-13	13.4102
chr10	42189076	42189476	400	Afg1l	3.94068	1.69e-12	1.52e-11	11.7714
chr8	124228635	124228960	325	Afg3l1	2.95169	4.2e-12	3.7e-11	11.3763
chr18	67537829	67538579	750	Afg3l2	3.86461	3.99e-13	3.65e-12	12.3992
chr11	117730170	117730270	100	Afmid	3.75106	1.15e-11	1.05e-10	10.9406
chr11	20677529	20677554	25	Aftph	2.5536	6e-11	5.26e-10	10.222
chr1	89816498	89817098	600	Agap1	2.92422	3.31e-12	2.93e-11	11.4804
chr1	89818123	89818798	675	Agap1	3.64125	7.09e-14	6.83e-13	13.1492
chr10	126915868	126916618	750	Agap2	2.83902	1.18e-15	1.24e-14	14.9285
chr10	126927496	126928171	675	Agap2	2.31385	2.28e-22	3.18e-21	21.6425
chr10	126928871	126929039	168	Agap2	2.83135	9.56e-162	1.09e-159	161.02
chr5	24706500	24707045	545	Agap3	1.54395	8.13e-14	7.8e-13	13.0899
chr5	31050523	31050773	250	Agbl5	3.55312	7.4e-13	6.87e-12	12.1305
chr5	31050798	31051262	464	Agbl5	3.46353	9.33e-11	8.09e-10	10.0303
chr5	31063855	31064005	150	Agbl5	2.07186	4.72e-15	4.96e-14	14.3265
chr1	82872864	82872914	50	Agfg1	1.93938	3.08e-12	2.89e-11	11.512
chr5	137649174	137649574	400	Agfg2	2.01222	1.91e-12	1.73e-11	11.72
chr5	137648799	137648874	75	Agfg2	2.52087	2.03e-11	1.78e-10	10.6935
chr3	116585820	116587272	1452	Agl	3.48943	5.25e-25	8.43e-24	24.2801
chr15	72978373	72978748	375	Ago2	4.54828	1.73e-13	1.69e-12	12.7618
chr15	72977348	72977523	175	Ago2	3.39721	1.67e-11	1.47e-10	10.7761
chr4	126384429	126384979	550	Ago4	4.27461	4.03e-12	3.54e-11	11.3946
chr17	34831408	34832383	975	Agpat1	2.65885	7e-17	7.73e-16	16.1548
chr10	78109182	78109582	400	Agpat3	3.26336	3.09e-12	2.72e-11	11.5101
chr10	78105032	78105957	925	Agpat3	3.35587	2.2e-17	2.5e-16	16.6567
chr4	156270148	156270248	100	Agrn	2.82275	1.22e-11	1.11e-10	10.9119
chr4	156250596	156251021	425	Agrn	2.41648	1.08e-14	1.09e-13	13.9651
chr8	125290838	125290863	25	Agt	2.6182	2.73e-11	2.45e-10	10.5638
chr8	125290513	125290813	300	Agt	2.83333	9.66e-12	8.49e-11	11.0151
chr8	125283325	125283550	225	Agt	2.67185	1.04e-22	1.49e-21	21.9831
chr13	59647921	59648446	525	Agtpbp1	2.73146	1.23e-19	1.56e-18	18.9116
chr13	59598472	59598672	200	Agtpbp1	2.21306	1.4e-12	1.3e-11	11.8527
chr13	59597422	59598297	875	Agtpbp1	2.60807	7.11e-13	6.46e-12	12.1481
chr1	179580899	179581574	675	Ahctf1	3.53415	1.27e-13	1.21e-12	12.8959
chr1	179580349	179580599	250	Ahctf1	2.97143	2.09e-12	1.89e-11	11.6797
chr1	179572578	179573278	700	Ahctf1,Kif28	2.56444	1.71e-15	1.78e-14	14.7678
chr6	29768452	29768602	150	Ahcyl2	2.46912	4.49e-15	4.73e-14	14.3475
chr6	29910964	29911064	100	Ahcyl2	1.67331	3.17e-13	3.09e-12	12.4983
chr4	132738850	132739000	150	Ahdc1	3.38114	3.43e-12	3.14e-11	11.4643
chr4	132789119	132789394	275	Ahdc1	2.85838	1.35e-11	1.19e-10	10.8686
chr4	132790544	132791019	475	Ahdc1	3.05329	2.38e-12	2.13e-11	11.6234
chr4	132791044	132791169	125	Ahdc1	2.7525	1.15e-11	1.03e-10	10.9408
chr4	132791194	132792319	1125	Ahdc1	3.36144	2.8e-12	2.51e-11	11.5532
chr4	132792744	132793569	825	Ahdc1	3.1228	8.16e-15	8.17e-14	14.0883
chr4	132804424	132804899	475	Ahdc1	2.22543	1.18e-12	1.07e-11	11.9299
chr10	20839016	20839579	563	Ahi1	1.49202	2.36e-11	2.08e-10	10.6265
chr19	8979202	8979302	100	Ahnak	3.30141	2.77e-11	2.45e-10	10.558
chr19	8980327	8980352	25	Ahnak	3.74197	4.03e-11	3.57e-10	10.395
chr19	8993877	8994127	250	Ahnak	3.14732	1.7e-11	1.52e-10	10.7707
chr19	8994277	8994702	425	Ahnak	3.99511	4.87e-12	4.3e-11	11.3127
chr19	8994877	8994952	75	Ahnak	2.48504	5.29e-11	4.65e-10	10.2768
chr19	8995052	8995502	450	Ahnak	2.65125	8.66e-12	7.67e-11	11.0626
chr19	8995527	8995727	200	Ahnak	2.34262	1.16e-11	1.04e-10	10.9358
chr19	8995802	8995827	25	Ahnak	2.15099	9.9e-12	9.1e-11	11.0046
chr19	8995852	8995902	50	Ahnak	2.15743	4.62e-12	4.31e-11	11.3349
chr19	8995927	8996102	175	Ahnak	2.82089	1.77e-13	1.72e-12	12.7513
chr12	112748530	112748730	200	Ahnak2	4.15183	2.05e-11	1.83e-10	10.6877
chr12	87313413	87313657	244	Ahsa1	2.31334	4.63e-13	4.37e-12	12.3347
chr12	87320437	87320762	325	Ahsa1	1.64933	5.74e-21	7.69e-20	20.2408
chr11	23440281	23440556	275	Ahsa2	2.84444	7.53e-14	7.36e-13	13.123
chr11	23439831	23439906	75	Ahsa2	2.39241	1.13e-11	1.03e-10	10.9466
chr11	23438581	23439431	850	Ahsa2	3.65502	1.4e-14	1.39e-13	13.8533
chr1	183103251	183104338	1087	Aida	3.54667	2.41e-15	2.48e-14	14.6171
chr10	61574315	61574340	25	Aifm2	3.53408	8.04e-11	7e-10	10.095
chr10	61574862	61575112	250	Aifm2	1.63072	2.56e-14	2.6e-13	13.5922
chr10	13523047	13523372	325	Aig1	2.50873	1.83e-14	1.85e-13	13.7385
chr1	173292631	173292781	150	Aim2	4.94798	1.11e-12	1.06e-11	11.9543
chr5	143839971	143839996	25	Aimp2	2.09715	2.43e-11	2.18e-10	10.6152
chr5	143839521	143839921	400	Aimp2	1.87798	4.08e-13	3.81e-12	12.3888
chr19	4163755	4163955	200	Aip	1.21369	2.04e-13	1.96e-12	12.6903
chr4	153516645	153517170	525	Ajap1	2.90665	2.81e-12	2.47e-11	11.5506
chr4	153458052	153458727	675	Ajap1	2.96879	8.75e-15	8.91e-14	14.0582
chr4	153458002	153458027	25	Ajap1	1.3924	7.09e-11	6.19e-10	10.1495
chr4	153457927	153457977	50	Ajap1	1.39726	1.55e-12	1.47e-11	11.81
chr4	153457677	153457827	150	Ajap1	2.23957	6.02e-13	5.67e-12	12.2206
chr2	25468548	25469973	1425	Ajm1	2.53671	1.27e-12	1.11e-11	11.8977
chr2	25467598	25468198	600	Ajm1	2.0077	8.13e-16	8.67e-15	15.09
chr2	25466473	25467348	875	Ajm1	2.3477	5.2e-13	4.71e-12	12.284
chr2	25464304	25464699	395	Phpt1	1.28345	1.51e-16	1.76e-15	15.8211
chr2	32523731	32523881	150	Ak1	1.22521	1.01e-13	1.02e-12	12.9949
chr2	32524081	32524306	225	Ak1	1.9607	6.01e-13	5.61e-12	12.2214
chr4	128904533	128904708	175	Ak2	2.26174	6.97e-12	6.31e-11	11.1567
chr4	128904908	128905033	125	Ak2	1.59369	2.08e-11	1.84e-10	10.6813
chr4	128905058	128905083	25	Ak2	1.65451	6.91e-12	6.41e-11	11.1606
chr19	29000130	29000155	25	Ak3	1.60147	2.89e-11	2.58e-10	10.5393
chr19	29000080	29000105	25	Ak3	1.85578	7.57e-11	6.6e-10	10.1208
chr4	101321185	101321485	300	Ak4	2.50056	1.68e-12	1.56e-11	11.7741
chr3	152168476	152169651	1175	Ak5	2.35557	8.9e-13	7.88e-12	12.0508
chr13	100802395	100802520	125	Ak6	2.35845	8.18e-14	8.22e-13	13.0873
chr11	88735738	88736263	525	Akap1	4.18242	4.32e-13	4.05e-12	12.3644
chr11	88735188	88735238	50	Akap1	3.30986	2.3e-11	2.06e-10	10.6373
chr14	78751292	78751392	100	Akap11	3.28686	2.21e-11	1.99e-10	10.6548
chr14	78750392	78750892	500	Akap11	3.94705	3.33e-13	3.11e-12	12.4776
chr14	78749017	78749267	250	Akap11	3.56413	1.08e-11	9.46e-11	10.966
chr14	78747692	78748542	850	Akap11	3.72982	2.22e-13	2.06e-12	12.654
chr10	4306011	4306111	100	Akap12	3.40816	2.84e-11	2.53e-10	10.5469
chr10	4306536	4306811	275	Akap12	3.73482	1.98e-13	1.9e-12	12.7041
chr10	4308599	4308749	150	Akap12	2.22476	1.74e-11	1.54e-10	10.7606
chr10	4309099	4309374	275	Akap12	2.49605	8.83e-14	8.72e-13	13.0541
chr7	75398976	75399201	225	Akap13	4.0338	3.94e-13	3.72e-12	12.4042
chr7	75400464	75400589	125	Akap13	2.82131	3.55e-12	3.23e-11	11.4501
chr7	75403189	75403289	100	Akap13	2.20861	4.07e-12	3.7e-11	11.3902
chrX	169104774	169105547	773	Akap17a	3.39331	4.7e-26	7.45e-25	25.3276
chrX	35874925	35876275	1350	Akap17b	4.16	1.07e-12	9.64e-12	11.9708
chrX	35874100	35874725	625	Akap17b	5.13838	9.36e-13	8.7e-12	12.0289
chrX	35873850	35874075	225	Akap17b	4.05144	1.67e-11	1.46e-10	10.7779
chr12	76376065	76377290	1225	Akap5	4.03142	8.17e-14	7.68e-13	13.0879
chr12	76377765	76377790	25	Akap5	3.11941	1.42e-11	1.29e-10	10.8492
chr12	52933339	52933764	425	Akap6	2.82424	1.44e-11	1.28e-10	10.8405
chr12	52934414	52934764	350	Akap6	3.45998	5.98e-13	5.59e-12	12.2235
chr12	53186289	53186414	125	Akap6	2.78508	1.56e-11	1.4e-10	10.806
chr12	53186889	53186914	25	Akap6	3.55046	6.62e-11	5.79e-10	10.1794
chr12	53187964	53188339	375	Akap6	2.63605	2.32e-12	2.11e-11	11.6354
chr12	53188689	53189264	575	Akap6	2.41489	6.39e-12	5.64e-11	11.1943
chr12	53189414	53189464	50	Akap6	2.12582	3.77e-11	3.35e-10	10.4235
chr12	53194656	53195256	600	Akap6	3.09608	5.76e-13	5.3e-12	12.2399
chr12	53201556	53201681	125	Akap6	2.25866	1.18e-11	1.06e-10	10.9267
chr12	53201806	53202156	350	Akap6	2.65159	7.63e-12	6.72e-11	11.1175
chr10	25046337	25047112	775	Akap7	4.10531	6.19e-13	5.62e-12	12.208
chr10	25046212	25046287	75	Akap7	2.67998	1.5e-11	1.35e-10	10.8245
chr17	32535349	32536048	699	Akap8	2.88009	5.8e-12	5.14e-11	11.2369
chr17	32523995	32524670	675	Akap8	3.35526	3.5e-19	4.34e-18	18.4556
chr5	4010111	4011436	1325	Akap9	3.12554	6.87e-14	6.57e-13	13.1631
chr5	4011811	4012411	600	Akap9	2.9606	3.48e-12	3.12e-11	11.4586
chr5	4095931	4096956	1025	Akap9	3.66501	7.76e-14	7.42e-13	13.1103
chr5	4100163	4100588	425	Akap9	3.52322	1.89e-13	1.79e-12	12.7239
chr5	4114121	4115187	1066	Akap9	3.45692	5.68e-14	5.55e-13	13.2455
chr4	123630537	123630562	25	Akirin1	1.98503	1.35e-11	1.23e-10	10.8703
chr4	123630462	123630512	50	Akirin1	1.74487	4.48e-12	4.13e-11	11.3488
chr4	123630412	123630437	25	Akirin1	1.68857	1.33e-11	1.21e-10	10.8766
chr4	123629862	123630187	325	Akirin1	2.6406	9.22e-17	1.05e-15	16.0352
chr6	34373643	34373668	25	Akr1b10	1.94379	3.43e-11	3.06e-10	10.4643
chr6	34373693	34373843	150	Akr1b10	2.15884	6.35e-12	5.64e-11	11.1973
chr4	139045574	139045749	175	Akr7a5	2.33283	5.8e-14	5.75e-13	13.2367
chr7	44504152	44504302	150	Akt1s1	1.26959	4.87e-13	4.68e-12	12.3127
chr7	27337530	27337780	250	Akt2	2.10626	1.73e-12	1.57e-11	11.7619
chr1	176852841	176852941	100	Akt3	2.64464	5.17e-13	5.05e-12	12.2863
chr8	91850709	91851309	600	Aktip	2.8785	2.69e-13	2.51e-12	12.5702
chr8	91850634	91850684	50	Aktip	1.0602	3.02e-15	3.29e-14	14.5195
chr8	91838741	91839191	450	Aktip	3.46213	3.37e-14	3.37e-13	13.4718
chr4	62427395	62427545	150	Alad	3.45376	7.63e-27	1.3e-25	26.1177
chr16	52071708	52072008	300	Alcam	3.35753	7.51e-12	6.59e-11	11.1242
chr16	52069433	52070133	700	Alcam	2.6447	5.15e-13	4.69e-12	12.288
chr19	40538725	40539350	625	Aldh18a1	3.92463	1.42e-13	1.34e-12	12.8486
chr4	45803431	45803806	375	Aldh1b1	3.95399	1.39e-11	1.23e-10	10.8582
chr4	45803831	45804606	775	Aldh1b1	4.13573	1.77e-12	1.57e-11	11.7528
chr11	61136948	61137073	125	Aldh3a2	2.3313	8.43e-12	7.62e-11	11.074
chr4	139375665	139376015	350	Aldh4a1	1.98845	7.13e-13	6.67e-12	12.1471
chr13	25096276	25097738	1462	Aldh5a1	3.82042	3.42e-28	6.08e-27	27.4656
chr12	84487083	84488557	1474	Aldh6a1	2.82496	1.01e-54	3.31e-53	53.9958
chr12	84480248	84480648	400	Aldh6a1	2.7732	2.93e-11	2.59e-10	10.5324
chr16	5062736	5062773	37	Alg1	2.2895	3.18e-12	2.97e-11	11.4976
chr15	88689970	88690045	75	Alg12	2.53794	1.78e-11	1.6e-10	10.7502
chr15	88689920	88689945	25	Alg12	2.28019	9.28e-11	8.05e-10	10.0325
chr4	47469832	47470857	1025	Alg2	2.54188	8.72e-14	8.39e-13	13.0596
chr3	54657070	54657095	25	Alg5	2.59949	5.21e-11	4.59e-10	10.2834
chr7	97040747	97041272	525	Alg8	3.83044	3.06e-12	2.73e-11	11.5141
chr9	50686524	50686574	50	Alg9	4.53057	5.27e-12	4.84e-11	11.2785
chr9	50686599	50686649	50	Alg9	3.43738	5.02e-11	4.38e-10	10.2997
chr9	50754094	50754844	750	Alg9	4.00996	2.41e-12	2.1e-11	11.6182
chr17	72176580	72176755	175	Alk	3.18901	1.63e-11	1.42e-10	10.7883
chr17	72176205	72176380	175	Alk	3.60185	1.33e-12	1.26e-11	11.8752
chr17	72175755	72176055	300	Alk	4.45494	9.65e-12	8.58e-11	11.0153
chr12	87475671	87475821	150	Alkbh1	3.24287	1.86e-12	1.75e-11	11.7308
chr5	136169509	136170109	600	Alkbh4	3.21471	1.25e-12	1.14e-11	11.9021
chr11	60445138	60445363	225	Alkbh5	2.31743	9.62e-12	8.47e-11	11.0169
chr11	60448688	60448913	225	Alkbh5	3.72142	3.77e-16	4.15e-15	15.424
chr9	3385285	3385635	350	Alkbh8	4.60304	8.23e-12	7.19e-11	11.0845
chr6	85654859	85654884	25	Alms1	3.50006	8.87e-11	7.7e-10	10.0522
chr6	85655384	85655409	25	Alms1	4.7679	7.95e-11	6.92e-10	10.0996
chr6	85655459	85655484	25	Alms1	4.73901	9.06e-11	7.87e-10	10.0427
chr5	149224499	149224624	125	Alox5ap	2.71378	1.63e-11	1.48e-10	10.7867
chr11	69039637	69039687	50	Aloxe3	2.4229	5.87e-11	5.12e-10	10.2314
chr4	137469391	137469516	125	Alpl	2.266	2.23e-11	2e-10	10.6518
chr1	59202861	59203336	475	Als2	3.30521	4.51e-12	4.03e-11	11.346
chr1	59202086	59202686	600	Als2,Mpp4	3.19767	8.67e-16	9.19e-15	15.062
chr9	110727899	110728999	1100	Als2cl	3.1882	3.73e-14	3.61e-13	13.4281
chr11	120485354	120485604	250	Alyref	2.66597	2.18e-12	1.97e-11	11.6607
chr1	171331395	171332120	725	Alyref2	4.4756	3.76e-13	3.46e-12	12.4252
chr15	10994981	10995431	450	Amacr	2.57673	4.42e-12	3.89e-11	11.3544
chr15	10995506	10995581	75	Amacr	2.79596	3.34e-12	3.14e-11	11.4768
chr2	91603012	91603037	25	Ambra1	2.81241	6.62e-11	5.79e-10	10.1792
chr2	91603737	91604012	275	Ambra1	2.72967	1.22e-12	1.13e-11	11.9132
chr2	91747760	91748835	1075	Ambra1	2.87771	1.92e-13	1.77e-12	12.7168
chr10	40177878	40178103	225	Amd1	3.06231	9.73e-13	9.01e-12	12.0119
chr10	40164428	40164478	50	Amd1	2.18622	1.04e-11	9.5e-11	10.9818
chr10	40164328	40164378	50	Amd1	1.37084	4.39e-12	4.09e-11	11.3578
chr10	40163553	40164278	725	Amd1	3.14807	1.4e-12	1.26e-11	11.8527
chr17	24380671	24381958	1287	Amdhd2	2.1516	9.16e-14	9.39e-13	13.0382
chrX	94471743	94471868	125	Amer1	2.52367	3.55e-11	3.13e-10	10.4502
chrX	94471693	94471718	25	Amer1	2.44979	4.72e-11	4.17e-10	10.3261
chrX	94470368	94471618	1250	Amer1	3.56482	3.96e-12	3.53e-11	11.402
chr14	60615790	60615940	150	Amer2	1.92005	1.63e-11	1.46e-10	10.7882
chr1	34628039	34628064	25	Amer3	3.00902	8.29e-11	7.21e-10	10.0815
chr8	94699240	94699815	575	Amfr	2.0012	1.69e-14	1.7e-13	13.7727
chr3	108098941	108099066	125	Amigo1	1.49065	4.95e-12	4.44e-11	11.3056
chrX	141636366	141636591	225	Ammecr1	4.02564	2.68e-13	2.56e-12	12.5713
chr18	31904811	31905111	300	Ammecr1l	3.43855	2.31e-12	2.09e-11	11.6372
chr18	31907847	31909055	1208	Ammecr1l	4.18613	1.66e-123	1.35e-121	122.78
chr18	31913900	31915375	1475	Ammecr1l	4.33455	3.11e-12	2.79e-11	11.5067
chr9	14454611	14454861	250	Amotl1	2.04362	6.24e-12	5.47e-11	11.2048
chr9	102609067	102610242	1175	Amotl2	3.45247	1.53e-12	1.36e-11	11.8143
chr13	19336987	19337212	225	Amph	4.57986	7.57e-12	6.93e-11	11.1207
chr9	108178879	108179004	125	Amt	3.40033	2.74e-12	2.51e-11	11.5627
chr5	140737782	140737807	25	Amz1	3.03664	6.23e-11	5.47e-10	10.2053
chr5	140737832	140738682	850	Amz1	3.61144	4.91e-12	4.28e-11	11.3091
chr11	109327442	109327692	250	Amz2	2.38195	7.08e-14	6.98e-13	13.1499
chr8	80501658	80501858	200	Anapc10	2.92523	9.98e-14	9.77e-13	13.0009
chr9	102511212	102511437	225	Anapc13	2.50967	2.63e-24	4e-23	23.5797
chr2	25163080	25163380	300	Anapc2	2.40821	2.27e-12	2.07e-11	11.6435
chr5	53023758	53024076	318	Anapc4	2.69733	3.34e-20	4.34e-19	19.4761
chr14	51342413	51342838	425	Rnase4	2.88103	2.52e-13	2.38e-12	12.5993
chr12	86740184	86740309	125	Angel1	5.00683	2.82e-12	2.63e-11	11.5495
chr1	190660717	190660892	175	Angel2	3.11659	2.63e-14	2.74e-13	13.58
chr1	190677175	190677400	225	Angel2	1.87706	3.25e-12	2.91e-11	11.4885
chr17	33994073	33994348	275	Angptl4	3.52517	1.36e-11	1.2e-10	10.8662
chr9	20785103	20786471	1368	Angptl6	3.49196	3.43e-220	5.9e-218	219.464
chr15	27593247	27593972	725	Ank	3.10577	1.5e-15	1.58e-14	14.8233
chr15	27594372	27594397	25	Ank	1.12996	2.01e-11	1.82e-10	10.6963
chr8	23638531	23638706	175	Ank1	2.60895	8.15e-14	8.13e-13	13.0887
chr8	23639406	23639931	525	Ank1	2.30629	2.54e-14	2.53e-13	13.5948
chr3	127029102	127029352	250	Ank2	3.09626	3.37e-13	3.18e-12	12.4729
chr3	126955512	126955662	150	Ank2	1.78648	1.95e-11	1.73e-10	10.7106
chr3	126955362	126955487	125	Ank2	2.08037	1.06e-11	9.38e-11	10.9763
chr3	126740708	126741358	650	Ank2	2.17585	2.35e-12	2.08e-11	11.628
chr3	126739683	126740358	675	Ank2	2.15262	1.7e-13	1.6e-12	12.7693
chr3	126739458	126739608	150	Ank2	1.56473	4.78e-14	4.84e-13	13.3206
chr3	126736958	126738008	1050	Ank2	2.84135	2.14e-12	1.92e-11	11.6702
chr3	126735783	126736208	425	Ank2	2.55764	5.22e-13	4.82e-12	12.282
chr3	126715280	126715505	225	Ank2	1.35079	3.62e-13	3.42e-12	12.4414
chr10	69515209	69515284	75	Ank3	1.93087	3.92e-11	3.45e-10	10.4066
chr10	69524134	69524884	750	Ank3	3.69941	6.94e-13	6.41e-12	12.1583
chr10	69756297	69757716	1419	Ank3	2.69253	1.46e-14	1.56e-13	13.8351
chr10	69822070	69822545	475	Ank3	2.61882	3.75e-12	3.34e-11	11.4255
chr10	69822670	69822745	75	Ank3	2.19514	7.14e-12	6.54e-11	11.1466
chr10	69822795	69823095	300	Ank3	2.30939	5.6e-12	5.06e-11	11.2516
chr10	69823220	69823245	25	Ank3	1.97849	9.33e-11	8.09e-10	10.0301
chr10	69823420	69824070	650	Ank3	2.3418	6.04e-12	5.41e-11	11.2192
chr10	69824145	69824195	50	Ank3	1.8393	4.54e-11	4.01e-10	10.343
chr10	69824395	69824595	200	Ank3	2.54162	5.12e-12	4.6e-11	11.2905
chr10	69825120	69826295	1175	Ank3	2.91721	1.86e-12	1.65e-11	11.7304
chr10	69826945	69827320	375	Ank3	2.49938	1.8e-12	1.64e-11	11.745
chr10	69827945	69828195	250	Ank3	2.10176	2.67e-12	2.44e-11	11.5739
chr10	69828795	69828970	175	Ank3	2.77147	4.3e-13	4.15e-12	12.3669
chr10	69837829	69838304	475	Ank3	3.45655	3.18e-12	2.84e-11	11.4972
chr10	69840462	69840687	225	Ank3	1.30368	2.39e-12	2.15e-11	11.6225
chr10	69840712	69840737	25	Ank3	1.01466	3.19e-13	3.18e-12	12.4967
chr10	69861462	69861687	225	Ank3	2.40538	1.08e-14	1.11e-13	13.9654
chr10	69862637	69863187	550	Ank3	3.15629	1.27e-12	1.17e-11	11.8977
chr11	72658364	72659014	650	Ankfy1	3.31772	1.36e-12	1.23e-11	11.8678
chr11	72659039	72659489	450	Ankfy1	3.8401	8.84e-13	8.15e-12	12.0534
chr11	72659814	72659839	25	Ankfy1	3.46519	3.4e-11	3.03e-10	10.4685
chr11	72661564	72662014	450	Ankfy1	2.19214	4.59e-12	4.03e-11	11.3386
chr18	36757622	36758297	675	Ankhd1	4.14472	2.8e-15	2.93e-14	14.5535
chr18	36780289	36781664	1375	Ankhd1	2.82985	5.83e-13	5.35e-12	12.2343
chr18	36781689	36781714	25	Ankhd1	2.75648	1.81e-11	1.64e-10	10.7418
chr5	3742573	3743423	850	Ankib1	4.21052	3.65e-13	3.38e-12	12.4372
chr5	110382294	110382369	75	Ankle2	3.93571	3.12e-11	2.76e-10	10.5054
chr5	110400659	110401134	475	Ankle2	3.31372	5.2e-12	4.54e-11	11.2841
chr5	110404160	110404210	50	Ankle2	2.45103	9.74e-12	8.9e-11	11.0113
chr1	92787540	92787615	75	Ankmy1	1.69873	3.85e-15	4.13e-14	14.4142
chr12	36246315	36246340	25	Ankmy2	1.73338	3.13e-11	2.79e-10	10.5048
chr12	36246390	36246565	175	Ankmy2	1.50119	1.34e-11	1.21e-10	10.8721
chr12	36246840	36246865	25	Ankmy2	1.51938	9.69e-11	8.39e-10	10.0136
chr8	123617550	123618500	950	Ankrd11	2.72493	2.35e-13	2.16e-12	12.6296
chr8	123610084	123611059	975	Ankrd11	3.727	5.31e-15	5.35e-14	14.2749
chr17	66383874	66384074	200	Ankrd12	2.95638	1.26e-20	1.69e-19	19.9009
chr17	66291528	66291828	300	Ankrd12	2.1614	2.08e-12	1.88e-11	11.6811
chr17	66290578	66291253	675	Ankrd12	3.45151	8.64e-16	9.27e-15	15.0633
chr17	66290503	66290553	50	Ankrd12	2.91512	9.25e-12	8.48e-11	11.0338
chr17	66290028	66290453	425	Ankrd12	2.54581	3.33e-12	3.01e-11	11.4775
chr17	66274497	66275272	775	Ankrd12	4.08174	5.11e-14	4.92e-13	13.2913
chr3	157711560	157711610	50	Ankrd13c	2.00894	1.41e-11	1.27e-10	10.8518
chr3	157712260	157712335	75	Ankrd13c	2.30236	2.01e-12	1.87e-11	11.6966
chr19	4320207	4320357	150	Ankrd13d	1.73429	9.26e-17	1.06e-15	16.0334
chr2	11794548	11795138	590	Ankrd16	4.21609	2.18e-15	2.26e-14	14.6624
chr5	90430773	90431373	600	Ankrd17	3.51201	1.8e-14	1.84e-13	13.7441
chr5	90391759	90392284	525	Ankrd17	3.19642	1.1e-13	1.05e-12	12.9601
chr5	90391384	90391659	275	Ankrd17	2.48781	1.06e-13	1.03e-12	12.9744
chr5	90390859	90391334	475	Ankrd17	2.30288	2.78e-13	2.65e-12	12.5561
chr5	90376699	90377149	450	Ankrd17	2.96265	4.88e-13	4.52e-12	12.3116
chr10	81478414	81479664	1250	Ankrd24	3.21104	2.47e-13	2.28e-12	12.6067
chr6	118500400	118500825	425	Ankrd26	4.20097	4.68e-12	4.2e-11	11.3295
chr6	118479760	118480035	275	Ankrd26	3.77166	2.46e-13	2.37e-12	12.6086
chr7	35337489	35338539	1050	Ankrd27	2.91289	1.52e-14	1.52e-13	13.8168
chr14	31423386	31424236	850	Ankrd28	4.06613	4.46e-13	4.18e-12	12.351
chr14	31423311	31423336	25	Ankrd28	3.18021	3.8e-11	3.38e-10	10.4201
chr14	31423261	31423286	25	Ankrd28	2.85647	9.08e-11	7.88e-10	10.0417
chr14	31422986	31423136	150	Ankrd28	2.92024	1.61e-11	1.43e-10	10.7934
chr14	31421261	31421386	125	Ankrd28	1.65491	3.7e-13	3.56e-12	12.4316
chr15	31297874	31297899	25	Ankrd33b	3.22074	2.18e-11	1.96e-10	10.6623
chr15	31297824	31297849	25	Ankrd33b	3.11067	1.55e-11	1.41e-10	10.8085
chr15	31297024	31297799	775	Ankrd33b	3.69517	1.65e-12	1.5e-11	11.7825
chr3	96505220	96506045	825	Ankrd34a	3.07479	2.77e-14	2.75e-13	13.5573
chr3	96591302	96591352	50	Ankrd35	2.88846	4.73e-11	4.17e-10	10.3249
chr3	96591402	96591977	575	Ankrd35	3.69281	3.56e-12	3.2e-11	11.4482
chr3	96592002	96592452	450	Ankrd35	3.18599	1.08e-11	9.33e-11	10.9679
chr11	94229174	94229324	150	Ankrd40	2.49585	1.23e-11	1.09e-10	10.91
chr11	94230317	94231260	943	Ankrd40	3.74345	2.44e-14	2.41e-13	13.6123
chr1	160978610	160978835	225	Ankrd45	3.48972	1.08e-13	1.05e-12	12.9664
chr9	14693968	14694118	150	Ankrd49	4.17698	8.78e-12	7.94e-11	11.0563
chr9	14692290	14692890	600	Ankrd49	4.50381	3.51e-12	3.07e-11	11.4542
chr3	38509642	38509767	125	Ankrd50	3.25881	2.44e-11	2.15e-10	10.6135
chr3	38509517	38509567	50	Ankrd50	3.23749	2.47e-11	2.21e-10	10.6069
chr3	38508492	38508517	25	Ankrd50	2.64277	8.03e-11	6.99e-10	10.0955
chr3	38508342	38508442	100	Ankrd50	2.4208	2.32e-12	2.17e-11	11.6348
chr3	38508267	38508292	25	Ankrd50	3.03217	2.43e-13	2.44e-12	12.6145
chr3	38506307	38506632	325	Ankrd50	3.46259	1.69e-14	1.73e-13	13.7727
chr3	38505857	38505882	25	Ankrd50	3.33793	4.6e-11	4.07e-10	10.3371
chr4	32805026	32806451	1425	Ankrd6	4.2527	6.46e-13	5.88e-12	12.1899
chr2	118533383	118534358	975	Ankrd63	3.70489	3.85e-12	3.41e-11	11.4142
chr2	118531633	118531783	150	Ankrd63	2.59901	1.18e-11	1.05e-10	10.9266
chr12	110942853	110943553	700	Ankrd9	3.45692	8.08e-14	7.72e-13	13.0924
chr17	28260329	28260504	175	Anks1	3.25734	8.08e-12	7.21e-11	11.0925
chr17	28278459	28278609	150	Anks1	3.07099	1.24e-11	1.09e-10	10.9049
chr17	28279434	28279534	100	Anks1	3.62486	4.46e-11	3.89e-10	10.3509
chr17	28279634	28279984	350	Anks1	2.46585	2.08e-12	1.94e-11	11.6827
chr17	28281109	28281584	475	Anks1	2.52972	1.16e-14	1.17e-13	13.935
chr10	89709412	89709637	225	Anks1b	4.03556	1.79e-12	1.65e-11	11.7464
chr10	90412473	90412523	50	Anks1b	3.13183	4.96e-11	4.36e-10	10.3042
chr10	90802986	90803261	275	Anks1b	2.69562	6.08e-12	5.44e-11	11.2164
chr10	90805636	90806061	425	Anks1b	2.83869	1.02e-17	1.19e-16	16.9904
chr4	47015764	47016764	1000	Anks6	3.28888	2.48e-12	2.15e-11	11.6052
chr1	75175561	75175711	150	Ankzf1	2.42604	5.07e-13	4.86e-12	12.2952
chr9	122090208	122090333	125	Ano10	3.6507	9.45e-12	8.37e-11	11.0244
chr9	122005164	122005439	275	Ano10	1.916	8.93e-12	7.88e-11	11.0489
chr2	110486845	110487120	275	Ano3	2.84996	8.65e-13	8.08e-12	12.0628
chr8	71933113	71933713	600	Ano8	2.50674	9.56e-19	1.16e-17	18.0196
chr9	62284629	62285044	415	Anp32a	2.51557	4.73e-34	9.63e-33	33.3254
chr4	46451050	46451175	125	Anp32b	1.75747	2.58e-11	2.28e-10	10.5883
chr4	46472086	46472636	550	Anp32b	3.88107	1.6e-16	1.76e-15	15.7959
chr3	95836606	95836706	100	Anp32e	1.87252	4.22e-11	3.68e-10	10.3748
chr3	95836731	95836756	25	Anp32e	1.49188	1.78e-11	1.62e-10	10.7486
chr3	95851659	95852702	1043	Anp32e	1.71357	3.59e-12	3.21e-11	11.445
chr17	26010649	26011708	1059	Antkmt	3.17038	6.96e-34	1.41e-32	33.1571
chr6	87113684	87113709	25	Antxr1	3.30438	8.54e-11	7.42e-10	10.0688
chr13	63163287	63163537	250	Aopep	4.5506	1.17e-11	1.03e-10	10.9305
chr13	63163562	63163612	50	Aopep	3.9859	6.76e-11	5.91e-10	10.1702
chr13	63446675	63447450	775	Aopep	3.74237	4.72e-14	4.57e-13	13.3258
chr13	63449500	63450691	1191	Aopep	3.71122	7e-17	7.69e-16	16.1551
chr3	127602055	127602305	250	Ap1ar	1.98899	4.04e-13	3.88e-12	12.3934
chr3	127601905	127602030	125	Ap1ar	1.66983	4.93e-13	4.75e-12	12.3071
chr8	110586741	110587466	725	Ap1g1	4.00234	3.44e-12	2.98e-11	11.4633
chr8	110588791	110589691	900	Ap1g1	3.55136	1e-14	1.01e-13	14.0001
chr8	110589991	110590366	375	Ap1g1	1.97817	4.22e-12	3.75e-11	11.3742
chr14	55336291	55336391	100	Ap1g2	2.13691	2.1e-14	2.16e-13	13.6784
chr7	44578217	44578242	25	Ap2a1	2.89576	8.38e-11	7.29e-10	10.0766
chr7	141142217	141142267	50	Ap2a2	1.84396	9.55e-13	9.25e-12	12.0198
chr7	141212407	141212507	100	Ap2a2	1.26172	6.83e-18	8.23e-17	17.1657
chr13	94494481	94494531	50	Ap3b1	5.50343	5.13e-11	4.51e-10	10.2899
chr13	94702318	94702593	275	Ap3b1	1.33006	4.59e-13	4.34e-12	12.3381
chr13	94702618	94702668	50	Ap3b1	1.42647	1.44e-11	1.31e-10	10.8406
chr7	81114381	81114556	175	Ap3b2	2.3074	3.31e-37	7.34e-36	36.4797
chr8	23278219	23279419	1200	Ap3m2	2.34082	7.44e-15	7.4e-14	14.1286
chr18	46923102	46923327	225	Ap3s1	1.57112	3.06e-13	2.91e-12	12.5141
chr7	79529797	79530172	375	Ap3s2	3.04804	2.9e-12	2.6e-11	11.5371
chr3	103728816	103729091	275	Ap4b1	2.40207	7.95e-12	6.91e-11	11.0995
chr5	138176560	138177110	550	Ap4m1	2.95121	1.61e-14	1.62e-13	13.7921
chr5	138178385	138178585	200	Ap4m1	3.79659	1.72e-13	1.66e-12	12.7652
chr12	51737794	51737819	25	Ap4s1	2.16805	1e-11	9.23e-11	10.9984
chr12	51784792	51784817	25	Ap4s1	2.62702	3.22e-12	3.04e-11	11.4922
chr19	5620861	5621286	425	Ap5b1	4.51855	8.72e-12	7.68e-11	11.0596
chr2	131054408	131055408	1000	Ap5s1	3.36749	1.3e-13	1.22e-12	12.887
chr5	142463051	142463576	525	Ap5z1	2.76648	6e-16	6.51e-15	15.2216
chr19	23870927	23871327	400	Apba1	2.82846	3.78e-15	3.94e-14	14.4226
chr19	23923149	23923474	325	Apba1	2.65517	1.65e-13	1.58e-12	12.7822
chr19	23925249	23925324	75	Apba1	1.70821	1.82e-11	1.64e-10	10.7388
chr7	64344862	64345687	825	Apba2	2.75045	1.58e-13	1.51e-12	12.8014
chr7	64403063	64403263	200	Apba2	1.17079	1.74e-16	1.95e-15	15.7597
chr7	105222920	105223545	625	Apbb1	2.21569	3.49e-17	3.94e-16	16.4574
chr5	66609505	66609530	25	Apbb2	5.62848	1.67e-11	1.51e-10	10.7782
chr5	66609380	66609480	100	Apbb2	4.80346	1.81e-11	1.62e-10	10.7428
chr5	66459042	66459992	950	Apbb2	4.63692	2.68e-12	2.37e-11	11.5714
chr5	66456492	66456742	250	Apbb2	3.17812	5.85e-12	5.14e-11	11.2328
chr18	34447219	34447244	25	Apc	2.06255	8.98e-12	8.28e-11	11.0466
chr10	80146963	80148263	1300	Apc2	3.04978	4.12e-13	3.8e-12	12.3847
chr10	80148713	80150038	1325	Apc2	3.36074	7.57e-13	6.73e-12	12.1206
chr10	80150188	80151163	975	Apc2	2.42482	6.3e-12	5.5e-11	11.2004
chr18	63085054	63086004	950	Apcdd1	4.08418	9.81e-13	8.98e-12	12.0084
chr9	107962611	107962786	175	Apeh	2.60508	8.09e-16	8.8e-15	15.0922
chr14	51163913	51164388	475	Apex1	2.7123	4.38e-14	4.28e-13	13.3581
chrX	149354744	149355119	375	Apex2	3.51829	1.02e-11	9e-11	10.9923
chrX	149333932	149334407	475	Apex2	3.64635	3.35e-12	3e-11	11.4743
chr3	95803639	95803814	175	Aph1a	1.84426	9.21e-12	8.37e-11	11.0355
chr9	66686508	66686558	50	Aph1b	7.89878	2.74e-11	2.43e-10	10.5624
chr9	66686158	66686483	325	Aph1b	4.95323	6.37e-12	5.61e-11	11.1958
chr9	66726247	66726647	400	Aph1c	4.62834	1.59e-15	1.68e-14	14.7987
chr2	94242096	94242671	575	Api5	2.38489	1.49e-12	1.33e-11	11.8259
chr6	87606856	87607106	250	Aplf	3.00008	7.51e-13	7.04e-12	12.1245
chrX	47116122	47116322	200	Apln	4.4215	5.58e-12	5.04e-11	11.2536
chr9	31122953	31123128	175	Aplp2	2.41435	5.76e-31	1.09e-29	30.2395
chr9	31061902	31062177	275	Aplp2	1.50396	8.18e-15	8.39e-14	14.0874
chr2	150425299	150425399	100	Apmap	1.32107	3.3e-13	3.19e-12	12.4811
chr15	79801631	79802281	650	Apobec3	3.59629	1.02e-14	1.03e-13	13.9914
chr16	31115934	31116384	450	Apod	1.86914	3.93e-30	7.12e-29	29.406
chr10	128126892	128127564	672	Stat2	4.2354	4.51e-12	3.92e-11	11.3461
chr10	128128114	128128689	575	Stat2	2.30913	5.66e-13	5.18e-12	12.2471
chr15	77633465	77633490	25	Apol8	5.42363	8.66e-11	7.53e-10	10.0623
chr16	84970442	84970592	150	App	1.35785	8.22e-16	9.14e-15	15.085
chr11	85082308	85082658	350	Appbp2	2.68692	3.81e-12	3.4e-11	11.4187
chr10	83436346	83436871	525	Appl2	2.62251	1.13e-15	1.19e-14	14.9483
chr8	123301500	123301600	100	Aprt	1.26725	4.09e-13	4.03e-12	12.3882
chr4	40686552	40686577	25	Aptx	1.66104	9.81e-11	8.49e-10	10.0083
chr4	40686277	40686527	250	Aptx	2.56563	2.82e-14	2.83e-13	13.5503
chr7	97386832	97387082	250	Aqp11	2.61105	1.83e-11	1.61e-10	10.7366
chr7	97375585	97375885	300	Aqp11	4.21137	1.78e-13	1.7e-12	12.7488
chr18	15532737	15532912	175	Aqp4	3.3194	2.53e-13	2.44e-12	12.5964
chr18	15525875	15526725	850	Aqp4	4.59442	2.33e-14	2.28e-13	13.6336
chr18	15523000	15523350	350	Aqp4	2.18658	5.69e-13	5.31e-12	12.2452
chr2	113931716	113931916	200	Aqr	1.96719	1.03e-12	9.69e-12	11.9868
chrX	97360636	97360711	75	Ar	2.95717	2.77e-11	2.46e-10	10.5577
chrX	97363311	97363336	25	Ar	2.40435	1.09e-11	1e-10	10.9621
chrX	97363386	97363986	600	Ar	4.9209	2.22e-13	2.09e-12	12.653
chrX	20726362	20726760	398	Araf	2.47175	9.54e-14	9.18e-13	13.0203
chr5	62906937	62907037	100	Arap2	4.0203	1.82e-11	1.63e-10	10.7402
chr5	62906412	62906437	25	Arap2	3.97303	9.21e-11	7.98e-10	10.0359
chr5	62761462	62761987	525	Arap2	3.07534	3.88e-12	3.39e-11	11.4108
chr5	62760012	62760162	150	Arap2	1.76814	3.68e-12	3.37e-11	11.4343
chr18	38105875	38106200	325	Arap3	2.64894	2.11e-12	1.9e-11	11.6767
chr15	74542585	74543235	650	Arc	2.44352	1.66e-13	1.57e-12	12.7792
chr9	44655089	44655114	25	Arcn1	1.75235	6.8e-12	6.32e-11	11.1673
chr9	44654939	44655014	75	Arcn1	1.80078	4.87e-12	4.46e-11	11.3128
chr15	98636179	98636604	425	Arf3	2.29202	1.35e-20	1.77e-19	19.871
chr14	26359388	26359563	175	Arf4	1.51403	6.78e-12	6.15e-11	11.1687
chr6	28426429	28426601	172	Arf5	2.47697	8.29e-46	2.24e-44	45.0815
chr12	69419523	69420523	1000	Arf6	3.753	1.6e-12	1.4e-11	11.797
chr12	69421648	69421698	50	Arf6	2.41179	2.06e-11	1.84e-10	10.6862
chr1	10209006	10209181	175	Arfgef1	2.51523	8.74e-15	9.05e-14	14.0587
chr2	166736615	166737065	450	Arfgef2	3.06405	2.51e-12	2.22e-11	11.6004
chr10	18522091	18522341	250	Arfgef3	3.94465	1.43e-12	1.34e-11	11.8443
chr10	18467865	18467890	25	Arfgef3	2.59563	2.82e-12	2.67e-11	11.5503
chr10	18467765	18467815	50	Arfgef3	2.91163	5.28e-11	4.65e-10	10.2771
chr10	18467640	18467665	25	Arfgef3	2.6782	3.41e-11	3.04e-10	10.4673
chr10	18466940	18467340	400	Arfgef3	3.47621	3.54e-12	3.15e-11	11.4513
chr10	18465008	18465483	475	Arfgef3	3.98946	4.24e-13	3.92e-12	12.3731
chr12	79203008	79203075	67	Arg2	2.53615	1.36e-21	1.9e-20	20.8679
chr8	77977069	77977569	500	Arhgap10	2.25839	6.12e-14	5.92e-13	13.2131
chr18	6111747	6112397	650	Arhgap12	4.54017	1.78e-12	1.57e-11	11.7495
chr18	6026197	6026722	525	Arhgap12	4.26256	3.89e-16	4.27e-15	15.4096
chr7	122878521	122879321	800	Arhgap17	4.56921	1.22e-15	1.28e-14	14.9145
chr9	51759932	51760182	250	Arhgap20	3.36726	1.61e-11	1.43e-10	10.7919
chr9	51760257	51760282	25	Arhgap20	3.28691	7.78e-11	6.78e-10	10.1089
chr9	51760832	51762007	1175	Arhgap20	4.25144	2.04e-12	1.82e-11	11.6898
chr9	51763557	51763607	50	Arhgap20	1.90227	3.72e-11	3.29e-10	10.4299
chr2	20972186	20972511	325	Arhgap21	3.31373	3.19e-12	2.83e-11	11.4965
chr2	20885407	20886357	950	Arhgap21	4.03359	9.33e-13	8.36e-12	12.0302
chr2	20884982	20885157	175	Arhgap21	3.57209	4.97e-12	4.53e-11	11.3038
chr14	33088672	33088747	75	Arhgap22	2.52431	3.75e-11	3.32e-10	10.4255
chr14	33088922	33089047	125	Arhgap22	2.49497	2.5e-11	2.2e-10	10.6013
chr14	33089197	33089222	25	Arhgap22	1.98723	8.54e-11	7.42e-10	10.0688
chr14	33091353	33091878	525	Arhgap22	3.59533	3.56e-12	3.13e-11	11.448
chr11	97342384	97343234	850	Arhgap23	3.47998	7.91e-14	7.52e-13	13.1021
chr11	97391198	97391473	275	Arhgap23	1.80647	2.42e-12	2.17e-11	11.6155
chr11	97392398	97392773	375	Arhgap23	1.13364	1.29e-12	1.19e-11	11.8909
chr5	103040522	103040572	50	Arhgap24	3.95251	6.38e-11	5.59e-10	10.1952
chr5	103045011	103045486	475	Arhgap24	4.89729	8.31e-14	8.1e-13	13.0801
chr6	87439972	87440297	325	Arhgap25	3.92117	5.25e-14	5.16e-13	13.2798
chr6	87436400	87437100	700	Arhgap25	4.67825	3.24e-12	2.85e-11	11.4893
chr18	39504202	39504802	600	Arhgap26	3.62664	7.53e-12	6.64e-11	11.1235
chr18	39505102	39505127	25	Arhgap26	4.82689	6.89e-11	6.03e-10	10.1617
chr18	39505152	39505552	400	Arhgap26	5.4485	1.89e-12	1.77e-11	11.7238
chr11	103223109	103223784	675	Arhgap27	2.91051	3.89e-13	3.58e-12	12.4103
chr3	121807847	121808647	800	Arhgap29	3.85232	5.27e-14	5.08e-13	13.2782
chr1	171235545	171235920	375	Arhgap30	4.19072	8.89e-12	7.79e-11	11.0512
chr16	38421979	38422104	125	Arhgap31	4.45126	1.32e-11	1.2e-10	10.8805
chr16	38421829	38421954	125	Arhgap31	4.38925	2.47e-11	2.21e-10	10.608
chr16	38420529	38420729	200	Arhgap31	3.98424	9.66e-12	8.62e-11	11.0149
chr16	38419729	38420129	400	Arhgap31	4.01074	1.03e-13	1e-12	12.986
chr16	38419079	38419154	75	Arhgap31	2.49655	8.94e-12	8.18e-11	11.0487
chr9	32135581	32135681	100	Arhgap32	3.26956	4.28e-11	3.78e-10	10.3688
chr9	32166643	32167193	550	Arhgap32	3.03392	4.05e-13	3.77e-12	12.3925
chr9	32168122	32168847	725	Arhgap32	3.46732	1.62e-12	1.45e-11	11.7896
chr7	30223472	30223922	450	Arhgap33	1.82689	7.69e-20	9.79e-19	19.1143
chr7	16298315	16299015	700	Arhgap35	3.73924	8.22e-12	7.21e-11	11.085
chr7	16297265	16297390	125	Arhgap35	3.38988	2.32e-11	2.07e-10	10.6349
chr7	16296865	16296890	25	Arhgap35	3.96746	7.96e-11	6.93e-10	10.0992
chr7	16296440	16296840	400	Arhgap35	3.51883	6.22e-12	5.47e-11	11.2059
chr7	16296290	16296315	25	Arhgap35	2.77695	7.49e-11	6.53e-10	10.1255
chr7	16296215	16296265	50	Arhgap35	2.66287	3.33e-11	2.95e-10	10.4777
chr7	16295840	16296140	300	Arhgap35	2.99501	6.22e-12	5.47e-11	11.2063
chr7	16295440	16295790	350	Arhgap35	2.90069	2.8e-13	2.66e-12	12.5523
chr7	16230722	16231747	1025	Arhgap35	3.31896	2.58e-12	2.27e-11	11.5883
chr7	16228447	16228697	250	Arhgap35	3.59649	3.59e-12	3.2e-11	11.4446
chr15	76621545	76621895	350	Arhgap39	3.22743	7.59e-14	7.47e-13	13.12
chr15	76619103	76619528	425	Arhgap39	2.74134	3.06e-12	2.69e-11	11.5145
chr2	158391604	158392470	866	Arhgap40	3.94665	7.85e-11	6.84e-10	10.1051
chr11	64899074	64899224	150	Arhgap44	1.93565	2.99e-13	2.87e-12	12.5241
chr11	64893664	64893939	275	Arhgap44	2.484	4.41e-12	3.91e-11	11.356
chr11	64892864	64892889	25	Arhgap44	1.83439	1.68e-14	1.79e-13	13.7748
chr10	79866840	79867090	250	Arhgap45	2.94388	1.77e-12	1.61e-11	11.7524
chr10	79867115	79867215	100	Arhgap45	2.97029	3.67e-11	3.24e-10	10.4358
chr12	52562859	52564334	1475	Arhgap5	4.47333	5.12e-14	4.89e-13	13.2911
chr12	52564709	52565109	400	Arhgap5	4.36171	7.41e-12	6.52e-11	11.1303
chr12	52566059	52566609	550	Arhgap5	3.68075	5.7e-13	5.22e-12	12.2439
chr12	52613813	52614288	475	Arhgap5	3.67253	6.39e-13	5.86e-12	12.1944
chrX	168085571	168086321	750	Arhgap6	3.74361	3.88e-12	3.4e-11	11.4112
chr11	120469899	120470149	250	Arhgdia	1.19725	3.68e-16	4.04e-15	15.4344
chr8	15049379	15050079	700	Arhgef10	3.15575	1.1e-13	1.05e-12	12.9603
chr4	140241795	140242720	925	Arhgef10l	3.34398	2.41e-13	2.22e-12	12.6187
chr3	87525004	87525304	300	Arhgef11	2.74389	1.88e-12	1.7e-11	11.7253
chr9	43016497	43016772	275	Arhgef12	2.67134	2.99e-12	2.67e-11	11.5236
chr9	42883330	42883730	400	Arhgef12	3.78542	8.96e-17	1.01e-15	16.0476
chr9	42876912	42877387	475	Arhgef12	3.21	7.89e-14	7.65e-13	13.1031
chr9	42876587	42876712	125	Arhgef12	1.8986	9.28e-14	9.2e-13	13.0325
chr9	42875287	42875312	25	Arhgef12	1.48202	4.3e-12	4.04e-11	11.3662
chr7	100522077	100522677	600	Arhgef17	2.63291	6.69e-16	7.22e-15	15.1745
chr8	3504964	3505239	275	Arhgef18	2.35434	8.26e-12	7.45e-11	11.0829
chr3	88554103	88554453	350	Arhgef2	2.73494	2.68e-20	3.48e-19	19.5724
chr3	88554828	88554903	75	Arhgef2	1.08388	2.52e-11	2.2e-10	10.599
chr3	88554978	88555378	400	Arhgef2	2.48054	1.24e-13	1.18e-12	12.9079
chr10	127024400	127025113	713	Arhgef25	2.05796	7.39e-15	7.63e-14	14.1312
chr10	127018389	127019068	679	Arhgef25	1.85588	4.81e-17	5.44e-16	16.3179
chr3	62367642	62367942	300	Arhgef26	4.7099	4.32e-13	4.04e-12	12.3647
chr13	98065921	98067293	1372	Arhgef28	4.16851	3.87e-12	3.47e-11	11.4119
chr13	98035952	98036302	350	Arhgef28	3.22877	1.57e-12	1.44e-11	11.8042
chr14	27124602	27124627	25	Arhgef3	1.57737	7.16e-11	6.25e-10	10.145
chr14	27124652	27125327	675	Arhgef3	3.14201	7.7e-13	7.05e-12	12.1135
chr1	34850764	34851835	1071	Arhgef4	2.43157	1.06e-17	1.22e-16	16.973
chr6	43265863	43265888	25	Arhgef5	4.83124	3.49e-11	3.1e-10	10.4577
chr8	11874673	11874873	200	Arhgef7	2.74856	1.97e-11	1.74e-10	10.7048
chr8	11874948	11875148	200	Arhgef7	3.38356	4.29e-13	4.09e-12	12.3671
chr8	11882988	11883588	600	Arhgef7	3.69539	9.62e-13	8.66e-12	12.0169
chr4	133484076	133484151	75	Arid1a	4.45695	7.51e-12	6.88e-11	11.1241
chr4	133447951	133448126	175	Arid1a	2.33127	2.43e-12	2.28e-11	11.614
chr4	133412580	133412605	25	Arid1a	2.33267	2.55e-11	2.29e-10	10.5929
chr17	5394156	5394806	650	Arid1b	3.18359	2.99e-13	2.76e-12	12.5248
chr15	96269722	96270597	875	Arid2	4.09846	1.17e-13	1.11e-12	12.9321
chr12	71109908	71110083	175	Arid4a	2.1605	1.41e-12	1.3e-11	11.8505
chr12	71113862	71114112	250	Arid4a	2.68845	3.46e-15	3.63e-14	14.4608
chr12	71144327	71144552	225	Arid4a	1.95665	1.02e-12	9.41e-12	11.9909
chr1	36358316	36358641	325	Arid5a	4.10906	1.63e-12	1.51e-11	11.7872
chr1	36358816	36359516	700	Arid5a	3.40086	1.3e-13	1.26e-12	12.8845
chr10	67933877	67934002	125	Arid5b	3.851	3.83e-11	3.38e-10	10.4165
chr10	67932977	67933152	175	Arid5b	4.00933	2.53e-11	2.25e-10	10.5962
chr10	67932902	67932927	25	Arid5b	3.95771	5.92e-11	5.19e-10	10.2279
chr10	67932302	67932352	50	Arid5b	3.70747	1.28e-11	1.17e-10	10.8939
chr10	67928577	67928977	400	Arid5b	2.90538	2.1e-12	1.92e-11	11.6777
chr9	59393281	59393656	375	Arih1	2.19771	1.1e-12	1.02e-11	11.9582
chr9	59300311	59300611	300	Arih1	2.805	4.41e-12	3.94e-11	11.3551
chr9	108521242	108521542	300	Arih2	3.83036	1.25e-14	1.28e-13	13.9033
chr9	108481990	108482090	100	Arih2	2.35802	1.12e-12	1.05e-11	11.9522
chr13	54729504	54729729	225	Arl10	3.59253	6.2e-12	5.56e-11	11.2073
chr13	54729754	54730504	750	Arl10	2.62507	1.5e-13	1.42e-12	12.8227
chr16	62615895	62616020	125	Arl13b	4.92039	1.76e-12	1.66e-11	11.7552
chr2	106799721	106799771	50	Arl14ep	5.21254	4.54e-11	3.99e-10	10.343
chr2	106799546	106799696	150	Arl14ep	4.61976	3.79e-13	3.62e-12	12.4216
chr2	106794823	106795774	951	Arl14ep	3.52005	2.5e-12	2.22e-11	11.6014
chr13	114291290	114292115	825	Arl15	4.67229	1.94e-12	1.74e-11	11.7117
chr11	120355701	120356501	800	Arl16	3.07375	1.54e-12	1.37e-11	11.8125
chr8	95399825	95399925	100	Arl2bp	1.19802	7e-13	6.75e-12	12.155
chr12	40085764	40086814	1050	Arl4a	4.61358	3.11e-13	2.84e-12	12.5079
chr12	40084664	40084789	125	Arl4a	3.4516	2.6e-13	2.56e-12	12.585
chr1	88627896	88628946	1050	Arl4c	4.25112	1.53e-12	1.36e-11	11.8146
chr11	101557426	101558376	950	Arl4d	3.52811	7.38e-13	6.61e-12	12.1319
chr11	101558501	101558651	150	Arl4d	2.15624	3.42e-15	3.66e-14	14.4657
chr2	52291885	52292435	550	Arl5a	5.24579	4.06e-13	3.74e-12	12.3919
chr2	52289810	52289860	50	Arl5a	2.99967	4.38e-11	3.87e-10	10.3585
chr16	59433911	59434086	175	Arl6	1.70472	2.45e-13	2.35e-12	12.6113
chr5	124255073	124255350	277	Arl6ip4	1.5321	6.71e-28	1.16e-26	27.1735
chr6	97187752	97187927	175	Arl6ip5	2.02632	1.99e-13	1.92e-12	12.7008
chr6	97209512	97210087	575	Arl6ip5	1.48844	7.03e-16	7.48e-15	15.1534
chr5	77149414	77150689	1275	Arl9	4.38279	2.11e-14	2.05e-13	13.6766
chr3	19187865	19188365	500	Armc1	3.62591	4.99e-12	4.33e-11	11.3016
chr5	21866598	21867573	975	Armc10	3.37324	3.82e-13	3.52e-12	12.4181
chr10	41784283	41784308	25	Armc2	2.11117	1.35e-14	1.44e-13	13.8708
chr7	127843292	127843517	225	Armc5	2.64854	2.19e-14	2.21e-13	13.6605
chr7	127843842	127844242	400	Armc5	2.21348	7.55e-15	7.87e-14	14.1218
chr8	70677652	70677877	225	Armc6	3.04065	3.85e-13	3.64e-12	12.4149
chr8	70673271	70673396	125	Armc6	1.32911	1.26e-11	1.12e-10	10.899
chr11	115379727	115380002	275	Armc7	4.59801	1.4e-11	1.23e-10	10.8537
chr11	115380052	115380902	850	Armc7	3.63627	2.5e-12	2.27e-11	11.6024
chr11	115381252	115381294	42	Armc7	2.50679	1.67e-27	2.88e-26	26.7776
chr9	99402075	99402625	550	Armc8	3.98452	2.09e-15	2.21e-14	14.6792
chr9	99362212	99362812	600	Armc8	4.31631	3.45e-12	3.01e-11	11.4617
chr1	86148801	86148901	100	Armc9	2.0019	8.59e-12	7.82e-11	11.0661
chrX	133620865	133621290	425	Armcx1	3.14481	2.23e-19	2.79e-18	18.6509
chrX	133707365	133707715	350	Armcx2	3.87672	1.8e-12	1.63e-11	11.7443
chrX	133659221	133659771	550	Armcx3	3.68508	7.77e-14	7.57e-13	13.1098
chrX	133590175	133591350	1175	Armcx4	4.22042	2.2e-12	1.93e-11	11.658
chrX	133595825	133596300	475	Armcx4	3.11903	1.45e-12	1.33e-11	11.8389
chrX	133596325	133597400	1075	Armcx4	3.29719	2.72e-12	2.4e-11	11.5648
chrX	134700108	134700333	225	Gprasp1	2.07752	6.89e-12	6.08e-11	11.1617
chrX	134701883	134702733	850	Gprasp1	2.55338	1.4e-13	1.31e-12	12.8553
chrX	134645767	134646342	575	Armcx5	3.36038	3.4e-12	3e-11	11.4689
chrX	134646592	134647067	475	Armcx5	2.90833	6.61e-13	6.31e-12	12.1798
chrX	133650453	133650853	400	Armcx6	4.93348	4.25e-13	4.03e-12	12.3713
chr19	45807148	45807298	150	Armh3	3.08696	7.13e-12	6.42e-11	11.147
chr14	50010597	50010672	75	Armh4	3.01102	4.34e-12	4.07e-11	11.3625
chr14	49988884	49989134	250	Armh4	4.64061	1.14e-26	1.88e-25	25.9413
chr14	49966444	49966469	25	Armh4	5.51879	4.95e-11	4.36e-10	10.3056
chr14	49919216	49919841	625	Armh4	3.27795	4.68e-15	4.78e-14	14.3296
chr10	4403656	4403831	175	Armt1	3.22698	1.27e-12	1.2e-11	11.8954
chr10	4404756	4404856	100	Armt1	1.81657	2.39e-11	2.1e-10	10.6224
chr10	4405006	4405056	50	Armt1	2.40919	2.05e-11	1.83e-10	10.6872
chr3	95403149	95403299	150	Arnt	2.09917	7.3e-12	6.47e-11	11.1365
chr7	112830764	112830939	175	Arntl	4.21095	4.43e-12	4.05e-11	11.3536
chr7	112912696	112913121	425	Arntl	2.375	9.42e-13	8.57e-12	12.0261
chr1	74306997	74307368	371	Arpc2	2.01028	6.78e-21	9.03e-20	20.1687
chr6	113391200	113391425	225	Ttll3	2.06592	7.14e-14	7.02e-13	13.1461
chr1	152642342	152642592	250	Arpc5	1.86482	1.03e-11	9.1e-11	10.9857
chr2	38905069	38905494	425	Arpc5l	2.30184	2.76e-12	2.44e-11	11.5592
chr9	74963917	74965017	1100	Arpp19	3.40325	1.2e-18	1.44e-17	17.9192
chr9	112063409	112064727	1318	Arpp21	3.93276	6.46e-15	6.5e-14	14.1895
chr9	112016844	112016944	100	Arpp21	2.13253	1.13e-11	1.02e-10	10.947
chr9	112013370	112014693	1323	Arpp21	1.3254	2.29e-14	2.42e-13	13.6401
chr9	112011287	112011887	600	Arpp21	2.27186	1.6e-13	1.51e-12	12.7961
chr9	111894308	111895083	775	Arpp21	3.28894	2.92e-13	2.69e-12	12.5353
chr7	99250436	99250461	25	Arrb1	1.64375	5.95e-12	5.54e-11	11.2254
chr7	99253311	99253336	25	Arrb1	2.21415	4.7e-11	4.15e-10	10.3276
chr8	71287847	71288472	625	Arrdc2	2.21222	4.64e-12	4.11e-11	11.3339
chr13	81041536	81042611	1075	Arrdc3	4.83533	1.12e-12	9.94e-12	11.9498
chr15	89359917	89360092	175	Arsa	3.07774	1.75e-11	1.56e-10	10.758
chr15	89357128	89357278	150	Arsa	1.75038	4.99e-13	4.78e-12	12.302
chr15	89356753	89356978	225	Arsa	1.96466	4.38e-12	3.95e-11	11.3581
chr13	94077010	94077360	350	Arsb	2.89464	7.49e-14	7.27e-13	13.1254
chr11	109381114	109381389	275	Arsg	4.63839	7.82e-12	6.81e-11	11.1068
chr11	109463274	109463499	225	Arsg	2.33209	2.51e-12	2.29e-11	11.6007
chr11	109463524	109463549	25	Arsg	2.09309	8.13e-12	7.51e-11	11.0899
chr13	76210315	76210465	150	Arsk	3.46308	1.74e-11	1.56e-10	10.7596
chr13	76210265	76210290	25	Arsk	3.73822	9.01e-11	7.82e-10	10.0455
chr7	101760945	101762285	1340	Art1	3.54025	7.25e-15	7.85e-14	14.1396
chr5	92562238	92562363	125	Art3	4.20803	1.9e-13	1.86e-12	12.7204
chr16	18224633	18224758	125	Arvcf	1.99313	1.74e-11	1.56e-10	10.7582
chr16	18224933	18225158	225	Arvcf	3.19543	5.19e-12	4.61e-11	11.2846
chr16	18225558	18225583	25	Arvcf	2.21722	8.33e-11	7.25e-10	10.0793
chr16	18225658	18225826	168	Arvcf	2.14103	4.41e-13	4.19e-12	12.3552
chrX	134934115	134934440	325	Arxes1	2.84465	4.08e-12	3.63e-11	11.3896
chrX	134934490	134934540	50	Arxes1	3.50833	5.66e-11	4.95e-10	10.2471
chrX	134934665	134935165	500	Arxes1	4.21353	1.99e-14	1.97e-13	13.7018
chrX	134894868	134895743	875	Arxes2	4.94092	1.47e-12	1.29e-11	11.8335
chr8	41869975	41870150	175	Frg1	2.06938	1.11e-12	1.02e-11	11.9563
chr8	41850498	41850673	175	Asah1,Frg1	3.01938	8.42e-22	1.17e-20	21.0748
chr15	63966002	63966327	325	Asap1	3.11349	4.5e-16	4.9e-15	15.3467
chr15	63960988	63961238	250	Asap1	1.87053	4.16e-12	3.69e-11	11.3806
chr15	63960363	63960788	425	Asap1	2.88208	2.93e-13	2.75e-12	12.5336
chr12	21319315	21319390	75	Asap2	2.24611	1.12e-11	1.01e-10	10.9523
chr4	135971284	135971834	550	Asap3	3.57435	6.42e-12	5.68e-11	11.1927
chr4	135971884	135971909	25	Asap3	3.9636	7.45e-11	6.5e-10	10.1279
chr1	91482667	91482767	100	Asb1	4.39384	4.21e-11	3.7e-10	10.3757
chr13	3700404	3700504	100	Asb13	1.70124	1.66e-11	1.5e-10	10.7792
chr13	3700529	3700779	250	Asb13	1.7262	9.46e-13	8.99e-12	12.0242
chr13	3701104	3701304	200	Asb13	2.1844	2.38e-12	2.15e-11	11.6232
chr13	3703054	3703204	150	Asb13	3.51663	5.09e-13	4.83e-12	12.2935
chr12	103287650	103287775	125	Asb2	2.77846	2.58e-11	2.3e-10	10.5881
chr8	55036690	55037715	1025	Asb5	3.57885	7.46e-17	8.83e-16	16.1273
chr2	30713583	30714308	725	Asb6	2.65943	1.72e-13	1.62e-12	12.765
chr2	30713383	30713433	50	Asb6	1.79948	8.19e-13	8e-12	12.0865
chr15	98033392	98034267	875	Asb8	3.70949	1.53e-12	1.35e-11	11.8161
chr11	4632986	4633711	725	Ascc2	2.60466	4.9e-13	4.47e-12	12.3097
chr10	50726618	50726793	175	Ascc3	3.68942	1.93e-14	1.96e-13	13.7146
chr10	87327380	87327680	300	Ascl1	3.693	2.92e-13	2.78e-12	12.535
chr1	53386178	53386528	350	Asnsd1	3.91221	4.46e-13	4.15e-12	12.3506
chr10	53483804	53484154	350	Asf1a	4.34977	1.65e-16	1.83e-15	15.7815
chr3	88888618	88889618	1000	Ash1l	4.30041	5.3e-13	4.78e-12	12.2758
chr3	88889893	88890193	300	Ash1l	3.24614	3.9e-12	3.54e-11	11.4095
chr3	88890243	88890268	25	Ash1l	2.78075	5.77e-12	5.38e-11	11.2386
chr3	88890293	88890343	50	Ash1l	3.04757	2.95e-12	2.79e-11	11.5297
chr3	88890768	88891243	475	Ash1l	3.08462	3.28e-12	2.91e-11	11.4843
chr3	88891568	88891818	250	Ash1l	3.02532	2.12e-12	1.94e-11	11.6732
chr3	88892543	88893068	525	Ash1l	4.61934	1.88e-13	1.8e-12	12.726
chr3	88914620	88915045	425	Ash1l	3.47596	1.77e-13	1.67e-12	12.7529
chr3	88915070	88915095	25	Ash1l	1.87225	1.33e-13	1.35e-12	12.8759
chr3	88983334	88983559	225	Ash1l	2.67545	7.38e-12	6.46e-11	11.1321
chr3	88984322	88984497	175	Ash1l	2.44682	9.3e-14	9.17e-13	13.0316
chr15	99597825	99598100	275	Asic1	2.25393	3.54e-19	4.47e-18	18.4507
chr11	81043281	81044331	1050	Asic2	3.3003	1.31e-12	1.19e-11	11.884
chr11	81042506	81042906	400	Asic2	1.79714	1.82e-13	1.73e-12	12.739
chr11	80770988	80772442	1454	Asic2	3.19355	1.75e-14	1.72e-13	13.756
chr6	7675414	7675514	100	Asns	1.45957	7.61e-12	6.8e-11	11.1186
chr6	7675164	7675339	175	Asns	1.25808	4.53e-13	4.35e-12	12.3438
chr11	73215145	73215420	275	Aspa	4.09166	4.69e-12	4.17e-11	11.3284
chr11	73196037	73196437	400	Aspa	2.9396	1.6e-12	1.44e-11	11.796
chr12	112093489	112093514	25	Aspg	3.15864	5.76e-11	5.06e-10	10.2393
chr4	9630370	9630945	575	Asph	4.19805	3.16e-16	3.42e-15	15.4998
chr4	9613669	9613869	200	Asph	3.0319	3.94e-17	4.55e-16	16.4042
chr4	9450784	9451009	225	Asph	1.86011	4.12e-13	3.91e-12	12.385
chr4	9449434	9449984	550	Asph	3.14034	5.21e-14	5.08e-13	13.2828
chr7	126548204	126548752	548	Asphd1	2.66261	1.69e-22	2.42e-21	21.7732
chr5	112533319	112533719	400	Asphd2	2.10792	2.23e-38	5.03e-37	37.6526
chr19	9089857	9090532	675	Asrgl1	2.0508	3.41e-15	3.51e-14	14.4668
chr9	105282330	105282605	275	Aste1	3.35563	3.45e-12	3.21e-11	11.4616
chr1	158516083	158517258	1175	Astn1	3.6425	6.71e-13	5.99e-12	12.173
chr1	158517283	158517758	475	Astn1	2.26396	2.14e-12	1.91e-11	11.6705
chr1	158518508	158518908	400	Astn1	1.48604	5.83e-13	5.37e-12	12.2346
chr4	65299064	65299864	800	Astn2	4.1248	3.18e-14	3.1e-13	13.4977
chr2	153239344	153239869	525	Asxl1	3.66976	4.65e-13	4.31e-12	12.3323
chr2	153241182	153241532	350	Asxl1	4.02349	3.27e-13	3.07e-12	12.4852
chr2	153241557	153241582	25	Asxl1	2.95831	2.9e-11	2.59e-10	10.5379
chr2	153241632	153242682	1050	Asxl1	3.4599	4.86e-13	4.48e-12	12.3132
chr2	153243007	153244382	1375	Asxl1	3.39461	5.37e-14	5.14e-13	13.2698
chr12	3551043	3551068	25	Asxl2	3.69163	9.9e-11	8.57e-10	10.0044
chr12	3551168	3551793	625	Asxl2	4.06099	8.32e-12	7.34e-11	11.0801
chr12	3551868	3552418	550	Asxl2	4.03345	3.85e-13	3.58e-12	12.414
chr18	22662489	22662989	500	Asxl3	3.80978	7.86e-13	7.32e-12	12.1043
chr15	57961913	57961938	25	Atad2	4.93615	1.44e-11	1.31e-10	10.8425
chr12	4965678	4966278	600	Atad2b	5.60307	6.21e-13	5.81e-12	12.2069
chr12	4966928	4967003	75	Atad2b	4.11039	1.6e-11	1.45e-10	10.7962
chr12	4967028	4967078	50	Atad2b	3.98876	6.92e-11	6.04e-10	10.1598
chr12	5081552	5081852	300	Atad2b	4.62594	2.36e-13	2.24e-12	12.6266
chr12	5094099	5094324	225	Atad2b	4.43139	1.54e-11	1.38e-10	10.8129
chr12	5094374	5094499	125	Atad2b	4.56981	6.25e-12	5.68e-11	11.2044
chr4	155825096	155825696	600	Atad3a	2.78062	1.04e-12	9.3e-12	11.9849
chr10	81066454	81066629	175	Atcay	2.35406	6.99e-20	9.15e-19	19.1558
chr10	81041737	81042387	650	Atcay	2.44413	1.32e-13	1.25e-12	12.8802
chr10	81040387	81040487	100	Atcay	1.05967	1.48e-11	1.3e-10	10.8304
chr2	73649102	73649227	125	Atf2	2.14452	9.41e-12	8.49e-11	11.0262
chr2	73648027	73648177	150	Atf2	1.7177	5.04e-12	4.6e-11	11.2974
chr15	80139684	80139859	175	Atf4	3.36624	8.36e-76	3.8e-74	75.078
chr7	44465071	44466039	968	Atf5	4.03572	4.56e-12	4.04e-11	11.3408
chr7	44464497	44464597	100	Atf5	1.78256	3.26e-11	2.9e-10	10.487
chr1	170537300	170537475	175	Atf6	3.22677	9.06e-13	8.58e-12	12.0428
chr6	136537841	136538016	175	Atf7ip	3.22065	3.06e-11	2.71e-10	10.514
chr6	136538041	136538341	300	Atf7ip	3.64519	6.38e-13	5.95e-12	12.1952
chr6	136564346	136564646	300	Atf7ip	3.96478	3.98e-12	3.51e-11	11.4006
chr6	136583548	136584598	1050	Atf7ip	3.77042	1.93e-12	1.73e-11	11.7142
chr13	91083991	91084266	275	Atg10	2.79108	8.76e-12	7.64e-11	11.0576
chr15	101182181	101182331	150	Atg101	2.00895	1.81e-19	2.35e-18	18.7415
chr15	101188158	101188828	670	Atg101	3.21723	2.18e-18	2.59e-17	17.6615
chr18	46874450	46874625	175	Atg12	2.40517	2.79e-12	2.6e-11	11.5541
chr18	46867308	46867508	200	Atg12	2.99066	2.09e-12	1.93e-11	11.6806
chr2	91505931	91506806	875	Atg13	3.62147	1.01e-12	8.99e-12	11.9958
chr1	87719042	87719317	275	Atg16l1	2.14913	5.88e-13	5.47e-12	12.231
chr19	6309009	6310037	1028	Atg2a	2.4383	8.62e-31	1.65e-29	30.0647
chr19	6311641	6312334	693	Atg2a	3.3196	1.35e-21	1.83e-20	20.8695
chr12	105583247	105583422	175	Atg2b	2.6591	2.92e-12	2.67e-11	11.5348
chrX	139946277	139946502	225	Atg4a	4.20516	6.15e-13	5.79e-12	12.2112
chr1	93715448	93715873	425	Atg4b	2.57037	3.37e-12	2.96e-11	11.4725
chr4	99109491	99109541	50	Atg4c	3.97729	3.51e-11	3.06e-10	10.4551
chr4	99146656	99147706	1050	Atg4c	4.10456	4.64e-17	5.22e-16	16.3331
chr4	99184339	99184614	275	Atg4c	3.60514	1.65e-12	1.51e-11	11.7831
chr9	21184753	21185403	650	Atg4d	2.67273	7.15e-15	7.22e-14	14.1459
chr10	44238973	44239473	500	Atg5	2.37966	1.28e-13	1.24e-12	12.8919
chr1	75158054	75158529	475	Atg9a	1.93189	1.51e-13	1.44e-12	12.8199
chr12	70010016	70010541	525	Atl1,Gm3086	2.46133	1.36e-14	1.36e-13	13.8655
chr17	80159984	80160259	275	Atl2	3.1965	5.9e-12	5.26e-11	11.2291
chr17	80157418	80157768	350	Atl2	2.90585	1.07e-12	1e-11	11.9713
chr9	53350771	53351146	375	Atm	5.35248	6.49e-12	5.8e-11	11.1876
chr6	124724625	124724925	300	Atn1	3.19923	2.5e-14	2.51e-13	13.6023
chr6	124723850	124723875	25	Atn1	1.34517	9.29e-11	8.06e-10	10.0319
chr6	124723700	124723825	125	Atn1	1.40334	9.29e-12	8.29e-11	11.0318
chr6	72183232	72183532	300	Atoh8	3.6126	5.46e-12	4.94e-11	11.2627
chr7	58477880	58478530	650	Atp10a	3.87192	2.86e-12	2.49e-11	11.544
chr8	12915360	12915385	25	Atp11a	2.77705	2.44e-11	2.19e-10	10.6134
chr8	12915785	12915810	25	Atp11a	2.41003	1.81e-11	1.64e-10	10.7424
chr8	12915835	12916410	575	Atp11a	2.78954	4.03e-12	3.54e-11	11.395
chr8	12918160	12918185	25	Atp11a	1.39399	3.36e-11	3e-10	10.4732
chr3	35808252	35808277	25	Atp11b	2.91591	5.41e-11	4.76e-10	10.2669
chr3	35808302	35808377	75	Atp11b	2.36861	2.83e-11	2.53e-10	10.5478
chr3	35910226	35910251	25	Atp11b	1.28016	5.33e-11	4.69e-10	10.2734
chr8	70260252	70260399	147	Atp13a1	1.45714	5.09e-13	4.82e-12	12.2931
chr4	140714211	140714386	175	Atp13a2	3.57427	5.2e-24	8.06e-23	23.2838
chr4	140734321	140734641	320	Atp13a2	2.16706	2.91e-16	3.2e-15	15.5358
chr16	29215028	29215178	150	Atp13a4	2.79872	5.18e-11	4.56e-10	10.2859
chr16	29050991	29051566	575	Atp13a5	3.34972	3.5e-13	3.24e-12	12.4565
chr1	172101275	172101925	650	Atp1a2	3.02289	6.24e-13	5.67e-12	12.2047
chr1	164285809	164285924	115	Atp1b1	1.7619	1.47e-13	1.44e-12	12.832
chr1	164265592	164266876	1284	Atp1b1	1.145	1.14e-15	1.21e-14	14.9425
chr1	164265142	164265367	225	Atp1b1	1.2461	4.43e-43	1.12e-41	42.3537
chr11	69490553	69490928	375	Atp1b2	1.00667	1.11e-14	1.12e-13	13.9553
chr9	96245476	96245901	425	Atp1b3	4.52875	3.97e-12	3.48e-11	11.4012
chr10	126723142	126723342	200	Atp23	3.36407	1.92e-11	1.67e-10	10.7174
chr5	122639738	122639913	175	Atp2a2	1.29392	6.42e-17	7.36e-16	16.1921
chr5	122595013	122595363	350	Atp2a2	1.42397	1.32e-14	1.33e-13	13.8798
chr10	98815578	98815753	175	Atp2b1	1.88796	1.3e-19	1.66e-18	18.8869
chr10	98858685	98859760	1075	Atp2b1	3.42357	1.2e-13	1.12e-12	12.9194
chr10	98859935	98860085	150	Atp2b1	1.9356	1.8e-15	1.93e-14	14.7454
chr10	98861185	98861410	225	Atp2b1	1.85117	4.19e-18	5.02e-17	17.3781
chr6	113819254	113819504	250	Atp2b2	1.71811	3.33e-12	2.98e-11	11.4778
chrX	72580727	72581700	973	Atp2b3	3.79706	1.89e-67	7.68e-66	66.7243
chrX	72614001	72614376	375	Atp2b3	3.03449	3.7e-13	3.46e-12	12.4318
chrX	72614551	72614601	50	Atp2b3	1.80666	1.31e-11	1.19e-10	10.8816
chrX	72614651	72615626	975	Atp2b3	3.19306	8.69e-13	7.82e-12	12.0609
chr1	133680885	133681410	525	Atp2b4	3.91527	9.52e-13	8.68e-12	12.0213
chr1	133634110	133634710	600	Atp2b4	3.02415	3.69e-12	3.3e-11	11.4324
chr1	133630710	133630760	50	Atp2b4	1.18399	8.36e-15	8.94e-14	14.0776
chr9	105289635	105290360	725	Atp2c1	3.53792	1.24e-16	1.36e-15	15.9057
chr10	79974675	79975549	874	Atp5d	2.06043	9.24e-26	1.52e-24	25.0341
chr10	79978101	79978276	175	Atp5d	1.56986	8.42e-19	1.05e-17	18.0749
chrX	73347892	73348317	425	Atp6ap1	1.69219	8.1e-23	1.16e-21	22.0915
chr13	91031582	91031657	75	Atp6ap1l	2.17352	1.11e-11	1.01e-10	10.9533
chr5	124798799	124799824	1025	Atp6v0a2	3.34861	1.15e-12	1.02e-11	11.9389
chr5	124801124	124801519	395	Atp6v0a2	1.85754	5.6e-12	4.86e-11	11.2522
chr6	38171545	38171570	25	D630045J12Rik	4.42236	1.52e-11	1.38e-10	10.8183
chr6	38104782	38105307	525	D630045J12Rik	3.28598	6.99e-14	6.78e-13	13.1556
chr6	38104607	38104732	125	D630045J12Rik	2.5059	9.77e-12	8.7e-11	11.01
chr6	38103732	38103907	175	D630045J12Rik	4.33362	2.55e-11	2.23e-10	10.594
chr6	38100457	38100482	25	D630045J12Rik	1.58463	1.15e-11	1.05e-10	10.9388
chr6	38100232	38100432	200	D630045J12Rik	1.63442	3.23e-12	2.94e-11	11.4908
chr17	24388236	24388411	175	Atp6v0c	1.2103	7.38e-104	4.82e-102	103.132
chr17	26918249	26918621	372	Atp6v0e	2.46032	2.63e-26	4.24e-25	25.5808
chr16	43959470	43959896	426	Atp6v1a	2.51609	1.5e-13	1.46e-12	12.8236
chr16	43907614	43907839	225	Atp6v1a	1.32582	4.76e-13	4.47e-12	12.3225
chr12	78889955	78890205	250	Atp6v1d	1.10657	7.79e-14	7.61e-13	13.1086
chr6	29467781	29467931	150	Atp6v1f	1.97674	2.14e-59	7.59e-58	58.669
chr17	35454513	35455800	1287	Atp6v1g2	1.91916	3.2e-24	4.89e-23	23.4947
chr17	35456653	35457728	1075	Atp6v1g2	1.78743	1.82e-17	2.06e-16	16.74
chr5	67779331	67779831	500	Atp8a1	3.91477	6.08e-15	6.28e-14	14.2164
chr5	67777706	67777806	100	Atp8a1	1.83196	4.37e-13	4.21e-12	12.3596
chr5	67776031	67776206	175	Atp8a1	2.67038	1.6e-17	1.87e-16	16.7971
chr3	89848044	89848644	600	Atp8b2	2.98417	3.77e-16	4.08e-15	15.4235
chr2	168476357	168476682	325	Atp9a	1.64014	1.03e-15	1.1e-14	14.9886
chr11	60308078	60309110	1032	Atpaf2	3.01279	1.36e-23	2.04e-22	22.8666
chr11	60291774	60292024	250	Atpaf2	2.1551	2.3e-12	2.1e-11	11.6377
chr4	132260906	132260981	75	Atpif1	1.71486	2.96e-11	2.61e-10	10.5294
chr4	132257865	132258115	250	Atpif1	1.28334	2.04e-38	4.65e-37	37.6893
chr15	31617072	31617672	600	Atpsckmt	4.69164	1.4e-12	1.25e-11	11.855
chr15	31624022	31624522	500	Atpsckmt	4.05108	5.05e-12	4.39e-11	11.297
chr5	31211656	31211981	325	Atraid,Cad	2.42922	1.64e-16	1.82e-15	15.7857
chr9	108894285	108894735	450	Atrip,Atrip-trex1	3.52453	6.22e-14	6.14e-13	13.2061
chr9	108887049	108887949	900	Atrip-trex1,Trex1	2.53565	4.07e-13	3.8e-12	12.3905
chr2	130744487	130745112	625	Atrn	4.66223	1.18e-12	1.06e-11	11.9278
chr2	130868269	130868294	25	Atrn	2.23239	6.29e-12	5.85e-11	11.2014
chr2	130868319	130868519	200	Atrn	2.80697	1.09e-12	1.02e-11	11.9624
chr2	130871244	130872244	1000	Atrn	2.46668	3.57e-13	3.25e-12	12.4476
chr19	58119618	58120118	500	Atrnl1	3.71378	7.05e-13	6.62e-12	12.152
chr19	58120393	58121118	725	Atrnl1	3.50643	1.79e-14	1.79e-13	13.7481
chrX	104920709	104921109	400	Atrx	3.3478	7.43e-13	6.8e-12	12.1291
chrX	104920659	104920684	25	Atrx	2.27939	1.36e-11	1.24e-10	10.8654
chrX	104920609	104920634	25	Atrx	2.26319	5.05e-11	4.45e-10	10.2968
chrX	104919909	104920584	675	Atrx	2.96558	8.22e-14	7.98e-13	13.0853
chrX	104919834	104919884	50	Atrx	1.60772	3.11e-12	2.92e-11	11.5079
chrX	104918209	104919634	1425	Atrx	2.84221	5.48e-14	5.2e-13	13.2613
chrX	104843770	104843995	225	Atrx	2.49931	3.21e-13	3.05e-12	12.4933
chr13	45710505	45711005	500	Atxn1	4.02421	1.18e-12	1.07e-11	11.9276
chr13	45709280	45709405	125	Atxn1	3.67968	2.32e-11	2.05e-10	10.6354
chr13	45708855	45709180	325	Atxn1	4.07365	6.44e-12	5.78e-11	11.1914
chr13	45706880	45707430	550	Atxn1	3.35059	3.09e-12	2.77e-11	11.5104
chr15	85347136	85347611	475	Atxn10	1.76926	9.92e-17	1.1e-15	16.0033
chr8	110458482	110459507	1025	Atxn1l	4.40766	2.07e-13	1.98e-12	12.6842
chr8	110458407	110458432	25	Atxn1l	3.74856	2.96e-11	2.64e-10	10.5289
chr5	121952417	121952892	475	Atxn2	1.53474	1.87e-13	1.77e-12	12.7278
chr12	101885234	101885684	450	Atxn3	3.91424	1.25e-13	1.19e-12	12.9046
chr14	8369229	8369604	375	Atxn7	4.67493	2.31e-12	2.1e-11	11.6371
chr14	8369079	8369129	50	Atxn7	7.72846	3.92e-11	3.48e-10	10.4063
chr14	8368929	8369054	125	Atxn7	4.84865	2.48e-11	2.2e-10	10.6049
chr14	8366116	8366391	275	Atxn7	3.62358	2.98e-14	3.01e-13	13.5258
chr14	8365541	8365941	400	Atxn7	3.2841	1.5e-13	1.45e-12	12.8232
chr14	8362591	8362691	100	Atxn7	2.42987	5.43e-12	4.93e-11	11.2656
chr12	33417381	33417781	400	Atxn7l1	3.813	9.92e-12	8.86e-11	11.0033
chr12	33425092	33425467	375	Atxn7l1	3.5918	4.43e-13	4.25e-12	12.3532
chr3	108110654	108111129	475	Atxn7l2	2.12325	4.78e-13	4.48e-12	12.3206
chr3	108106506	108106956	450	Cyb561d1	3.88893	4.38e-13	4.15e-12	12.3585
chr3	108105831	108105931	100	Cyb561d1	3.02261	8.76e-12	8.03e-11	11.0576
chr11	102181950	102182625	675	Atxn7l3	3.70533	9.37e-19	1.13e-17	18.0283
chr10	112762132	112762732	600	Atxn7l3b	1.79247	2.65e-14	2.63e-13	13.5769
chr13	53083650	53083700	50	Auh	1.50469	1.06e-11	9.61e-11	10.9731
chr13	53083525	53083600	75	Auh	1.32338	1.16e-11	1.05e-10	10.9362
chr6	83033603	83033966	363	Aup1	2.74351	1.01e-16	1.17e-15	15.9941
chr4	155916108	155916133	25	Aurkaip1	2.16171	5.17e-12	4.83e-11	11.2863
chr4	155917383	155917533	150	Aurkaip1	1.53748	1.09e-15	1.19e-14	14.9637
chr5	132571523	132572059	536	Auts2	3.18267	9.35e-20	1.18e-18	19.029
chr5	132570448	132570873	425	Auts2	3.46367	1.14e-15	1.21e-14	14.9434
chr5	131466820	131467095	275	Auts2	1.35675	1.05e-11	9.26e-11	10.9774
chr5	131466170	131466545	375	Auts2	2.88642	9.2e-19	1.13e-17	18.0362
chr2	112461149	112461174	25	Aven	2.43033	3.12e-11	2.79e-10	10.5055
chr2	112461199	112461224	25	Aven	1.89827	3.1e-12	2.93e-11	11.5089
chr2	130423170	130424497	1327	Avp	2.58723	1.99e-36	4.34e-35	35.7006
chr19	42111838	42112263	425	Avpi1	3.0571	3.78e-12	3.32e-11	11.422
chr17	26362147	26362247	100	Axin1	3.81386	3e-11	2.65e-10	10.5227
chr17	26362272	26362297	25	Axin1	3.07189	3.8e-11	3.38e-10	10.4199
chr17	26406848	26406998	150	Axin1	2.41985	6.1e-13	5.86e-12	12.2146
chr11	108814089	108814164	75	Axin2	2.86004	4.17e-11	3.67e-10	10.38
chr11	108814414	108814814	400	Axin2	3.58746	1.98e-13	1.91e-12	12.7039
chr11	108840174	108840774	600	Axin2	3.99136	9.27e-13	8.46e-12	12.0332
chr9	117890787	117891587	800	Azi2	4.04562	3.17e-13	2.96e-12	12.4993
chr9	117894037	117894062	25	Azi2	2.41629	3.69e-11	3.28e-10	10.4324
chr9	117894087	117894112	25	Azi2	2.58891	1.76e-11	1.59e-10	10.7546
chr9	117898170	117898620	450	Azi2	3.96857	1.13e-14	1.14e-13	13.9469
chr15	38519330	38519530	200	Azin1	2.59263	5.35e-12	4.73e-11	11.2718
chr7	140939090	140939115	25	B230206H07Rik	2.39847	5.41e-11	4.76e-10	10.2671
chr4	78132384	78132684	300	B230208B08Rik	4.81312	6.02e-12	5.36e-11	11.22
chr7	61264967	61265042	75	B230209E15Rik	4.57772	4.58e-11	4.03e-10	10.3389
chr7	61185131	61185156	25	B230209E15Rik	1.35926	1.22e-11	1.12e-10	10.913
chr7	61184516	61184981	465	B230209E15Rik	2.04639	2.01e-14	2.05e-13	13.6965
chr7	61179407	61179707	300	B230209E15Rik	2.88553	3.76e-12	3.33e-11	11.4246
chr1	97959372	97959772	400	B230216N24Rik	4.09811	9.2e-13	8.48e-12	12.0363
chr11	97732035	97732269	234	B230217C12Rik	1.95598	9.43e-15	9.92e-14	14.0254
chr11	97733026	97733526	500	B230217C12Rik	2.41167	5e-14	4.87e-13	13.3014
chr11	97733576	97733601	25	B230217C12Rik	1.45234	3.06e-11	2.74e-10	10.5137
chr19	57312328	57312353	25	B230217O12Rik	1.7723	8.27e-11	7.19e-10	10.0825
chr19	57311903	57311928	25	B230217O12Rik	2.51006	6.86e-11	6e-10	10.1638
chr13	55846936	55847486	550	B230219D22Rik	2.85849	2.05e-13	1.94e-12	12.6889
chr13	55847586	55847611	25	B230219D22Rik	2.11797	5.06e-12	4.73e-11	11.2958
chr13	55849611	55850111	500	B230219D22Rik	2.99841	1.7e-12	1.52e-11	11.7684
chr13	55850936	55851086	150	B230219D22Rik	1.32776	1.69e-11	1.48e-10	10.7734
chr13	15990261	15990336	75	B230303A05Rik	3.78436	3.17e-11	2.77e-10	10.4996
chr13	15990186	15990236	50	B230303A05Rik	3.71233	6.25e-11	5.48e-10	10.2041
chr13	15990011	15990036	25	B230303A05Rik	3.28993	2.69e-11	2.41e-10	10.5709
chr13	15989736	15989961	225	B230303A05Rik	3.42689	9.64e-12	8.62e-11	11.0158
chr17	45747811	45747911	100	B230354K17Rik	3.84485	2.47e-11	2.18e-10	10.6072
chr17	45751602	45752127	525	B230354K17Rik	4.13595	3.44e-12	3.17e-11	11.4634
chr3	94867709	94867734	25	B230398E01Rik	2.10846	1.3e-11	1.18e-10	10.8871
chr2	121981360	121981585	225	B2m	1.22864	1.88e-12	1.71e-11	11.7264
chr3	69482001	69483251	1250	B3galnt1	3.26985	5.38e-13	4.84e-12	12.2691
chr13	14172922	14173597	675	B3galnt2	2.47964	4.67e-12	4.17e-11	11.3305
chr2	67948185	67948210	25	B3galt1	7.68604	5.52e-11	4.85e-10	10.2581
chr2	67948285	67948460	175	B3galt1	4.99433	9.45e-12	8.55e-11	11.0246
chr2	67949135	67949410	275	B3galt1	5.04167	4.31e-13	4.18e-12	12.3653
chr2	67952260	67952685	425	B3galt1	3.64394	1.53e-13	1.48e-12	12.8147
chr2	67952960	67953060	100	B3galt1	2.74869	2.53e-11	2.24e-10	10.5975
chr1	143516459	143517059	600	B3galt2	4.32591	4.8e-13	4.4e-12	12.3189
chr17	34169085	34169410	325	B3galt4	2.75421	1.15e-11	1.03e-10	10.9396
chr16	96116808	96116833	25	B3galt5	4.80961	4.68e-11	4.13e-10	10.3299
chr16	96116908	96117583	675	B3galt5	4.50927	1.09e-12	9.87e-12	11.9644
chr16	96118533	96118883	350	B3galt5	3.39306	9.65e-12	8.5e-11	11.0156
chr16	96120408	96121058	650	B3galt5	3.06453	1.77e-13	1.66e-12	12.7511
chr4	156075822	156076422	600	B3galt6	3.88599	5.83e-12	5.17e-11	11.2346
chr9	26670493	26670943	450	B3gat1	1.64056	1.03e-14	1.04e-13	13.9879
chr9	26672268	26672418	150	B3gat1	1.12364	6.86e-13	6.45e-12	12.1634
chr1	23884234	23884584	350	B3gat2	3.60084	1.01e-13	9.97e-13	12.9948
chr19	8904124	8904149	25	B3gat3	1.09741	1.93e-11	1.75e-10	10.7139
chr19	8904174	8904624	450	B3gat3,Eml3	1.59847	7.8e-16	8.36e-15	15.1078
chr19	8914112	8914505	393	Eml3	3.37469	1.23e-17	1.51e-16	16.9086
chr11	22785938	22786988	1050	B3gnt2	4.43702	1.3e-12	1.18e-11	11.8874
chr11	22785263	22785388	125	B3gnt2	1.74223	9.58e-12	8.48e-11	11.0187
chr8	105980269	105980394	125	B3gnt9	3.39554	1.59e-11	1.42e-10	10.7995
chr8	105979469	105979644	175	B3gnt9	1.37265	8.38e-12	7.6e-11	11.0768
chr8	105979319	105979419	100	B3gnt9	1.77501	2.54e-11	2.22e-10	10.5949
chr11	121508097	121508497	400	B3gntl1	3.53923	9.49e-12	8.39e-11	11.0226
chr11	121507972	121507997	25	B3gntl1	1.45688	2.11e-11	1.9e-10	10.6758
chr10	127007527	127008202	675	B4galnt1	2.37393	2.39e-13	2.22e-12	12.6225
chr4	117730696	117731611	915	B4galt2	2.63152	2.63e-12	2.32e-11	11.5793
chr1	171103870	171104070	200	B4galt3	1.28284	1.89e-12	1.72e-11	11.7235
chr16	38588290	38588965	675	B4galt4	4.0479	2e-17	2.29e-16	16.6997
chr16	38589065	38589115	50	B4galt4	1.81227	1.13e-12	1.1e-11	11.9462
chr2	167143113	167143263	150	B4galt5	3.80889	7.73e-12	6.95e-11	11.1119
chr18	20878584	20878659	75	B4galt6	2.2204	5.6e-11	4.91e-10	10.2516
chr18	20820980	20821505	525	B4galt6	3.7947	7.57e-13	6.88e-12	12.1206
chr13	55757081	55758206	1125	B4galt7	3.86811	8.67e-14	8.21e-13	13.0621
chrX	8760191	8760916	725	B630019K06Rik	3.48414	1.47e-13	1.38e-12	12.833
chr16	17651432	17652789	1357	B830017H08Rik	3.33581	7.11e-13	6.58e-12	12.1482
chr7	25385488	25385987	499	B9d2	3.58297	7.62e-15	7.72e-14	14.1182
chr17	17193150	17194225	1075	BC002059	4.38446	4.31e-12	3.78e-11	11.3654
chr17	25403609	25404838	1229	BC003965	4.20103	1.67e-12	1.47e-11	11.776
chr13	24985639	24985664	25	BC005537	1.63539	5.7e-11	5.01e-10	10.2445
chr7	26906619	26907244	625	BC024978	3.75255	8.89e-14	8.58e-13	13.051
chr7	26907669	26907794	125	BC024978	2.29043	2.49e-11	2.21e-10	10.6036
chr10	81444430	81444455	25	BC025920	4.75292	7.6e-11	6.63e-10	10.1191
chr10	81445080	81445630	550	BC025920	4.85662	2.27e-12	2.04e-11	11.6435
chr3	95788639	95788889	250	Ciart	2.43639	4.27e-14	4.31e-13	13.3696
chr2	155659649	155660924	1275	BC029722	2.03636	4.33e-16	4.58e-15	15.3631
chr8	59365552	59366877	1325	BC030500	4.08966	2.06e-13	1.9e-12	12.6866
chr18	75138934	75139084	150	BC031181	1.19352	1.47e-13	1.47e-12	12.8319
chr18	75141896	75142697	801	BC031181	2.29708	7.91e-17	8.9e-16	16.1017
chr10	121586765	121587290	525	BC048403	4.64528	1.37e-13	1.31e-12	12.8638
chr6	136805157	136805182	25	BC049715	3.29394	2.91e-15	3.21e-14	14.5359
chr6	136807508	136807958	450	BC049715	5.19727	5.67e-12	5.11e-11	11.2462
chr6	136807983	136808893	910	BC049715	4.50695	5.55e-32	1.1e-30	31.2554
chr17	34679188	34679638	450	BC051142	2.93389	1.34e-13	1.31e-12	12.8726
chr17	34127305	34127480	175	BC051226	2.44858	1.56e-15	1.68e-14	14.8077
chr15	38740562	38740962	400	Baalc	2.48333	7.61e-16	8.18e-15	15.1184
chr15	38813650	38814050	400	Baalc	1.84808	5.3e-12	4.63e-11	11.2758
chr8	71856904	71857179	275	Babam1	1.65929	1.64e-18	1.99e-17	17.7854
chr9	45771386	45772461	1075	Bace1	3.0317	1.23e-12	1.09e-11	11.9089
chr9	45773011	45773736	725	Bace1	3.14995	1.08e-13	1.03e-12	12.9681
chr16	97237976	97238301	325	Bace2	4.10137	5.93e-12	5.24e-11	11.2272
chr16	87527237	87527387	150	Bach1	4.82456	1.53e-11	1.37e-10	10.8156
chr16	87527437	87527462	25	Bach1	4.00157	3.89e-11	3.45e-10	10.4102
chr4	32304018	32304293	275	Bach2	5.93872	5.66e-12	4.98e-11	11.2469
chr19	6928184	6928777	593	Bad	2.15192	6.27e-18	7.77e-17	17.2028
chr1	33785589	33785614	25	Bag2	3.79213	7.01e-11	6.13e-10	10.1542
chr1	33785389	33785564	175	Bag2	2.95002	7.94e-12	7.15e-11	11.1
chr7	128147710	128148335	625	Bag3	4.19215	2.21e-12	1.97e-11	11.6558
chr8	26258415	26259312	897	Bag4	3.00435	7.87e-13	7.69e-12	12.104
chr8	26257315	26258390	1075	Bag4	4.50226	6.05e-14	5.84e-13	13.2182
chr17	35354431	35354627	196	Bag6	2.53846	7.1e-15	7.43e-14	14.1488
chr11	119897396	119897608	212	Baiap2	2.16428	1.45e-14	1.48e-13	13.8384
chr15	79142469	79142669	200	Baiap2l2	2.70383	3.29e-12	3.02e-11	11.4825
chr17	25461632	25461782	150	Baiap3	3.63891	3.28e-83	1.65e-81	82.4847
chr18	3512022	3512697	675	Bambi	5.06662	6.6e-13	6.05e-12	12.1805
chr8	122752474	122752924	450	Banp	2.65478	8.76e-15	8.88e-14	14.0576
chr8	122754774	122754874	100	Banp	3.66772	1.49e-11	1.34e-10	10.828
chr8	122754899	122755299	400	Banp	4.10176	7.54e-12	6.7e-11	11.1228
chr8	122755374	122755399	25	Banp	3.65677	2.31e-11	2.08e-10	10.637
chr14	30980792	30981417	625	Bap1	1.92011	1.47e-13	1.39e-12	12.8319
chr5	106600613	106600713	100	Barhl2	4.54325	2.08e-11	1.83e-10	10.6827
chr15	25413670	25413845	175	Basp1	3.3321	2.04e-260	4.52e-258	259.69
chr15	25363362	25363787	425	Basp1	1.04186	2.07e-16	2.27e-15	15.6846
chr12	54981527	54982277	750	Baz1a	4.99383	5.09e-15	5.32e-14	14.2937
chr5	135215793	135215918	125	Baz1b	3.99284	3.88e-11	3.4e-10	10.4115
chr5	135245537	135246012	475	Baz1b	1.9172	5.19e-12	4.52e-11	11.2852
chr5	135272962	135273612	650	Baz1b	2.80953	2.69e-12	2.36e-11	11.5697
chr5	135273887	135274037	150	Baz1b	1.06833	3e-13	2.91e-12	12.5232
chr10	127955160	127955360	200	Baz2a	2.31803	7.59e-14	7.48e-13	13.1198
chr2	59792387	59792837	450	Baz2b	3.58634	1.52e-12	1.4e-11	11.8188
chr2	59750663	59750863	200	Baz2b	2.03667	2.72e-14	2.75e-13	13.5651
chr2	59730781	59731131	350	Baz2b	3.94238	2.98e-13	2.81e-12	12.5251
chr7	16051079	16051629	550	Bbc3	3.69862	3.47e-13	3.22e-12	12.4596
chr19	53919586	53919761	175	Bbip1	1.46033	2.14e-12	1.98e-11	11.6702
chr12	84487627	84488052	425	Bbof1	3.52044	1.31e-12	1.2e-11	11.8818
chr12	84488077	84488102	25	Bbof1	2.37144	3.46e-11	3.08e-10	10.4608
chr19	4940455	4940530	75	Bbs1	2.13038	2.36e-11	2.11e-10	10.6276
chr19	4939205	4940055	850	Bbs1	3.72052	2.35e-12	2.11e-11	11.6286
chr19	4937030	4937755	725	Bbs1	3.33632	6.19e-13	5.62e-12	12.2082
chr3	37375252	37375352	100	Bbs12	4.32778	2.99e-11	2.62e-10	10.525
chr9	59229548	59229848	300	Bbs4	1.47709	9.51e-13	8.87e-12	12.0217
chr2	69497460	69497835	375	Bbs5	3.94749	1.47e-13	1.4e-12	12.8325
chr16	50045130	50045630	500	Bbx	3.76128	5.22e-12	4.62e-11	11.2827
chr16	50013906	50013931	25	Bbx	3.09299	4.26e-11	3.78e-10	10.3702
chr16	50013681	50013856	175	Bbx	3.36686	1.64e-11	1.47e-10	10.7839
chr16	50013081	50013131	50	Bbx	3.5634	4.24e-11	3.74e-10	10.3723
chr3	87900572	87900947	375	Bcan	2.12419	1.86e-19	2.34e-18	18.7295
chrX	72760062	72761277	1215	Bcap31	2.20305	4.52e-14	4.71e-13	13.3446
chr8	112440009	112440934	925	Bcar1	3.18719	5.98e-16	6.32e-15	15.2233
chr8	112437105	112437980	875	Bcar1	2.78051	4.96e-15	5.01e-14	14.3048
chr2	170248234	170248459	225	Bcas1	2.34056	3.9e-14	3.92e-13	13.4088
chr3	103085710	103086110	400	Bcas2	1.92687	4.64e-12	4.06e-11	11.3337
chr7	45238787	45239062	275	Bcat2	2.1843	1.48e-12	1.35e-11	11.8311
chr7	133322583	133322874	291	Bccip	1.85194	2.23e-14	2.24e-13	13.6512
chr15	99367964	99368889	925	Bcdin3d	4.10146	3.04e-12	2.7e-11	11.5174
chr7	127507479	127507779	300	Bckdk	2.265	6.22e-17	7.13e-16	16.2065
chr11	24028147	24028197	50	Bcl11a	2.19562	5e-11	4.4e-10	10.3013
chr11	24035416	24035591	175	Bcl11a	1.58685	4e-13	3.89e-12	12.3979
chr11	24113359	24113559	200	Bcl11a	2.29997	6.99e-12	6.35e-11	11.1558
chr11	24113584	24113659	75	Bcl11a	2.09927	4.15e-12	3.86e-11	11.3817
chr11	24113984	24115209	1225	Bcl11a	3.63662	3.28e-13	3e-12	12.4848
chr11	24116959	24117209	250	Bcl11a	3.48601	2.33e-12	2.17e-11	11.6322
chr11	24122722	24123197	475	Bcl11a	2.12797	1.62e-35	3.4e-34	34.7906
chr12	107883011	107883436	425	Bcl11b	2.96713	4.08e-12	3.67e-11	11.3894
chr12	107879336	107880361	1025	Bcl11b	3.40544	2.12e-12	1.87e-11	11.6729
chr12	107877686	107877761	75	Bcl11b	2.44404	4.3e-12	3.95e-11	11.367
chr12	107876986	107877611	625	Bcl11b	2.23849	2.88e-12	2.52e-11	11.5407
chr1	106640571	106640696	125	Bcl2	3.76715	2.52e-12	2.35e-11	11.5978
chr1	106640046	106640446	400	Bcl2	3.50332	3.72e-13	3.53e-12	12.4291
chr1	106469330	106470530	1200	Bcl2	4.11348	2.19e-13	2.05e-12	12.659
chr2	152671355	152672005	650	Bcl2l1	3.78362	3.41e-21	4.56e-20	20.467
chr2	152623966	152624141	175	Bcl2l1	1.66215	8.47e-14	8.34e-13	13.072
chr7	44640870	44642184	1314	Bcl2l12	2.56824	3.73e-13	3.7e-12	12.4288
chr6	120864096	120864521	425	Bcl2l13	3.97401	7.35e-13	6.73e-12	12.1338
chr14	55131625	55131925	300	Pabpn1	1.27868	1.74e-15	1.87e-14	14.7588
chr5	123509112	123509587	475	Bcl7a	3.90282	4.52e-14	4.41e-13	13.3451
chr5	135209865	135210640	775	Bcl7b	3.06842	3.72e-14	3.65e-13	13.4296
chr3	97117362	97118012	650	Bcl9	3.40745	2.62e-12	2.32e-11	11.5823
chr3	97113173	97113198	25	Bcl9	3.10272	1.03e-12	1e-11	11.986
chr3	97111498	97111548	50	Bcl9	2.44116	1.57e-11	1.41e-10	10.8043
chr9	44417455	44417780	325	Bcl9l	3.97985	7.7e-12	6.91e-11	11.1132
chr9	44417905	44418655	750	Bcl9l	4.55235	3.39e-12	3.05e-11	11.4697
chr9	44420023	44420798	775	Bcl9l	2.62073	6.83e-13	6.37e-12	12.1656
chr9	44421423	44421623	200	Bcl9l	1.4267	3.28e-13	3.13e-12	12.4843
chrX	47468024	47468049	25	Bcorl1	1.95771	8.3e-11	7.22e-10	10.081
chrX	47494872	47495497	625	Bcorl1	3.84945	4.4e-14	4.27e-13	13.3565
chr10	75017556	75018639	1083	Bcr	3.33786	4.62e-13	4.28e-12	12.3356
chr16	31275493	31276018	525	Bdh1	2.31343	1.47e-15	1.57e-14	14.8327
chr16	31277243	31277318	75	Bdh1	2.28434	2.82e-11	2.49e-10	10.55
chr2	109553724	109554799	1075	Bdnf	4.4682	2.22e-12	1.92e-11	11.6544
chr13	100240381	100240556	175	Bdp1	3.27241	2.54e-13	2.46e-12	12.5946
chr13	100196869	100197794	925	Bdp1	3.22869	4.9e-13	4.46e-12	12.31
chr8	104943708	104943858	150	Bean1	3.08702	3.92e-12	3.54e-11	11.4062
chr8	104944883	104945008	125	Bean1	2.30295	1.67e-11	1.46e-10	10.7764
chr12	108998756	108999706	950	Begain	1.7828	1.43e-14	1.41e-13	13.8433
chr4	111290369	111290694	325	Bend5	3.30643	2.49e-13	2.37e-12	12.6032
chr4	111316977	111317477	500	Bend5	4.43606	2.51e-12	2.26e-11	11.6009
chr1	33891982	33892432	450	Bend6	3.06038	1.84e-14	1.83e-13	13.7349
chr1	33891557	33891582	25	Bend6	1.16844	2.55e-12	2.42e-11	11.5942
chr7	140433371	140434496	1125	Bet1l	3.38705	7.18e-14	6.79e-13	13.144
chrX	135115715	135116246	531	Bex1	2.53166	9.79e-14	9.68e-13	13.0093
chrX	135114970	135115320	350	Bex1	1.70335	1.33e-14	1.34e-13	13.8775
chrX	134967463	134968355	892	Bex2	1.40343	9.61e-34	1.92e-32	33.0174
chr16	13519929	13520779	850	Bfar	3.18261	6.98e-14	6.65e-13	13.1559
chrX	72538955	72539230	275	Bgn	2.18015	4.38e-12	3.87e-11	11.3583
chr11	76564070	76564470	400	Bhlha9	4.24553	2.77e-12	2.45e-11	11.5577
chrX	134789544	134789744	200	Bhlhb9	3.76324	8.32e-15	8.72e-14	14.0801
chr3	18108638	18108688	50	Bhlhe22	2.14744	5.14e-11	4.53e-10	10.2891
chr3	18108763	18108788	25	Bhlhe22	1.62869	6.27e-11	5.5e-10	10.2025
chr3	18108813	18108838	25	Bhlhe22	1.57004	6.64e-11	5.81e-10	10.178
chr3	18109963	18110913	950	Bhlhe22	3.92761	2.09e-12	1.82e-11	11.6797
chr6	108641448	108642698	1250	Bhlhe40	3.64318	1.44e-13	1.35e-12	12.8427
chr6	145808993	145809318	325	Bhlhe41	2.94923	2.85e-12	2.56e-11	11.5458
chr6	145807568	145807768	200	Bhlhe41	3.94046	2.66e-21	3.63e-20	20.5757
chr10	70760634	70761134	500	Bicc1	3.99227	2.62e-14	2.61e-13	13.5821
chr10	70758934	70759234	300	Bicc1	3.304	8.09e-12	7.14e-11	11.0923
chr6	149310896	149311096	200	Bicd1	3.61998	1.06e-12	9.77e-12	11.9754
chr6	149413380	149413405	25	Bicd1	2.13054	7.54e-11	6.57e-10	10.1228
chr6	149414458	149415333	875	Bicd1	3.59597	2.69e-13	2.49e-12	12.5695
chr6	149420446	149420571	125	Bicd1	2.48898	1e-13	1e-12	12.9979
chr6	149420621	149420671	50	Bicd1	2.18579	8.42e-12	7.64e-11	11.0748
chr13	49536553	49536928	375	Bicd2	3.32906	1.64e-12	1.49e-11	11.784
chr13	49539628	49539928	300	Bicd2	2.34949	9.67e-13	8.86e-12	12.0147
chr5	115869428	115869503	75	Bicdl1	2.21532	1.78e-11	1.57e-10	10.7497
chr7	15782344	15782969	625	Bicra	4.82103	1.15e-12	1.03e-11	11.9377
chr7	15722271	15722371	100	Bicra	4.37256	1.15e-11	1.04e-10	10.9389
chr7	15705570	15706545	975	Bicra	3.63767	2.4e-12	2.09e-11	11.6198
chr7	15705045	15705420	375	Bicra	2.51418	6.07e-12	5.47e-11	11.2169
chr17	47136826	47136851	25	Bicral	2.54672	1.84e-11	1.66e-10	10.7353
chr17	47136701	47136776	75	Bicral	2.65098	1.35e-11	1.21e-10	10.8696
chr17	47136651	47136676	25	Bicral	2.29957	6.96e-11	6.08e-10	10.1574
chr17	47136401	47136601	200	Bicral	3.20203	2.64e-12	2.39e-11	11.579
chr17	47136176	47136201	25	Bicral	2.33012	2.68e-11	2.4e-10	10.572
chr17	47135676	47136126	450	Bicral	2.49455	6.64e-12	5.99e-11	11.1777
chr17	47111766	47112641	875	Bicral	4.05206	1.41e-15	1.49e-14	14.8499
chr17	47111591	47111741	150	Bicral	2.30705	8.64e-12	7.91e-11	11.0636
chr6	120870104	120871054	950	Bid	4.23109	3.11e-12	2.76e-11	11.5066
chr18	32510357	32510532	175	Bin1	2.364	1.52e-31	2.91e-30	30.817
chr14	70374669	70375144	475	Bin3	2.28487	4.48e-12	3.99e-11	11.3487
chr9	7833899	7834524	625	Birc2	4.08933	1.68e-12	1.52e-11	11.7736
chr9	7833649	7833824	175	Birc2	3.89908	3.65e-12	3.42e-11	11.4383
chr9	7818301	7819028	727	Birc2	3.52598	5.78e-15	5.87e-14	14.2378
chr11	117746203	117746278	75	Birc5	3.60819	2.74e-11	2.44e-10	10.5619
chr11	117746303	117746403	100	Birc5	3.56253	4.68e-11	4.09e-10	10.3296
chr17	74886232	74886382	150	Birc6	4.24048	3.96e-13	3.85e-12	12.4026
chr17	74886482	74886507	25	Birc6	3.76422	6.74e-11	5.89e-10	10.1717
chr17	74886857	74887357	500	Birc6	3.4098	2.76e-12	2.51e-11	11.5598
chr17	74956786	74956861	75	Birc6	3.15645	3.77e-11	3.34e-10	10.4235
chr17	75009290	75009315	25	Birc6	1.3827	1.64e-15	1.83e-14	14.7858
chr17	75009340	75009540	200	Birc6	1.68035	1.15e-12	1.06e-11	11.9412
chr17	75009615	75009865	250	Birc6	3.34457	3.83e-13	3.6e-12	12.4172
chr1	44182067	44182542	475	Bivm	3.98662	4.39e-12	3.92e-11	11.358
chr2	157398281	157398956	675	Blcap	3.96018	4.05e-21	5.38e-20	20.3925
chr11	76877310	76877760	450	Blmh	2.73083	8.58e-15	8.7e-14	14.0667
chr10	128759251	128759393	142	Bloc1s1	2.07462	9.71e-18	1.19e-16	17.0129
chr19	44127709	44128226	517	Bloc1s2	2.24614	1.68e-12	1.52e-11	11.7752
chr7	19240682	19241307	625	Bloc1s3	3.9202	1.07e-12	9.55e-12	11.9725
chr5	36904892	36906017	1125	Bloc1s4	3.72163	5.22e-17	5.79e-16	16.2822
chr13	38787523	38787948	425	Bloc1s5	2.91255	1.68e-12	1.51e-11	11.7744
chr13	38787373	38787398	25	Bloc1s5	2.90787	6.3e-11	5.52e-10	10.2009
chr16	13804450	13804625	175	Bmerb1	1.65442	1.25e-12	1.17e-11	11.9043
chr2	18689129	18689654	525	Bmi1	3.78248	2.7e-12	2.37e-11	11.5686
chr14	70724023	70724273	250	Bmp1	1.89763	1.38e-14	1.4e-13	13.8596
chr2	133403500	133403575	75	Bmp2	3.97528	1.58e-11	1.42e-10	10.8013
chr5	97235030	97235880	850	Bmp2k	4.09586	6.82e-13	6.25e-12	12.166
chr5	97235930	97235955	25	Bmp2k	4.28202	9.85e-11	8.53e-10	10.0063
chr5	99020355	99020680	325	Bmp3	3.8465	7.71e-13	7.13e-12	12.1132
chr5	99027835	99027860	25	Bmp3	4.94777	1.93e-11	1.74e-10	10.7151
chr14	46621106	46621931	825	Bmp4	3.90255	1.45e-12	1.33e-11	11.8401
chr13	38684244	38684290	46	Bmp6	2.69922	1.42e-27	2.45e-26	26.8473
chr14	34136142	34136567	425	Bmpr1a	5.14443	8.4e-13	7.75e-12	12.0755
chr1	59906642	59906817	175	Bmpr2	2.56569	1.18e-11	1.04e-10	10.9288
chr1	59906867	59907392	525	Bmpr2	4.18483	8.84e-12	7.85e-11	11.0533
chr1	59909686	59909811	125	Bmpr2	2.81023	1.71e-12	1.58e-11	11.7679
chr6	118381708	118382233	525	Bms1	2.53778	1.83e-14	1.83e-13	13.7377
chr6	118360341	118360816	475	Bms1	2.79209	9.36e-24	1.38e-22	23.0288
chr6	13628323	13628873	550	Bmt2	4.49165	5.4e-13	5.04e-12	12.2676
chr6	13625698	13625923	225	Bmt2	2.45342	6.81e-12	6.08e-11	11.167
chr2	25596890	25597733	843	Bmyc	3.36823	2.01e-20	2.59e-19	19.6973
chr17	27010928	27011503	575	Bnip1	3.90829	6.95e-16	7.4e-15	15.158
chr9	69914390	69914765	375	Bnip2	3.08907	4.66e-12	4.11e-11	11.3313
chr9	69914990	69915290	300	Bnip2	2.28789	3.73e-12	3.36e-11	11.4282
chr14	67222887	67222962	75	Bnip3l	1.21705	1.85e-12	1.72e-11	11.7339
chr14	67222787	67222837	50	Bnip3l	1.15018	2.37e-13	2.36e-12	12.6256
chr16	44305407	44305607	200	Boc	2.74549	4.86e-13	4.58e-12	12.3132
chr5	41988928	41990094	1166	Bod1l	4.00652	3.08e-16	3.34e-15	15.5114
chr5	41973585	41974410	825	Bod1l	3.86144	6.19e-13	5.59e-12	12.2085
chr5	41945905	41946030	125	Bod1l	2.25924	5.69e-12	5.21e-11	11.2446
chr3	96103948	96104373	425	Bola1	3.05873	9.61e-13	8.76e-12	12.0173
chr7	126295171	126295221	50	Bola2	1.35489	5.94e-11	5.2e-10	10.2264
chr6	134687035	134688147	1112	Borcs5	4.06576	2.35e-17	2.68e-16	16.6297
chr11	68951000	68952025	1025	Borcs6	2.87865	1.11e-12	9.93e-12	11.9541
chr19	46689226	46690570	1344	Borcs7	4.27322	3.57e-14	3.49e-13	13.4469
chr19	46690870	46691020	150	Borcs7	2.08898	4.09e-13	3.96e-12	12.3882
chr8	70597840	70598165	325	Borcs8	1.59828	1.63e-12	1.49e-11	11.7884
chr6	34464232	34464832	600	Bpgm	2.80348	2.45e-13	2.29e-12	12.6101
chr13	34257709	34258057	348	Bphl	3.11957	2.23e-16	2.46e-15	15.6516
chr1	185088769	185089019	250	Bpnt1	2.7923	4.73e-14	4.73e-13	13.3253
chr1	185089219	185089394	175	Bpnt1	2.97178	1.73e-14	1.76e-13	13.7629
chr4	4767458	4767908	450	Bpnt2	4.62325	1.61e-12	1.47e-11	11.7935
chr4	4765308	4765483	175	Bpnt2	2.98072	9.34e-14	9.17e-13	13.0298
chr11	107001660	107002385	725	Bptf	3.89539	3.32e-14	3.23e-13	13.4794
chr11	106990412	106990612	200	Bptf	3.10083	1.47e-12	1.34e-11	11.8338
chr11	106986597	106986647	50	Bptf	2.11906	4.75e-11	4.18e-10	10.3233
chr11	106967453	106967503	50	Bptf	1.7008	2.25e-11	2.03e-10	10.6475
chr11	106967403	106967428	25	Bptf	1.65182	7.88e-11	6.86e-10	10.1037
chr11	106965422	106965797	375	Bptf	2.27624	3.73e-14	3.72e-13	13.4281
chr11	106964497	106965322	825	Bptf	2.96775	4.31e-14	4.21e-13	13.3659
chr11	106963647	106964347	700	Bptf	3.27763	3.47e-12	3.03e-11	11.4601
chr11	106925781	106926656	875	Bptf	3.6746	2.99e-14	2.91e-13	13.5238
chr6	39587145	39587170	25	Braf	4.07592	5.11e-11	4.51e-10	10.2912
chr6	39584595	39584620	25	Braf	4.6527	3.22e-12	3.05e-11	11.4916
chr6	39584545	39584570	25	Braf	4.3779	4.56e-11	4.03e-10	10.3414
chr6	39581395	39581520	125	Braf	2.57195	5.1e-12	4.74e-11	11.2921
chr6	39580870	39581070	200	Braf	1.65544	7.71e-12	6.92e-11	11.1127
chr6	39580520	39580645	125	Braf	1.53592	7.12e-13	6.76e-12	12.1474
chr5	121823354	121823879	525	Brap	2.98322	2.26e-13	2.11e-12	12.6467
chr5	121824654	121824754	100	Brap	1.94251	4.01e-15	4.27e-14	14.3971
chr5	140703757	140704682	925	Brat1	2.20883	5.42e-13	4.96e-12	12.2661
chr5	150492411	150492886	475	Brca2	2.81714	2.41e-12	2.16e-11	11.6181
chr15	88613570	88614420	850	Brd1	3.39987	1.3e-12	1.16e-11	11.887
chr17	34337660	34338660	1000	Brd2	2.59751	2.28e-14	2.25e-13	13.6412
chr17	34333910	34334185	275	Brd2	1.69548	5.9e-13	5.49e-12	12.2288
chr17	34330992	34331642	650	Brd2	1.34406	1.29e-12	1.15e-11	11.8884
chr2	27340312	27340537	225	Brd3	1.43377	2.39e-12	2.16e-11	11.6209
chr2	27338112	27338587	475	Brd3	3.33862	2.23e-19	2.78e-18	18.6521
chr2	27337362	27337412	50	Brd3	1.91897	9.3e-12	8.57e-11	11.0313
chr2	27336262	27336312	50	Brd3	1.42674	2.92e-12	2.77e-11	11.5342
chr17	32448541	32448666	125	Brd4	1.8276	9.72e-13	9.3e-12	12.0125
chr17	32440945	32441095	150	Brd4	1.46388	9.65e-14	9.65e-13	13.0156
chr17	32421351	32421476	125	Brd4	2.19953	5.84e-12	5.4e-11	11.2338
chr17	32415820	32417005	1185	Brd4	3.49605	6.73e-16	7.09e-15	15.172
chr18	34740190	34740390	200	Brd8	2.75642	4.06e-12	3.63e-11	11.391
chr18	34732692	34732817	125	Brd8	4.04113	7.66e-12	6.95e-11	11.116
chr13	74086582	74086998	416	Brd9	1.47533	4.95e-12	4.39e-11	11.3053
chr13	74087098	74087148	50	Brd9	1.36338	1.08e-12	1.05e-11	11.9658
chr12	112923675	112923975	300	Brf1	2.68477	9.23e-13	8.47e-12	12.0346
chr12	112922050	112922325	275	Brf1	2.53394	1.02e-12	9.38e-12	11.9935
chr8	27615884	27616034	150	Brf2	2.60605	8.53e-12	7.54e-11	11.0689
chr8	27613891	27614641	750	Brf2	3.30179	2.66e-12	2.32e-11	11.5748
chr5	125531638	125532238	600	Bri3bp	3.28302	1.9e-12	1.71e-11	11.7206
chr5	125532563	125533038	475	Bri3bp	3.55118	6.32e-12	5.63e-11	11.1993
chr5	125535238	125535313	75	Bri3bp	2.85905	1.24e-11	1.11e-10	10.905
chr4	68681283	68681308	25	Brinp1	2.17114	4.51e-11	3.99e-10	10.3454
chr1	158183175	158183325	150	Brinp2	3.83175	6.28e-12	5.69e-11	11.2018
chr1	158073134	158074609	1475	Brinp2	3.53424	2.96e-13	2.69e-12	12.5285
chr1	146371391	146371766	375	Brinp3	4.04849	2.29e-13	2.16e-12	12.6397
chr1	146776917	146778067	1150	Brinp3	4.32565	2.09e-13	1.96e-12	12.6795
chr15	10485869	10485944	75	Brix1	2.27425	4.2e-12	3.95e-11	11.3765
chr15	10476564	10476639	75	Brix1	1.92817	6.62e-12	6.02e-11	11.179
chr15	10476514	10476539	25	Brix1	1.32966	9.07e-11	7.87e-10	10.0424
chr15	10476314	10476414	100	Brix1	1.88954	1.74e-13	1.75e-12	12.7607
chr6	113593642	113593912	270	Brk1	1.40502	4.26e-15	4.46e-14	14.3706
chr19	5097503	5098552	1049	Brms1	2.50481	8.27e-25	1.32e-23	24.0825
chr19	5099495	5099940	445	Brms1	2.87058	1.13e-18	1.38e-17	17.9452
chr12	55915112	55916087	975	Brms1l	2.45874	6.57e-15	6.83e-14	14.1823
chr1	183059765	183059790	25	Brox	2.54955	7.19e-11	6.28e-10	10.1435
chr1	183059715	183059740	25	Brox	2.42224	9.14e-11	7.93e-10	10.0392
chr1	183057915	183058065	150	Brox	1.50206	1.62e-12	1.49e-11	11.7906
chr6	113291588	113292013	425	Brpf1	4.06972	2.27e-12	2.04e-11	11.6437
chr6	113300998	113301423	425	Brpf1	1.98238	3.42e-12	3.06e-11	11.4659
chr17	29025936	29026286	350	Brpf3	2.93604	7.29e-14	7.24e-13	13.1372
chr17	29040126	29040501	375	Brpf3	3.86583	1.12e-12	1.03e-11	11.9498
chr17	29055761	29055811	50	Brpf3	2.38376	4.37e-11	3.8e-10	10.3591
chr17	29057286	29057311	25	Brpf3	1.2962	9.62e-11	8.34e-10	10.0168
chr17	29057336	29057361	25	Brpf3	1.44982	6.81e-11	5.96e-10	10.1666
chr7	141555802	141556777	975	Brsk2	2.41411	1.33e-13	1.27e-12	12.8751
chr7	141557027	141557077	50	Brsk2	1.5647	3.33e-14	3.46e-13	13.4779
chr7	141557777	141557977	200	Brsk2	1.46779	4.32e-13	4.09e-12	12.3641
chr16	95803119	95804519	1400	Brwd1	4.42118	1.08e-13	1.02e-12	12.9675
chr16	95794938	95795163	225	Brwd1	2.95567	6.52e-12	5.74e-11	11.1856
[truncated: 157,348 more rows]
[truncated: 1 more columns]
