# Supplementary material for: Antibiotic‐Induced Gut Microbiota Dysbiosis Modulates Host Transcriptome and m6A Epitranscriptome via Bile Acid Metabolism
Source: Adv Sci (Weinh). 2024 May 7;11(28):2307981. doi: 10.1002/advs.202307981 (PMC11267274; doi:10.1002/advs.202307981)
Supplement: Supplementary file 7 — Supplemental Table 6 [file ADVS-11-2307981-s005.xlsx]

## Sheet: Brain_Gain
Table S6. Transcripts with gaining or losing m6A peaks upon antibiotic treatment.
Amp_Gain	Gen_Gain	Met_Gain	Neo_Gain	Van_Gain	Abx_Gain
1110051M20Rik	1110002E22Rik	0610038B21Rik	0610040J01Rik	0610040J01Rik	0610040J01Rik
1700022N22Rik	1110008P14Rik	0610040J01Rik	1110002E22Rik	1110002E22Rik	1110002L01Rik
2300009A05Rik	1110019D14Rik	1110002E22Rik	1110002L01Rik	1110008P14Rik	1110051M20Rik
2410002F23Rik	1110051M20Rik	1110008P14Rik	1110008P14Rik	1110015O18Rik	1700007K13Rik
2610008E11Rik	1600029O15Rik	1110019D14Rik	1110015O18Rik	1110019D14Rik	2210406O10Rik
2810013P06Rik	1700007F19Rik	1110020A21Rik	1110051M20Rik	1110051M20Rik	2410004P03Rik
2900060L22Rik	1700007K13Rik	1110051M20Rik	1500002C15Rik	1600023N17Rik	2700054A10Rik
4922502B01Rik	1700007P06Rik	1500002C15Rik	1600023N17Rik	1600029O15Rik	2810013P06Rik
4930470G03Rik	1700034H15Rik	1600023N17Rik	1600029O15Rik	1700001K19Rik	3110039M20Rik
5330416C01Rik	1700071K01Rik	1600029O15Rik	1700001L05Rik	1700007F19Rik	3830406C13Rik
9130002K18Rik	1700123M08Rik	1700001G11Rik	1700007F19Rik	1700007K13Rik	4921504A21Rik
ATP6,ATP8	1810030O07Rik	1700001K19Rik	1700007P06Rik	1700007P06Rik	4922502B01Rik
Abca2	2010204K13Rik	1700001L05Rik	1700030C12Rik	1700025F24Rik	4930579G24Rik
Ablim3	2010320O07Rik	1700007F19Rik	1700047M11Rik	1700034H15Rik	4932438H23Rik
Actg1	2300009A05Rik	1700034H15Rik	1700063D05Rik	1700037C18Rik	5330416C01Rik
Adss	2310002D06Rik	1700071K01Rik	1700071K01Rik	1700063D05Rik	9130019O22Rik
Aggf1	2310034G01Rik	1700105P06Rik	1700105P06Rik	1700071K01Rik	9130019P16Rik
Ajm1,Phpt1	2410002F23Rik	1700112J16Rik	1700112J16Rik	1700102P08Rik	9430078G10Rik
Akap8l	2410004P03Rik	1700123M08Rik	1700123M08Rik	1700105P06Rik	A230072E10Rik
Amigo2	2510022D24Rik	1810030O07Rik	1810030O07Rik	1700112J16Rik	A330076H08Rik
Anapc1	2610005L07Rik,Gm20584	2010204K13Rik	2010204K13Rik	1700123M08Rik	A930028N01Rik
Anapc7	2610008E11Rik	2010320O07Rik	2210406O10Rik	1810014B01Rik	A930033H14Rik
Ankrd10	2700054A10Rik	2210406O10Rik	2310002D06Rik	1810030O07Rik	AI597479
Ano6	2810013P06Rik	2210408F21Rik	2310069G16Rik	2010320O07Rik	Aasdhppt
Ap1b1	2900005J15Rik	2310002D06Rik	2410002F23Rik	2210406O10Rik	Abca2
Arel1	2900040C04Rik	2310015A10Rik	2510022D24Rik	2310002D06Rik	Abcc3
Arfgap1	3110070M22Rik	2310069G16Rik	2610005L07Rik,Gm20584	2310015A10Rik	Abhd14b
Arhgef15	3110083C13Rik	2410002F23Rik	2700049A03Rik	2310022B05Rik	Abhd16a
Arid4b	3830408C21Rik	2410080I02Rik	2700099C18Rik	2310034G01Rik	Ablim2
Arl8a	4831440E17Rik	2510022D24Rik	2810002D19Rik	2410002F23Rik	Acd
Arpc4	4921504A21Rik	2610005L07Rik,Gm20584	Gm12258	2410004P03Rik	Acot3
Atf1	LOC100417984	2610042L04Rik	2810410L24Rik	2510022D24Rik	Acsf2
Atl1	4930431P19Rik	2700049A03Rik	2810414N06Rik	2610005L07Rik,Gm20584	Actg1
Atmin	4930480K15Rik	2700054A10Rik	2810454H06Rik	2700049A03Rik	Actn2
Atp1a3	4930520E11Rik	2810002D19Rik	2900005J15Rik	2700054A10Rik	Actr3
Atp6v0e2	4930525G20Rik	Gm12258	2900024J01Rik	2810002D19Rik	Adamts15
Atp6v1g1	4930594C11Rik	2810025M15Rik	3110070M22Rik	Gm12258	Adcy7
Atp9b	4932438H23Rik	2810407A14Rik	3110083C13Rik	2810414N06Rik	Adm
Atpaf1	4933400F21Rik	2810414N06Rik	3830406C13Rik	2810454H06Rik	Ago3
Atxn2l	4933406C10Rik	2810454H06Rik	3830408C21Rik	2900005J15Rik	Ahcyl1
B4gat1	4933407O12Rik	2900024J01Rik	4632404H12Rik	2900076A07Rik	Taf9
Bag5	4933417D19Rik	3110039M20Rik	4831440E17Rik	3110070M22Rik	Akap10
Bcl2l2,Pabpn1	5330416C01Rik	3110070M22Rik	4833418N02Rik	3110083C13Rik	Akap8l
Bclaf1	5330434G04Rik	3110083C13Rik	4833422C13Rik	3830408C21Rik	Aldoc
Bod1	5830433I10Rik	3830406C13Rik	4833439F03Rik	4632404H12Rik	Anapc5
Brd3os	6330409D20Rik	3830408C21Rik	4921504A21Rik	4732471J01Rik	Ankrd10
Btbd6	9130002K18Rik	4831440E17Rik	4930412C18Rik	4831440E17Rik	Ankrd34b
Cald1	9130019O22Rik	4833418N02Rik	LOC100417984	4833422C13Rik	Ankrd46
Carhsp1	9130019O22Rik,Zfp764	4833422C13Rik	4930431P19Rik	4833439F03Rik	Ankrd55
Cbln2	9130019P16Rik	4833439F03Rik	4930445K14Rik	4921504A21Rik	Anln
Cbx4	Gata3	4921504A21Rik	4930480K15Rik	4930412C18Rik	Aoc2
Ccar1	9330117O12Rik	4921507P07Rik	4930500F10Rik	LOC100417984	Ap1b1
Ccdc184	9330136K24Rik	4930412C18Rik	4930520E11Rik	4930431P19Rik	Ap2b1
Ccnl1	9430041J12Rik	LOC100417984	4930522L14Rik	4930445K14Rik	Ap3d1
Ccnt1	9430083A17Rik	4930431P19Rik	4930525G20Rik	4930447F24Rik	Apba3
Ccpg1	9530062K07Rik	4930445K14Rik	4930563E22Rik	4930480K15Rik	Aplp1
Cd3eap	9530080O11Rik	4930480K15Rik	4930579G24Rik	4930500L23Rik	Apold1
Cdh18	9630009A06Rik	4930500F10Rik	4930594C11Rik	4930520E11Rik	Arfgap2
Cdipt	A230020J21Rik	4930520E11Rik	4931406C07Rik	4930522L14Rik	Arfip2
Cdkal1	A230045G11Rik,Gm21926	4930525G20Rik	4931415C17Rik	4930525G20Rik	Arglu1
Celf5	A230072E10Rik	4930563E22Rik	4932438H23Rik	4930579G24Rik	Arhgap11a
Cfl1	A330074K22Rik	4930577N17Rik	4933407O12Rik	4931406C07Rik	Arhgef15
Chgb	A330076H08Rik	4930579G24Rik	4933421O10Rik	4931406H21Rik	Arhgef40
Ckmt1	A430035B10Rik	4931415C17Rik	4933440N22Rik	4931415C17Rik	Arid4b
Col19a1	A630039O03Rik	4931440P22Rik	5033421B08Rik	4932438H23Rik	Arpc4
Cox19	A930003O13Rik	4932438H23Rik	5330413P13Rik	4933400F21Rik	Arrb2
Cox7b	A930004D18Rik	4933407O12Rik	5330416C01Rik	4933406C10Rik	Arrdc4
Cplx1	A930013F10Rik	4933421O10Rik	5330434G04Rik	4933407O12Rik	Ascc1
Cpne2	A930028N01Rik	4933426B08Rik	5430403G16Rik,Vmn2r-ps23	4933416E14Rik	Ate1
Crebl2	A930033H14Rik	5033421B08Rik	5730405A17Rik	4933417D19Rik	Atl3
Crem	AB010352	5330413P13Rik	5730455P16Rik	4933421O10Rik	Atp1a1
Cwf19l2	AI429214	5330416C01Rik	5830433I10Rik	4933426B08Rik	Atp1a3
Cybc1	AI597479	5330434G04Rik	5930403N24Rik	5033421B08Rik	Atp5j
Cyrib	ATP6,ATP8	5430403G16Rik,Vmn2r-ps23	6030426L16Rik	5330413P13Rik	Atp6v0a1
D130043K22Rik	AU022754	5830433I10Rik	6030442K20Rik	5330416C01Rik	Atp6v0b
Dbn1	AU023762	6330409D20Rik	6330409D20Rik	5330434G04Rik	Atp6v0e2
Dbnl,Ube2d-ps	AW011738	6430584L05Rik	6430584L05Rik	5530601H04Rik	Atxn2l
Ube2d-ps	Ablim2	6530402F18Rik	6530402F18Rik	5730455P16Rik	B330016D10Rik
Dcun1d2	Ablim3	9030612E09Rik	9030612E09Rik	5830433I10Rik	BC004004
Ddhd1	Acad11	9130002K18Rik	9130002K18Rik	6030426L16Rik	BC005624
Ddi2,Rsc1a1	Accs	9130019O22Rik	9130019O22Rik	6030442K20Rik	BC039966
Ddost	Acd	9130019O22Rik,Zfp764	9130019O22Rik,Zfp764	6330409D20Rik	Bahcc1
Dexi	Ackr2	9130019P16Rik	9130019P16Rik	6430584L05Rik	Barx2
Dffa	Acot3	9230112J17Rik	Gata3	6530402F18Rik	Bbs10
Dgkg	Acot8	9330020H09Rik	9230112J17Rik	6820431F20Rik,Gm20583	Bcar3
Dixdc1	Acp1	9330117O12Rik	9330020H09Rik	9030612E09Rik	Bcas3
Dnajc1	Acsf2	9330154J02Rik	9330117O12Rik	9130002K18Rik	Bcl2l2,Pabpn1
Dpp10	Acsf3	9330162012Rik	9330154J02Rik	9130019O22Rik	Bclaf1
Dym	Acsl5	9430041J12Rik	9330159H11Rik	9130019O22Rik,Zfp764	Bclaf3
Dynll2	Actn2	9430078G10Rik	9330162012Rik	9130019P16Rik	Bex4
E130307A14Rik	Actr1b	9430083A17Rik	9430041J12Rik	Gata3	Bloc1s6
Efcab5	Actr3	9430091E24Rik	9430053O09Rik	9330020H09Rik	Bmpr1b
Egr1	Adam9	9530062K07Rik	9430083A17Rik	9330117O12Rik	Brd3os
Ei24	Adamts15	9530080O11Rik	9430091E24Rik	9330136K24Rik	Brd7
Eif3a	Adamts17	9630009A06Rik	9530052E02Rik	9330154J02Rik	Brip1os
Enc1	Adamts9	9930012K11Rik	9530062K07Rik	9330159H11Rik	C030034L19Rik
Ensa	Adck5	A130010J15Rik	9530080O11Rik	9430041J12Rik	C1ra
Ep400	Adcy7	A230020J21Rik	9630009A06Rik	9430078G10Rik	C230034O21Rik
Epha10	Adcyap1	A230045G11Rik,Gm21926	9930012K11Rik	9430083A17Rik	C2cd4b
Exoc5	Adgrf4	A230077H06Rik	A130010J15Rik	9430091E24Rik	C2cd4c
F730043M19Rik	Adgrg2	A230103J11Rik	A230020J21Rik	9530051G07Rik	Cab39l
Fam133b	Adm	A330015K06Rik	A230045G11Rik,Gm21926	9530052E02Rik	Cahm
Fam32a	Ago1	A330023F24Rik,Mir29b-2,Mir29c	A230077H06Rik	9530062K07Rik	Calhm2
Fancd2	Ago3	A330069E16Rik	A230103J11Rik	9530080O11Rik	Car12
Fars2	Aifm3	A330074K22Rik	A330015K06Rik	9630009A06Rik	Cat
Fdft1	Airn	A330076H08Rik	A330023F24Rik,Mir29b-2,Mir29c	9930012K11Rik	Cbln4
Fez1	Akap10	A430035B10Rik	A330074K22Rik	A130010J15Rik	Cbs
Fgfr1op2	Akap8l	A730056A06Rik	A330076H08Rik	A230020J21Rik	Cbx2
Fjx1	Aldob	A830005F24Rik	A430035B10Rik	A230045G11Rik,Gm21926	Ccdc117
Flrt3	Alg11	A830029E22Rik	A630001G21Rik	A230072E10Rik	Ccdc124
Foxh1	Alg3	A830049F12Rik	A630019I02Rik	A230077H06Rik	Ccdc136
Foxo1	Alox8	A830052D11Rik	A730020E08Rik	A330074K22Rik	Ccdc137
Garnl3	Amd-ps7	A930003O13Rik	A730056A06Rik	A330076H08Rik	Ccdc151
Gde1	Amigo3	A930004D18Rik	A830005F24Rik	A3galt2	Ccdc173
Ggnbp2os	Ampd3	A930007I19Rik	A830049F12Rik	A430035B10Rik	Ccdc28b
Gigyf2	Anapc1	A930012L18Rik	A930003O13Rik	A630001G21Rik	Ccdc88b
Gm13629	Anapc15	A930028N01Rik	A930004D18Rik	A630039O03Rik	Ccnj
Gm15816	Anapc16	A930033H14Rik	A930007A09Rik	A830005F24Rik	Ccnt1
Gm16286,Txnl4a	Angpt2	AB010352	A930007I19Rik	A830049F12Rik	Cct6a
Gm17586	Ankrd34b	AI429214	A930012L18Rik	A930003O13Rik	Cd3eap
Gon7	Ankrd55	AI597479	A930028N01Rik	A930004D18Rik	Cd63
Gm21811	Aoc2	AK157302	A930033H14Rik	A930007A09Rik	Cda
Gm22009	Ap2b1	AU022754	AB010352	A930012L18Rik	Cdc14b
Gm29998	Ap3m1	AU023762	AI429214	A930013F10Rik	Cdc73
Gm32510	Apba3	AW011738,Perm1	AI597479	A930028N01Rik	Cdh18
Gm33862	Arap1	AW554918	AK157302	A930033H14Rik	Cdipt
Gm34147	Arel1	Aatf	ATP6,ATP8	AB010352	Cdkn1a
Gm34963	Arf1	Abca2	AU022754	AI429214	Ceacam1
Gm38874	Arfgap1	Abca9	AU023762	AI597479	Cers2
Gm52767	Arfip2	Abitram	AW011738,Perm1	ATP6,ATP8	Cfl1
Gm9861	Arglu1	Ablim2	AW011738	AU023762	Chm
Gpld1	Arhgap11a	Ablim3	AW554918	AW011738,Perm1	Chtf18
Grip2	Arhgef15	Acap2	Aanat	AW011738	Ciao2b
Gspt2	Arhgef19	Accs	Aard	AW554918	Cibar1
Hap1	Arhgef40	Acd	Aasdhppt	Aard	Cisd1
Hnrnpul2	Arhgef9	Acer3	Aatf	Aasdhppt	Ckmt1
Hpcal1	Arid3a	Ackr2	Abca2	Abca5	Clcn1
Hpcal4	Arl3	Acot10	Abca9	Abca9	Clic6
Ica1l	Arpc1b	Acot3	Abcb1b	Abcb1a	Clk2,Gm45927
Ildr2	Arpc4	Acot8	Abcc3	Abhd18	Clstn2
Isca1	Arrb2	Acp1	Abcd3	Abitram	Clu
Itm2c	Arrdc4	Acp4	Abhd14b	Ablim2	Cnih1
Jak2	Arsj	Acsf2	Abitram	Acad11	Cnn3
Junb	Asah2	Acsf3	Ablim2	Acap2	Cnot6
Kbtbd7	Asb7	Acsl5	Abtb2	Accs	Cnot7
Kcnh6	Ascc1	Acsm3	Acap2	Acer3	Col11a1
Kctd4	Atad5	Acta1	Accs	Ackr2	Col22a1
LOC100861749	Atat1	Actg1	Acd	Acot3	Col24a1
LOC105244649	Ate1	Actn2	Acer3	Acot8	Col26a1
LOC108169181,Srgap3	Atg9b	Actr3	Ackr2	Acp1	Col4a1
LOC115486533	Atl3	Actrt3	Acot3	Acsf2	Col8a2
LOC115490200	Atmin	Adamts10	Acot8	Acsf3	Commd7
LOC118568138	Atoh7	Adamts15	Acp1	Acsl5	Cops3
LOC118568359	Atp1a1	Adamts17	Acp4	Acsm3	Copz1
Letm2	Atp1a3	Adamts18	Acsf2	Actn2	Coro7
Lingo3	Atp5j	Adamts6	Acsf3	Actr1b	Cox19
Lpin2	Atp5k	Adcy7	Acsm3	Actr3	Cox5a
Lrfn4	Atp6v0a1	Adgrd1	Actn2	Actrt3	Cox5b
Lrrc42	Atp6v0e2	Adgrf4	Actr3	Adam4	Cox6a1
Lrrfip1	Atp6v1e1	Adgrg6	Actrt3	Adam9	Cpne2
Lsm3	Atp6v1g1	Adm	Adam9	Adamts15	Cramp1l
Macroh2a1	Atxn2l	Adra1a	Adamts10	Adamts17	Crebl2
Mapk1ip1	B130034C11Rik	Adrb3	Adamts15	Adamts18	Crem
Mcoln1	B230323A14Rik	Ago1	Adamts17	Adamts19	Crnkl1
Mesd	B330016D10Rik	Ago3	Adamts18	Adamts9	Crym
Mfsd5	B430319F04Rik	Ahr	Adamts6	Adamtsl1	Cs
Mgat3	B4gat1	Aifm3	Adamts9	Adck5	Cspp1
Mib1	B930095G15Rik	Taf9	Adcy7	Adcy7	Csrp1
Mink1	BC004004	Akap10	Adcyap1	Adcyap1	Ctbs
Mir124a-1hg	BC024063	Akirin2	Adgrd1	Adgrd1	Cul3
Nrp1	BC039966	Aldh2	Adgrf4	Adgrf4	Cxcl12
Mllt11	Bach2os	Aldoa	Adm	Adgrg2	Cycl
Morf4l1	Bag1	Aldob	Adra1a	Adm	Cyp2d22
Mrpl46	Bahcc1	Alg10b	Adssl1	Adra1a	Cyp7b1
Msh3	Bambi-ps1	Alg11	Aff2	Afap1	D130043K22Rik
Mtf2	Barx2	Alkbh3	Ago1	Aff2	D5Ertd605e
Mtmr7	Bbs10	Alox8	Ago3	Agk	Dars
Nap1l2	Bbs7	Alpk1	Agps	Ago1	Dbn1
Nap1l5	Bcar3	Mpp4	Ahcyl1	Ago3	Dcc
Neurod2	Bcas1os2	Amd-ps7	Ahr	Agpat2	Dctn2
Noct	Bcas3	Amigo3	Aif1l	Agps	Ddost
Nol9	Bcat1	Anapc15	Aifm3	Aif1l	Derl3
Npy	Bcl2l15	Anapc16	Airn	Aifm1	Desi2
Nsmf	Bcl2l2,Pabpn1	Angpt2	Taf9	Airn	Dhodh
Nubp1	Bclaf1	Ankrd10	Akap10	Taf9	Dhx34
Nxph1	Bclaf3	Ankrd34b	Akt1s1,Mir707	Akap10	Dhx58
Ogdh	Bcor	Ankrd34c	Alb	Akap14	Dio3
Otud7b	Bex3	Ankrd42	Aldh2	Akap8l	Dlk1
Otulin	Blzf1	Ankrd46	Aldoa	Akirin2	Dnajb2
P4ha1	Bmpr1b	Ankrd55	Aldob	Akr1e1	Dnajc1
Paqr4	Bod1	Antxr2	Alg10b	Akt1s1,Mir707	Dnajc5
Pdap1	Brcc3	Anxa4	Alg11	Aldob	Dpf3,Gm18872
Pdp1	Brd3os	Aoc2	Alg14	Alg11	Dpysl3
Pdyn	Bri3	Ap1b1	Alg3	Alg3	Drap1
Per2	Brip1os	Ap1s1	Alkbh3	Alox8	Drp2
Pfdn5	Brsk1	Ap2b1	Alox8	Alpk1	Dubr
Pfkfb4	Btbd6	Ap3m1	Alpk1	Amd-ps7	Dusp4
Pgbd5	Bzw2	Ap5m1	Amd-ps7	Amigo3	E130307A14Rik
Phactr3	C030034L19Rik	Apba3	Amigo3	Amot	Ebi3
Phlda1	C130026L21Rik	Apold1	Angpt1	Ampd3	Efcab5
Pianp	C1ra	Aqp9	Angpt2	Anapc15	Efcab6
Pigf	C230034O21Rik	Arel1	Ankra2	Anapc16	Egr1
Pigu	C230037L18Rik	Arfip2	Ankrd10	Angpt2	Ei24
Pip4k2b	C2cd4b	Arglu1	Ankrd34b	Ankrd10	Eif1
Pip5k1c	C2cd4c	Arhgap11a	Ankrd34c	Ankrd34b	Eif3a
Pisd-ps3	C3ar1	Arhgap42	Ankrd44	Ankrd34c	Elapor1
Plekha1	Cacna2d4	Arhgdib	Ankrd46	Ankrd42	Elovl7
Pnma2	Cage1	Arhgef19	Ankrd55	Ankrd55	Emc9
Polr3gl	Cald1	Arhgef40	Ano4	Ankrd66	Ep400
Pomgnt2	Calhm2	Arhgef9	Ano5	Ano6	Epor
Ppip5k1	Calr4	Arid3a	Antxr2	Antxr2	Erg28
Ppm1d	Cand2	Arid4b	Anxa4	Anxa4	Erh
Ppp2r5b	Capns1	Arl5b	Anxa6	Anxa6	Ero1b
Ppt2	Car12	Arl6ip6	Aoc2	Aoc2	Evc2
Prdx6	Car14	Arl8a	Ap1b1	Ap1s2	Exoc7
Prps1	Casq2	Arpc4	Ap1s2	Ap2b1	Exosc3
Prss23	Cat	Arrdc4	Ap2b1	Ap3d1	Ezh1
Psen1	Cbl	Arsj	Ap3d1	Ap5m1	P2ry14
Pum3	Cbln4	Arx	Ap5m1	Apba3	Fabp7
Purb	Cbs	Asah2	Apba3	Apold1	Fam133b
Rab28	Cbx4	Asb7	Apold1	Appl1	Fam135b
Ralgds	Ccar2	Asl	Aqp9	Aqp9	Fam166b
Ran	Ccdc103	Atad5	Arel1	Arap1	Fam174c
Rap1gap	Ccdc106	Atat1	Arfip2	Arel1	Fam185a
Rgs9	Ccdc117	Ate1	Arglu1	Arfgap2	Fam227a
Rhno1	Ccdc136	Atg9b	Arhgap11a	Arfip2	Fam50a
Rnf126	Ccdc160	Atl1	Arhgap42	Arglu1	Fancd2
Rtn4rl1	Ccdc171	Gm3086	Arhgdib	Arhgap11a	Fancg
S1pr1	Ccdc28b	Atl3	Arhgef19	Arhgap42	Far1
Scaf8	Ccdc57	Atmin	Arhgef33	Arhgdib	Fars2
Scg2	Ccdc74a	Atoh7	Arhgef40	Arhgef15	Farsa
Sde2	Ccdc88b	Atp10d	Arhgef9	Arhgef19	Fbxo27
Sdhaf3	Ccdc9b	Atp1a1	Arid3a	Arhgef33	Fbxo3
Selenof	Ccnj	Atp1a3	Arid4b	Arhgef40	Fcgr1
Sema4b	Ccnl1	Atp5c1	Arl5b	Arhgef9	Fcsk
Sema4f	Ccnt1	Atp5g3	Arl6ip6	Arid3a	Fdft1
Sephs2	Ccpg1os	Atp5j	Arl8a	Arid4b	Fem1al
Serbp1	Cd151	Atp5k	Arntl2	Arl5b	Fez1
Sh3gl3	Cd163	Atp6v0a1	Arrdc4	Arl8a	Fgf10
Shisa7	Cd63	Atp6v0e2	Arsj	Arpc1b	Fgf11
Slc16a11	Cda	Atp6v1b2	Arv1	Arrb2	Fgfr3
Slc25a28	Cdadc1,Gm18835	Atp6v1g1	Arx	Arrdc4	Fibin
Slc30a3	Cdc14b	Atp8b1	Asah2	Arsj	Fip1l1
Slc35b4	Cdh18	Atraid	Asb16	Artn	Fis1
Slc49a4	Cdh3	Atrx,Gm14853	Asb7	Arv1	Fkbp5
Slc8a3	Cdk18	Avl9	Asl	Arx	Flnc
Smim19	Cdr1os	Azin2	Atad5	Asah2	Fmnl2
Sparcl1	Ceacam1	B130034C11Rik	Ate1	Asb7	Fnip1
Srek1ip1	Ceacam16	B230369F24Rik	Atf7	Ascl2	Foxc2
Strip1	Cecr2	B330016D10Rik	Atg14	Asl	Foxd1
Stxbp1	Cenpu	B3gnt4	Atg3	Atad5	Foxh1
Sulf2	Cep112it	B4galt1	Atg9b	Ate1	Foxj3
Supt5	Cep192	B930095G15Rik	Atl1	Atf3	Foxq1
Svbp	Cep70	B9d1	Gm3086	Atf7	Fubp1
Sybu	Cfap157	B9d1os	Atl3	Atg14	Fubp3
Synj2	Cfap69	BC004004	Atmin	Atg9b	Fv1
Tab1	Cfl1	BC024063	Atoh7	Atl1	Fxr2
Taf8	Cflar	BC046251	Atp10d	Gm3086	Fxyd7
Tagap1	Cherp	Bach2os	Atp1a1	Atl3	Fzd6
Terf1	Chm	Bag5	Atp1a3	Atmin	Fzd8
Tfip11	Chp1	Bahcc1	Atp2a3	Atoh7	Gabrr2
Thap12	Chrm2	Bahd1	Atp5c1	Atp1a1	Galnt16
Timm17a	Chrna7	Bak1	Atp5j	Atp1a3	Garnl3
Timm9	Cibar1	Bambi-ps1	Atp5k	Atp2a3	Gas6
Tiprl	Cilp2	Bank1	Atp6v0b	Atp5j	Gbf1
Tlk2	Cisd1	Barx2	Atp6v1g1	Atp5k	Gcfc2
Tmem121	Ckmt1	Bbs10	Atp8a2	Atp5l	Gclm
Tmem127	Cldn2	Bbs12,Gm12540	Atp8b1	Atp6v0e2	Gcsh
Tmem130	Clec1a	Bbs7	Atpaf1	Atp6v1b2	Gdi2
Tmem167	Clic6	Bcar3	Atrx,Gm14853	Atp6v1g1	Git1
Tmem229a	Clstn2	Bcas3	Atxn2l	Atp8b1	Tmppe
Tmem44	Clu	Bcl2l15	Avl9	Atpaf1	Glt8d2
Tmem62	Cmya5	Bcl2l2	Azin2	Atrx,Gm14853	Glud1
Tor1aip1	Cnn3	Bcl2l2,Pabpn1	B130034C11Rik	Atxn2l	Gm10052
Tprgl	Cnot6	Bcl7c	B230323A14Rik	Avl9	Gm10561
Traf3ip1	Cnot7	Bclaf1	B230369F24Rik	B130034C11Rik	Gm11201
Trib1	Cntn5	Bclaf3	B330016D10Rik	B230307C23Rik	Stxbp4
Trim46	Col11a1	Bcor	B3gnt5	B230323A14Rik	Gm13536
Trim62	Col18a1	Bend3	B930095G15Rik	B230369F24Rik	Gm14305
Tspan3	Col24a1	Bend4	BC004004	B330016D10Rik	Pigp
Tspyl1	Col26a1	Bet1	BC024063	B3gnt4	Gm15723
Ttc33	Col4a1	Bex3	BC031361	B430319F04Rik	Gm15927
Tug1	Copg1	Bex4	BC037032	B4gat1	Gm16008
Usp13	Coq3	Birc3	BC037704	B930095G15Rik	Gm16638
Vamp2	Coq8b	Blzf1	Bach2os	B9d1os	Gm16712
Vipas39	Coro2a	Bmpr1b	Bag5	BC004004	Gm16973
Vstm2b	Cox19	Bod1	Bahcc1	BC024063	Gm17315
Vxn	Cox5a	Borcs8,Gm45929	Bahd1	BC039966	Gm18186
Wasf1	Cplx2	Brcc3	Bambi-ps1	BC065397	Gm18219
Washc2	Cpsf3	Bricd5	Banf2os	Bach2os	Gm18614
Wasl	Cpsf4l	Brip1os	Barx2	Bag1	Gm18774
Wdr48	Cracr2a	Brsk1	Bbs10	Bag5	Gm20008
Wdr60	Cramp1l	Bscl2	Bbs12,Gm12540	Bahcc1	Gm20517,Usp49
Wdr73	Creg1	Bub3	Bcar3	Bambi-ps1	Gm20605,Sap25
Yeats4	Crem	C030004G16Rik	Bcas3	Barx2	Gm21942
Yipf5	Crhr1	C030013G03Rik	Bcat1	Bbs10	Nap1l1
Ythdf3	Crip3	C030018K13Rik	Bckdhb	Bbs12,Gm12540	Gm26777
Zc3h6	Cs	C030034L19Rik	Bcl10	Bbs7	Gm29804
Zfp1	Cspp1	C130026L21Rik	Bcl2l2,Pabpn1	Bcar3	Gm30466
Zfp157	Csrp1	C130060C02Rik	Bcl6	Bcas3	Gm31690
Zfp281	Ctbs	C1qtnf2	Bcl7c	Bcat1	Gm31985
Zfp33b	Cthrc1	C1qtnf7	Bclaf1	Bcl10	Gm33136
Zfp46	Cxcl12	C1ra	Bclaf3	Bcl2l2	Gm33862
Zfp869	Cybc1	C230034O21Rik	Bcor	Bcl2l2,Pabpn1	Gm34147
Zfp948	Cyp2d22	C230037L18Rik	Bend3	Bcl6	Prr15
Zmat1	Cyp2j12	C2cd2l	Bend4	Bcl7c	Gm34567
Zmym6	Cyp46a1	C2cd4a	Bex3	Bclaf1	Gm36539
Znhit3	Cyp7b1	C2cd4b	Bex4	Bclaf3	Gm36884
	Cyren	C2cd4c	Blm	Bcor	Gm3693
	D030055H07Rik	C3ar1	Blzf1	Bend3	Pcdhga2
	D130007C19Rik	C9orf72	Bmpr1b	Bend4	Pcdhga7
	D130037M23Rik	COX2	Bora	Bet1	Pcdhgc4
	D130043K22Rik	Cab39l	Borcs8,Gm45929	Bex3	Gm38585
	D16Ertd472e	Cacna2d4	Brcc3	Gprasp2	Gm3883
	D430036J16Rik	Cage1	Brdt	Blm	Gm38874
	D5Ertd605e	Cahm	Bricd5	Blzf1	Gm38927
	D830024N08Rik	Calcrl	Brip1os	Bmpr1b	Gm40474
	D830031N03Rik	Cald1	Brsk1	Bod1	Gm41635
	D930019O06Rik	Calhm2	Bub3	Borcs8,Gm45929	Gm42151
	Dapp1	Calr3	C030013G03Rik	Brcc3	Gm4366
	Dbn1	Camk2n2	C030018K13Rik	Brip1os	Gm44812
	Ube2d-ps	Cand2	C030034L19Rik	Brsk1	Gm45871
	Dcaf12l1	Cap2	C130026L21Rik	Bub3	Gm46162
	Dcc	Capns1	C1qtnf2	Bzw2	Gm46406
	Dchs2	Car12	C1ra	C030018K13Rik	Gm46608
	Dctn2	Car14	C230034O21Rik	C030034L19Rik	Gm46933
	Dcun1d2	Car3	C230037L18Rik	C130026L21Rik	Gm48952
	Ddhd1	Carlr	C2cd2l	C1d	Gm5113
	Ddost	Casq2	C2cd4a	C1qtnf7	Gm51252
	Ddr2	Cat	C2cd4b	C1ra	Gm51456
	Derl3	Cav1	C2cd4c	C230012O17Rik	Gm51604
	Desi2	Cbfb	C330013E15Rik	C230034O21Rik	Gm51714
	Dgkd	Cbl	C3ar1	C230037L18Rik	Gm52481
	Dgkg	Cbln4	C730034F03Rik	C230072F16Rik	Gm5263
	Dhfr	Cbs	C9orf72	C2cd4b	Gm52688
	Dhx34	Cbx2	Cab39l	C2cd4c	Gm52767
	Dhx58	Cbx4	Cacna2d4	C2cd5	Gm5898
	Diaph2	Ccar2	Cage1	C3ar1	Gm6277
	Diaph3	Ccbe1	Cahm	C730034F03Rik	Gm6521
	Dio3	Ccdc103	Calb2	C9orf72	Tmed8
	Disc1	Ccdc106	Calcrl	Cacna2d4	Gm7694
	Dixdc1	Ccdc117	Calhm2	Cage1	Gm8098
	Dlg1	Ccdc124	Calr3	Cahm	Gm9168
	Dmrta2	Ccdc136	Calr4	Calb2	Gm9748
	Dnajb2	Ccdc14	Camk2n2	Calcrl	Gm9861
	Dnajc1	Ccdc159	Cand2	Cald1	Gmip
	Dnajc5	Ccdc160	Cap2	Calhm2	Gnb2
	Dock10	Ccdc171	Car12	Calr4	Gng13
	Dpf2	Ccdc18	Car14	Cand2	Golga2
	Dpf3,Gm18872	Ccdc28b	Car3	Cap2	Gpatch11
	Dpp7	Ccdc57	Car8	Capns1	Gpc3
	Dpy19l4	Ccdc74a	Carlr	Car12	Gpm6b
	Dpysl3	Ccdc77	Carnmt1	Car14	Gpr101
	Drap1	Ccdc88b	Casq2	Car8	Gpr161
	Drc3	Ccl21b	Cat	Carlr	Gpr35
	Drd5	Ccnb2-ps	Cav1	Casp3	Gps2
	Drp2	Ccnj	Cbl	Casq2	Gpt
	Dsn1	Ccnl1	Cbln3	Cat	Grid2
	Dubr	Ccnt1	Cbln4	Cav1	Grid2ip
	Dusp16	Ccpg1os	Cbs	Cbl	Grk4
	Dusp28	Ccr5	Cbx2	Cbln3	Grn
	Dusp4	Ccser1	Cbx4	Cbln4	Gssos2
	E130307A14Rik	Ccz1	Ccbe1	Cbs	Gstm5
	E130317F20Rik	Cd14	Ccdc103	Cbx2	Gtf2a2
	E230016M11Rik	Cd151	Ccdc106	Cbx4	Gtf2f1
	Ebf3	Cd163	Ccdc117	Ccar2	Gtf2h3
	Ebi3	Cd180	Ccdc124	Ccdc103	Gucy1b1
	Eci2	Cd4	Ccdc136	Ccdc106	H2-T24
	Eef2k	Cd46	Ccdc14	Ccdc117	H4c9
	Efcab2	Cd63	Ccdc159	Ccdc121	Hap1
	Efcab5	Cd81	Ccdc160	Ccdc136	Hbp1
	Efcab6	Cd93	Ccdc171	Ccdc137	Hcfc1r1
	Efcab9	Cda	Ccdc18	Ccdc14	Hdac7
	Egf	Cdadc1,Gm18835	Ccdc27	Ccdc160	Heatr5a
	Egfr	Cdc14b	Ccdc57	Ccdc171	Hectd3
	Egr1	Cdc37,Gm36118	Ccdc74a	Ccdc18	Helz2
	Ei24	Cdc73	Ccdc77	Ccdc180	Herc2
	Eif3j2	Cdh18	Ccdc88b	Ccdc28b	Hexb
	Elf1	Cdhr1	Ccl21b	Ccdc3	Hhipl2,Taf1a
	Elovl2	Cdkl3	Ccnb2-ps	Ccdc57	Hic1
	Elovl7	Cdkn1a	Ccnj	Ccdc74a	Hmbox1
	Emc9	Cdr1os	Ccnl1	Ccdc77	Hmbs
	Emd	Ceacam1	Ccnt1	Ccdc88b	Hpcal4
	En1	Ceacam16	Ccpg1os	Ccdc90b	Hpf1
	Enc1	Cecr2	Ccr5	Ccdc9b	Hspb1
	Enpp1	Cenpl	Ccser1	Ccl25	Htr4
	Epha10	Cenpn	Cd14	Ccnb2-ps	Htra3
	Epha3	Cenpu	Cd151	Ccnj	Iars2
	Epn3	Cep112it	Cd163	Ccnl1	Ibtk
	Etaa1	Cep192	Cd180	Ccnt1	Ica1l
	Etfbkmt	Cep70	Cd4	Ccpg1os	Idua
	Etnppl	Cep83os	Cd44	Ccr5	Ift140
	Evc	Cept1	Cd46	Ccser1	Iftap
	Exoc5	Cfap157	Cd48	Cd151	Igf2
	Exosc2	Cfap20dc	Cd63	Cd163	Il10ra
	Ezh1	Cfap99	Cd81	Cd163l1	Il1r1
	P2ry14	Cfl1	Cd93	Cd180	Ino80
	Fadd	Cflar	Cda	Cd4	Ino80e
	Fam133b	Cftr	Cdadc1,Gm18835	Cd46	Inpp5a
	Fam135b	Cherp	Cdc14b	Cd55	Inpp5b
	Fam160a1	Chgb	Cdc37,Gm36118	Cd63	Ints12
	Fam161b	Chkb	Cdc73	Cd86	Ippk
	Fam185a	Chm	Cdh18	Cd93	Schip1
	Fancd2	Chmp2a	Cdh23	Cda	Irs1
	Far1	Chp1	Cdkl3	Cdadc1,Gm18835	Irx2
	Fars2	Chrm2	Cdkn2c	Cdc14a	Isca1
	Farsa	Chrna5	Cdo1	Cdc14b	Isca2
	Fastkd2	Chrna7	Cdr1os	Cdc37,Gm36118	Isoc2b
	Fbl-ps2	Ciao2b	Ceacam1	Cdc37	Itch
	Fbln1	Cibar1	Ceacam16	Cdc6	Itm2c
	Fbn2	Cisd1	Cebpzos	Cdc73	Kctd13
	Fbxo17	Ckmt1	Cecr2	Cdh18	Kctd21
	Fbxo2	Clcf1	Celf5	Cdh23	Kctd3
	Fbxo27	Clcn5	Cenpl	Cdhr1	Kctd7
	Fbxo3	Cldn2	Cenpn	Cdk18	Kdm1b
	Map3k6	Clic6	Cenpo	Cdkal1	Kif26a
	Fem1al	Clk2,Gm45927	Cenpu	Cdkl3	Kiss1r
	Fendrr	Clk4	Cep192	Cdkn1a	Klc2
	Fgf10	Clspn	Cep70	Cdr1os	Klhl42
	Fgf11	Clstn2	Cep83os	Ceacam1	Krt10
	Fgf5	Clta	Cept1	Ceacam16	L3mbtl1
	Fgfr3	Mtcp1	Cers2	Cebpzos	LOC100861749
	Fibin	Cmya5	Cfap157	Cecr2	LOC105244649
	Fip1l1	Cnih1	Cfap20dc	Celf5	LOC115486533
	Fjx1	Cnn3	Cfap69	Cenpl	LOC115489723
	Flnc	Cnnm4	Cfap99	Cenpn	Tmem38b
	Flrt3	Cnot6	Cfl1	Cenpo	LOC115490200
	Flvcr1	Cnot7	Cflar	Cenpu	LOC115490257
	Fmn1	Cntfr	Cftr	Cep112it	LOC118567509
	Fmnl2	Cntn4	Cgn	Cep192	LOC118567618
	Fmod	Cntn5	Cherp	Cep70	LOC118567689
	Fmr1	Cntnap3	Chkb	Cep72	LOC118568138
	Fndc8	Coa8	Chm	Cert1	LOC118568202
	Fnip1	Cog5	Chp1	Cfap100	LOC118568235
	Foxc2	Col11a1	Chrm2	Cfap157	Senp7
	Foxd1	Col19a1	Chrna3	Cfap161	LOC118568353
	Foxh1	Col24a1	Chrna5	Cfap20	LOC118568387
	Foxj3	Col4a1	Chrna7	Cfap20dc	LOC118568781,LOC118568782
	Foxo1	Colca2	Chst9	Cfap69	Lamp5
	Foxq1	Colq	Ciao2b	Cfl1	Layn
	Foxs1	Commd7	Cibar1	Cflar	Leng1
	Frem1	Copg1	Cideb	Cgn	Leprot
	Fsd1	Cops5	Ckmt1	Cherp	Letm2
	Ftl2-ps	Copz1	Clcf1	Chm	Lipa
	Fubp1	Coq3	Clcn1	Chrm2	Lman2
	Fv1	Coro2a	Clcn5	Chrna5	Lpcat3
	Fxr2	Cox5a	Cldn2	Chrna7	Lpin2
	Fxyd1	Cox7b	Clec1a	Chst9	Lppos
	Fxyd7	Cpeb1	Clic5	Ciao2b	Lrch1
	Fzd4	Cpeb2	Clic6	Cibar1	Lrrc23
	Fzd8	Cped1	Clk2,Gm45927	Cilp2	Lrrc26
	G2e3	Cplx2	Clk4	Cisd1	Lrrc73
	Gabrg1	Cpne2	Clstn2	Cklf	Lrsam1
	Gabrr2	Cpsf3	Clu	Ckmt1	Lsm3
	Gan	Cracr2a	Cmc4,Mtcp1	Clcf1	Luzp2
	Gbf1	Cramp1l	Mtcp1	Clcn1	Mab21l1
	Gbp9	Crebl2	Gm28043	Cldn2	Macroh2a1
	Gcfc2	Creg1	Cmya5	Clec1a	Mafk
	Gcsh	Creld1	Cnih1	Clic1	Mal2
	Gde1	Crhr1	Cnn3	Clic6	Maml1
	Gdf9	Crnkl1	Cnnm4	Clk2,Gm45927	Man2b1
	Gdi2	Crppa	Cnot6	Clk4	Map10
	Ggnbp2os	Cs	Cnot7	Clstn2	Map3k12
	Gigyf2	Cspg4b	Cnpy1	Cmas	Map3k19
	Gimap9	Cspp1	Cntfr	Mtcp1	Mapk11
	Gins3	Csrp1	Cntn5	Gm28043	Mbd4
	Git1	Ctbs	Cntnap3	Cmya5	Mc4r
	Gjd2	Ctdsp2-ps	Coa8	Cnih1	Mcoln1
	Gk5	Ctps2	Cog5	Cnn3	Mdh2
	Tmppe	Cxadr	Col11a1	Cnnm4	Med16
	Glce	Cxcl12	Col18a1	Cnot6	Med31
	Gli3	Cxxc5	Col19a1	Cnot7	Mesd
	Gls2	Cyb561a3	Col24a1	Cntfr	Mettl14
	Glt8d2	Cyp2j12	Col27a1	Cntn5	Mettl27
	Glyctk	Cyp46a1	Col4a1	Cntnap3	Mettl4
	Gm10033	Cyp7b1	Col8a2	Cog5	Mfsd5
	Gm10039	Cyren	Colca2	Col11a1	Mgat3
	Gm10052	Cyrib	Colq	Col12a1	Mgat4b
	Gm10128	Cyyr1	Commd7	Col18a1	Mib1
	Gm10273	D030055H07Rik	Copg1	Col24a1	Mib2,Mmp23
	Gm10284	D130007C19Rik	Cops3	Col26a1	Midn
	Gm10406	D130037M23Rik	Cops5	Col27a1	Mill2
	Gm10548	D130043K22Rik	Copz1	Col4a1	Mipep
	Gm10561	D16Ertd472e	Coq3	Col8a2	Mir124a-1hg
	Gm10767	D17H6S56E-5	Coro2a	Colca2	Mir124a-1hg,Mir3078
	Stxbp4	D430036J16Rik	Cox5a	Colq	Sox2ot
	Gm11655	D4Ertd617e	Cox6a1	Commd4	Mir3091,Rps21
	Gm11750	D830031N03Rik	Cox7b	Commd7	Rasgef1a
	Gm11837	D830050J10Rik	Cpeb1	Cops5	Misp
	Gm12097	Mri1	Cpeb2	Coq3	Mlxipl
	Gm12326	D930019O06Rik	Cped1	Coq8b	Mnat1
	Gm12536	Dab2	Cplx2	Coro2a	Mob1b
	Gm12543	Dapp1	Cpsf3	Cox5a	Mogs
	Gm12701	Dars	Cracr2a	Cox7b	Morc2b
	Gm12827	Dbn1	Cramp1l	Cpeb2	Morf4l1
	Gm12960	Dcaf12l1	Crebl2	Cped1	Mro
	Gm12966	Dcc	Creg1	Cplx2	Mrpl33
	Gm13268	Dchs2	Creld1	Cpne9	Mrpl46
	Gm13416	Dctn2	Crhr1	Cpsf3	Mrps18a
	Gm13421	Ddhd1,Mir5131	Crnkl1	Cracr2a	Mrps18c
	Gm13483	Ddhd1	Cs	Cramp1l	Mrps36
	Gm13629	Ddost	Cspg4b	Crb1	Msantd1
	Gm14048	Ddr2	Cspp1	Crebl2	Msh3
	Gm14049	Ddx58	Csrp1	Creg1	Mt3
	Gm14057	Dennd1b	Ctps2	Creld1	Mtarc2
	Gm14239	Derl3	Cul3	Crem	Mtf2
	Gm14393	Desi2	Cxcl12	Crhr1	Mtmr7
	Gm14774	Det1	Cxxc5	Crip3	Mtpn
	Gm14824	Dgcr8,Gm24572,Mir1306	Cyb561a3	Cs	Mydgf
	Gm15396	Dgkb	Cyp26b1	Cspp1	Myh1
	Gm15466	Dgkg	Cyp2d22	Csrp1	Myhas
	Gm15506,LOC108167485	Dhfr	Cyp2j12	Ctbs	Myl12b
	Gm15506	Dhodh	Cyp39a1	Ctdsp2-ps	Myrf
	Gm15559	Dhx34	Cyp46a1	Cthrc1	Myrip
	Gm15651	Dhx58	Cyp4f17	Ctla2b	N4bp2l1,N4bp2l2
	Gm15816	Diaph2	Cyp7b1	Ctps2	ND1,TrnI
	Gm16001	Diaph3	Cyren	Cul3	Naa16
	Gm16008	Dio3	Cyrib	Cxadr	Naaa
	Gm16027	Disc1	Cystm1	Cxcl12	Nagk
	Gm16042	Dixdc1	Cyyr1	Cyb561a3	Naif1
	Gm16069	Dkk2	D030055H07Rik	Cybc1	Nans
	Gm16083	Dkkl1	D130007C19Rik	Cygb	Nars
	Gm16116	Dlg1	D130037M23Rik	Cyp27a1	Nckap1l
	Gm16286,Txnl4a	Dmd	D130043K22Rik	Cyp2d22	Ncln
	Gm16386	Dmrt2	D16Ertd472e	Cyp2j12	Ndfip2
	Gm16638	Dmrta2	D17H6S56E-5	Cyp2j6	Ndrg1
	Gm16712	Dnajc1	D430036J16Rik	Cyp46a1	Ndufa11
	Gm16731	Dnajc3	D5Ertd605e	Cyp7b1	Ndufa3
	Gm16973	Dnmt1	D830015G05Rik	Cyren	Ndufaf8
	Gm17087	Dock10	D830031N03Rik	Cyyr1	Ndufb3
	Gm17102	Dock2	D930019O06Rik	D030055H07Rik	Ndufb4c
	Gm17634	Dock8	Dab2	D130007C19Rik	Ndufb5
	Gm17927	Dpf3,Gm18872	Dao	D130037M23Rik	Necab2
	Gm17969	Dpf3	Dapp1	D130043K22Rik	Nedd4
	Gm18186	Dpp7	Dars	D16Ertd472e	Nek1
	Gm18614	Dpy19l4	Dbh	D330050G23Rik	Nhlrc3
	Gm18755	Dpy30	Dbn1	D430036J16Rik	Pigq
	Gm18774	Drap1	Dcaf12l1	D5Ertd605e	Nicn1
	Gm18775	Drc3	Dcc	D630041G03Rik	Nipal2
	Gm19155	Drd5	Dchs2	D830024N08Rik	Nkx2-2os
	Gm19196,LOC115487949	Drp2	Dctn2	D830031N03Rik	Nme1
	Gm19324	Dsn1	Ddhd1,Mir5131	D930019O06Rik	Nop53
	Gm19345	Dsp	Ddhd1	Dab2	Npc2
	Gm19353	Dtl	Ddost	Dao	Npffr1
	Gm19815	Dubr	Ddr2	Dapp1	Npr3
	Gm19963	Dusp16	Ddx58	Dars	Npy
	Gm20008	Dusp28	Dennd10	Dbh	Nr2c1
	Gm20208	Dusp4	Dennd1b	Dcaf12l1	Nr4a3
	Gm20300,Hint3	Duxbl1	Derl3	Dcc	Nsmf
	Gm20498,Synj2bp	Dym	Desi2	Dchs2	Nsun4
	Usp49	Dync2h1	Det1	Dctn2	Nt5c3b
	Gm20517,Usp49	Dzip3	Dgcr8,Gm24572,Mir1306	Dcun1d2	Ntan1
	Gm20605,Sap25	E030013I19Rik	Dgkb	Dcx	Nubp1
	Gm20768	E130008D07Rik	Dgkd	Ddhd1,Mir5131	Nudt16l1
	Gm21586	E130102H24Rik,Mir101a	Dgkk	Ddhd1	Nup155
	Gm2164	E130218I03Rik	Dhfr	Ddost	Nynrin
	Gm21942	E130317F20Rik	Dhodh	Ddr2	Ogfr
	Gm51889	E230016M11Rik	Dhx34	Ddrgk1	Opa1
	Gm2237	Ebf3	Diaph2	Ddx58	Osbp2
	Gm2296	Ebi3	Diaph3	Dek	Osgepl1
	Gm23119	Eci2	Dio3	Dennd1b	Ostm1
	Gm2464	Edem1	Dis3l2	Depdc7	Oxtr
	Gm26413	Edn1	Disc1	Derl3	P4ha1
	Gm26588	Eef2k	Dixdc1	Desi2	P4ha3
	Gm26777	Efcab5	Dlg1	Det1	Pabpc5
	Gm26843	Egf	Dlk1	Dgcr8,Gm24572,Mir1306	Pag1
	Gm27042	Egfr	Dmd	Dgkb	Paip2b
	Gm27243	Egr1	Dmrt2	Dgkd	Pald1
	Gm28913	Ei24	Dmrta2	Dgkk	Parl
	Gm29642	Eif1ax	Dnah17	Dhfr	Pbld2
	Gm29811	Elapor1	Dnajc1	Dhodh	Pcbp4
	Gm30400	Elf1	Dnajc24	Dhx34	Pcdh18
	Gm30466	Elmod2	Dnajc3	Dhx58	Pcdhb11
	Gm30529	Elovl2	Dock10	Diaph2	Pcgf5
	Gm30731	Elovl7	Dock2	Diaph3	Pcgf6
	Gm30984	Emc7	Dock8	Dio3	Pcna
	Gm31159	Emc9	Dpf2	Dip2a	Pde1b
	Gm31262	Emd	Dpf3,Gm18872	Disc1	Pdp1
	Gm31313	Emid1	Dpf3	Dixdc1	Pdzd11
	Gm31443	En1	Dpy19l4	Dkk2	Pdzd7
	Gm31593	En2	Dpy30	Dkkl1	Pea15a
	Gm31606	Enc1	Dpysl3	Dlg1	Peg13
	Gm31652	Eno1b	Drap1	Dlk1	Per2
	Gm31690	Enox1	Drc3	Dmd	Pfdn4
	Gm31939	Enpp1	Drd5	Dmrta2	Pfdn5
	Gm31985	Ensa	Drp2	Dnajc1	Pfkfb4
	Gm32200	Ep400	Dsn1	Dnajc24	Pgam1
	Gm32316	Epb41l5	Dtl	Dnajc3	Pglyrp1
	Gm32555	Epha3	Dubr	Dnmt1	Phactr3
	Gm32575	Ephb4	Dusp16	Dock10	Smdt1
	Gm32604	Epor	Dusp28	Dock2	Phf21b
	Gm32856	Eps8l3	Dusp4	Dock8	Phf6
	Gm33045	Eqtn	Duxbl1	Dpf2	Pianp
	Gm3307	Erg28	Dync1i1	Dpf3,Gm18872	Pigu
	Gm33082	Ern1	Dynlt1b	Dpf3	Pip4p1
	Gm33136	Ero1b	Dzip3	Dpp7	Pip5k1c
	Gm33464	Esyt3	E030013I19Rik	Dpy19l4	Pisd-ps3
	Gm33585	Etaa1	E130008D07Rik	Drap1	Pknox1
	Gm3365	Etfa	E130102H24Rik,Mir101a	Drc3	Plac9a
	Gm33712	Etfbkmt	E130218I03Rik	Drd5	Plcb3
	Gm33851	Etfdh	E130317F20Rik	Drp2	Plekha1
	Gm33862	Etnk2	E230016M11Rik	Dsn1	Plin4
	Gm33967	Etnppl	Eaf2	Dubr	Pllp
	Gm34324	Etv1	Ebf3	Dusp16	Plxna1
	Gm34567	Evc2	Ebi3	Dusp28	Pnkp
	Gm34755	Evi2,Evi2b	Ece2,Eef1akmt4-ece2	Dusp4	Pnma2
	Gm35241	Exoc7	Eci2	Duxbl1	Pnpla6
	Gm35476	Exosc2	Edem1	Dync1i2	Pnpla7
	Gm36109	Ezh1	Edn1	Dync2h1	Podxl
	Gm36356	F2r	Eef2k	Dynlt1f	Polr2c
	Gm36513	F2rl2	Efcab5	E030013I19Rik	Ppan
	Gm36693	P2ry14	Efcab9	E130008D07Rik	Ppid
	Gm36722	F8	Egf	E130102H24Rik,Mir101a	Ppip5k2
	Gm36790	Fabp7	Egfr	E130201H02Rik	Ppp1r18
	Gm36855	Fadd	Egr1	E130317F20Rik	Ppp2r5b
	Gm36858	Fam133b	Ei24	E230016M11Rik	Ppp6r1
	Gm3693	Fam135b	Eif1ax	Ebf3	Praf2
	Pcdhga1	Fam149a	Elapor1	Ebi3	Prdx6
	Pcdhga2	Fam160a1	Elf1	Ece2,Eef1akmt4-ece2	Prg4
	Pcdhga3	Fam161b	Elmod2	Eci2	Prkn
	Pcdhgb2	Fam162a	Elovl2	Edem1	Prob1
	Pcdhga5	Fam180a	Elovl7	Edn1	Prpf39
	Pcdhga7	Scamp3	Elp4	Eef2k	Prps1
	Pcdhga8	Fam189b	Emc7	Efcab2	Prpsap1
	Pcdhgb5	Fam204a	Emc9	Efcab5	Prrg1
	Pcdhga9	Fam216a	En1	Efcab6	Prrt2
	Pcdhgb8	Fam227a	En2	Efcab9	Psmd1
	Pcdhgc4	Fam234a	Enc1	Egf	Psmd13
	Gm37292	Fam50a	Eno1b	Egfr	Psmd9
	Gm38250	Fam71e1	Enox1	Egr1	Pstk
	Gm38426	Fam72a	Enpp1	Ei24	Pstpip2
	Gm38491	Fam78a	Ensa	Eif1ax	Ptges
	Gm38540	Fam89a	Epb41l5	Eif3a	Ptges3l
	Gm38585	Fancc	Epc1,Mir1893	Eif3j2	Ptpre
	Gm38664	Fancd2	Epha10	Elf1	Ptprm
	Gm38666,Pcdha6	Far1	Epha3	Elmod2	Pum3
	Gm38667,Pcdha7	Fars2	Ephb4	Elovl2	Rab11a
	Gm38732	Farsa	Epn3	Elovl7	Rab28
	Gm38787	Farsb	Erg28	Emc7	Rab6b
	Gm38795	Fas	Eri1	Emc9	Rab9b
	Gm3883	Fastk	Erich6	Emcn	Ran
	Gm38874	Fastkd2	Ern1	Emd	Rangrf
	Gm38927	Fastkd3	Ero1b	Emd,Gm14686	Rap1gap
	Gm39038	Fbl-ps2	Esrra	Emid1	Rap2c
	Gm39048	Fbln7	Esyt3	Emx2os	Rarg
	Gm39291	Fbn2	Etaa1	En1	Rbm27
	Gm39308	Fbxl12os	Etfbkmt	En2	Rbm41
	Gm39314	Usp3	Etfdh	Enc1	Rcbtb2
	Gm39407	Fbxo17	Etnk2	Eno4	Rdh10
	Gm39822	Fbxo27	Etnppl	Enox1	Rfesd
	Nrg1	Fbxo3	Etv1	Enpp1	Rffl
	Gm40056	Fbxo5	Evi2,Evi2b	Ensa	Rfwd3
	Gm40353,Pds5b	Fbxw8	Exoc5	Entpd5	Rgs19
	Gm40474	Fcgr1	Exosc2	Ep400	Rgs9
	Gm41016	Map3k6	F2r	Epb41l5	Rhoj
	Gm41285	Fem1al	F2rl2	Epha10	Rida
	Gm41291	Fendrr	P2ry14	Epha3	Ripply2
	Gm41635	Fermt2	F8	Ephb4	Rita1
	Gm41756	Fez1	Fabp7	Epn3	Rnd2
	Gm41829	Fgf10	Fadd	Eps8l3	Rnf115
	Gm42151	Fgf11	Fam133b	Erg28	Rnf152
	Gm42187	Fgf22	Fam135b	Eri1	Rnf170
	Gm4221	Fgf5	Fam149a	Ern1	Rnf223
	Gm42247	Fgf7	Fam160a1	Ero1b	Rogdi
	Gm42303	Fgfr3	Fam161b	Esyt3	Romo1
	Gm42335	Fhl2	Fam180a	Etaa1	Rpf1
	Gm42339	Fhl4	Fam185a	Etfa	Rpl23a,Snord42b
	Gm43560	Fibin	Scamp3	Etfbkmt	Rplp2-ps1,Wdr89
	Gm43915	Fip1l1	Fam189b	Etnppl	Rps24
	Gm44812	LOC114841036	Fam219b	Etv1	Rps3
	Gm45645	Fkbp3	Fam227a	Evc	Rpsa-ps2
	Gm45972	Flrt3	Fam50a	Evc2	Rras
	Gm46101	Flt4	Fam71e1	Evi2,Evi2b	Rskr
	Gm46122	Flvcr1	Fam78a	Exoc5	Rtf2
	Gm46162	Fmn1	Fam89a	Exosc2	Rtn4rl1
	Gm46210	Fmnl2	Fancc	Ezh1	Rubcn
	Gm46265	Fmod	Fancd2	Ezh2	Rxfp3
	Gm46287	Fmr1	Far1	F2rl2	Rxrg
	Gm4631	Fn3k	Fars2	P2ry14	Sbds
	Gm46404	Fnip1	Fas	F8	Scarf2
	Gm46810	Foxc2	Fastk	Fabp7	Scoc
	Gm46891	Foxd1	Fastkd2	Fadd	Sdccag8
	Gm4876	Foxf1	Fastkd3	Fads6	Sec1
	Gm48952	Foxh1	Fbl-ps2	Fam133b	Selenof
	Gm49668	Foxj2	Fbln7	Fam135b	Sem1
	Gm5093	Foxj3	Fbn2	Fam149a	Sephs2
	Gm5113	Tex52	Fbxl12os	Fam160a1	Septin2
	Gm51252	Foxq1	Usp3	Fam161b	Serbp1
	Gm5126	Frem1	Fbxo17	Fam180a	Serinc3
	Gm5141	Frrs1	Fbxo2	Scamp3	Serp1
	Gm51425	Fsbp,Rad54b	Fbxo27	Fam189b	Serpina3n
	Gm51456	Fsd1	Fbxo3	Fam204a	Serpinb8
	Gm51491	Fubp1	Fbxo36	Fam216b	Sft2d1
	Gm51558	Fubp3	Fbxo5	Fam219b	Sgsm2
	Gm51604	Fv1	Fbxw8	Fam227a	Sh3bgrl
	Gm5165	Fxr2	Fcgr1	Fam234a	Sh3glb2
	Gm51709	Fxyd7	Map3k6	Fam50a	Sh3pxd2b
	Gm51770	Fzd4	Fem1al	Fam78a	Shc4
	Gm51815	Fzd6	Fendrr	Fam89a	Shisa7
	Gm52009	Fzd8	Fermt2	Fancc	Sirt2
	Gm52106	G2e3	Fez1	Fancd2	Slc13a3
	Gm52176	Gabrg1	Fgb	Far1	Slc16a11
	Gm52234	Gabrg3	Fgd6	Fars2	Slc16a9
	Gm52296	Gabrr2	Fgf10	Farsa	Slc19a2
	Gm52320	Gale	Fgf11	Farsb	Slc1a5
	Gm52328	Galnt13	Fgf22	Fas	Slc25a35
	Gm52399	Galnt16	Fgf5	Fastk	Slc30a3
	Gm5242	Galnt3	Fgf7	Fastkd2	Slc35c1
	Gm52430	Galnt6	Fhl2	Fastkd3	Slc40a1
	Gm52523	Galr1	Fhl4	Fbl-ps2	Slc4a1ap
	Gm52544	Gan	Fibin	Fbln1	Slc4a2
	Gm52604	Gas2	Fignl2	Fbln7	Slc6a12
	Gm5263	Gas6	Fip1l1	Fbn2	Slc6a8
	Gm52631	Gbf1	Flrt3	Fbxl12os	Slco1a4
	Gm52688	Gbp4	Flt4	Usp3	Smcr8
	Gm52707	Gbp5	Flvcr1	Fbxo17	Smim14
	Gm52767	Gbp9	Fmn1	Fbxo2	Smoc2
	Gm52813	Gcfc2	Fmnl2	Fbxo27	Sncg
	Gm52816	Gclm	Fmod	Fbxo3	Snd1
	Gm5559	Gcnt1	Fmr1	Fbxo5	Snrpn,Snurf
	Gm5561	Gcnt4	Fn3k	Fbxw10	Snord91a
	Gm5820	Gcsh	Fndc8	Fbxw8	Snx17
	Gm5862	Gdf9	Foxb1	Fcer1g	Snx4
	Gm5880	Gdi2	Foxc2	Fcgr1	Socs7
	Gm5898	Ggnbp2os	Foxd1	Map3k6	Sorcs3
	Gm5905	Gimap9	Foxf1	Fem1al	Sox21
	Gm5977	Gins3	Foxh1	Fendrr	Sparcl1
	Gm6277	Git1	Foxj2	Fermt2	Spata5l1
	Gm6483	Gjb2	Foxj3	Fez1	Spata6
	Gm6521	Gjd2	Tex52	Fgd6	Spcs3
	Gm6542	Gk5	Foxq1	Fgf10	Spint2
	Gm6556	Tmppe	Frem1	Fgf11	Spry3
	Tmed8	Glce	Frrs1	Fgf22	Ssna1
	Gm6712	Gli3	Fsbp,Rad54b	Fgf5	St6gal2
	Gm6788	Glis3	Fsd1	Fgf7	St6galnac6
	Gm6809	Gls2	Fsd1l	Fgfbp1	Stac2
	Gm7045,Platr25	Glt8d2	Fstl1	Fgfr3	Stard4
	Gm7336	Glul,Mir8114	Fubp1	Fibin	Stip1
	Gm7694	Glyctk	Fv1	Fignl2	Stk11ip
	Gm8034	Gm10033	Fxr2	Fip1l1	Stk4
	Gm8234	Gm10052	Fzd10	Fkbp14	Stmn3
	Gm867	Gm10128	Fzd10os	Flnc	Ston2
	Gm9247	Gm10273	Fzd4	Flrt3	Strc
	Gm9403	Gm10297	Fzd6	Flt4	Stx12
	Gm9525	Gm10336,Mtr	Fzd8	Flvcr1	Stx8
	Gm9586	Gm10406	G2e3	Fmn1	Stxbp1
	Gm9620	Gm10409	G630025P09Rik	Fmnl2	Sucla2
	Gm9748	Gm10548	Gabrg1	Fmod	Sumo2
	Gm9861	Gm10561	Gabrg3	Fmr1	Supt5
	Gm9920	Gm10638	Gabrq	Fnip1	Svbp
	Gmip	Gm10767	Gabrr2	Foxb1	Swt1
	Golga2	Gm10790	Gale	Foxc2	Sybu
	Gp1ba	Gm10814	Galnt13	Foxd1	Syn2
	Gpatch11	Gm11201	Galnt15	Foxf1	Tagap1
	Gpc6	Stxbp4	Galnt16	Foxh1	Tbc1d13
	Gpm6b	Gm11637	Galnt3	Foxj3	Tbc1d15
	Gpr101	Gm11750	Galnt6	Foxl2	Tbc1d31
	Gpr151	Gm12097	Galr1	Tex52	Tbc1d4
	Gpr161	Gm12226	Gan	Foxq1	Tbkbp1
	Gpr173	Gm12339	Gas2	Foxs1	Tbp
	Gpr35	Gm12447	Gas6	Frem1	Tcaim
	Gpr55	Gm12536	Gas8	Frem2	Tchh
	Gps2	Gm12795	Gbf1	Fsbp,Rad54b	Tcte1
	Grap	Gm12843	Gbgt1	Fsd1	Tead1
	Grb14	Gm13033	Gbp5	Ftl2-ps,Mir692-2	Tent2
	Grid2	Gm13262	Gbp9	Fubp1	Tesc
	Grid2ip	Gm13293	Gcfc2	Fv1	Tex10
	Grk4	Gm13302	Gclm	Fxr2	Tex38
	Gssos2	Gm13344	Gcnt1	Fxyd1	Tfip11
	Gstm6	Gm13352	Gcnt4	Fzd4	Tfpt
	Gtf2f1	Gm13363	Gcsh	Fzd6	Thap12
	Gtpbp1	Gm13416	Gde1	Fzd8	Thap4
	H2-M5	Gm13421	Gdf9	G2e3	Thbs3
	H2-T24	Gm13536	Gdi2	Gabrg1	Ticam1
	H3c14	Gm13629	Gen1	Gabrg3	Timm22
	H4c9	Gm13768	Ggnbp2os	Gabrq	Tlk2
	H6pd	Gm14048	Gigyf2	Gabrr2	Tma7
	Hap1	Gm14057	Gimap8	Gale	Tmbim4
	Hcfc1r1	Gm14125	Gimap9	Galnt13	Tmc3
	Hcn4	Gm14239	Gins3	Galnt3	Tmem114
	Hcrtr2	Gm14305	Git1	Galnt6	Tmem127
	Hdac7	Gm14393	Gjb2	Galr1	Tmem129
	Hdgf	Gm14419	Gjd2	Gan	Tmem130
	Heatr5a	Tasl	Gk	Gbgt1	Tmem147
	Helz2	Gm14824	Gk5	Gbp5	Tmem177
	Hhipl2,Taf1a	Gm14830	Tmppe	Gbp6	Tmem200a
	Hic1	Gm15038	Glce	Gbp9	Tmem231
	Hmbox1	Gm15328	Gli3	Gcfc2	Tmem255a
	Hnrnph1	Gm15351	Glis3	Gclm	Tmem44
	Hnrnpul2	Gm15470	Gls2	Gcnt1	Tmem50b
	Hrh2	Gm15506,LOC108167485	Glt8d2	Gcnt4	Tmem80
	Hs3st5	Gm15506	Glyctk	Gcsh	Vps72
	Hsd17b7	Gm15559	Gm10033	Gdf9	Tmod4,Vps72
	Hspb1	Gm15609	Gm10052	Gdi2	Tmsb10
	Htr1f	Gm15631	Gm10125	Gem	Tmub2
	Htr4	Gm15708	Gm10128	Gfpt2	Tmx2
	Htra3	Gm15723	Gm10273	Gga2	Tmx3
	Hyi	Gm15743	Gm10297	Ggnbp2os	Tnfaip1
	Iars2	Gm15808	Gm10336,Mtr	Gigyf2	Tnfrsf1b
	Ibtk	Gm15816	Gm10406	Gimap8	Tnfrsf25
	Icam1	Gm15867	Gm10409	Gimap9	Tnfsf12
	Idh3b	Gm15927	Gm10461	Gins3	Tnks2
	Idua	Gm15939	Gm10532	Git1	Tpd52l1
	Ift122	Gm16001	Gm10548	Gjb2	Tpi1
	Ift140	Gm16008	Gm10561	Gjd2	Tpm2
	Iftap	Gm16042	Gm10635	Gk5	Tpm4
	Igf2	Gm16083	Gm10638	Gkap1	Tprgl
	Ik	Gm16124	Gm10767	Tmppe	Tprkb
	Ikbke	Gm16299	Gm10790	Glce	Tpt1-ps3
	Il17rb	Gm16385	Gm10814	Gli3	Traf3ip1
	Il17re	Gm16386	Gm11110	Glra2	Traf6
	Il1r1	Gm16638	Stxbp4	Gls2	Trafd1
	Il20rb	Gm16712	Gm11637	Glt8d2	Trim21
	Ildr2	Zfp119b	Gm11690	Glul,Mir8114	Trmt6
	Ino80	Gm16759	Gm11747	Glyctk	Trmt61a
	Ino80e	Gm16794	Gm11750	Gm10033	Trpv6
	Inpp5a	Gm16958	Gm11837	Gm10052	Tsen34
	Inpp5b	Gm16973	Gm12097	Gm10053	Tsnax
	Ints12	Gm17087	Gm12226	Gm10125	Ttc23
	Ipo8	Gm17102	Gm12326	Gm10128	Ttc39a
	Iqce	Gm17115	Gm12447	Gm10136	Ttc39aos1
	Irs1	Gm17315	Gm12701	Gm10273	Ttc39b
	Irx2	Gm17484	Gm12843	Gm10297	Ttll12
	Irx3	Gm17634	Gm13033	Gm10382	Ttll4
	Isoc2a	Gm17733	Zfp982	Gm10406	Tuba1a
	Isoc2b	Gm17769	Gm13205	Gm10461	Tubd1
	Itch	Gm17823	Gm13262	Gm10532	Tubgcp4
	Itga4	Gm17927	Gm13293	Gm10548	Tug1
	Itgb4	Gm17969	Gm13302	Gm10561	Tyk2
	Itpr1	Gm18180	Gm13344	Gm10767	Ubb
	Jade3	Gm18186	Gm13352	Gm10814	Ube2a
	Jak2	Gm18194	Gm13404	Gm11404	Ube2e3
	Kank2	Gm18219	Gm13416	Stxbp4	Ubiad1
	Kbtbd8	Gm18220	Gm13421	Gm11613	Ubl7
	Kcna3	Gm18614	Gm13483	Gm11637	Uck1
	Kcne2	Gm18755	Gm13536	Gm11655	Ucp2
	Kcnh6	Gm18774	Gm13629	Gm11681	Ugdh
	Kctd12b	Gm18775	Gm13707	Gm11750	Uhrf1bp1
	Kctd13	Gm18785	Gm13768	Gm12097	Uncx
	Kctd21	Gm18987,Tbc1d30	Gm13944	Gm12098	Uqcrb
	Kctd7	Gm19196,LOC115487949	Gm14048	Gm12226	Urgcp
	Kctd9	Gm19240	Gm14057	Gm12326	Usp13
	Kdm1b	Gm19324	Gm14239	Gm12447	Utp11
	Kif26a	Gm19353	Gm14305	Gm12536	Vamp2
	Kif6	Gm19835	Gm14393	Gm12543	Vcp
	Kifc3	Gm19963	Gm14419	Gm12701	Vcpkmt
	Kiss1r	Gm20008	Gm14774	Gm12843	Vps25
	Klc2	Gm20208	Gm14824	Gm12960	Vps35
	Klhl15	Gm2026	Gm14830	Gm12966	Vwa5b1
	Klhl42	Gm20300,Hint3	Pigp	Gm13262	Wasf2
	Kremen2	Gm20517,Usp49	Gm15328	Gm13268	Wasl
	Krt10	Gm2102	Gm15351	Gm13293	Wbp1
	Kyat1	Zfp977	Gm15470	Gm13344	Wdr25
	L3mbtl1	Gm21092	Gm15506,LOC108167485	Gm13352	Wdr34
	LOC102636563	Gm21145	Gm15506	Gm13363	Wdr37
	LOC102640985	Gm21586	Gm15559	Gm13377	Wdr41
	LOC105244649	Gm2164	Gm15609	Gm13416	Wdr83os
	LOC108167518	Gm2172,Gm46892	Gm15743	Gm13421	Zfp286
	LOC108167595	Gm21811	Gm15816	Gm13483	Xpo1
	LOC108167595,Xkr4	Gm21992	Gm15918	Gm13629	Ybey
	LOC108167721	Gm51889	Gm15939	Gm13846	Ybx2
	LOC108168105	Gm2237	Gm16001	Gm14036	Ythdf3
	LOC108169181,Srgap3	Gm2296	Gm16008	Gm14048	Zbtb33
	LOC115486409	Gm23119	Gm16042	Gm14049	Zbtb5
	LOC115486533	Gm2464	Gm16083	Gm14057	Zc3h12b
	LOC115487216	Nap1l1	Gm16116	Gm14125	Zc3h12c
	LOC115488373	Gm26413	Gm16124	Gm14218	Zdhhc2
	LOC115488525	Gm26512	Gm16279	Gm14239	Zfp1
	LOC115489019	Gm26588	Gm16299	Gm14253	Zfp109
	Tmem38b	Gm26590	Gm16385	Gm14305	Zfp120
	LOC115490200	Gm26684	Gm16386	Gm14330	Zfp141
	LOC115490257	Gm26691	Gm16574	Gm14393	Zfp275
	LOC118567437	Gm26777	Gm16638	Gm14407	Zfp281
	LOC118567440	Gm27243	Gm16712	Gm14419	Zfp335
	LOC118567441	Gm28905	Zfp119b	Gm14541	Zfp33b
	LOC118567508	Gm29417	Gm16867	Gm14774	Zfp354b
	LOC118567509	Gm29666	Gm16938	Gm14824	Zfp385a
	LOC118567618	Gm29696,Ptrhd1	Gm16958	Gm14830	Zfp507
	LOC118567655	Gm29801	Gm16973	Gm15328	Zfp512
	LOC118567658	Gm29804	Gm16998	Gm15351	Zfp516
	LOC118567660	Gm29811	Gm17039	Gm15396	Zfp524
	LOC118567689	Gm2986	Gm17087	Gm15466	Zfp607b
	LOC118567714	Gm29998	Gm17102	Gm15470	Zfp692
	LOC118567733	Gm30189	Gm17115	Gm15506,LOC108167485	Zfp706
	LOC118567917	Gm30400	Gm17315	Gm15506	Zfp869
	LOC118568128	Gm30445	Gm17484	Gm15559	Zfp93
	LOC118568138	Gm30466	Gm17634	Gm15609	Zfp944
	LOC118568202	Gm30529	Gm17769	Gm15651	Zfp959
	Senp7	Gm3055	Gm17927	Gm15712	Zfp966
	LOC118568293	Gm30648	Gm17969	Gm15743	Zfr
	LOC118568383	Gm30731	Gm18113	Gm15760	Zim1
	LOC118568438	Gm30836	Gm18180	Gm15808	Zim3
	LOC118568450	Gm30866	Gm18186	Gm15816	Zmym6
	LOC118568479	Gm31204	Gm18194	Gm15867	Znhit3
	LOC118568488	Gm31255	Gm18211	Gm15918	Znrf2
	LOC118568563	Gm31313	Gm18219	Gm15953	Zscan21
	LOC118568566	Gm31365	Gm18220	Gm16001	Zscan22
	LOC118568569	Gm31419	Gm18614	Gm16008
	LOC118568604	Gm31443	Gm18755	Gm16042
	LOC118568658	Gm31513	Gm18774	Gm16083
	LOC118568692	Gm31593	Gm18775	Gm16116
	LOC118568756	Gm31985	Gm18785	Gm16124
	LOC118568781,LOC118568782	Gm31987	Gm18987,Tbc1d30	Gm16183
	LOC118568798	Gm32102	Gm19196,LOC115487949	Gm16286,Txnl4a
	Lage3	Gm32200	Gm19240	Gm16385
	Lair1	Gm32398	Gm19324	Gm16386
	Lamp5	Gm32510	Gm19353	Gm16574
	Layn	Gm32514	Gm19605	Gm16638
	Lca5l	Gm32545	Gm19835	Gm16712
	Lct	Gm32555	Gm19963	Zfp119b
	Ldb3	Gm3257	Gm20008	Gm16731
	Letm2	Gm32575	Gm20208	Gm16759
	Lhx1	Gm32604	Gm2026	Gm16861
	Lims2	Gm32605	Gm20300,Hint3	Gm16938
	Lin9	Gm32679	Gm20491	Gm16958
	Lipa	Gm32687	Gm20517,Usp49	Gm16973
	Lmod1	Gm32710	Gm2061	Gm17039
	Lncpint	Gm32810	Gm20743	Gm17076
	Lpcat3	Gm32856	Gm20768	Gm17082
	Lpin2	Gm32923	Gm20947	Gm17087
	Lppos	Gm32970	Gm2102	Gm17102
	Lrch1	Gm33082	Zfp977	Gm17171
	Lrg1	Gm33136	Gm21092	Gm17455
	Lrguk	Gm3325	Gm21145	Gm17484
	Lrrc23	Gm33464	Gm21297	Gm17634
	Lrrc26	Gm33509	Gm21586	Gm17803
	Lrrc32	Gm33581	Gm2164	Gm17809
	Lrrc59	Gm33585	Gm2172,Gm46892	Gm17823
	Lrrc71	Gm33712	Gm21811	Gm17880
	Lrsam1	Gm33841	Gm21942	Gm17927
	Lsm2	Gm33851	Gm21992	Gm17969
	Lsm3	Gm33887	Gm2237	Gm18113
	Lsmem1	Zfp619	Gm23119	Gm18186
	Lst1	Gm34147	Gm2464	Gm18194
	Luzp2	Gm34237	Nap1l1	Gm18211
	Lysmd3	Gm34567	Gm26588	Gm18213
	Lztfl1	Gm34655	Gm26590	Gm18219
	Maats1	Gm34851	Gm26691	Gm18220
	Mab21l1	Gm34871	Gm26777	Gm18381
	Mab21l2	Gm34963	Gm26788	Gm18614
	Macroh2a1	Gm34995	Gm26851	Gm18755
	Mafk	Gm35150	Gm26974	Gm18760
	Maip1	Gm35394	Gm27243	Gm18774
	Mal2	Gm35558	Gm28455	Gm18775
	Maml1	Gm36109	Gm28523	Gm18785
	Map10	Gm36356	Gm28905	Gm18959
	Map3k1	Gm36445	Gm2897	Gm18987,Tbc1d30
	Map3k12	Gm36449	Gm29417	Gm19155
	Map3k19	Gm36677	Gm29543	Gm19196,LOC115487949
	Map3k20	Gm36693	Gm29696,Ptrhd1	Gm19240
	Mapk11	Gm36722	Gm29801	Gm19324
	Mapk8ip1	Gm36736	Gm29804	Gm19345
	Mapre3	Gm36855	Gm2986	Gm19353
	Marchf7	Gm36858	Gm29928	Gm19815
	Mbd4	Gm36907	Gm29998	Gm19835
	Mc4r	Gm3693	Gm3002	Gm19963
	Mcmbp	Pcdhga1	Gm30189	Gm20008
	Mcoln1	Pcdhga2	Gm30340	Gm20208
	Mcph1	Pcdhga3	Gm30400	Gm20300,Hint3
	Med31	Pcdhgb1	Gm30445	Gm20491
	Mettl14	Pcdhga4	Gm30466	Usp49
	Mettl4	Pcdhgb2	Gm30529	Gm20517,Usp49
	Mfsd13b	Pcdhga5	Gm3055	Gm20605,Sap25
	Mfsd5	Pcdhga7	Gm30648	Gm20743
	Mgat3	Pcdhga8	Gm30731	Gm20768
	Mib1	Pcdhgb5	Gm30778	Gm20947
	Mib2,Mmp23	Pcdhga9	Gm30836	Gm2102
	Micalcl	Pcdhgb6	Gm30984	Zfp977
	Midn	Pcdhgb7	Gm31003	Gm21145
	Mill2	Pcdhgb8	Gm31204	Gm21297
	Minar1	Pcdhgc4	Gm31255	Gm21586
	Mir124a-1hg,Mir3078	Gm37013,Gm38666,Gm38667,Pcdhga1,Pcdhga10,Pcdhga11,Pcdhga12,Pcdhga2,Pcdhga3,Pcdhga4,Pcdhga5,Pcdhga6,Pcdhga7,Pcdhga8,Pcdhga9,Pcdhgb1,Pcdhgb2,Pcdhgb4,Pcdhgb5,Pcdhgb6,Pcdhgb7,Pcdhgc3,Pcdhgc4,Pcdhgc5	Gm31313	Gm2164
	Sox2ot	Gm37013,Pcdha4	Gm31365	Gm21655
	Nrp1	Gm37292	Gm31419	Gm21811
	Mir6363	Gm3752	Gm31443	Gm21942
	Rnf144a	Gm38250	Gm31513	Gm21992
	Mir703	Gm38426	Gm31593	Gm51889
	Mknk2	Gm38491	Gm31606	Gm2237
	Mlh3	Gm38540	Gm31985	Gm2296
	Mlxipl	Gm38585	Gm32102	Gm23119
	Mnat1	Gm38664	Gm32113	Gm24105
	Mob1b	Gm38666,Pcdha6	Gm32122	Gm2464
	Mocs2	Gm38667,Pcdha7	Gm32200	Nap1l1
	Mogs	Gm38712	Gm32208	Gm2546
	Morc2b	Gm38795	Gm3225	Gm26413
	Morf4l1	Gm3883	Gm32398	Gm26512
	Moxd1	Gm38862	Gm32514	Gm26578
	Mpnd	Gm38874	Gm32555	Gm26588
	Mpv17l2	Gm3888	Gm3257	Gm26691
	Mrgprf	Gm38882	Gm32575	Gm26777
	Mro	Gm38927	Gm32604	Gm26788
	Mroh2a	Gm7819	Gm32605	Gm26843
	Mrpl35	Gm39048	Gm3264	Gm27042
	Mrps15	Gm39308	Gm32679	Gm27243
	Mrps18c	Gm39314	Gm32687	Gm28523
	Mrvi1	Gm39407	Gm32856	Gm28913
	Ms4a4a	Gm39501	Gm32970	Gm29417
	Msantd1	Gm39526	Gm33082	Gm29543
	Msh3	Gm39822	Gm33136	Gm29667
	Msn	Nrg1	Gm33228	Gm29801
	Mtf2	Gm3985,Nrg1	Gm3325	Gm29804
	Mtmr11	Gm39918	Gm33464	Gm29811
	Mtmr6	Gm40056	Gm33509	Gm2986
	Mtmr7	Gm40331	Gm33539	Gm29901
	Mtmr9	Gm40353,Pds5b	Gm33581	Gm29928
	Myom1	Gm40356	Gm33585	Gm29948
	Myrip	Gm40474	Gm33712	Gm29998
	N4bp2	Gm40518	Gm33738	Gm30067
	N4bp2l1,N4bp2l2	Gm41016	Gm33841	Gm30400
	ND1,TrnI	Gm41077	Gm33851	Gm30440
	Naaa	Gm41253	Gm33887	Gm30466
	Nabp1	Gm41285	Gm33967	Gm30529
	Naif1	Gm41291	Zfp619	Gm3055
	Nans	Gm41401	Gm34061	Gm30571
	Nap1l2	Gm41504	Gm34147	Gm30648
	Nap1l5	Gm41635	Gm34237	Gm30731
	Nat2	Gm41829	Gm34268	Gm30927
	Nbeal1	Gm41848	Gm34324	Gm31159
	Ncbp3	Gm42067	Gm34451	Gm31255
	Nckap1l	Gm42139	Gm34567	Gm31262
	Nckap5	Gm42187	Gm34589	Gm31313
	Ncl,Snord82	Gm42247	Gm34655	Gm31365
	Ncln	Gm42303	Gm34755	Gm31419
	Ndrg1	Gm42339	Gm34851	Gm31443
	Ndufa3	Gm42517	Gm34871	Gm3145
	Ndufa9	Gm44812	Gm34877	Gm31593
	Ndufb3	Gm45095	Gm34907	Gm31606
	Ndufb4c	Gm45645	Gm34963	Gm31796
	Necab2	Gm45871	Gm35150	Gm31907
	Nedd4	Gm45972	Gm35394	Gm31939
	Nek11	Gm45994	Gm35486	Gm31985
	Neu3	Gm46043	Gm35558	Gm32036
	Neu4	Gm46113	Gm35685	Gm32102
	Neurod2	Gm46122	Gm35956	Gm32113
	Nf2	Gm46162	Gm36012	Gm32200
	Nfatc3	Gm46210	Gm36109	Gm32247
	Nhlrc2	Gm46404	Gm36180	Gm32249
	Nhlrc3	Gm46406	Gm36356	Gm32316
	Pigq	Gm46608	Gm36445	Gm32398
	Nicn1	Gm46891	Gm36449	Gm32497
	Nipal2	Gm46933	Gm36539	Gm32498
	Nkain3	Gm4876	Gm36693	Gm32510
	Nkx2-1	Gm48952	Gm36855	Gm32514
	Nkx2-2os	Gm48957	Gm36858	Gm3257
	Nkx2-9	Gm4924	Gm36907	Gm32575
	Noct	Gm5113	Gm3693	Gm32604
	Nos1	Gm51252	Gm3696	Gm3264
	Nos3	Gm5126	Pcdhga1	Gm32679
	Npc2	Gm5141	Pcdhga2	Gm32687
	Npffr1	Gm51425	Pcdhga3	Gm32710
	Nr2c1	Gm5148	Pcdhgb1	Gm32810
	Nr4a3	Gm51558	Pcdhga4	Gm32856
	Nsa2	Gm51604	Pcdhgb2	Gm3307
	Nsa2-ps1	Gm51797	Pcdhga5	Gm33082
	Nsdhl	Gm51815	Pcdhga7	Gm33136
	Nt5dc2	Gm51961	Pcdhga8	Gm33190
	Ntan1	Gm52132	Pcdhgb5	Gm3325
	Nynrin	Gm52210	Pcdhga9	Gm33319
	Opa1	Gm52296	Pcdhgb6	Gm33464
	Oprd1	Gm52395	Pcdhgb7	Gm33509
	Oprk1	Gm5242	Pcdhgb8	Gm33561
	Optn	Gm52523	Pcdhgc4	Gm33581
	Orc1	Gm52544	Gm37013,Pcdha4	Gm33585
	Ormdl3	Gm52628	Gm37292	Gm3365
	Osgepl1	Gm5263	Gm3752	Gm33712
	Osmr	Gm52681	Gm38250	Gm33738
	Osr1	Gm52688	Gm38426	Gm33777
	Ostm1	Gm52767	Gm38491	Gm33841
	Oxtr	Gm52771	Gm38540	Gm33851
	P2rx6	Gm52800	Gm38553	Gm33887
	P4ha1	Gm52877	Gm38585	Zfp619
	P4ha3	Gm53065	Gm38664	Gm34076
	Pabpc1	Gm5559	Gm38666,Pcdha6	Gm34147
	Pabpc5	Gm5679	Gm38667,Pcdha7	Gm34268
	Pag1	Gm5796	Gm38712	Gm34321
	Paics	Gm5820	Gm38732	Gm34324
	Paip2b	Gm5857	Gm38795	Gm34567
	Palld	Gm5898	Gm38820	Gm34655
	Paqr6	Gm5912	Gm3883	Gm34851
	Pard3b	Gm5977	Gm38874	Gm34871
	Pard6b	Gm6055	Gm3888	Gm34907
	Parl	Gm6061	Gm38882	Gm34917
	Pbx4	Gm6087	Gm38927	Gm34945
	Pcbp4	Gm6161	Gm7819	Gm35144
	Pcdh18	Gm6206	Gm39048	Gm35150
	Pcdha5	Gm6212	Gm39291	Gm35241
	Pcdha9	Gm6277	Gm39308	Gm35266
	Pcdha11	Gm6297	Gm39314	Gm35486
	Pcdhb16	Gm6475	Gm39407	Gm35558
	Pcdhb2	Gm6521	Gm39473	Gm35636
	Pcdhb4	Gm6542	Gm39501	Gm35755
	Pcdhb6	Gm6545	Gm39526	Gm36033
	Pcgf5	Gm6556	Gm39673	Gm36123
	Pcgf6	Tmed8	Gm39822	Gm36127
	Pde1b	Gm6569	Gm39837	Gm36180
	Pde3a	Gm6712	Gm3985,Nrg1	Gm36356
	Pdk3	Gm6741	Nrg1	Gm36402
	Pdxk	Gm6788	Gm39918	Gm36445
	Pdyn	Gm6809	Gm40056	Gm36513
	Pdzd3	Gm7008	Gm40262	Gm36539
	Pdzd7	Gm7276	Gm40331	Gm36677
	Pea15a	Gm7672	Gm40353,Pds5b	Gm36693
	Peg13	Gm7694	Gm40468	Gm36722
	Per2	Gm7787	Gm40474	Gm36742
	Pet100	Gm7818	Gm40518	Gm36790
	Pfkfb3	Gm7838	Gm40820	Gm36855
	Pgap2	Gm8034	Gm41016	Gm36858
	Pgap3	Gm8098	Gm41077	Gm36907
	Phactr3	Gm8188	Gm41253	Gm3693
	Smdt1	Gm8234	Gm41291	Gm3695
	Phf21b	Gm9079	Gm41401	Gm3696
	Phox2a	Gm9247	Gm41408	Pcdhga1
	Pianp	Gm9403	Gm41635	Pcdhga2
	Pigu	Gm9525	Gm41741	Pcdhga3
	Pik3r5	Gm9586	Gm41829	Pcdhgb1
	Pim1	Gm960	Gm41848	Pcdhga4
	Pisd-ps2	Gm9620	Gm42067	Pcdhgb2
	Pisd-ps3	Gm9828	Gm4211	Pcdhga5
	Pitpnb	Gm9861	Gm42187	Pcdhga7
	Pla2g3	Gm9958	Gm4221	Pcdhga8
	Plaat1	Gmpr2	Gm42226	Pcdhgb5
	Plag1	Gng12	Gm42247	Pcdhga9
	Plcxd3	Golga2	Gm42339	Pcdhgb6
	Plcz1	Gp1ba	Gm42517	Pcdhgb7
	Plekha1	Gpam	Gm4258	Pcdhgb8
	Plekhd1	Gpatch11	Gm42875	Pcdhgc4
	Plekhh1	Gpc6	Gm4366	Gm37013,Pcdha4
	Plekhh2	Gpd1l	Gm43915	Gm38250
	Plk4	Gpm6b	Gm44812	Gm38424
	Plpp1	Gpr101	Gm45095	Gm38426
	Plxdc2	Gpr151	Gm4544	Gm38491
	Plxna1	Gpr160	Gm45645	Gm38540
	Plxnb3	Gpr161	Gm45871	Gm38553
	Pnck	Gpr173	Gm45935,Setdb2	Gm38585
	Pnma2	Gpr21	Gm45972	Gm38601
	Pnpla6	Gpr3	Gm45994	Gm38621
	Pnpla7	Gpr35	Gm46043	Gm38664
	Poc1b	Gpr45	Gm46059	Gm38666,Pcdha6
	Poglut2	Gpr55	Gm46113	Gm38667,Pcdha7
	Polr2k	Gprc5c	Gm46162	Gm38712
	Popdc3	Gps2	Gm46210	Gm38732
	Ppfia2	Grap	Gm4631	Gm38787
	Ppip5k1	Grb14	Gm46404	Gm38795
	Ppip5k2	Greb1l	Gm46551	Gm3883
	Ppl	Grid2	Gm46608	Gm38862
	Ppp1r14c	Grid2ip	Gm46810	Gm38874
	Ppp1r18	Grin1	Gm46891	Gm3888
	Ppp2ca	Grk4	Gm46933	Gm38882
	Ppp2r5b	Grn	Gm4876	Gm39038
	Praf2	Gssos2	Gm48952	Gm39048
	Prdm16os	Gstcd	Gm48957	Gm39178
	Prdm9	Gstm5	Gm4924	Gm39283
	Prg4	Gtf2f1	Gm49566	Gm39291
	Prickle3	Gtf2h3	Gm50587	Gm39308
	Prkaa1	Gvin2	Gm5093	Gm39314
	Prkar1a	H1f11-ps	Gm5113	Gm39325
	Prkd3	H2-T24	Gm51252	Gm39342
	Prkg1	H3c14	Gm5126	Gm39401
	Prkn	H4c9	Gm5141	Gm39407
	Prob1	H6pd	Gm51425	Gm39473
	Prps1	Hap1	Gm51456	Gm39501
	Prrg1	Hapln1	Gm5148	Gm39518
	Prrt2	Haus3,Poln	Gm51558	Gm39526
	Prrx1	Haus4	Gm51604	Gm39532
	Prss23	Havcr2	Gm51714	Gm39767
	Prss35	Hax1	Gm51797	Gm39822
	Prxl2c	Hbp1	Gm51815	Nrg1
	Psen1	Hcar1	Gm51893	Gm39918
	Psg16	Hcfc1r1	Gm52009	Gm40056
	Psmc2	Hcn4	Gm52132	Gm40331
	Psmd13	Hcrtr2	Gm52217	Gm40353,Pds5b
	Pstk	Hdac7	Gm52296	Gm40353
	Pstpip2	Hdx	Gm5242	Gm40462
	Ptchd4	Heatr3	Gm52481	Gm40468
	Ptges	Heatr5a	Gm52523	Gm40474
	Ptges3l	Hebp2	Gm52544	Gm40493
	Ptpn22	Hectd2	Gm52603	Gm40537
	Ptpre	Hectd3	Gm52604	Gm40543
	Pum1	Helz2	Gm52626	Gm40820
	Pum3	Herc2	Gm52628	Gm41016
	Pxk	Hexb	Gm5263	Gm41164
	Qtrt1	Heyl	Gm52681	Gm41215
	Rab11a	Hhipl2,Taf1a	Gm52688	Gm41253
	Rab27a	Hic1	Gm52767	Gm41285
	Rab28	Hjv	Gm52771	Gm41291
	Rab6b	Hmbox1	Gm52800	Gm41607
	Rab7b	Hmbs	Gm52816	Gm41635
	Rab9b	Hmgcs2	Gm52877	Gm41741
	Rad51d	Hnf1b	Gm5559	Gm41756
	Rad54l2	Hnrnpa3	Gm5796	Gm41829
	Ralgapa2	Hnrnph1	Gm5820	Gm41844
	Ralgds	Hnrnpul2	Gm5857	Gm41848
	Rap2c	Homer2	Gm5898	Gm42008
	Rapsn	Hpcal4	Gm5912	Gm42187
	Rasgrp2	Hpf1	Gm5954	Gm4221
	Rassf9	Hpgd	Gm6055	Gm42247
	Rbm20	Hr	Gm6061	Gm42250
	Rbm27	Hrh2	Gm6087	Gm42269
	Rbm41	Hs3st5	Gm6206	Gm42303
	Rbm8a	Hs6st3	Gm6254	Gm42335
	Rcbtb1	Hsbp1	Gm6277	Gm42339
	Rcbtb2	Hsd17b7	Gm6288	Gm42517
	Rdh10	Hsdl2	Gm6297	Gm4258
	Reep3	Hspa14	Gm6521	Gm4274
	Reep5	Hspb1	Gm6542	Gm42875
	Rest	Hspbp1	Gm6545	Gm43305
	Rfc3	Htr1f	Gm6556	Gm43560
	Rfesd	Htr4	Tmed8	Gm4366
	Rffl	Htr7	Gm6569	Gm43915
	Rfwd3	Htra3	Gm6710	Gm44812
	Rgs9	Hyi	Gm6712	Gm45645
	Rhbdf2	Iars2	Gm6741	Gm45871
	Rhoj	Ibtk	Gm6788	Gm45935,Setdb2
	Rhot1	Ica1l	Gm6809	Gm45972
	Rida	Icam1	Gm7067	Gm46027
	Rin1	Idh2	Gm7276	Gm46059
	Rita1	Idh3b	Gm7467	Gm46061
	Rmc1	Ifit1bl1	Gm7672	Gm46101
	Rmdn2	Ift122	Gm7694	Gm46122
	Rnd2	Ift140	Gm7785	Gm46129
	Rnf126	Iftap	Gm7787	Gm46153
	Rnf152	Igf2	Gm7818	Gm46162
	Rnf223	Igh	Gm7838	Gm46210
	Rom1	Iigp1	Gm8034	Gm46265
	Rpf1	Ik	Gm8098	Gm46287
	Rpgrip1l	Ikbke	Gm8102	Gm46404
	Rph3al	Ikbkg	Gm8188	Gm46406
	Rpl14	Il10ra	Gm8234	Gm46485
	Rps27a-ps1	Il13ra1	Gm9079	Gm46488
	Rps3	Il17rb	Gm9247	Gm46551
	Rrad	Il1r1	Gm9403	Gm46608
	Rras2	Il1r2	Gm9525	Gm46810
	Rskr	Il20rb	Gm9586	Gm46891
	Rsl1	Il4i1,Il4i1b	Gm960	Gm46893
	Rsu1	Il4ra	Gm9620	Gm46933
	Rtl4	Ildr2	Gm9828	Gm4876
	Rubcn	Iltifb	Gm9861	Gm48952
	Rundc3a	Impa2	Gm9895	Gm48957
	S1pr1	Impdh1	Gm9958	Gm4924
	Samd15	Ing5	Gmpr2	Gm49668
	Samd4b	Inhbb	Gng12	Gm5093
	Samd9l	Ino80	Golga1	Gm5113
	Sarm1	Ino80e	Golga2	Gm51252
	Sbds	Inpp5b	Gp1ba	Gm5126
	Scarna17	Ints11	Gpam	Gm5141
	Scarna9	Ints12	Gpatch11	Gm51425
	Scd3	Lrrc70	Gpc6	Gm51456
	Scg2	Ipo8	Gpd1l	Gm5149
	Scml4	Ipp	Gpm6b	Gm51491
	Scn1b	Iqce	Gpr101	Gm51531
	Scn9a	Schip1	L3hypdh	Gm51538
	Scoc	Iqub	Gpr139	Gm51558
	Scrn3	Irgm2	Gpr151	Gm51604
	Sdccag8	Irs1	Gpr160	Gm5165
	Sec1	Irx2	Gpr161	Gm51709
	Sec14l2	Isca1	Gpr173	Gm51714
	Sec23a	Isoc2a	Gpr176	Gm51770
	Sec24a	Isoc2b	Gpr182	Gm51797
	Selenof	Itch	Gpr21	Gm51815
	Selenom	Itga1	Gpr3	Gm51893
	Sema4b	Itga4	Gpr35	Gm51903
	Sephs2	Itga9	Gpr45	Gm51961
	Septin2	Itpr1	Gpr55	Gm52009
	Serinc2	Itpripl1	Gprc5c	Gm52041
	Serpinb1a	Jade3	Gps2	Gm52106
	Serpinb8	Jpx	Grb14	Gm52120
	Serpinf1	Kank2	Grid2	Gm52130
	Setd3	Kat2b-ps	Grid2ip	Gm52132
	Sgms2	Kbtbd8	Grin1	Gm52176
	Sgpp2	Kcna3	Grk4	Gm52189
	Sgsm2	Kcnh6	Grn	Gm52210
	Sh3bgrl	Kcnmb3	Grtp1	Gm52217
	Sh3glb2	Kcnrg	Gssos2	Gm52234
	Sh3pxd2b	Kcns1	Gstcd	Gm52241
	Shc4	Kctd11	Gt(ROSA)26Sor	Gm52296
	Shld2	Kctd12b	Gtf2f1	Gm52303
	Shld3,Trappc13	Kctd13	Gtpbp1	Gm52320
	Shmt1	Kctd21	Gvin2	Gm52357
	Sirt2	Kctd4	H2-T24	Gm52399
	Slc13a3	Kctd7	H3c14	Gm5242
	Slc16a11	Kdm1b	H4c9	Gm52430
	Slc16a14	Kif26a	H6pd	Gm52456
	Slc16a9	Kif6	Hap1	Gm52523
	Slc19a2	Kiss1r	Hapln1	Gm52544
	Slc22a15	Klc2	Haus3,Poln	Gm52603
	Slc25a28	Klf11	Haus4	Gm52604
	Slc25a40	Klhdc9	Havcr2	Gm52626
	Slc26a2	Klhl14	Hax1	Gm5263
	Slc26a4	Klhl15	Hbp1	Gm52631
	Slc30a3	Klhl42	Hcfc1r1	Gm52667
	Slc35d1	Kremen2	Hcn4	Gm52681
	Slc44a5	Krt10	Hcrtr2	Gm52688
	Slc48a1	Krt222	Hdx	Gm52707
	Slc49a4	Ky	Heatr5a	Gm52767
	Slc4a1ap	Kyat1	Hebp2	Gm52771
	Slc4a2	L3mbtl1	Hectd3	Gm52783
	Slc6a12	LOC100861749	Helz2	Gm52800
	Slc6a5	LOC102640985	Hemk1	Gm52816
	Slc6a6	LOC105244649	Hes3	Gm52817
	Slc6a8	LOC108167553	Hexb	Gm52877
	Slc7a11	LOC108167595	Heyl	Gm5559
	Snx12	LOC108167595,Xkr4	Hhipl2,Taf1a	Gm5796
	Slc8a3	LOC115486409	Hic1	Gm5820
	Slc9a4	LOC115486415	Hjv	Gm5857
	Slc9a6	LOC115486436	Hmbox1	Gm5862
	Slc9b2	LOC115486880	Hmbs	Gm5880
	Slco1c1	LOC115487216	Hmgcs2	Gm5898
	Slfn5	LOC115488373	Hnf1b	Gm5905
	Slfn8	LOC115488490	Hnrnpa3	Gm5977
	Slitrk6	LOC115488525	Hnrnpc	Gm6087
	Smad5	Tmem38b	Hnrnph1	Gm6147
	Smcr8	LOC115490200	Hnrnpul2	Gm6161
	Smoc2	LOC115490257	Hoxa4	Gm6212
	Smug1	LOC118567381	Hoxa7	Gm6254
	Smurf2	LOC118567437	Hoxb2	Gm6277
	Snap29	LOC118567440	Hoxb6	Gm6288
	Sncg	LOC118567480	Hoxb7	Gm6475
	Snrpn,Snurf	LOC118567508	Hoxb8	Gm6483
	Snord82	LOC118567509	Hoxc4	Gm6521
	Snord91a	LOC118567517	Hpcal4	Gm6542
	Snrpd1	LOC118567531	Hpf1	Gm6545
	Snrpd3	LOC118567655	Hpgd	Gm6556
	Snx1	LOC118567658	Hr	Tmed8
	Snx20	LOC118567660	Hrh2	Gm6611
	Socs4	LOC118567674	Hs3st5	Gm6712
	Socs7	LOC118567733	Hsbp1	Gm6741
	Sorbs3	LOC118567913	Hsd17b7	Gm6788
	Sorcs1	LOC118567918	Hsdl2	Gm6809
	Sorcs3	LOC118568098	Hspa14	Gm7045,Platr25
	Sowahc	LOC118568121	Hspb1	Gm7046
	Sox15	LOC118568128	Hspe1	Gm7276
	Sox21	LOC118568224	Htr1f	Gm7278
	Sp1	LOC118568241	Htr4	Gm7394
	Spaar	Senp7	Htr7	Gm7420
	Spata17	LOC118568293	Htra3	Gm7598
	Spata5	LOC118568309	Hyi	Gm7672
	Spata5l1	LOC118568438	Iars2	Gm7694
	Spef2	LOC118568450	Ibtk	Gm7785
	Spint2	LOC118568488	Ica1l	Gm7818
	Spry3	LOC118568495	Icam1	Gm7838
	Spry4	LOC118568563	Idh2	Gm7909
	Srek1ip1	LOC118568604	Idh3b	Gm7972
	Srsf3	LOC118568622	Ifit1bl1	Gm8034
	Ssu72	LOC118568658	Ift122	Gm8098
	St18	LOC118568713	Ift140	Gm8234
	St6gal1	LOC118568781,LOC118568782	Ift27	Gm8319
	St6gal2	LOC118568798	Iftap	Gm867
	St6galnac6	LOC330143	Igf2	Gm9079
	St8sia4	Lair1	Igh	Gm9247
	Stip1	Lamp5	Iho1	Gm9353
	Stk10	Lancl3	Iigp1	Gm9403
	Stk17b	Layn	Ik	Gm9525
	Stk4	Lca5l	Ikbke	Gm9586
	Stmn3	Lcp1	Ikbkg	Gm9620
	Stox1	Lct	Il10ra	Gm9748
	Stx8	Ldb3	Il13ra1	Gm9828
	Stxbp1	Ldlrad3	Il17rb	Gm9833
	Supt5	Ldoc1	Il17rd	Gm9861
	Svbp	Lepr	Il17re	Gm9920
	Svil	Letm2	Il1r1	Gm9958
	Swt1	Lgr5	Il21r	Gmip
	Syde2	Lhx1	Il4i1,Il4i1b	Gmpr2
	Syk	Lin28b	Il4ra	Gng12
	Syn2	Lin7b	Ildr2	Gnpnat1
	Taf4b	Lin9	Iltifb	Golga1
	Tagap1	Lipa	Impdh1	Golga2
	Tagln2	Lmcd1	Impg1	Golm2
	Tas1r1	Lmna	Ing5	Gp1ba
	Tbc1d4	Lmnb2	Inhbb	Gpatch11
	Tbkbp1	Lncpint	Ino80	Gpc6
	Tbp	Lpcat2	Ino80e	Gpd1l
	Tbx18	Lpcat3	Inpp5a	Gpm6b
	Tbxa2r	Lppos	Inpp5b	Gpr101
	Tcaim	Lrch1	Ints11	Gpr137b-ps
	Tchh	Lrguk	Ints12	Gpr151
	Tcra	Lrrc26	Lrrc70	Gpr160
	Tcta	Lrrc32	Ipo8	Gpr161
	Tcte1	Lrrc4	Ipp	Gpr173
	Tead1	Lrrc40	Iqcb1	Gpr182
	Tent2	Lrrc42	Iqce	Gpr21
	Tet1	Lrrc4b	Schip1	Gpr3
	Tex10	Lrrc71	Iqub	Gpr35
	Tfpt	Lrrc73	Irgm2	Gpr55
	Tgfb1i1	Lrrfip1	Irs1	Gprc5c
	Thap6	Lrrk2	Irs4	Gprin2
	Thoc6	Lrsam1	Irx2	Gps2
	Thsd4	Lsmem1	Irx3	Grap
	Ticam1	Luzp2	Irx5	Grb14
	Tifab	Ly6e	Isca1	Greb1
	Timm9	Lyplal1	Isca2	Grid2
	Timp2	Lysmd3	Isg20	Grid2ip
	Tirap	Lztfl1	Isoc2a	Grin1
	Tjp3	Mab21l1	Isoc2b	Grk2
	Tm6sf2	Mab21l2	Itch	Grk4
	Tm7sf2	Mafk	Itga1	Grtp1
	Tma7	Maip1	Itga4	Gsap
	Tmbim4	Mal2	Itga9	Gssos2
	Tmc3	Maml1	Itgb4	Gstcd
	Tmem114	Mamld1	Itpr1	Gtf2f1
	Tmem127	Man2a1	Itpripl1	H2-Ke6
	Tmem130	Map10	Jade3	H2-M5
	Tmem140	Map3k1	Jaml	H2-T24
	Tmem161a	Map3k12	Jpx	H3c14
	Tmem167	Map3k19	Kank2	H4c9
	Tmem176b	Map3k21	Kbtbd8	H6pd
	Tmem177	Mapk11	Kcna3	Hacd1
	Tmem200a	Mapk1ip1	Kcnd3os	Hapln1
	Tmem229a	Mapk8	Kcne2	Haus3,Poln
	Tmem231	Mapk8ip1	Kcnh6	Hbp1
	Tmem242	Mapre3	Kcnip2	Hcfc1r1
	Tmem245	Marchf7	Kcnrg	Hcn4
	Tmem253	Mbd2	Kcns1	Hcrtr2
	Tmem50b	Mbd4	Kctd11	Hdac7
	Tmem91	Mc4r	Kctd12,Mir5130	Hdgf
	Tmod4,Vps72	Mcm8	Kctd12b	Hdx
	Tmtc2	Mcmbp	Kctd13	Heatr5a
	Tmtc4	Mcph1	Kctd21	Hebp2
	Tmub2	Mcts1	Kctd4	Helz2
	Tmx3	Mcur1	Kctd7	Herc2
	Tnc	Mdfic	Kctd9	Hes3
	Tnfaip1	Mdm1	Kdm1b	Hexb
	Tnfrsf11a	Mdrl	Kif22	Heyl
	Tnfrsf1b	Mecr	Kif26a	Hhipl2,Taf1a
	Tnfrsf25	Med28	Kif6	Hic1
	Tnfrsf8	Med31	Kiss1r	Hlx
	Tnfsf12	Mei4	Klc2	Hmbox1
	Tnfsf9	Meox1	Klf11	Hmbs
	Tnks2	Mettl11b	Klhdc9	Hmgb1-ps2
	Tnpo1	Mettl14	Klhl14	Hmgb1-ps6
	Tnpo3	Mettl24	Klhl15	Hmgcs2
	Tpm2	Mettl27	Klhl17,Mir7658	Hmgn2-ps1
	Tprgl	Mettl4	Klhl42	Hnrnpa3
	Tpt1-ps3	Mettl5	Kremen2	Hnrnpc
	Tpx2	Mex3a	Krt10	Hnrnph1
	Traf1	Mfsd13b	Krt222	Hnrnpul2
	Traf3ip1	Mgat3	Krt23	Homer2
	Traf6	Mib1	Ky	Hook1
	Trib1	Mib2,Mmp23	Kyat1	Hoxa4
	Trim21	Mid2	L3mbtl1	Hpcal4
	Trim56	Midn	LOC100861749	Hpf1
	Trmt44	Mill2	LOC105244649	Hpgd
	Trmt6	Minar1	LOC105246914	Hrh2
	TrnM	Mipep	LOC108167553	Hs3st5
	Trpc2,Xntrpc	Mir124a-1hg,Mir3078	LOC108167595	Hsd17b7
	Trpc5	Mir124a-1hg	LOC108167595,Xkr4	Hsd3b7
	Trpm6	Sox2ot	LOC108167721	Hsdl2
	Trpv6	Nrp1	LOC108168645	Hspa14
	Tsga10	Tkt	LOC115486409	Hspb1
	Tspan12	Mir374b	LOC115486415	Hspbp1
	Tspan18	Mir374c	LOC115486438	Hspe1
	Ttc23	Mir421	LOC115486880	Htr1f
	Ttc26	Mir6244	LOC115487216	Htr4
	Ttc39a	Mir6363	LOC115488373	Htr7
	Ttc39aos1	Pnpla3	LOC115488525	Htra3
	Ttc39b	Rnf144a	LOC115489019	Hyi
	Ttc41	Mir703	Tmem38b	Iars2
	Ttll12	Rasgef1a	LOC115490200	Ibtk
	Ttll4	Mir7653,Tlcd1	LOC115490257	Icam1
	Ttll6	Mki67	LOC118567381	Idi1
	Tuba1a	Mkln1os	LOC118567417	Ifit1bl1
	Tubd1	Mknk2	LOC118567437	Ift122
	Tubgcp3	Mlh3	LOC118567440	Ift140
	Tug1	Mlxipl	LOC118567480	Iftap
	U2surp	Mob1a	LOC118567508	Igf1
	Ubap2l	Mob1b	LOC118567509	Igf2
	Ubiad1	Mob3b	LOC118567517	Igh
	Ubl7	Mogs	LOC118567518	Iglon5
	Ucp2	Morc2b	LOC118567655	Iigp1
	Ucp3	Moxd1	LOC118567658,Mir5126	Ik
	Ugdh	Mpc1	LOC118567660	Ikbke
	Uhrf1bp1	Mpi	LOC118567733	Ikbkg
	Uhrf2	Mpnd	LOC118567873	Il10ra
	Uncx	Mr1	LOC118567992	Il13ra1
	Urb2	Mre11a	LOC118568082	Il17rb
	Urgcp	Mrgprf	LOC118568098	Il17re
	Usp13	Mro	LOC118568128	Il1r1
	Usp37	Mrpl35	LOC118568138	Il1r2
	Usp44	Mrps15	LOC118568176	Il20rb
	Utp11	Mrps18c	LOC118568224	Il21r
	Utrn	Mrps36	LOC118568241	Il4i1,Il4i1b
	Uty	Mrvi1	Senp7	Il4ra
	Vamp2	Msantd1	LOC118568293	Ildr2
	Vangl1	Msc	LOC118568309	Iltifb
	Vcp	Msmo1	LOC118568355	Impdh1
	Vcpkmt	Mtarc2	LOC118568450	Ing5
	Vgll3	Mtf2	LOC118568488	Inhbb
	Vinac1	Mtfr1l	LOC118568495	Ino80
	Vit	Mtmr11	LOC118568563	Ino80e
	Vkorc1	Mtmr6	LOC118568569	Inpp5a
	Vmn2r84	Mtmr9	LOC118568593	Inpp5b
	Vps25	Mto1	LOC118568604	Ints11
	Vps35	Mtpn	LOC118568622	Ints12
	Vps35l	Mup11	LOC118568625	Ints2
	Vps52	Mybpc2	LOC118568658	Lrrc70
	Vwa5b1	Myg1	LOC118568713	Ipo8
	Vwc2l	Myhas	LOC118568781,LOC118568782	Ipp
	Vxn	Myo1d	LOC118568792	Ippk
	Wasf2	Myrf	LOC118568798	Iqcb1
	Wasl	Myrip	LOC330143	Iqce
	Wbp1	N4bp2	Lair1	Schip1
	Wdr25	N4bp2l1,N4bp2l2	Lamp5	Iqub
	Wdr31	ND1,TrnI	Lamtor4	Irf5
	Wdr37	Nadk	Lancl3	Irs1
	Wdr41	Nagk	Lars	Irx2
	Wdr46-ps	Naif1	Layn	Irx3
	Wdr48	Nanp	Lbx1	Irx5
	Wdr76	Nans	Lca5l	Isg20
	Wdr78	Nap1l5	Lcp1	Isoc1
	Wdr86	Nat2	Lct	Isoc2a
	Wnt5a	Nat8	Ldb3	Isoc2b
	Zfp286	Nat8f3	Ldlrad3	Itch
	Xpo1	Natd1	Ldoc1	Itga1
	Xpo7	Ncapg2	Lepr	Itga4
	Xrn1	Ncbp3	Letm2	Itga9
	Ybx2	Nckap1l	Lgr5	Itpa
	Yod1	Nckap5	Lhx1	Itpr1
	Zbtb33	Ncl,Snord82	Lin28b	Itpripl1
	Zbtb37	Ncln	Lin7b	Jade3
	Zbtb5	Ndrg2	Lin9	Jpx
	Zbtb6	Ndufa9	Lingo4	Kank2
	Zc3h12c	Ndufaf8	Lipa	Kat2b-ps
	Zc3h3	Ndufs6	Lmbrd2	Kbtbd8
	Zfp1	Necap1	Lmna	Kcna3
	Zfp109	Nectin4	Lmnb2	Kcnd3os
	Zfp110	Nedd4	Lmod1	Kcne2
	Zfp119a	Nedd8	Lncpint	Kcnh6
	Zfp120	Neu2	Lpcat2	Kcnmb1
	Zfp141	Neu3	Lpcat3	Kcnrg
	Zfp157	Neu4	Lppos	Kctd11
	Zfp174	Neurod2	Lrch1	Kctd12b
	Zfp275	Nfatc3	Lrfn4	Kctd13
	Zfp281	Nfkbie	Lrguk	Kctd21
	Zfp300	Ngef	Lrpprc	Kctd3
	Zfp335	Nhlrc2	Lrrc26	Kctd4
	Zfp33b	Nhlrc3	Lrrc32	Kctd7
	Zfp354b	Pigq	Lrrc4	Kctd9
	Zfp366	Nicn1	Lrrc42	Kdm1b
	Zfp385a	Ninl	Lrrc71	Kif20b
	Zfp507	Nipal2	Lrrc73	Kif26a
	Zfp512	Nkiras2	Lrrfip1	Kif6
	Zfp516	Nkx2-1	Lrrk2	Kifc3
	Zfp518b	Nkx2-2os	Lrsam1	Kifc5b
	Zfp53	Nmbr	Lsm2	Kirrel
	Zfp560	Nmral1	Lsmem1	Kiss1r
	Zfp607b	Noa1	Lta4h	Klb
	Zfp61,Zfp94	Noct	Ltbp2	Klc2
	Zfp677	Nos1	Lum	Klhdc1
	Zfp692	Npc2	Luzp2	Klhl15
	Zfp706	Npffr1	Ly6c1	Klhl17,Mir7658
	Zfp72	Npnt	Ly6e	Klhl42
	Zfp760	Npr3	Lyplal1	Kremen2
	Zfp773	Npy	Lysmd3	Krt10
	Zfp78	Nqo1	Lztfl1	Ky
	Zfp791	Nr2c1	Mab21l1	Kyat1
	Zfp804b	Nr4a3	Mab21l2	L2hgdh
	Zfp850	Nrip2	Macroh2a1	L3mbtl1
	Zfp85os	Nsa2-ps1	Mafk	LOC100861749
	Zfp869	Nscme3l	Maip1	LOC102636563
	Zfp873	Nsun4	Mal2	LOC102640985
	Zfp882	Ntan1	Maml1	LOC105244649
	Zfp93	Ntn4	Mamld1	LOC108167518
	Zfp942	Nubp1	Man2a1	LOC108167553
	Zfp944	Nudt5	Map10	LOC108167595
	Zfp946	Nxph2	Map2k3os	LOC108167595,Xkr4
	Zfp959	Nynrin	Map3k1	LOC108167721
	Zfp961	Obscn	Map3k12	LOC108168105
	Zfp966	Ogdh	Map3k19	LOC108169181,Srgap3
	Zfp967	Olfr316	Map3k20	LOC115486409
	Zfp974	Omd	Map3k21	LOC115486415
	Zfp991	Opa1	Mapk11	LOC115486436
	Zfp994	Oprd1	Mapk1ip1	LOC115487216
	Zfyve16	Oprk1	Mapk8	LOC115488373
	Zim3	Orc1	Mapre3	LOC115488470
	Zmym1	Ormdl3	Marchf7	LOC115488490
	Zmym3	Osgepl1	Mavs	LOC115488525
	Zmym6	Osmr	Mbd2	LOC115488529
	Znf41-ps	Osr1	Mbd4	LOC115489019
	Znhit3	Ostm1	Mc4r	LOC115489981
	Znrf3	Otulin	Mccc1os	Tmem38b
	Zpbp	Oxsm	Mcm8	LOC115490200
	Zscan22	Oxtr	Mcmbp	LOC115490257
	Zscan30	P2rx6	Mcph1	LOC118567328
		P2ry1	Mcts1	LOC118567333
		P2ry13	Mcur1	LOC118567335
		P4ha1	Mdfic	LOC118567381
		P4ha3	Mdm1	LOC118567402
		Pabpc5	Mdrl	LOC118567417
		Pag1	Med22	LOC118567437
		Paics	Med28	LOC118567440
		Paip2b	Med31	LOC118567457
		Pald1	Meox1	LOC118567480
		Palld	Mesd	LOC118567508
		Panct2	Mettl11b	LOC118567509
		Papln	Mettl14	LOC118567517
		Pard6b	Mettl27	LOC118567551
		Parl	Mettl4	LOC118567611
		Parn	Mex3a	LOC118567618
		Parp11	Mfsd13b	LOC118567655
		Parp14	Mfsd3	LOC118567658
		Parp3	Mfsd4b1	LOC118567660
		Parp9	Mib1	LOC118567674
		Parva	Micalcl	LOC118567688
		Pbld2	Mid2	LOC118567689
		Pbx4	Midn	LOC118567714
		Pcdh18	Mill2	LOC118567717
		Pcdha3	Minar1	LOC118567733
		Pcdha5	Mipep	LOC118567823
		Pcdha8	Sox2ot	LOC118567827
		Pcdha9	Nrp1	LOC118567873
		Pcdha11	Vmp1	LOC118567899
		Pcdhac1	Tkt	LOC118567913
		Pcdhb11	Mir374b	LOC118567980
		Pcdhb13	Mir374c	LOC118568020
		Pcdhb16	Mir421	LOC118568026
		Pcdhb2	Mir6244	LOC118568027
		Pcdhb21	Mir6363	LOC118568096
		Pcdhb4	Pnpla3	LOC118568128
		Pcdhb6	Rnf144a	LOC118568138
		Pcgf5	Plod3	LOC118568201
		Pcgf6	Mir703	LOC118568217
		Pdcd7	Rasgef1a	LOC118568235
		Pde1b	Mir7653,Tlcd1	Senp7
		Pde3a	Mkln1os	LOC118568293
		Pdp1	Mknk2	LOC118568309
		Pdp2	Mlh3	LOC118568353
		Pdxk	Mlxipl	LOC118568438
		Pdzd11	Mmut	LOC118568450
		Pdzd7	Mob1a	LOC118568488
		Pea15a	Mob1b	LOC118568563
		Pecam1	Mob3b	LOC118568569
		Per2	Mogs	LOC118568593
		Pet100	Morc2b	LOC118568622
		Pex26	Morf4l1	LOC118568634
		Pfkfb3	Moxd1	LOC118568658
		Pfn2	Mpc1	LOC118568660
		Pgap2	Mpi	LOC118568692
		Pgbd1	Mpnd	LOC118568745
		Pgk1-rs7	Mpv17l2	LOC118568756
		Pgrmc1	Mr1	LOC118568781,LOC118568782
		Phf21b	Mre11a	LOC118568798
		Phf6	Mrgprf	LOC330143
		Phf7	Mro	LTO1
		Phka2	Mroh2a	Lage3
		Phkb	Mrpl35	Lair1
		Phldb2	Mrps15	Lamp5
		Phox2a	Mrps18c	Lamtor4
		Pianp	Mrps36	Lancl3
		Piezo2	Mrvi1	Lars
		Pigu	Msantd1	Layn
		Pigw	Msc	Lca5l
		Pik3r2	Msx2	Lcat
		Pik3r5	Mta1	Lcp1
		Pip4p1	Mtf2	Lct
		Pip5k1c	Mtfr1l	Ldb3
		Pisd-ps2	Mtmr11	Ldlrad3
		Pisd-ps3	Mtmr6	Ldoc1
		Pkia	Mtpn	Lepr
		Pknox1	Mup11	Letm2
		Pla2g3	Mup3	Lgr5
		Pla2g4e	Mybpc2	Lhx1
		Plaat1	Myg1	Lhx9
		Plac9a	Myh1	Lims2
		Plag1	Myh6	Lin28b
		Plagl2	Myhas	Lin7b
		Plaur	Myo1d	Lin9
		Plcxd3	Myrf	Lingo3
		Pld3	Myrip	Lingo4
		Pld4	N4bp2	Lipa
		Plekhd1	N4bp2l1,N4bp2l2	Lman2
		Plekhh1	ND1,TrnI	Lmbrd2
		Plekhh2	Naa16	Lmcd1
		Plk4	Nadk	Lmna
		Pllp	Naf1	Lmnb2
		Plpp1	Naif1	Lmod1
		Plxdc2	Nans	Lncpint
		Plxna1	Nat2	Lnp1
		Plxna3	Nat8	Lpar2
		Pnma2	Nat8f3	Lpcat3
		Pnpla6	Natd1	Lpin2
		Pnpla7	Nbeal1	Lppos
		Poc1b	Ncapg2	Lrch1
		Podxl	Nckap1l	Lrch2
		Poglut2	Nckap5	Lrguk
		Polr2k	Ncln	Lrpprc
		Pon3	Ndrg1	Lrrc23
		Popdc3	Ndrg2	Lrrc26
		Ppa2	Ndrg4	Lrrc32
		Ppfia2	Ndufa9	Lrrc4
		Ppil2	Ndufb3	Lrrc59
		Ppip5k2	Ndufc1	Lrrc71
		Ppl	Ndufs6	Lrrc73
		Ppp1r14c	Necap1	Lrrfip1
		Ppp1r18	Nectin4	Lrrk2
		Ppp2ca	Nedd4	Lrsam1
		Ppp2cb	Nedd8	Lsm2
		Ppp2r5b	Nek11	Lsm3
		Ppp6r1	Neu2	Lsmem1
		Praf2	Neu3	Lsr
		Prc1	Neu4	Lst1
		Prdm11	Neurod2	Ltbp2
		Prdm16os	Nf2	Luzp2
		Prdm9	Nfatc3	Ly6e
		Prdx4	Nfkbie	Lysmd3
		Prg4	Nfu1	Lztfl1
		Prickle4	Ngef	Maats1
		Prkaa1	Nhlh2	Mab21l1
		Prkaa2	Nhlrc2	Mab21l2
		Prkar1a	Nhlrc3	Macroh2a1
		Prkg1	Pigq	Maff
		Prkn	Nicn1	Mafk
		Prmt7	Ninl	Maip1
		Prob1	Nipal2	Mal2
		Prorp	Nkx2-1	Maml1
		Pros1	Nkx2-2os	Mamld1
		Prox2	Nkx2-9	Man2a1
		Prps1	Nlrp5-ps	Mansc4
		Prrg1	Nmbr	Map10
		Prrt2	Nme1	Map2k3os
		Prrx1	Nmral1	Map3k1
		Prss35	Nos1	Map3k12
		Prss36	Nox1	Map3k19
		Prtg	Npc2	Map3k20
		Prxl2a	Nptxr	Mapk11
		Psap	Npffr1	Mapk8ip1
		Psg16	Npnt	Marchf7
		Psmc2	Npr3	Mavs
		Psmd13	Npy	Mbd2
		Psmd9	Nqo1	Mbd4
		Ptchd4	Nr1h3	Mc4r
		Ptger3	Nr2c1	Mcmbp
		Ptges	Nr4a3	Mcoln1
		Ptges3l	Nras	Mcph1
		Ptgis	Nrip2	Mcts1
		Ptgs1	Nsa2-ps1	Mcur1
		Pthlh	Nscme3l	Mdfic
		Ptpn22	Nsdhl	Mdm1
		Ptpn7	Nsun3	Med23
		Ptpre	Nt5c3b	Meis3
		Pum1	Ntan1	Meox1
		Pum3	Ntn1	Mesd
		Purb	Ntn4	Mettl11b
		Pxk	Nubp1	Mettl14
		Qtrt1	Nudt12	Mettl27
		Rab11a	Nudt12os	Mettl4
		Rab11fip1	Nudt15	Mettl5
		Rab20	Nudt5	Mex3a
		Rab27a	Nup155	Mfsd13b
		Rab28	Nxph2	Mfsd5
		Rab34	Nxt2	Mgat3
		Rab39	Nynrin	Mib1
		Rab42	Ogdh	Mib2,Mmp23
		Rab6b	Ogfr	Micalcl
		Rab7b	Ogg1	Mid1
		Rab9b	Ola1	Midn
		Rad23b	Olfr316	Mill2
		Rad51ap2	Omd	Minar1
		Rad54l2	Omg	Mipep
		Radil	Opa1	Nup93
		Ralgapa2	Oprd1	Sox2ot
		Ramp3	Oprk1	Nrp1
		Ran	Oprm1	Rps21
		Ranbp17	Orc1	Mir374c
		Rap1gap	Osgepl1	Rttn
		Rap2b	Osmr	Mir6363
		Rap2c	Osr1	Pnpla3
		Rapsn	Ostm1	Rnf144a
		Rarg	Oxsm	Mir6948
		Rasl12	Oxtr	Mir700,Rcan3
		Rassf4	P2rx6	Plod3
		Rassf9	P2ry1	Tlcd1,Mir7653
		Rbbp8	P2ry13	Mkln1os
		Rbm27	P4ha1	Mknk2
		Rbm41	P4ha3	Mlh3
		Rbm5	Pabpc1	Mlxipl
		Rbms2	Pabpc5	Mnat1
		Rbp1	Pag1	Mob1b
		Rcbtb1	Paics	Mob3b
		Rcbtb2	Paip2b	Mocs2
		Rdh10	Pak1ip1	Mogs
		Reep3	Pald1	Morc2b
		Relch	Palld	Morf4l1
		Rest	Panct2	Moxd1
		Rfc3	Papln	Mpc1
		Rfesd	Paqr5	Mpi
		Rffl	Pard6b	Mpnd
		Rfwd3	Parl	Mpv17l2
		Rfx4	Parn	Mre11a
		Rgs9	Parp11	Mrgprf
		Rhobtb3	Parp14	Mro
		Rhoj	Parva	Mroh2a
		Rida	Pax2	Mrpl2
		Rimbp3	Pcbp4	Mrpl35
		Rin1	Pcdh18	Mrpl48
		Rinl	Pcdha3	Mrps15
		Rita1	Pcdha5	Mrps18c
		Rmdn2	Pcdha8	Mrps36
		Rnd2	Pcdha9	Mrvi1
		Rnf10	Pcdha11	Ms4a4a
		Rnf115	Pcdhac1	Msantd1
		Rnf126	Pcdhb11	Msc
		Rnf14	Pcdhb13	Msn
		Rnf152	Pcdhb16	Msx2
		Rnf167	Pcdhb2	Mtarc2
		Rnf170	Pcdhb21	Mtf2
		Rnf216	Pcdhb4	Mthfd2
		Rnpc3	Pcdhb6	Mtmr11
		Romo1	Pcdhb8	Mtmr6
		Ror1	Pcgf1	Mtmr9
		Rpf1	Pcgf5	Mtpn
		Rpgrip1l	Pcgf6	Myh1
		Rpl21	Pdap1	Myh6
		Rpl23a,Snord42b	Pdcd7	Myo1d
		Wdr89	Pdcl3	Myo5c
		Rplp2-ps1,Wdr89	Pde1b	Myom1
		Rps11,Snord35b	Pde1c	Myrf
		Rps27a-ps1	Pde3a	Myrip
		Rps3	Pdk3	N4bp2
		Rps9	Pdlim1	N4bp2l1,N4bp2l2
		Rras	Pdp2	ND1,TrnI
		Rras2	Pdss1	Naaa
		Rskr	Pdzd7	Nabp1
		Rsl1	Pea15a	Nadk
		Rtf2	Pecam1	Nagk
		Rtl4	Per2	Naif1
		Rubcn	Pet100	Nans
		Rxrg	Pex16	Nap1l5
		S1pr1	Pfdn5	Nat1
		Samd15	Pfkfb3	Nat2
		Samd4b	Pfn2	Nat8
		Samd9l	Pgap1	Nbeal1
		Sap18	Pgap2	Ncapg2
		Sarm1	Pgbd1	Nckap1l
		Saxo2	Pgk1-rs7	Nckap5
		Sbds	Pgm2	Ncl,Snord82
		Scarf2	Phactr3	Ncln
		Scarna9	Smdt1	Ndrg1
		Scg2	Phf21b	Ndrg2
		Scml4	Phf6	Ndufa12
		Scn9a	Phf7	Ndufa9
		Scoc	Phka2	Ndufb3
		Scrg1	Phkb	Ndufb4c
		Scrn3	Phldb2	Ndufs6
		Sdc2	Phox2a	Nectin4
		Sdhaf3	Pianp	Nedd4
		Sdhd	Pias3	Nek11
		Sdr42e1	Piezo2	Neu3
		Sec1	Pign	Neu4
		Sec14l2	Pigu	Neurod2
		Sec24a	Pigw	Nf2
		Sec62	Pih1d1	Nfatc3
		Sel1l3	Pik3r2	Nfkbie
		Selenop	Pik3r5	Nfkbiz
		Sem1	Pim1	Nfu1
		Sema3g	Pip5k1c	Nhlh2
		Septin2	Pisd-ps2	Nhlrc2
		Serbp1	Pisd-ps3	Nhlrc3
		Serinc4	Pitx2	Pigq
		Serp1	Pkia	Nicn1
		Serpina3n	Pknox1	Nid2
		Serpinb1a	Pla2g3	Nipal2
		Serpinb8	Plaat1	Nkain3
		Setd3	Plac9a	Nkd2
		Sfrp1	Plag1	Nkx2-1
		Sft2d1	Plagl2	Nkx2-2os
		Sft2d2	Plaur	Nkx2-9
		Sgcb	Plcxd3	Nlrp5-ps
		Sgms2	Plcz1	Nmbr
		Sgpp2	Pld3	Nmrk1
		Sgsm2	Plekha1	Noct
		Sh2b2	Plekhd1	Nos1
		Sh3bgrl	Plekhh1	Nos3
		Sh3glb2	Plekhh2	Npc2
		Sh3pxd2b	Plk4	Npffr1
		Shc4	Pllp	Npr3
		She	Pln	Nqo1
		Shisa2	Plpp1	Nr1h3
		Shisa7	Plxna1	Nr2c1
		Shld2	Plxnb3	Nr4a3
		Shld3,Trappc13	Pnkp	Nrip2
		Shmt1	Pnma2	Nrm
		Shroom4	Pnpla6	Nsa2-ps1
		Siah1b	Pnpla7	Nscme3l
		Siah3	Poc1b	Nsdhl
		Six3os1	Podxl	Ntan1
		Slc11a1	Poglut2	Ntn1
		Slc13a3	Polr2k	Ntn4
		Slc13a5	Pon3	Nubp1
		Slc16a11	Popdc3	Nudt15
		Slc16a14	Ppa2	Nup155
		Slc16a4	Ppara	Nynrin
		Slc16a9	Ppfia2	Ogfr
		Slc19a1	Ppip5k1	Ogg1
		Slc19a2	Ppip5k2	Ola1
		Slc22a15	Ppl	Omd
		Slc23a2	Ppm1d	Opa1
		Slc25a10	Ppp1r13l	Oprd1
		Slc25a14	Ppp1r14c	Oprk1
		Slc25a28	Ppp1r17	Oprm1
		Slc25a5	Ppp1r18	Ormdl3
		Slc26a2	Ppp2ca	Osbp2
		Slc26a4	Ppp2cb	Osgepl1
		Slc30a2	Ppp2r5b	Osmr
		Slc30a3	Ppp6r1	Osr1
		Slc30a7	Praf2	Oxtr
		Slc31a1	Prdm11	P2rx4
		Slc35c1	Prdm16os	P2rx6
		Slc35d1	Prdm6	P2ry1
		Slc35f4	Prdm9	P3h2
		Slc35g1	Prdx1	P4ha1
		Slc3a2	Prg4	P4ha3
		Slc40a1	Prickle4	Pabpc5
		Slc41a2	Prkaa1	Pag1
		Slc44a5	Prkaa2	Paics
		Slc46a1	Prkar1a	Pald1
		Slc48a1	Prkar2b	Palld
		Slc49a4	Prkd3	Pam16
		Slc4a10	Prkg1	Panct2
		Slc4a1ap	Prob1	Papln
		Slc4a2	Prokr2	Paqr6
		Slc6a12	Prorp	Pard3b
		Slc6a6	Pros1	Pard6b
		Slc6a8	Prox2	Parl
		Slc7a1	Prpf40a	Parn
		Slc7a11	Prps1	Parp11
		Snx12	Prrg1	Parp14
		Slc9a4	Prrt2	Parp16
		Slc9a6	Prrx1	Parp3
		Slc9b2	Prss35	Parva
		Slco1c1	Prtg	Patl1
		Slfn2	Prxl2a	Pax2
		Slfn5	Psap	Pbx4
		Slfn8	Psg16	Pcbp3
		Slitrk6	Psmc2	Pcbp4
		Smad5	Psmd9	Pcdh18
		Smad9	Pstk	Pcdha3
		Smarcb1	Pstpip2	Pcdha5
		Smco4	Ptchd4	Pcdha8
		Smcr8	Ptger3	Pcdha9
		Smg9	Ptges	Pcdha10
		Smim14	Ptges3l	Pcdha11
		Smoc2	Ptgis	Pcdhac1
		Smug1	Pthlh	Pcdhb11
		Smurf2	Ptpn22	Pcdhb13
		Snap29	Ptpn5	Pcdhb16
		Snf8	Ptpre	Pcdhb2
		Snrpn,Snurf	Pum1	Pcdhb21
		Snord82	Pum3	Pcdhb4
		Snord91a	Purb	Pcdhb6
		Snrpd1	Pxk	Pcgf1
		Snrpd3	Qtrt1	Pcgf5
		Snx1	Rab11a	Pcgf6
		Snx17	Rab11fip1	Pcp2
		Snx20	Rab20	Pdcd7
		Socs4	Rab27a	Pdcl3
		Socs7	Rab28	Pde1b
		Sorcs1	Rab34	Pde1c
		Sorcs3	Rab42	Pde3a
		Sowahc	Rab6b	Pde5a
		Sox21	Rab7b	Pdk3
		Sox7	Rab9b	Pdp1
		Sp1	Rad23b	Pdp2
		Spaar	Rad51ap2	Pdxk
		Spag5	Rad54l2	Pdyn
		Sparcl1	Radil	Pdzd3
		Spata17	Ralgapa2	Pdzd7
		Spata33	Rangrf	Pea15a
		Spata5	Rap1gap	Per2
		Spata6	Rap2b	Pet100
		Spats2l	Rap2c	Pex16
		Spcs3	Rapsn	Pfkfb3
		Spint2	Rasl12	Pgap1
		Spry3	Rassf4	Pgap2
		Spry4	Rassf6	Pgap3
		Sptssb	Rassf9	Pgbd1
		Srek1ip1	Rbm27	Pgk1-rs7
		Srl	Rbm41	Pglyrp1
		Ssna1	Rbm8a	Phactr3
		St18	Rbm8a2	Smdt1
		St6gal1	Rbms2	Phf21b
		St6gal2	Rbpj-ps3	Phf6
		St6galnac6	Rcbtb1	Phf7
		St8sia2	Rcbtb2	Phkb
		St8sia4	Rdh10	Phldb2
		Stac2	Reep3	Phox2a
		Stard13	Relch	Pianp
		Stard4	Reln	Piezo2
		Stim1	Reps2	Pigu
		Stip1	Rest	Pigw
		Stk10	Rfc1	Pik3r5
		Stk17b	Rfc3	Pim1
		Stk4	Rfesd	Pip5k1c
		Stmn3	Rfwd3	Pisd-ps2
		Ston2	Rfx4	Pisd-ps3
		Stox1	Rgs9	Pitx2
		Strc	Rhod	Pknox1
		Stx8	Rhoj	Pla2g3
		Stxbp1	Rida	Plaat1
		Sugp1	Rimbp3	Plac9a
[truncated: 755 more rows]

## Sheet: Brain_Loss
Amp_Loss	Gen_Loss	Met_Loss	Neo_Loss	Van_Loss	Abx_Loss
0610030E20Rik	1110006O24Rik	0610009B22Rik	0610009B22Rik	0610009B22Rik	1110006O24Rik
0610040B10Rik	Emc8,Gm27021	1700020G03Rik	Emc8,Gm27021	0610043K17Rik	Emc8,Gm27021
1110004F10Rik	1700020G03Rik	2700062C07Rik	1700020G03Rik	Emc8,Gm27021	1500011B03Rik
1110006O24Rik	1700093K21Rik	4930426I24Rik	1700030C14Rik	1700020G03Rik	1700030C14Rik
1110025M09Rik	1700094J05Rik	Vmn2r-ps23	2700062C07Rik	2700062C07Rik	1700086O06Rik
Emc8,Gm27021	1700101I11Rik	6330418K02Rik	3110040N11Rik	4930426I24Rik	1700093K21Rik
1500015A07Rik	1810010H24Rik	Ntng2	4930426I24Rik	4930538E20Rik	1810010H24Rik
1600014C10Rik	2700062C07Rik	9130401M01Rik	4930479D17Rik	4930556I23Rik	1810020O05Rik
1700003E16Rik	2700081O15Rik	9330159F19Rik	4930556I23Rik	Vmn2r-ps23	2700062C07Rik
1700003M07Rik	3110040N11Rik	9530027J09Rik	4933412E12Rik	6330418K02Rik	2810021J22Rik
1700016K19Rik	4930538E20Rik	9530068E07Rik	Vmn2r-ps23	Ntng2	4632427E13Rik
Pms1	4930556I23Rik	A330023F24Rik,Mir29b-2	6330418K02Rik	9130401M01Rik	4930429B21Rik
1700020G03Rik	Vmn2r-ps23	A330040F15Rik	Ntng2	A230051N06Rik	4933412E12Rik
1700020L24Rik	6330415G19Rik	A830011K09Rik	6720489N17Rik	A330040F15Rik	4933427G23Rik
1700030C14Rik	6330418K02Rik	A830035O19Rik	9130401M01Rik	A930001C03Rik	Vmn2r-ps23
1700030J22Rik	9130401M01Rik	A830082K12Rik	9530068E07Rik	AA465934	6330415G19Rik
1700030K09Rik	9530018F02Rik	A930001C03Rik	9630015K15Rik	AI504432	6430411K18Rik
1700066M21Rik	9530027J09Rik	AA465934	A230083G16Rik	ATP6,ATP8,COX3	Zfp764
1700086O06Rik	A230051N06Rik	AI504432	A330023F24Rik,Mir29b-2	AW209491	9230114K14Rik
1700093K21Rik	A230083G16Rik	AW209491	A330040F15Rik	Abcb6	9330133O14Rik
1700094J05Rik	A830035O19Rik	AW549877	A830011K09Rik	Abcc8	9530018F02Rik
1810010H24Rik	AA465934	Abcb6	A830082K12Rik	Abhd12	9930014A18Rik
1810020O05Rik	ATP6,ATP8,COX3	Acaa1a	A930001C03Rik	Abl1	A230009B12Rik
2010315B03Rik	Aars	Ace	AA465934	Acaa1a	A230051N06Rik
2310022A10Rik	Abcb6	Acin1,Mir6948	AI504432	Aco2	A230083G16Rik
2310030G06Rik	Abcc8	Actr10	ATP6,ATP8,COX3	Utp14b	A530058N18Rik
2310039H08Rik	Acaa1a	Acvr1	AW209491	Actr10	A630034I12Rik
2310061I04Rik	Acap3	Adap2	Abcb6	Acvr1	A830035O19Rik
2310075K07Rik	Aco2	Adgra1	Abcc8	Adamts3	A930001C03Rik
2500004C02Rik	Acsl3,Utp14b	Adgrb3	Acaa1a	Adap2	AI504432
2600014E21Rik	Actr10	Adnp,Gm20716	Acin1,Mir6948	Agl	AW112010
2610002M06Rik	Acvr1	Agl	Utp14b	Ahctf1	Abcb8
2610005L07Rik	Adck2	Ahi1	Actr10	Ahi1	Adamts16
2700081O15Rik	Agl	Aimp2	Acvr1	Ak5	Adamts5
2810004N23Rik	Ahi1	Akap17b	Adamts3	Akap17b	Adamtsl5
2810021J22Rik,Gm12258	Ak5	Akap7	Adap2	Akr1b10	Adgra1
2810021J22Rik	Alg5	Aldh5a1	Adgrb3	Alg5	Ahnak2
2810032G03Rik	Amdhd2	Alg1	Adnp,Gm20716	Amdhd2	Aloxe3
2810049E08Rik	Anp32a	Alg5	Adra2c	Ankrd6	Amdhd2
2810459M11Rik	App	Amdhd2	Agl	Aprt	Angptl4
2900052L18Rik	Aprt	Amt	Ahi1	Asb2	Ap2a1
2900092D14Rik	Arhgap40	Ankrd24	Aimp2	Atg10	Aprt
3000002C10Rik	Armc2	Apc2	Phpt1	Atp13a5	Arhgap40
3110053B16Rik	Art1	Arhgap25	Akap17b	B230208B08Rik	Arhgef28
3110053B16Rik,LOC118567988	Asb2	Arhgef3	Alg5	B2m	Armc2
3110056K07Rik	Asb5	Arl6	Amer3	B3galt2	Arrdc3
4632427E13Rik	Atg10	Armcx4	Amt	Bcdin3d	Art1
4732491K20Rik	Atp6v0c	Armcx5	Ankrd24	Pabpn1	Asb2
4833415N18Rik	Atp6v1d	Arrdc3	Ankrd6	Bloc1s1	Atg10
4921524J17Rik	Aup1	Art1	Apc2	Bmp2k	Atl1,Gm3086
4921531C22Rik	Aven	Asb2	Appbp2	Bola2	Avp
4930426I24Rik	B2m	Asb5	Aprt	C430014B12Rik	B3galt2
4930429B21Rik	B3galt2	Asxl1	Arhgap25	Caap1	B3galt4
4930447M23Rik	B3gat3	Atg10	Arhgap5	Cables2	Eml3
4930479D17Rik	Ciart	Atp13a5	Arhgef3	Cacnb1	Baiap2l2
4930502C15Rik	BC051226	Atp1b3	Armcx5	Cacng8,Gm23450	Bcas1
4930523C07Rik	Bag4	Aup1	Arrdc3	Cadps2	Bcdin3d
4930526I15Rik	Bbip1	B230208B08Rik	Art1	Calm1	Brinp1
4930538E20Rik	Bcas2	B3galt2	Asb2	Nat10	Nat10
4930556I23Rik	Bcdin3d	BC002059	Asb5	Card6	Card10
4930570G19Rik	Pabpn1	Bag4	Aspg	Cartpt	Card6
4931414P19Rik	Bola2	Basp1	Asxl1	Ccnt2	Catsperg1
4933412E12Rik	C030006K11Rik	Bcdin3d	Atp13a1	Cd164	Ccdc142
4933412O06Rik	C030029H02Rik	Pabpn1	Atp13a5	Cd2ap	Ccdc39
4933427G23Rik	C430014B12Rik	Bhlhe40	Atxn7l3b	Gm36118	Ccdc62
5031434O11Rik	Cacnb1	Birc5	Aup1	Cdc42se2	Ccdc80
5330438D12Rik	Cacng8,Gm23450	Bloc1s1	B230208B08Rik	Cdk5r2	Ccdc87
Vmn2r-ps23	Capn3	Bmp2k	B3galt2	Cenpc1	Ccnt2
5430405H02Rik	Nat10	Borcs6	B3gat2	Cep95	Cd33
5730409K12Rik	Card10	Brinp1	BC002059	Chchd1	Cd53
5830448L01Rik	Card6	Btg1	Basp1	Chkb,Gm44502	Cd59a
6330415G19Rik	Cartpt	C1qa	Baz1a	Chmp2b	Gm36118
6430411K18Rik	Cbarp	C430014B12Rik	Bcas1	Chmp7	Celf4
6430548M08Rik	Ccdc116	C530005A16Rik	Bcdin3d	Clic4	Cenpm
6430571L13Rik	Ccdc142	Caap1	Pabpn1	Cntrl	Cers5
6430590A07Rik	Ccdc167	Cables2	Birc5	Cobll1	Cfdp1
6720489N17Rik	Ccdc175	Cadps2	Btg1	Commd1	Chmp2b
6820431F20Rik	Ccdc59	Capn3	C1galt1c1	Cotl1	Clec5a
8430429K09Rik	Ccnt2	Nat10	C430014B12Rik	Cox20	Col23a1
Zfp764	Cd164	Car2	Caap1	Cpe	Col6a4
9130023H24Rik	Cdc25a	Card10	Cables2	Cpm	Commd1
Zfp526	Gm36118	Card6	Cachd1	Crispld1	Cox20
9130401M01Rik	Cdca4	Cartpt	Calm1	Csgalnact1	Cpa6
9230114K14Rik	Cdk2ap2	Catsperg1	Capn3	Csmd1	Crispld1
9330104G04Rik	Cdk5r2	Ccdc40	Nat10	Cst3	Crocc2
9330133O14Rik	Cdkn1b	Ccnt2	Car2	Cstb	Crtam
9330179D12Rik	Cenpm	Cd164	Card6	Cstf1	Cstf1
9430021M05Rik	Chchd1	Cd2ap	Cartpt	Ctbp1	Ctnnd2
9430038I01Rik	Chkb,Gm44502	Cd59a	Ccdc93	Ctxn1	Cyb5r1
9530018F02Rik	Chmp2b	Tssc4	Ccnjl	Cxcl14	D030068K23Rik
9530027J09Rik	Chmp7	Cdc42ep4	Ccnt2	D8Ertd738e	D130017N08Rik
9630015K15Rik	Clec11a	Cdh22	Cd2ap	Dad1	D330023K18Rik
9830166K06Rik	Clec3b	Cdk2ap2	Cd59a	Dctn6	Dcaf12
9930014A18Rik	Cntrl	Celf4	Cdc16	Dgcr8,Mir1306	Dcaf4
A230001M10Rik	Coa6	Cenpc1	Gm36118	Dhcr7	Dclre1a
A230009B12Rik	Commd1	Cep85l	Cdh22	Dhx9	Dcun1d1
A230045G11Rik	Copb2	Cers5	Cdk2ap1	Dipk2a	Ddx59
A230051N06Rik	Cotl1	Cfdp1	Cenpc1	Dnajb14	Dnajb9
A230083G16Rik	Cox17	Chat	Cep250	Dnm1	Donson
A330023F24Rik,Mir29b-2	Cox20	Chchd1	Cep78	Ovca2	Ovca2
A330040F15Rik	Cpa6	Chkb,Gm44502	Cggbp1	Drg2	Dzip1
A330102I10Rik	Cpne6	Chmp7	Chchd1	E130102H24Rik	E230015B07Rik
A430105J06Rik	Creld2	Chrm4	Chmp7	E230015B07Rik	E530011L22Rik
A430108G06Rik	Crispld1	Chst12	Chrm4	E430024I08Rik,LOC115488130	Edn3
A4galt	Crocc2	Ckap4	Chst12	E530011L22Rik	Egfem1
A530058N18Rik	Csmd1	Cldn34c1	Cir1	Eif1b	Eif3c
A630034I12Rik	Cst3	Clec5a	Cited2	Emb	Emb
A630072M18Rik	Ctbp1	Clic4	Clcn7	Epha4	Emilin1
A630089N07Rik	Cxcr4	Cnbd2	Cldn34c1	Ephx4	Eomes
A730008H23Rik	Cyb5r1	Cnih3	Clec5a	Epn1	Erich2
A730063M14Rik	Cycs	Cnrip1	Cnbd2	Evi2a	Erp29
A830011K09Rik	Cyth1	Cntrl	Cntrl	Evi2,Evi2a	Exph5
A830018L16Rik	Cyth2	Coa6	Cobll1	Fabp5	Fam120c
A830031A19Rik	D030068K23Rik	Commd1	Commd1	Fam169a	Fam13c
A830035O19Rik	D130020L05Rik	Cotl1	Cox20	Fam171a1	Fam171a1
A830092H15Rik	D330023K18Rik	Cox20	Cpa6	Fam171b	Fam171a2
A930005H10Rik	D8Ertd738e	Cpm	Cpe	Fam228b	Fam171b
AA388235	Dad1	Creb1	Cpm	Fbxl22,Usp3	Fam228b
AA465934	Dap3	Crispld1	Rbm12	Fbxo9	Fat2
AA986860	Dapk1	Cst3	Cptp	Fcho2	Fbl
AI115009	Dctn6	Cstb	Creb1	Fga	Fbxl12
ATP6,ATP8,COX3	Ddx59	Cstf1	Crispld1	Foxp1	Fbxl3
AU041133	Dhx35	Cyp2b28-ps	Crocc2	Ftl1	Fbxo9
AV039307	Dhx9	D330023K18Rik	Cst3	Fyttd1	Fga
AW112010	Diras1	Dad1	Cstb	Gab3	Fgfbp3
AW146154	Dkc1	Dennd11	Cstf1	Gabarapl1	Folh1
AW549542	Dnm1	Dgcr8,Mir1306	Cyp2b28-ps	Gabpa	Frmd7
Aacs	Ovca2	Dhcr7	Cyth1	Galnt11	Gabra6
Aamp	Dph2	Dhx9	Cyth2	Gcc2	Galnt10
Aars	Dpysl5	Dip2c	Czib	Gjb6	Galnt12
Aasdh	Dtymk	Dipk2a	D330023K18Rik	Gm10123	Ganc
Abcb10	Dus1l	Diras1	Ebna1bp2	Gm12428	Gart
Abcb6	E230015B07Rik	Dkc1	Dcdc2a	Gm13331	Gca
Abcb8	E530011L22Rik	Dleu2	Dctn1	Gm15663	Ggt5
Abcc8	Eapp	Dmpk	Dennd11	Gm17202	Gimap1
Abcd1	Eef1b2	Dnajc2	Dgcr8,Mir1306	Mas1	Glb1
Abhd10	Eef1e1	Dnm2	Dhcr7	Gm17907	Gli1
Abhd14a	Slc22a17	Dock3	Dhx40	Gm20604,Gon7	Gm11400
Abhd3	Eif1b	Ovca2	Dhx9	Gm2436	Gm11715
Abhd5	Eif3h	Dpp8	Dipk2a	Gm2446	Gm12057
Abl2	Emb	Dpysl5	Dnajb14	Gm27242	Gm12096
Ablim3,Gm35919	Ephx4	Dscam	Dnajb9	Lcorl	Gm12568
Abracl	Exoc3	Dyrk1a	Dnajc2	Gm30068	Gm12592
Acaa1a	Fabp5	E130102H24Rik	Dnm2	Gm30177	Gm13012
Acacb	Faim	E130309D02Rik	Dock3	Gm30635	Gm13370
Acad8	Fam13c	E230015B07Rik	Ovca2	Gm31701	Gm13524
Acadsb	Fam177a	Eef1b2	Dscam	Gm32618	Gm13552
Acbd6	Fam98c	Slc22a17	Dyrk1a	Gm33610	Gm13688
Ace	Fbxo4	Elmo2	E130102H24Rik	Gm3362	Gm13778
Ackr3	Fbxo9	Ephx4	E130309D02Rik	Gm34736	Gm15201
Aco1	Fga	Erich2	E230015B07Rik	Gm36346	Gm15411
Acot1	Fh1	Evi2a	Slc22a17	Gm36414	Gm15624
Acot11	Flad1	Fam110b	Eif4e2	Gm36803	Gm16740
Acot13	Fosl1	Fam13a	Elmo2	Gm36875	Gm17907
Acot6	Foxp1	Fam169a	Ephx4	Pcdhga12,Pcdhgb8	Gm1859
Actl6b	Frmd7	Fam171a1	Eri2	Pcdhgc5	Gm19744
Actr10	Ftl1	Fam171b	Erich2	Gm3788	Hint3
Acvr1c	Gab3	Fam177a	Erp29	Gm38396	Gm20604,Gon7
Acvrl1	Gabarapl1	Fam177a2	Evi2a	Gm38865	Gm25857
Dcst1	Gabpa	Fam228b	Ewsr1	Gm39503	Gm26618
Adamts16	Galnt10	Fam43a	Fabp5	Gm40320	Gm27242
Adamts5	Galnt11	Fem1b	Fam110b	Gm40557	Gm2810
Adamts8	Gart	Fga	Fam169a	Gm41029	Zfp939
Adamtsl5	Gca	Fgfr2	Fam171a1	Gm41816	Gm30068
Adap2	Gm10123	Fkrp	Fam177a	Gm45470	Gm30140
Adarb2	Gm11715	Focad	Fam177a2	Gm46350	Gm30158
Adat3	Gm12096	Folh1	Fam228b	Gm50599	Gm30177
Adck2	Gm12428	Foxk1	Fbxo9	Gm5124	Gm30284
Adgrg1	Gm13331	Fra10ac1	Fem1b	Gm5138	Gm30510
Adora2b	Gm13778	Frmd6	Fen1	Gm51419	Gm30635
Adprm	Gm15411	Frmd7	Fga	Gm5741	Gm31024
Adra1b	Gm15612	Ftl1	Fkrp	Platr25	Gm31349
Adrb2	Gm16740	Fyttd1	Flot2	Gm9734	Gm31490
Aen	Gm17907	Gabarapl1	Focad	Gmeb1	Gm31566
Afap1l1	Gm1859	Gabra5	Foxk1	Golga4	Gm3160
Afap1l2	Gm19744	Gal3st4	Frmd6	Golga5	Gm31701
Aff3	Hint3	Ganc	Frmd7	Gpr4	Gm32926
Afmid	Gm2436	Gca	Ftl1	Gpx1	Gm33250
Agfg1	Gm2446	Gcc2	Gabarapl1	Gss	Gm3362
Agl	Gm27242	Gemin6	Gabra4	H2az1	Gm33856
Ago4	Gm2810	Gid8	Gabra5	Habp4	Gm33937
Ahcyl2	Gm30068	Glrb	Gal3st4	Helq	Gm34102
Ahnak	Gm30510	Gm10123	Gas2l2	Hes6	Gm34736
Ahnak2	Gm30635	Gm10277	Gcc2	Hmgn5	Gm3604
Aim2	Gm31308	Gm11696	Gdpd1	Hp	Gm36346
Aimp2	Gm31701	Gm12096	Gemin6	Hpca	Gm36371
Ak2	Gm33023	Gm12371	Glmp	Ica1	Gm36746
Ak3	Gm33320	Gm12428	Gm10277	Ier3ip1	Gm36839
Ak4	Gm33532	Gm16152	Gm11696	Ifitm10	Gm36875
Ak6	Gm33610	Gm16409	Gm12096	Igh,Ighm	Pcdhgc5
Akt3	Gm3362	Gm1859	Gm16152	Igh,Ighg2c	Gm3788
Aldh3a2	Gm34921	Gm19744	Gm16409	Ikbkb	Gm38524
Alg1	Gm35469	Hint3	Gm17202	Il17ra	Gm38562
Alg12	Gm36346	Gm20595	Gm17907	Il1rapl2	Gm39043
Alg5	Gm36414	Gm20604,Gon7	Gm1859	Ints13	Gm39503
Alg8	Gm36803	Gm21663	Gm19744	Isy1	Gm40055
Alk	Gm36875	Gm46892	Hint3	Itga6	Gm40260
Alkbh1	Gm3788	Gm2436	Gm20595	Jph3	Gm40320
Alkbh4	Gm39043	Gm2446	Gm20604,Gon7	Jrkl	Gm40469
Alkbh8	Gm39503	Gm27242	Gm46892	Kansl2-ps	Gm40557
Alms1	Gm40055	Gm2810	Gm21992,Rbm4	Pet117	Gm40653
Alox5ap	Gm4017	Lcorl	Gm2436	Kctd8	Gm41568
Aloxe3	Gm40320	Gm30068	Gm2446	Khdrbs3	Gm41881
Alpl	Gm40557	Gm30635	Gm26555	Kif1c	Gm42020
Amacr	Gm40653	Gm31282	Gm27242	Klhl11	Gm44240
Amdhd2	Gm41816	Gm31349	Gm2810	Napb	Gm46110
Amt	Gm41881	Gm31566	Lcorl	LOC115486880,Psme3ip1	Gm46350
Anapc10	Gm41959	Gm31701	Gm30635	LOC118567944	Gm46433
Anapc13	Gm42020	Gm32391	Gm31282	LOC118568506	Gm46878
Anapc2	Gm45470	Gm32618	Gm31566	Lamb1	Gm4793
Rnase4	Gm46350	Gm33023	Gm3160	Larp6	Gm50594
Angel1	Gm5089	Gm33532	Gm31701	Leng1,Tmc4	Gm50599
Angptl4	Gm5124	Gm33610	Gm31953	Lin37	Gm5089
Ankmy2	Gm5138	Gm3362	Gm32391	Llph	Gm5124
Ankrd45	Gm51419	Gm33856	Gm32618	Lonrf1	Gm5138
Ankzf1	Gm52700	Gm34223	Gm33023	Lrp8os2	Gm51419
Ano10	Gm5564	Gm34736	Gm33320	Lrrc49	Gm52059
Antxr1	Gm5914	Gm34996	Gm33532	Lrrd1	Gm52700
Ap1g2	Gm6013	Gm35161	Gm33610	Lrrn1	Gm52822
Ap2a1	Gm6058	Gm35469	Gm3362	Lsm10	Gm52890
Ap4b1	Gm6185	Gm36346	Gm33856	Mag	Gm5518
Ap4s1	Gm9168,Slc35f3	Gm36414	Gm34223	Map2k1	Gm5741
Ap5b1	Gm9734	Gm36803	Gm34736	Map3k3	Gm5817
Apeh	Gpbp1l1	Gm36875	Gm34903	Marchf11	Gm5858
Aph1a	Gpx1	Pcdhga12,Pcdhgb8	Gm34996	Mat2b	Gm5914
Aplf	Gramd2	Pcdhgc5	Gm35161	Mcl1	Gm6013
Apln	H2-DMa	Gm3764	Gm35469	Mdm4	Gm6058
Apmap	H2az1	Gm3788	Gm36346	Mex3d	Gm6185
Apol8	Habp4	Gm38396	Gm36414	Mff	Gm8010
Appbp2	Hdac2	Gm38649	Gm36803	Mib2	Gm8170
Aprt	Helq	Gm38865	Gm36875	Mief2	Gm9168,Slc35f3
Aptx	Hes6	Gm39043	Pcdhga12,Pcdhgb8	Mif	Gm9734
Arcn1	Hmg20a	Gm40078	Pcdhgc5	Miip	Gmds
Arf4	Hmgn5	Gm40320	Gm3788	Rcan3	Gpc5
Arfgef1	Hp	Gm40557	Gm38396	Pdia4	Gpr17
Arhgap30	Ica1	Gm40653	Gm38649	Mlc1	Gpr4
Arhgap40	Ier3ip1	Gm41029	Gm38865	Mlycd	Gramd2
Arhgap45	Ift57	Gm41133	Gm39043	Mmgt2	Hddc3
Arhgef11	Igh,Ighm	Gm41816	Gm40078	Mmp16	Hhex
Arhgef18	Igh,Ighg2c	Gm41881	Gm4017	Mrpl11	Hkdc1
Arhgef5	Ipo11,Ipo11-lrrc70	Gm41959	Gm40320	Mrps11	Hmg20a
Arid1a	Isy1	Gm45470	Gm40557	Mrps18b	Hnmt
Arl13b	Jakmip2	Gm46110	Gm40653	Mrps21	Hoxb4
Arl2bp	Jdp2	Gm46350	Gm41029	Mrps6,Slc5a3	Hp
Arl6	Kansl2-ps	Gm46433	Gm41042	Mrps9	Htr6
Armc2	Pet117	Gm46914	Gm41133	Mtch1	Plekha2
Armc5	Kdelr2	Gm50594	Gm41810	Mterf3	Htt
Armc6	Klhdc8b	Gm50599	Gm41881	Mtpap	I920046F24Rik
Armc9	Klhl11	Gm5124	Gm45470	Mybph	Ifit2
Armh3	Klhl36	Gm5138	Gm46110	Mycl	Ift57
Arnt	Klhl40	Gm52129	Gm46350	Myo5b	Igh,Ighg2c
Arrdc2	Kptn	Gm52294	Gm46914	Nabp2	Il6ra
Arsa	Kxd1	Gm52700	Gm50599	Nap1l3	Itgbl1
Arsg	LOC102632415	Gm52910	Gm5124	Nap1l4	Jdp2
Arsk	LOC102637792	Gm5564	Gm5138	Ncapd2	Pet117
Art1	Trim5	Gm5741	Gm52129	Ndnf	Kcnu1
Art3	LOC115486880,Psme3ip1	Gm5817	Gm52294	Ndufa10	Klhdc8b
Arvcf	LOC115489115	Gm5937	Gm52700	Ndufa2	Klhl36
Frg1	LOC118567378	Gm6058	Gm5564	Ndufb10	Klhl40
Asap2	LOC118567524	Gm6517	Gm5741	Ndufc2	Klhl5
Asb1	LOC118567607	Gm7033	Gm5817	Nectin2	Kptn
Asb13	LOC118567858	Gm7568	Gm5937	Nell2	L3mbtl3
Asb2	LOC118567944	Gm9028	Gm6058	Nfkb2	LOC102632415
Ascc3	Lamb1	Gm9866	Gm6517	Nipa1	LOC102637792
Ascl1	Lamc2	Gmeb1	Gm7033	Nipsnap2	LOC118567378
Aspg	Las1l	Golga5	Platr25	Nkap	LOC118567858
Aste1	Letm1	Gpbp1l1	Gm7568	Nnat	LOC118568122
Atad2	Lgals8	Gpc5	Gm9028	Nol4	Lamc2
Atf6	Lgr6	Gpr153	Gm9866	Ntsr2	Larp1b
Atg10	Limd2	Gpr22	Gmeb1	Nutf2	Ldlrap1
Atg2b	Lin37	Gpx1	Golga5	Nxf1	Lef1
Atg4a	Lonp1	Gramd2	Gpr137c	Obi1	Leprotl1
Atg5	Lrp8os2	H2az1	Gpr153	Olfm2	Lgals8
Atm	Lrrc38	Heatr5b	Gpx1	Olfr1033	Lgr6
Atoh8	Lrrc51	Heatr9	Grm2	Oplah	Lin37
Atp11b	Lrrc74b	Hecw1	Gsdme	Orc5	Lonp1
Atp13a4	Mafa	Hey1	Gskip	Osgin2	Lonp2
Atp6ap1l	Mag	Hgs	Gss	Paip2	Lrp8os2
Atpif1	Magoh	Hif3a	H2az1	Pak1	Lrrc38
Atrip,Atrip-trex1	Map2k1	Hoxb4	Heatr9	Pantr1	Lrrc49
Atxn7l1	Map2k5	Hp	Hes6	Park7	Lrrc61
Cyb561d1	Mcl1	Hpca	Hey1	Parp4	Lrrc74b
Auh	Mdk	Htr1b	Hmg20a	Pcsk9	Lrrc75b
Aup1	Me3	Htr2c	Hmgb1-ps7	Pdcl	Ltv1
Aven	Mecom	Ica1	Hp	Pde3b	Ly6g6d
Axin1	Med17	Ier3ip1	Hpca	Pde7a	Mag
B230206H07Rik	Mettl23	Ifit2	Htr2c	Pdzk1	Mamstr
B230208B08Rik	Mff	Il17ra	Ica1	Pebp1	Map2k5
B230217O12Rik	Mfsd1	Il1rapl2	Ier3ip1	Pfkl	Map9
B230303A05Rik	Mgat1	Inip	Ier5	Phax	Mcm3ap
B230354K17Rik	Mib2	Ints13	Ifit2	Phyhip	Mctp1
B230398E01Rik	Mif	Iqcd	Ifitm10	Pigr	Med17
B2m	Miip	Isy1	Igh,Ighg2c	Pik3cb	Megf10
B3galnt2	Pdia4	Itga6	Ikbkb	Pip4k2a	Mettl9
B3galt4	Mlc1	Jade1	Il17ra	Pitpnm1	Mgat1
B3gat3	Mllt1	Jph3	Il1rapl2	Pkig	Mib2
Eml3	Mnt	Jrkl	Inip	Pkp4	Mios
B3gntl1	Mok	Pet117	Ints13	Plcb4	Mir124a-1,Mir124a-1hg
B4galt5	Morf4l1b	Kat14,Pet117	Iqcd	Plppr1	Rcan3
B830017H08Rik	Mphosph8	Kbtbd11	Isy1	Poc1a	Mks1
Ciart	Mreg	Kctd8	Itga6	Polr3k	Morf4l1-ps1
BC051142	Mrgpre	Khdc4	Jade1	Por	Mrps18b
Bace2	Mrpl11	Kifap3	Jph3	Ppib	Mrps33
Bach1	Mrpl20	Klhl11	Jrkl	Ppil4	Mrps9
Bad	Mrpl4	Klhl40	Pet117	Ppp1r2	Ms4a15
Bag2	Mrps18b	L3mbtl3	Kbtbd11	Ppp3r1	Msra
Bag6	Mrps6,Slc5a3	LOC102632415	Kcnu1	Prkag3	Mtch1
Baiap2l2	Mrps9	LOC102637792	Kctd8	Prpf19	Mterf3
Barhl2	Ms4a15	LOC105243553	Khdrbs3	Prr13	Mthfd2l
Bbip1	Mtch1	Napb	Kif13b	Prr5l	Mtrex
Bbs12	Mterf2	LOC115486880,Psme3ip1	Klhl11	Psd	Mycl
Bbs4	Mterf3	LOC118567405	Klhl40	Psma3	Myt1l
Bcap31	Mybph	LOC118567814	L3mbtl3	Psmb4	Mzt2
Bcl2l12	Mzt2	LOC118567858	LOC102632415	Psmd10	Nabp2
Bcl2l13	Ncapd2	LOC118567944	LOC102637792	Ptges2	Ncapd2
Pabpn1	Ndst4	LOC118568226	LOC105243553	Ptpn13	Ndufa8
Bean1	Ndufa10	LOC118568234	Napb	Pus7	Nemp2
Bgn	Ndufa13	Lamb1	LOC115486880,Psme3ip1	R3hcc1	Nfat5
Bhlha9	Ndufa2	Larp6	LOC118567405	Rab27b	Nfatc1
Bicdl1	Ndufb10	Las1l	LOC118567607	Rad1	Nfyb
Bin3	Ndufc2	Lgr6	LOC118567793	Rad54l	Nhej1
Birc5	Nell2	Lhx5	LOC118567814	Rdh14	Nkpd1
Bloc1s1	Nfkb2	Lime1	LOC118567858	Rell2	Noxo1
Bmp2	Ngfr	Lin37	LOC118567944	Resp18	Nucb2
Bmp4	Nipsnap2	Llph	LOC118568226	Rheb	Nutf2
Bmp6	Nkpd1	Lrch3	LOC118568234	Rnaseh2c	Ofd1
Boc	Nnat	Lrrc49	Lamb1	Rnf103	Omp
Bola2	Nol7	Lrrc51	Larp4	Rnf139	Oplah
Brd8	Noxo1	Lrrn1	Larp6	Rpa1	Orc5
Brix1	Nubp2	Lrtm2	Ldlr	Rpl19	Otop2
Brox	Nutf2	Lsm10	Lgr6	Rpl28	P2ry6
Btaf1	Nxf1	Lyrm7	Lig4	Rpl37	Parp4
Btbd7	Olfm1	M5C1000I18Rik	Llph	Rtcb	Pcdh11x
Btg2	Olfm2	Mag	Lpar6	Rtn3	Pcdhb18
Bud13	Omp	Magoh	Lrfn1	S100a5	Pcdhb19
C030005K06Rik	Oplah	Map2k1	Lrrc14b	S1pr5	Pcdhb22
C030006K11Rik	Orc5	Marchf2	Lrrc49	Saraf	Pcsk9
C030034I22Rik	Otop2	Matn4	Lrrd1	Saysd1	Pde11a
C130071C03Rik,Mir9-2	Paip2	Mcl1	Lrrn1	Scap	Pdzk1
C1galt1	Park7	Mdm4	Lsm10	Sec23ip	Peg10
C1ql2	Parp4	Mex3d	Luzp1	Sec24d	Pex6
C1qtnf1	Pccb	Mff	Mag	Sema3e	Pfkl
C1qtnf5,Mfrp	Pcid2	Mfsd1	Map2k1	Serinc1	Pik3c2a
C330018D20Rik	Pcp4l1	Mgat1	Map3k3	Serpina3k	Plcb4
C430014B12Rik	Pde4b	Mib2	Map9	Sgsm3	Polr3g
C530005A16Rik	Pde8a	Mief2	Mcl1	Slbp	Pparg
C77080	Pebp1	Miip	Mdm4	Slc1a4	Ppih
CYTB	Pfkl	Pdia4	Memo1	Slc33a1	Ppp1r12a
Cabp7	Phyhip	Mmgt2	Mex3d	Smim15	Ppp3cc
Cacna2d2	Pid1	Mmp16	Mfsd1	Smim7	Prkag3
Cacng5	Pin1	Mok	Mid1-ps1	Snhg20	Proca1
Cadps2	Pitpna	Mospd3	Mief2	Snrnp25	Prr5l
Camsap3	Pitrm1	Mplkip	Miip	Snrnp48	Prrt4
Capn3	Plcb4	Mrpl11	Mks1	Sntb2	Psip1
Caprin2	Plcd3	Mrps33	Mmgt2	Snx7	Ptbp2
Car15	Plppr1	Mrps6,Slc5a3	Mmp16	Sod1	Ptpn13
Car2	Pls3	Ms4a15	Mok	Spata2	Ptrh1
Card10	Poc1a	Msantd4	Mospd3	Spcs2	R3hdm1
Card6	Polr2k,Spag1	Mtch1	Mrpl11	Spock3	Rad51ap1
Cartpt	Polr2m	Mterf2	Mrps6,Slc5a3	Sptan1	Rai14
Casp9	Polr3g	Mterf3	Ms4a15	Srp19	Rassf10
Casz1	Polr3k	Mtif3	Msantd4	Srp68	Rec8
Catsperg1	Por	Mtmr12	Msl3l2	Stard7	Rev1
Catsperz	Pot1a	Mtpap	Mtch1	Stx5a	Rit1
Cavin2	Ppp1r15a	Mycl	Mterf3	Sumo3	Rnf103
Cavin3	Prelid1	Myo5b	Mtif3	Svip	Rnf11
Cblb	Prkag3	Ncapd2	Mtmr12	Syngr3	Rnf139
Cbx6,Npcd	Prpf19	Ndnf	Mtpap	Synj1	Rnls
Ccdc112	Prr5l	Ndufa2	Mtrex	Tab2	Rpa1
Ccdc116	Psd	Ndufa8	Mycl	Taf13	Rpgr
Ccdc120	Psma3	Ndufb10	Ncapd2	Tank	Rpl19
Ccdc126	Psmb1	Neurod1	Ndnf	Tatdn2	Rpl37
Ccdc13	Psmb4	Nfil3	Ndufa2	Tbc1d23	S100a5
Ccdc141	Psmd8	Nfkb2	Ndufa8	Tbcb	S1pr5
Ccdc142	Psmg3	Nin	Ndufc2	Tctn1	Samd5
Plppr2	Pspc1	Nipa1	Nectin2	Tfcp2	Sapcd2
Ccdc166	Ptges2	Nipsnap2	Nfkb2	Them6	Scfd1
Ccdc167	Pus7	Nnat	Nipa1	Timm13	Tymp
Ccdc17	R3hcc1	Nod1	Nipsnap2	Tinf2	Scube2
Ccdc175	Rab14	Nog	Nnat	Tmem115	Selenon
Ccdc183	Rabep2	Nol4	Nog	Tmem150c	Sema3e
Ccdc30	Rad1	Nrf1	Nol4	Tmem222	Sgcz
Ccdc39	Rad51ap1	Ntsr2	Norad	Tmem265	Sgf29
Ccdc40	Rad54l	Nudt19	Ntn5	Tmem266	Shisa8
Ccdc47	Ramac	Nutf2	Ntsr2	Tmem40	Slc12a7
Ccdc50	Rap1a	Obi1	Nufip1	Tmem59l	Slc1a4
Ccdc62	Rasa2	Olfm1	Nutf2	Tmem63a	Slc25a34
Ccdc73	Rasgrf1	Olfml1	Nxn	Tmem87b	Slc44a2
Ccdc80	Rbm22	Omp	Olfm1	Tomm20	Smarca2
Ccdc87	Rec8	Orc2	Olfml1	Top2b	Smarcd3
Ccdc92b	Resp18	Orc5	Omp	Trmo	Smim8
Ccdc96	Rheb	Osbpl7	Oplah	TrnD	Snhg10
Cck	Ric1	Osgin2	Orc2	TrnK	Snx7
Cckbr	Rilpl1	Otud4	Orc5	Tsku	Spcs2
Ccl27a	Rnaset2a	Oxnad1	Osgin2	Ttc9b	Spryd7
Ccn4	Rnaset2b	Paip2	Otop2	Tubb6	Srgn
Ccnc	Rnf103	Parp4	Oxnad1	Txndc15	Ssbp3
Ccne1	Rnf139	Particl	Paip2	Uba52	Sspn
Ccng2	Rnf145	Pccb	Particl	Ubc	St6galnac5
Ccnjl	Rnls	Pcdh7	Pccb	Ube2b	Stag1
Cd248	Rpe	Pde3b	Pcdh20	Ubr3	Svip
Cd33	Rpgr	Pde7a	Pcdhac2	Ubr4	Taf13
Cd53	Rpl19	Pdf	Pcdhb22	Ulk4	Taf1b
Cd59a	Rpl22l1	Pdgfrb	Pcdhb3	Uqcc2	Tbc1d10c
Cd9	Rpl36	Pdzk1	Pde3b	Usp11	Tbc1d23
Cdc25a	Rpl37	Pebp1	Pdf	Usp16	Tbx2
Gm36118	Rpl38	Pgr	Pdgfrb	Usp21	Tcrb
Cdc42bpg	Rtbdn	Phax	Pdss2	Usp47	Tfrc
Cdc42se2	S100a5	Pi4k2a	Pdzk1	Usp48	Tgds
Cdca4	S1pr5	Pid1	Pebp1	Vta1	Tgfbi
Cdh15	Sapcd2	Pigr	Pfkl	Washc4	Tmem135
Cdh19	Saraf	Pik3cb	Pgr	Wdr17	Tmem232
Cdh24	Scand1	Plcb4	Phax	Wdr44	Tmem238
Cdh7	Scap	Plin3	Pigr	Wdr59	Tmem252
Cdin1	Sec23ip	Plppr1	Pip4k2a	Wdr7	Tmem40
Cdip1	Sema3e	Poc1a	Plcb4	Wdr70	TrnK
Cdk20	Serinc1	Pogz	Plcl2	Wsb2	Tspyl3
Cdk2ap1	Serpina3k	Polq	Plekhm2	Zbtb22	Txndc15
Cdk2ap2	Shisa8	Polr2l	Plin3	Zbtb43	Ubac1
Cdk5r2	Shmt2	Pomk	Plppr1	Zcchc8	Ubc
Cdk8	Slbp	Ppcs	Poc1a	Zcchc9	Ube2w
Cdkl2	Slc12a7	Ppme1	Pogz	Zfp3	Ubxn4
Cdkn1c	Slc1a4	Ppp1r3g	Poli	Zfp322a	Ulk4
Cdkn2aip	Slc25a17	Prkag3	Polr2l	Zfp326	Unc5c
Celf6	Slc25a4	Proser3	Pomk	Zfp414	Usp11
Cemip	Slc29a2	Prpf19	Ppme1	Zfp593	Usp21
Cenpm	Slc38a3	Prpf31	Ppp1r3g	Zfp60	Usp47
Cenps	Slc44a2	Prpf38b	Ppp2r2d	Zfp612	Vash2
Cep126	Slc66a2	Prr5l	Prkag3	Zfp623	Vip
Cep152	Smarca5	Prrc2a	Prpf31	Zfp655	Vipr2
Cep43	Smc3	Psd	Prpf38b	Zfp811	Vps13a
Cep44	Smim15	Psenen	Prr5l	Zfp868	Vps33b
Cep57l1	Smim7	Psma3	Psd	Zfp87	Vwa3a
Cep85	Snca	Psmb4	Psenen	Zfp932	Washc4
Cep85l	Snhg20	Ptar1	Psma3	Zfpl1	Wdr59
Cep97	Snrnp25	Qdpr	Psmb4	Zfpm1	Wnt3
Cfap97	Snx7	Qtrt2	Psmd12	Zmat5	Zbed4
Cgnl1	Sod1	Rad54l	Ptar1		Zbtb22
Chaf1a	Spcs2	Rbm15b	Qtrt2		Zbtb40
Chchd1	Spopl	Rdh14	R3hcc1l		Zbtb44
Chchd10	Spryd7	Rec8	Rab10		Zfp114
Chchd5	Sptan1	Rnf11	Rbl2		Zfp182
Chchd7	Srp68	Rnf139	Rbm12b2		Zfp317
Chfr	Stag1	Rnf145	Rbm22		Zfp322a
Chkb,Gm44502	Svip	Rnf19b	Rdh14		Zfp429
Chmp2b	Syngr3	Rnf26	Rec8		Zfp442
Chmp3	Tbc1d14	Rorc	Rnaset2a		Zfp593
Chn2	Tbc1d20	Rpa1	Rnf103		Zfp62
Chpt1	Tbc1d23	Rpl22l1	Rnf11		Zfp808
Chst11	Tbcb	Rpl23a	Rnf139		Zfp846
Chst14	Tbcd	Rpl37	Rnf145		Zfp867
Chsy1	Tbx2	Zfp933	Rnf19b		Zfp879
Cish	Tfcp2	Rraga	Rnf26		Zfp995
Ciz1	Tfrc	Rtbdn	Rpa1		Zgrf1
Clba1	Tgds	Rtn2	Rpl22l1		Zmat5
Clcc1	Tgfbi	Rwdd2a	Rpl23a		Zscan18
Cldn11	Them6	S100a5	Rpl37
Cldn12	Timm13	S1pr5	Rraga
Cldn14	Tinf2	Sbf2	Rtbdn
Cldn34c1	Tmeff1	Scn3b	Rtn2
Cldnd1	Tmem135	Scyl3	Rwdd2a
Clec11a	Tmem181c-ps	Serinc1	S100a5
Clec14a	Tmem199	Serp2	S1pr5
Clec18a	Tmem218	Serpina3k	Scyl3
Clec3b	Tmem222	Sfswap	Serinc1
Clec5a	Tmem265	Sgf29	Serpina3k
Clgn	Tmem266	Shisa8	Sfswap
Clk3	Tmem40	Slc16a7	Shisa8
Clmn	Tmem41a	Slc1a4	Slbp
Clmp	Tmem59l	Slc33a1	Slc10a4
Cln5	Tmem63a	Slc38a3	Slc1a4
Clock	Tmsb4x	Slc39a6	Slc38a3
Clpx	Tmx4	Slc44a2	Slc39a14
Cmc1	Tomm20	Slf1	Slc39a6
Cmtr2	Tomm20l	Slitrk1	Slc44a2
Cnksr3	Top2b	Slitrk2	Slitrk1
Cnot11	Tpgs2	Smad3	Smc3
Cnot6l	Trmo	Smarca5	Smco3
Cnot8	Trmt61b	Smarcd3	Smim15
Cnppd1	Tsku	Smim15	Snap47
Cntln	Tspan17	Snap47	Snhg20
Cntnap2	Txndc15	Snapc5	Snrnp25
Cntrl	Uba52	Snhg20	Sntb2
Cntrob	Ubald2	Snrnp25	Sod1
Coa7	Ubc	Sntb2	Sowahb
Coasy	Ube2w	Snx7	Spata2
Coch	Ublcp1	Sod1	Spcs2
Cog8	Ubr4	Sowahb	Spop
Col25a1	Uqcc2	Sp9	Sppl3
Col2a1	Use1	Spata2	Spred1
Col6a3	Usp11	Spop	Srp19
Col6a4	Usp15	Sppl3	Srp68
Col8a1	Usp16	Sptan1	Ssc5d
Colec12	Usp21	Srgn	Stard7
Colgalt2	Usp47	Srp19	Stoml2
Commd1	Utp18	Srp68	Strap
Commd3	Vash2	Ssc5d	Stx5a
Copb2	Vip	Stard7	Stxbp5
Coq5	Vipr2	Stoml2	Sumo3
Coq8a	Vsig10l	Strap	Syngr3
Coro1b	Vta1	Stx5a	Syt11
Cort	Vwa3a	Stxbp5	Taf13
Cox14	Washc4	Svip	Taf1b
Cox20	Wdr17	Syngr3	Tank
Cpa6	Wdr70	Tab2	Tatdn2
Cplx3	Wdr83	Taf13	Tcof1
Cpm	Zbed4	Taf1b	Tcrb
Cpne4	Zc3h14	Tank	Tctn1
Cpne6	Zc3h15	Tars2	Tctn3
Cpne8	Zcchc9	Tatdn2	Terf2ip
Cpt1a	Zfp280c	Tbc1d23	Tfcp2
Cpt2	Zfp322a	Tbx2	Them6
Cpxm1	Zfp326	Tcof1	Tigd2
Crb2	Zfp414	Tctn1	Tle4
Creld2	Zfp438	Tctn3	Tm9sf4
Crispld1	Zfp593	Terf2ip	Tmem104
Crls1	Zfp62	Tfcp2	Tmem132e
Crocc2	Zfp623	Tigd2	Tmem14a
Crtam	Zfp800	Tm9sf2	Tmem150c
Crtc2	Zfp866	Tm9sf4	Tmem150cos
Cryab	Zfpl1	Tmem135	Tmem161b
Crybg3	Zmat2	Tmem150c	Tmem175
Csad	Zmat5	Tmem150cos	Tmem181c-ps
Csdc2	Zscan18	Tmem161b	Tmem204
Csf3r	n-TLcag2	Tmem175	Tmem40
Csgalnact2		Tmem181c-ps	Tmem87b
Csmd3		Tmem204	Tnfaip8l1
Csnk2a2		Tmem265	Tnfaip8l3
Cstad		Tmem40	Tnnc1
Cstb		Tmem59l	Tomm20
Cstf2		Tmem87b	Top2b
Ctdp1		Tnfaip8l1	Tpbg
Ctdsp1		Tnfaip8l3	Trio
Ctdspl2		Tnnc1	Trmt10c
Ctnna1		Tomm20	Trmt12
Ctsa		Top2b	Tspan17
Ctsc		Trabd2b	Ttc3
Ctsk		Trim59	Tubb2b
Ctu1		Trio	Tubb4b-ps1
Ctxn1		TrnD	Tubb6
Cul4b		Tspan17	Txndc15
Cutc		Ttc3	Txndc9
Cxcr4		Ttc5	Uba52
Cyb5a		Tubb4b-ps1	Ube2b
Cyb5r1		Txndc15	Ube2d2a
Cyb5rl		Txndc9	Ube3c
Cyp27b1		Uba52	Ublcp1
Cyp2s1		Ubc	Ubr2
Cyp2u1		Ube2b	Ubr3
Cyth1		Ube2d2a	Ulk4
Cyth2		Ube3c	Uqcc2
Cyth3		Ublcp1	Uqcrh
D030028A08Rik		Ubqln2	Usp16
D030068K23Rik		Ubr5	Usp31
D11Wsu47e		Ufm1	Usp33
D130017N08Rik		Ulk4	Usp47
D130020L05Rik		Uqcc2	Vps13a
D330023K18Rik		Uqcrh	Vps33b
D3Ertd751e		Usp15	Vwa3a
D7Ertd443e		Usp16	Washc4
Dact1		Usp31	Wdr17
Dad1		Usp33	Wdr44
Dalir		Usp47	Wdr47
Dalrd3		Utp18	Wdr59
Dap3		Vasn	Wdr70
Dapk2		Vipr2	Wtip
Dars2		Vkorc1l1	Wwox
Dbf4		Vps13a	Ythdf2
Sys1		Vrk2	Zbtb14
Dbpht2		Vwa3a	Zbtb43
Dcaf12		Wac	Zc3h10
Dcaf17		Washc4	Zcchc9
Dcaf4		Wdr17	Zfand2a
Dcbld2		Wdr44	Zfp101
Dcdc2a		Wdr59	Zfp14
Dclre1a		Wdr70	Zfp160
Dclre1b		Wtap	Zfp189
Dcp1a		Wwox	Zfp2
Dctn1		Ypel5	Zfp273
Dctn6		Ythdf2	Zfp3
Dcun1d3		Zbtb14	Zfp322a
Ddah1		Zc3h10	Zfp326
Ddb2		Zcchc9	Zfp446
Ddx11		Zfp101	Zfp60
Ddx19a		Zfp13	Zfp606
Ddx31		Zfp14	Zfp62
Ddx39b		Zfp160	Zfp623
Ddx46		Zfp182	Zfp638
Ddx49		Zfp189	Zfp655
Ddx59		Zfp2	Zfp715
Def6		Zfp273	Zfp719
Denn2b		Zfp3	Zfp746
Dennd3		Zfp322a	Zfp790
Dennd4a		Zfp446	Zfp799
Dennd4c		Zfp58	Zfp804a
Dennd6a		Zfp60	Zfp809
Depp1		Zfp606	Zfp81
Dgcr8,Mir1306		Zfp612	Zfp811
Dhps		Zfp62	Zfp866
Dhrs7b		Zfp623	Zfp868
Dhx15		Zfp638	Zfp870
Dhx35		Zfp655	Zfp9
Diaph1		Zfp715	Zfp932
Diras1		Zfp746	Zfp970
Dis3		Zfp770	Zfpl1
Dkc1		Zfp799	Zfpm1
Dleu2		Zfp800	Zmat2
Dleu7		Zfp804a	Zmat5
Dll4		Zfp809	Zpr1
Dlx2		Zfp81	n-TLcag2
Dmac2l		Zfp866
Dmp1		Zfp868
Dmpk		Zfp87
Dnaaf1		Zfp9
Dnajb3		Zfp932
Dnajc15		Zfp934
Dnajc2		Zfp970
Dnajc25		Zfpl1
Dnajc28		Zfpm1
Dnali1		Zmat2
Dnase2a		Zmat4
Dnd1		Zmat5
Dnhd1		Zpr1
Dnm1		Zscan18
Dnm2		n-TLcag2
Dnm3
Dock1
Dock5
Dok6
Donson
Dph1,Ovca2
Ovca2
Dph2
Dpp3
Dpy19l3
Dpysl5
Dram2
Drg2
Dse
Dstyk
Dtd1
Dtnb
Dtwd1
Dtwd2
Dtx2
Dtymk
Dus1l
Dusp12
Dusp18
Dusp22
Dvl3
Dxo
Dzip1l
E130102H24Rik
E230015B07Rik
E430018J23Rik
LOC115488130
E530011L22Rik
Ebf1
Ebp
Echdc1
Echdc2
Ecm2
Ecsit
Edc3
Edn3
Eea1
Eef1akmt2
Eef1akmt2,Fam53b
Fam53b
Eef1aknmt
Eef1e1
Eefsec
Efhd1
Efna3
Efnb1
Egfem1
Ehd1
Ehd4
Eif1b
Eif2ak2
Eif2ak2,Gm6548
Eif2s1
Eif2s2
Eif2s3x
Eif3c
Eif4ebp1
Eif4g1
Eif5a
Elk3
Ell
Ell3
Elof1
Elovl5
Emb
Emg1
Emilin1
Emilin2
Eml2
Enho
Enkur
Enpp4
Entpd3
Entpd7
Eola1
Eomes
Epb41l4a
Epn1
Eps15l1
Eps8l1
Erbb2
Erbb4
Ercc3
Erich1
Erich2
Ermard
Errfi1
Esco1
Esrrg
Etfrf1
Ets1
Etv3
Etv6
Eva1a
Eva1b
Eva1c
Evi2,Evi2a
Evi5
Evpl
Exosc1
Exph5
Eya1
Eya3
Ezr
Faap24
Fads2
Fads3
Faim
Fam102a
Fam107b
Fam120c
Fam126a
Fam126b
Fam135a
Fam13a
Fam13c
Fam151a
Fam161a
Fam171a1
Fam177a
Fam177a2
Fam199x
Fam214b
Fam222a
Fam228b
Fam241a
Fam3a
Fam83d
Fam83h
Fam89b
Fam98c
Fance
Fancl
Fastkd5
Fat2
Fbh1
Fbl
Fbln2
Fbln5
Fbn1
Fbxl12
Fbxl17
Fbxl20
Fbxl21
Fbxl22
Fbxl4
Fbxl6
Fbxo16
Fbxo30
Fbxo4
Fbxo44
Fbxo6
Fbxo9
Fbxw17
Fbxw4
Fcgr3
Fcho2
Fcor
Fcrls
Fdxacb1
Fer1l5
Fga
Fgd3
Fgd4
Fgf18
Fgf2
Fgfbp3
Fgfrl1
Fh1
Fhdc1
Fibcd1
Fig4
Fitm2
Flad1
Fli1
Flt3
Fmnl3
Fmo1
Fnbp4
Fndc3a
Fndc4
Fndc9
Fnip2
Folh1
Fosb
Fosl1
Foxj1
Foxk1
Foxp1
Foxp2
Foxred2
Fpgs
Fpgt
Fra10ac1
Fras1
Frat2
Frg2f1
Frmd3
Frmd7
Frmpd3
Fstl5
Fth-ps2
Ftl1
Ftsj1
Fut10
Fut11
Fzd1
Fzd7
Fzd9
G0s2
G6pc3
G6pdx
Gab1
Gab2
Gab3
Gabarapl1
Gabpa
Gabpb2
Gabra1
Gabra6
Gad1
Gal3st4
Galnt10
Galnt11
Galnt12
Galnt18
Galnt7
Ganc
Garem2
Garre1
Gart
Gask1a
Gata2
Gba
Gbp7
Gbx2
Gca
Gclc
Gcnt2
Gdap1
Gdpd1
Get3
Ggt5
Ggta1
Ghr
Gimap1
Gimap6
Gja4
Gjb1
Gjd3
Glb1l
Gli1
Gli2
Glis2
Glra1
Glra3
Glrx3
Gm10060
Gm10123
Gm10130
Gm10277
Gm10343
Gm10353
Gm10432
Gm10509
Gm10557
Gm10654
Gm10777
Gm10865
Gm11266
Gm11400
Gm11419
Gm11696
Gm11715
Gm11772
Gm12057
Gm12096
Gm12428
Gm12568
Gm12592
Gm12693
Gm12841
Gm13012
Gm13067
Gm13331
Gm13370
Gm13446
Gm13524
Gm13552
Gm13562
Gm13688
Gm13778
Gm14204
Gm14246
Gm14295
Gm14304
Gm14391
Gm14412
Gm14769
Gm15201
Gm15379
Gm15411
Gm15471
Gm15624
Gm15663
Gm15666
Gm15998
Gm1604a
Gm16152
Gm16252
Gm3739
Gm16525
Gm16740
Gm16894
Gm17251
Gm17501
Gm17709
Gm17753
Gm17762
Ubap1l
Gm17891
Gm17907
Gm1859
Gm18782
Kiz
Gm19500
Gm19744
Gm1976
Gm20045
Gm20063
Gm20257
Hint3
Gm20544
Gm20595
Gm20605,Lrch4
Gm2115
Gm21663
Gm21992,Rbm14
Rbm14
Gm2436
Gm2446
LOC118568126
Gm25857
Gm26008
Gm26555
Gm26618
Gm26782
Gm26908
Gm27151
Gm27242
Gm2810
Gm28175
Gm2824
Zfp939
Gm2885
Lcorl
Gm30041
Gm30054
Gm30068
Gm30110
Gm30140
Gm30158
Gm30284
Gm30286
Gm30310
Gm3052
Gm30939
Gm31024
Gm31308
Gm31349
Gm31490
Gm31518
Gm31522
Gm31566
Gm3160
Gm31701
Gm32031
Gm32178
Gm3230
Gm32391
Gm32574
Gm32618
Gm32926
Gm32974
Gm33250
Gm33532
Gm33605
Gm33610
Gm3362
Gm33856
Gm33937
Gm33940
Gm34067
Gm34102
Gm34560
Gm34736
Gm34903
Gm34957
Gm34996
Gm35161
Gm35364
Gm35438
Gm35515
Gm35835
Gm3604
Gm36139
Gm3625
Gm36298
Gm36346
Gm3636
Gm36371
Gm36394
Gm36414
Gm36423
Gm36457
Gm3667
Gm36715
Gm36746
Gm36839
Gm36875
Pcdhga6
Pcdhga10
Pcdhga11
Pcdhga12,Pcdhgb8
Pcdhga12
Gm3764
Gm3788
Gm38396
Gm38431,Raver1
Raver1
Gm38524
Gm3854
Gm38562
Gm38639
Hspb6
Gm38973
Gm38989
Gm39043
Gm39326
Gm39469
Gm39503
Gm40055
Gm40078
Gm4017
Gm40260
Gm40320
Gm40363
Gm40469
Gm40557
Gm40653
Gm40780
Gm41042
Gm41133
Gm41349
Gm41568
Gm41810
Gm41816
Gm41881
Gm41959
Gm42020
Gm42064
Gm4285
Gm44240
Ubl4a
Gm4532,Septin1
Gm45470
Gm45916
Gm46076
Gm46091
Gm46110
Gm46195
Gm46218
Gm46272
Gm46350
Gm46433
Gm46548
Gm46592
Gm46605
Gm46830
Gm46878
Gm46914
Gm4793
Gm50270
Gm50599
Gm5069
Gm5089
Gm5124
Gm51268
Gm5138
Gm51419
Gm51535
Gm51556
Gm51670
Gm51674
Gm5173
Gm51744
Gm5176
Gm52047
Gm52059
Gm52092
Gm52150
Gm52294
Gm52529
Gm52697
Gm527
Gm52700
Gm52822
Gm52890
Gm5398
Gm5466
Gm5518
Gm5539
Gm5564
Gm5577
Gm5628
Gm5741
Gm5776
Gm5785
Gm5858
Gm5914
Gm5937
Gm6013
Gm6058
Gm6117
Gm6185
Rab5b
Gm6517
Gm6713
Slx1b
Gm7033
Platr25
Gm7061
Gm7153
Gm7324
Gm7568
Gm7697
Gm8010
Gm8170
Gm8325
Gm8995
Gm9028
Gm9157
Gm9165
Gm9168,Slc35f3
Gm9442
Gm9734
Gm9776
Gm9925
Gmds
Gna13
Gna15
Gnb1l
Gnb4
Gng4
Golga3
Golph3l
Golt1b
Gopc
Gorab
Gosr1
Gpalpp1
Gpatch2l
Gpbp1l1
Gpc5
Gpcpd1
Gper1
Gpr135,L3hypdh
Gpr137c
Gpr146
Gpr149
Gpr155
Gpr34
Gpr52
Gpr63
Gpr68
Gpr75
Gps1
Gramd2
Grb10
Grip1
Grpel1
Grpel2
Gss
Gstp-ps
Gtf2e1
Gtf2e2
Gtf2h2
Gtf2ird2
Gtf3c3
Gtf3c4
Gtpbp10
Gtpbp6
Gtpbp8
Gucd1
Guf1
Gxylt1
H2-DMa
H2-Q6
H2az1
H3c15
Habp4
Hagh
Harbi1
Haus2
Haus3
Haus6
Hdac2
Hdac6
Hdac8
Hdac9
Hebp1
Hecw2
Heg1
Helb
Helq
Herc4
Hes6
Hey2
Hfe
Hgs
Hhex
Hibadh
Hibch
Hif1a
Hif3a
Hikeshi
Hinfp
Hk2
Hkdc1
Hmga2-ps1
Hmgb1-ps7
Hmgcs1
Hnmt
Hnrnpdl
Hnrnpf
Homer3
Hoxb4
Hp
Hps5
Hsd17b12
Hspb3
Hspb8
Hspbap1
Hspg2
Htr2c
Htr5a
Htr5b
Htr6
Plekha2
Htt
Hyal1,Naa80
Hyal2
I920046F24Rik
Iba57
Ica1
Ice2
Ido1
Ier3ip1
Iffo2
Ifit1
Ifit2
Ifitm10
Ifitm3
Ift20
Ift22
Ift46
Ift57
Ift88
Igdcc3
Igfbp7
Igh,Ighm
Igh,Ighg2c
Ighmbp2
Pura
Igsf10
Igsf9
Igsf9b
Igtp
Ikzf4
Ikzf5
Il10rb
Il15ra
Il16
Il18bp
Il6ra
Ilvbl
Immt
Incenp
Inka1
Ino80c
Ino80d
Ino80dos
Inpp5d
Inpp5j
Inppl1
Insig2
Insm1
Insyn2a
Ints13
Ints6
Ints9
Ipmk
Iqcd
Ireb2
Irf8
Isg15
Isg20l2
Islr
Isy1
Isyna1
Itfg2
Itga8
Itgb8
Itgbl1
Itih5
Itpkb
Itsn1
Iws1
Jag1
Jakmip3
Jam2
Jarid2
Jmjd8
Jrk
Kank1
Kansl1l
Kansl2-ps
Kantr
Pet117
Katnb1
Katnip
Kcna5
Kcnab1
Kcng3
Kcng4
Kcnh2
Kcnj13
Kcnj14
Kcnj16
Kcnj2
Kcnj8
Kcnk10
Kcns3
Kcnt2
Kcnu1
Kctd14
Kctd5
Kctd8
Kdm4c
Kdm5d
Khdrbs3
Khnyn
Kif26b
Kif27
Kif5b
Kif7
Kl
Klf15
Klhdc7a
Klhdc8b
Klhl12
Klhl13
Klhl21
Klhl23
Klhl25
Klhl28
Klhl32
Klhl36
Klhl40
Kpna4
Kpnb1
Kptn
Krtcap3
Kxd1
L3mbtl2
LOC102632415
LOC102636360
LOC102637792
LOC105243553
Xkr4
Napb
Zbed3
Trim5
LOC115486880,Psme3ip1
LOC115488342
LOC115488669
LOC115489115
Rabepk
LOC115490439
LOC118567337
LOC118567341
LOC118567378
LOC118567379
LOC118567405
LOC118567524
LOC118567607
LOC118567631
LOC118567669
LOC118567768
LOC118567814
LOC118567855
LOC118567858
LOC118567915,Mir212
LOC118567916
LOC118567920
LOC118567930
LOC118567944
LOC118568037
LOC118568122
LOC118568234
LOC118568243
LOC118568250
LOC118568265
LOC118568268
LOC118568482,Mir124a-3
LOC118568581
LOC118568683
LOC118568790
Lamb1
Lamc2
Lamc3
Lancl1
Larp1b
Lca5
Lclat1
Ldhd
Ldlrap1
Lef1
Leng1,Tmc4
Letm1
Letmd1
Lgals8
Lgi4
Lgr6
Lhfpl3
Lhx5
Lifr
Lig1
Lig4
Lima1
Limd1
Limd2
Lime1
Lin37
Lin54
Lin7a
Lin7c
Lipe
Lipt1
Lipt2
Lmf2
Lmln
Lmo2
Lnpk
Lnx2
Lonp1
Lonp2
Lor
Lpin1
Lratd2
Lrig2
Lrig3
Lrp1
Lrp1b
Lrp8os2
Lrrc14b
Lrrc20
Lrrc28
Lrrc3
Lrrc38
Lrrc45
Lrrc51
Lrrc55
Lrrc57
Lrrc61
Lrrc69
Lrrc74b
Lrrc75b
Lrrcc1
Lrrd1
Lsm7
Sema3b
Lss
Ltn1
Ltv1
Lxn
Ly6g6d
Lyn
Lyrm1
Lyrm7
Lyrm9
M5C1000I18Rik
Mafa
Mag
Magef1
Magoh
Malsu1
Maml2
Maml3
Mamstr
Manba
Manea
Map2k1
Map2k2
Map2k5
Map3k13
Map3k14
Map3k2
Map6d1
Mapk6
Mapkapk2
Marchf11
Marchf3
Marchf8
Masp1
Matn4
Mbd6
Mbtd1
Mbtps2
Mccc2
Mcm3ap
Mcm6
Mcm7
Mctp1
Mdc1
Me2
Mecom
Med17
Med18
Med26
Med4
Medag
Mef2d
Meg3,Mir770
Megf10
Megf6
Meis1
Met
Mettl15
Mettl18
Mettl2
Mettl21a
Mettl23
Mettl25
Mettl26
Mff
Mfn1
Mfsd1
Mfsd14b
Mfsd8
Mfsd9
Mgat4a
Mgme1
Mhrt
Micall1
Mid1-ps1
Mief1
Mier3
Miip
Mindy1
Mios
Prps1l3
Mir124a-1,Mir124a-1hg
Trps1
Rps6ka4
Syne2
Mir568,Zbtb20
Mir670hg
Rcan3
Pde12
Zfp518a
Mir8115,P2rx7
P2rx7
Mitf
Mknk1
Mks1
Mkx
Mlc1
Mlh1
Mllt1
Mllt10
Mlxip
Mmadhc
Mmp15
Mmp28
Mnt
Mob3a
Mob3c
Mok
Mon1b
Morf4l1-ps1
Mosmo
Mospd1
Mospd3
Mpdu1
Mpdz
Mpg
Mphosph10
Mphosph6
Mplkip
Mpst
Mpzl3
Mreg
Mrgpre
Mrpl11
Mrpl37
Mrpl39
Mrpl4
Mrpl55
Mrps11
Mrps18b
Mrps6,Slc5a3
Mrps9
Ms4a15
Msh6
Msra
Msx1
Msx1os
Mtag2
Mterf3
Mthfd2l
Mthfsd
Mtm1
Mtmr3
Mtss1
Mtx3
Muc3a
Mustn1
Mxd4
Mxra7
Myadml2
Mybbp1a
Mybph
Myh11
Myh7b
Myl6
Mynn
Myo1e
Myo6
Mypop
Mzf1
Mzt2
N4bp2l1
N6amt1
Nab1
Naca
Nacc1
Nap1l4
Napepld
Narf
Nasp
Nat8f1
Nat8f4
Ncapd2
Ncbp2
Ncdn
Ncoa3
Ndel1
Ndst1
Ndst2
Ndst3
Ndufa13
Ndufb10
Ndufb11
Ndufb7
Ndufc2
Ndufv3
Nek3
Nek6
Nelfb
Nelfcd
Nell2
Nemp2
Nepro
Neurl2
Nfat5
Nfatc1
Nfe2l1
Nfe2l2
Nfe2l3
Nfkb1
Nfkbia
Nfya
Nfyb
Ngf
Ngfr
Nhej1
Nhp2
Nipa2
Nipal4
Nipsnap2
Nkapl
Nkiras1
Nkpd1
Nln
Nmnat1
Noc3l
Nod1
Nol7
Nop10
Noxo1
Npdc1
Nphp1
Nphp4
Nprl3
Nptx1
Npy5r
Nr1d1
Nrarp
Nrip3
Ntf3
Ntn5
Ntsr1
Nuak2
Nubp2
Nucb2
Nudt1
Nudt16
Nudt2
Nudt4
Nudt6
Nudt7
Nuf2
Nup160
Nup54
Nupl2
Nutf2
Nxf1
Oasl2
Oaz3
Obi1
Ociad2
Ocln
Ofd1
Ogfod1
Olfml2b
Olfr1033
Oma1
Omp
Opalin
Oplah
Opn3
Orc4
Orc5
Orc6
Osbpl10
Osbpl1a
Osbpl3
Osbpl7
Otop2
Otud3
Otx1
Otx2
Ovol1
Ovol2
P2ry6
P3h1
P4hb
Pa2g4
Pacrgl
Pafah1b2
Pafah2
Paip2
Palm3
Pank1
Pantr1
Papolg
Papss2
Pard6g
Parp10
Parp4
Pars2
Paxx
Pbx3
Pccb
Pcdh11x
Pcdh20
Pcdha12
Pcdhac2
Pcdhb10
Pcdhb12
Pcdhb15
Pcdhb18
Pcdhb19
Pcdhb22
Pcdhb5
Pcdhb7
Pced1b
Pcgf3
Pcid2
Pcnt
Pcnx2
Pcolce2
Pcp4l1
Pcsk2os1
Pcsk5
Pcsk9
Pcyt1a
Pcyt1b
Pdcd2l
Pdcd6ip
Pde11a
Pde3b
Pde4c
Pde8a
Pde9a
Pdgfa
Pdgfc
Pdik1l
Pdrg1
Pdzd2
Pdzd9
Peak1
Pear1
Pes1
Pex1
Pex12
Pex6
Pfkl
Pfn4
Pgf
Phactr4
Phc3
Phf13
Phf8
Phtf1os
Piga
Pigg
Pigl
Pigm
Pigz
Pik3c2a
Pik3c3
Pikfyve
Pin4
Pinx1
Pip5kl1
Pitpna
Pla2g6
Plcd3
Plce1
Plch1
Plcl1
Plcxd1
Pld1
Plekhb1
Plekhf1
Plekhf2
Plekhg1
Plekhm1
Plekhm3
Plekho2
Plin3
Plod2
Plpp2
Plpp4
Plppr1
Pls3
Pml
Pms2
Pnkd
Pnma1
Pnpla2
Poc1a
Podn
Polg
Polh
Polk
Polm
Polq
Polr1e
Polr2k,Spag1
Polr3b
Polr3c
Polr3g
Polr3k
Pon2
Pop1
Pot1a
Pot1b
Pou3f4
Pparg
Ppdpf
Ppfibp1
Ppib
Ppif
Ppih
Ppm1k
Ppme1
Ppp1ca
Ppp1r15a
Ppp1r2
Ppp1r3d
Ppp1r3e
Ppp2r3c
Ppp2r3d
Ppp3cc
Ppp4r3b
Pptc7
Ppwd1
Prcp
Prima1
Primpol
Prkag1
Prkag3
Prkca
Prkcd
Prlr
Prmt3
Prmt6
Proca1
Prorsd1
Proser2
Proser3
Prox1
Prox1os
Proz
Prpf19
Prr14l
Prr16
Prrt4
Prss53
Prune1
Psenen
Pskh1
Psma3
Psmc4
Psmd10
Psmf1
Psmg3
Pspc1
Ptar1
Ptbp2
Ptbp3
Ptch1
Ptges2
Ptgs2
Ptk7
Ptov1
Ptpn13
Ptpn2
Ptpn21
Ptpn3
Ptprf
Ptrh1
Pus7
Pvt1
Pwwp2b
Pxylp1
Qdpr
Qrfpr
R74862
Rab27b
Rab33b
Rab43
Rabep2
Rabggta
Rad1
Rad21
Rad23a
Rad50
Rad51ap1
Rad54l
Rad9b
Rae1
Rai14
Ramac
Rap1a
Rapgef1
[truncated: 755 more rows]

## Sheet: Intestine_Gain
Amp_Gain	Abx_Gain
0610009E02Rik	0610005C13Rik
0610010K14Rik	0610009E02Rik
1110038F14Rik	0610010K14Rik
1110059G10Rik	0610040B10Rik
1110065P20Rik	0610040J01Rik
1300002E11Rik	0610042G04Rik
1600012H06Rik	1110002L01Rik
1700094D03Rik	1110004F10Rik
1810009A15Rik,Lbhd1	1110006O24Rik
2010001A14Rik	1110008P14Rik
2010320M18Rik	1110018N20Rik
2300009A05Rik	1110020A21Rik
2310011J03Rik	1110025M09Rik
2310030G06Rik	Rnf43
2310039H08Rik	1110032A03Rik
2310061I04Rik	1110038F14Rik
2410002F23Rik	1110051M20Rik
2510002D24Rik	1110059G10Rik
2810013P06Rik	1110065P20Rik
4833420G17Rik	Emc8,Gm27021
4921522P10Rik	1190005I06Rik,Gm27021
4930453N24Rik	1190007I07Rik
4930470G03Rik	1300002E11Rik
Git2	1500009L16Rik
4930562F07Rik	1500011B03Rik
4932438A13Rik	1500015A07Rik
4933427D14Rik	1600012H06Rik
5031439G07Rik	1600014C10Rik
5830417I10Rik	1700001L05Rik
6330403K07Rik	1700008J07Rik
9130008F23Rik	1700018L02Rik
A430005L14Rik	Pms1
A430027H14Rik	1700019D03Rik
A4galt	1700020L24Rik
A630001G21Rik	1700025G04Rik
A730081D07Rik	1700030K09Rik
A930001C03Rik	1700034P13Rik
AI987944	1700037C18Rik
ATP6,ATP8,COX3	1700037H04Rik
AU022252	1700052K11Rik
Aagab	1700066B19Rik
Aars,Exosc6	4933434E20Rik
Abca3	1700094D03Rik
Abcc1	1700094J05Rik
Abcf3	1700096K18Rik
Abhd2	1700108F19Rik
Abhd4	1700110K17Rik
Abhd5	1700112D23Rik
Abl1	1700119H24Rik
Ablim1	1700120B22Rik
Abt1	1810009A15Rik,Lbhd1
Abtb1	1810019D21Rik
Acaca	1810030O07Rik
Acat3	1810034E14Rik
Ache	1810046K07Rik
Acox1	2010001A14Rik
Acox3	2010016I18Rik
Acp2	2010103J01Rik
Acp5	2010203P06Rik
Acrbp	2010308F09Rik
Acss1	2010315B03Rik
Actn1	2010320M18Rik
Actr5	2210039B01Rik
Actr8	2210417A02Rik
Acvr1	2310011J03Rik
Acvr2a	2310015A10Rik
Ada	2310022A10Rik
Adam15	2310030G06Rik
Adam17	2310034G01Rik
Adamts5	2310039H08Rik
Adcy5	2310057M21Rik
Adcy6	2310061I04Rik
Adcy7	2310075K07Rik
Adgre5	2410002F23Rik
Adgrg7	2410006H16Rik
Adgrl1	2410022M11Rik
Adipoq	2500002B13Rik
Adnp,Gm20716	2510002D24Rik
Adpgk	2510022D24Rik
Adprhl2	2610002M06Rik
Adra2a	2610005L07Rik,Gm20584
Adrb2	2610005L07Rik
Adss	2610008E11Rik
Aebp1	2610035D17Rik
Afdn	2610306M01Rik
Afg3l1	2610507I01Rik
Agap1	2610528A11Rik
Agbl5	2810001G20Rik
Aggf1	2810002D19Rik
Agpat4	2810004N23Rik
Agrn	2810006K23Rik
Ahctf1	2810021J22Rik
Ahdc1	2810030D12Rik
Aida	2810408I11Rik
Aim2	2810454H06Rik
Aip	2810459M11Rik
Ak2	2900052L18Rik
Ak3	2900076A07Rik
Akap12	2900093K20Rik
Akap8	3010003L21Rik
Akr1b10	3110040N11Rik
Aktip	3110045C21Rik
Aldh18a1	3110053B16Rik
Aldh3a2	3110056K07Rik
Alg2	3110070M22Rik
Alg9	3110082I17Rik
Alkbh5	3300002I08Rik
Als2cl	3300005D01Rik
Alyref	3830406C13Rik
Ambra1	4430402I18Rik
Amd1	4632415L05Rik
Amfr	4632427E13Rik
Anapc1	4732491K20Rik
Anapc4	4831440E17Rik
Anapc7	4833407H14Rik
Ang	4833418N02Rik
Ang4	4833420G17Rik
Angel2	4833438C02Rik
Angptl4	4833439L19Rik
Angptl6	4921522P10Rik
Ank	4921524J17Rik
Ank2	4921531C22Rik
Ankfy1	4930404N11Rik
Ankrd10	4930422I22Rik
Ankrd16	4930430F08Rik
Ankrd27	4930431P19Rik
Ankrd50	4930445K14Rik
Ano10	4930453N24Rik
Antkmt	4930470G03Rik
Antxr2	4930481A15Rik
Ap1g1	4930502C15Rik
Ap3s2	4930506C21Rik
Ap4m1	4930511M06Rik
Ap5s1	4930515G01Rik,Git2
Apeh	Git2
Apobec3	4930522L14Rik
Apol7c	4930524J08Rik
App	4930526I15Rik
Appl1	4930556M19Rik
Appl2	4930562F07Rik
Araf	4930577N17Rik
Arel1	4930579G18Rik
Arhgap12	4930579K19Rik
Arhgap21	4930581F22Rik
Arhgap24	4931406C07Rik
Arhgap25	4931414P19Rik
Arhgap29	4931440P22Rik
Arhgap45	4932438A13Rik
Arhgap5	4932438H23Rik
Arhgef10l	4933416I08Rik
Arhgef19	4933421O10Rik
Arhgef2	4933427D14Rik
Arhgef25	4933431E20Rik
Arhgef26	4933439C10Rik
Arhgef3	5031425E22Rik
Arid1b	5031439G07Rik
Arid4a	5033406O09Rik
Arid5a	5033421B08Rik
Arl4d	5033430I15Rik
Arl6ip4	5430400D12Rik
Arl6ip5	5430405H02Rik
Arl8a	5430427M07Rik
Armc10	5730409E04Rik
Armc5	5730507C01Rik
Arpc5l	5830417I10Rik
Art3	5830433I10Rik
Asah1,Frg1	5830444B04Rik
Asb2	5830448L01Rik
Asnsd1	6030426L16Rik
Asf1a	Gm4036
Asic2	6030458C11Rik
Atad3a	6330403K07Rik
Atcayos	6330418K02Rik
Atf3	6430548M08Rik
Atg101	6430590A07Rik
Atg4b	6720489N17Rik
Atg4c	6820431F20Rik
Atg4d	8030462N17Rik
Atg9a	8430429K09Rik
Atl2	9030607J07Rik
Atmin	9030607L20Rik
Atp1b3	9130008F23Rik
Atp2a3	Zfp764
Atp2c1	9130019O22Rik
Atp6v0a2	9130019O22Rik,Zfp764
Atp6v0e	9130019P16Rik
Atp9a	9130023H24Rik
Atp9b	9130024F11Rik
Atpsckmt	Zfp526
Atraid	9130221H12Rik,Zfp526
Atrip-trex1,Trex1	9130230L23Rik
Atxn2	9230114K14Rik
Atxn3	9330020H09Rik
Atxn7l3	9330133O14Rik
Avpi1	9330151L19Rik
Axin2	9330158H04Rik
B2m	9430015G10Rik
B3gat3	9430060I03Rik
B3gnt3	9430078G10Rik
B3gnt8	9430083A17Rik
B4galt1	9530018F02Rik
B4galt7	9530027J09Rik
B4gat1	9530068E07Rik
B9d2	9530077C05Rik
Eppk1	9930012K11Rik
BC029722	9930014A18Rik
BC048602	A130010J15Rik
BC055324	A130051J06Rik
BE692007	A230020J21Rik
Bace2	A230045G11Rik
Bad	A230072C01Rik
Bag3	A2ml1
Bag4	A330035P11Rik
Bag5	A330069E16Rik
Baiap3	A430005L14Rik
Bank1	A430018G15Rik
Baz2b	A430027H14Rik
Bbc3	A430033K04Rik
Bcat2	A430046D13Rik
Bccip	A430057M04Rik
Bcl11b	A4galt
Bcl2	A530088E08Rik
Bcl2l14	A630001G21Rik
Bcl7a	A630001O12Rik
Bcl9	A630034I12Rik
Bend5	A630066F11Rik
Bicc1	A630072M18Rik
Bicra	A630089N07Rik
Birc2	A730008H23Rik
Blk	A730017L22Rik
Blmh	A730063M14Rik
Bloc1s4	A930001C03Rik
Bmp1	A930005H10Rik
Bmp4	A930015D03Rik
Bmpr1a	A930038B10Rik
Bms1	AA414768
Bmt2	AA465934
Bnip2	AA467197
Borcs5	AI467606
Bptf	AI504432
Brap	AI597479
Brf1	AI987944
Brpf1	ATP6,ATP8,COX3
Brsk1	AU020206
Brwd1	AU022252
Brwd3	AU040320
Bsdc1	AU041133
Btbd2	AV039307
Btbd6	Perm1
Btbd9	AW146154
Btrc	AW209491
Bysl	AW549877
C1galt1	Aacs
C1galt1c1	Aadac
C1qa	Aagab
C1qb	Aak1
C1qbp	Aamp
C1qc	Aar2
C1ra	Aars
C2	Aars,Exosc6
C2cd3	Aars2
COX2	Aasdh
Cables2	Abat
Cachd1	Abca1
Cacna1a	Abca3
Cacna1h	Abca7
Cacnb3	Abcb10
Cacng4	Abcb1a
Cadm1	Abcb6
Camk2g	Abcb8
Camsap1	Abcb9
Canx	Abcc1
Capn7	Abcc10
Nat10	Abcc5
Card11	Abcc6
Card14	Abcd1
Carns1	Abcd3
Caskin2	Abcf2
Casq2	Abcf3
Cat	Abcg1
Cavin1	Abcg2
Cavin2	Abhd1
Cbarp	Abhd10
Cbll1	Abhd13
Cbln2	Abhd14a
Cbx1	Abhd14b
Cbx4	Abhd17b
Cbx7	Abhd18
Cc2d1a	Abhd2
Ccar1	Abhd3
Ccdc50	Abhd4
Ccdc60	Abhd5
Ccdc68	Abi1
Ccdc69	Abl1
Ccdc71	Abl2
Ccdc91	Ablim1
Ccdc97	Abracl
Ccn1	Abraxas1
Ccnq	Abraxas2
Ccnt2	Abt1
Ccpg1	Abtb1
Ccpn-ps	Acaa1a
Ccr7	Acaa1b
Ccser2	Acaca
Cd151	Acacb
Cd180	Acad8
Cd200	Acad9
Cd27	Acat1
Cd2bp2	Acat2
Cd300lf	Acat3
Cd36	Acbd5
Cd37	Acd
Cd47	Ace2
Cd48	Acer1
Cd53	Acer2
Cd55	Acer3
Cd81,Tssc4	Ache
Tssc4	Acin1,Mir6948
Cd9	Ackr3
Cdan1	Ackr4
Cdc16	Aco1
Cdc26	Aco2
Cdc37l1	Acot1
Cdc42bpg	Acot11
Cdc42ep3	Acot12
Cdh1	Acot13
Cdh11	Acot2
Cdh13	Acot4
Cdh17	Acox1
Cdh5	Acox3
Cdhr2	Bcl2l11
Cdk10	Acp1
Cdk13	Acp2
Cdk17	Acp5
Cdkal1	Acpp
Cdr2	Acrbp
Ceacam18	Acsf2
Celf4	Acsf3
Celsr2	Acsl1
Cenpj	Acsl3,Utp14b
Cep19	Utp14b
Cep57	Acsl3
Cers4	Acsl5
Cers5	Acsm3
Ces1f	Acsm5
Cfap157	Acss1
Cfap36	Acta2
Cftr	Actn1
Cggbp1	Actr2
Cgn	Actr5
Cgref1	Actr8
Chaserr	Acvr1
Chd4	Acvr1b
Chmp6	Acvr1c
Chpf	Acvr2a
Chpf2,Mir671	Acvrl1
Chrm2	Acy3
Chrna3	Acyp1
Chst10	Ada
Chst12	Adam10
Chst14	Adam15
Chst15	Adam17
Chst8	Adam1a
Chtf8,Derpc	Adam22
Ciao1	Adam23
Ciao3	Adam4
Cideb	Adam9
Cilk1	Adamts15
Cilp	Adamts5
Cipc	Adamts8
Cisd1	Adap2
Clasp1	Adat2
Clca4a	Adat3
Cldn2	Adck1
Cldn5	Adck2
Clip2	Adcy5
Clk2	Adcy6
Clstn1	Adcy8
Cltc	Adcy9
Cluh	Add3
Cmc2	Adgrb1
Cmtm7	Adgrd1
Cnep1r1	Adgre5
Cnnm2	Adgrf5
Cnnm3	Adgrg1
Cnpy2	Adgrg7
Cnpy3	Adgrl1
Cnst	Adgrl2
Coa4	Adgrl3
Coa6	Adh5
Cog4	Adh6a
Cog8	Adi1
Col1a1	Adipoq
Col5a1	Adipor1
Col5a2	Adm
Col6a1	Adnp,Gm20716
Col6a2	Adnp2
Col6a3	Ado
Col6a4	Adora2a
Colgalt1	Adora2b
Colq	Adpgk
Commd1	Adprh
Commd2	Adprhl2
Cop1	Adra2a
Cops4	Adrb2
Cops8	Adrm1
Coq10b	Adss
Coq4	Adtrp
Coq9	Aebp1
Cox10	Aebp2
Cox15	Afdn
Cped1	Aff4
Cpne2	Afg1l
Cpsf2	Afg3l1
Cpsf7	Afmid
Cr2	Agap1
Creb3	Agap2
Crebbp	Agap3
Crem	Agbl5
Crkl	Agfg1
Crtc2	Agfg2
Cse1l	Aggf1
Csf2ra	Agmat
Csnk1e	Agpat3
Csnk1g3	Agpat4
Cspg4	Agrn
Csrp1	Agt
Cstf1	Agtpbp1
Ctnna1	Ahctf1
Ctns	Ahctf1,Kif28
Ctsc	Ahcyl1
Ctso	Ahcyl2
Cuedc1	Ahdc1
Mrps23	Ahnak2
Cwf19l1	Ahsa1
Cwf19l2	Aida
Cxadr	Aifm1
Cxcl13	Aifm2
Cxcr4	Aig1
Cxcr5	Aim2
Cxxc5	Aimp2
Cyb5a	Aip
Cybc1	Ak1
Cyp2s1	Ak2
Cyp51	Ak3
Cyth4	Ak6
Czib	Akap1
D330041H03Rik	Akap10
D430019H16Rik	Akap11
D8Ertd738e	Akap12
Dab2ip	Akap8
Dact3	Akap8l
Dapk2	Akip1
Dapp1	Akirin1
Dbf4	Akna
Dbnl	Akr1b10
Dcaf10	Akr1b8
Dcaf5	Akr1c12
Dcaf8	Akr1c13
Dcbld1	Akr1c19
Dcdc2b	Akr1e1
Dchs1	Akr7a5
Dctn5	Akt1
Dcun1d1	Akt1s1
Dcun1d2	Akt2
Ddit3	Aktip
Ddit4	Alad
Ddr2	Alcam
Ddx11	Aldh16a1
Ddx18	Aldh18a1
Ddx20	Aldh1l1
Ddx21	Aldh2
Ddx23	Aldh3a2
Ddx24	Aldh3b1
Ddx39a	Alg1
Ddx46	Alg11
Ddx54	Alg12
Ddx55	Alg14
Ddx56	Alg2
Ddx58	Alg3
Deaf1	Alg8
Defa26	Alg9
Defa29	Alkbh1
Defa3	Alkbh3
Defa40	Alkbh4
Defa5	Alkbh5
Degs2	Alkbh7
Dele1	Alkbh8
Dennd2d	Alox5ap
Dennd3	Alpk1
Depdc7	Als2
Deptor	Als2,Mpp4
Derl1	Als2cl
Dgat2	Alyref
Dgkg	Alyref2
Dhcr7	Amacr
Dhrsx	Ambra1
Dhx32	Amd1
Dhx37	Amfr
Dhx38	Amigo1
Dhx40	Amigo3
Dhx58	Amotl1
Dhx8	Amotl2
Dhx9	Ampd2
Dido1	Amz2
Dipk1a	Anapc1
Dlc1	Anapc10
Dlgap4	Anapc13
Dll1	Anapc15
Dll4	Anapc16
Dlst	Anapc2
Dmpk	Anapc4
Dnajb5	Ang4
Dnajb6	Angel2
Dnajc11	Angptl1
Dnajc13	Angptl4
Dnajc8	Angptl6
Dnal4	Ank
Dnase1l2	Ank2
Dnlz	Ankfy1
Doc2b	Ankhd1
Dock2	Ankib1
Dolk	Ankle1
Dolpp1	Ankle2
Dop1a	Ankmy1
Dph7	Ankmy2
Dpp3	Ankrd10
Drg1	Ankrd13c
Dsc2	Ankrd16
Dst	Ankrd26
Dtnbp1	Ankrd27
Dtx3	Ankrd28
Dtx3l	Ankrd37
Dus2	Ankrd49
Dusp1	Ankrd50
Dusp10	Ankrd52
Dusp23	Anks1
Dxo	Anks3
Dync1li1	Ankzf1
Zbtb38	Ano10
E430024I08Rik	Ano8
E4f1	Ano9
Ears2	Anp32a
Ebag9	Anp32e
Ebf1	Antkmt
Ecd	Anxa6
Edem2	Aoc2
Edn2	Aoc3
Eef1akmt1	Ap1ar
Eef1d	Ap1b1
Eef2kmt	Ap1g1
Efcab14	Ap1g2
Efl1	Ap1m1
Egln2	Ap1s1
Egr1	Ap2b1
Ehd2	Ap2m1
Ehd3	Ap2m1-ps
Ehd4	Ap2s1
Ehmt1	Ap3b1
Eid2	Ap3d1
Eif2a	Ap3m1
Eif2ak2,Gm6548	Ap3s1
Eif2b1	Ap3s2
Eif4a3	Ap4b1
Eif4e	Ap4m1
Eif4enif1	Ap4s1
Eipr1	Ap5m1
Elavl3	Ap5s1
Elavl4	Ap5z1
Elf2	Apaf1
Elk3	Apba3
Elmo2	Apbb2
Elmod3	Apeh
Eloa	Apex1
Emc1	Apex2
Emc4	Aph1a
Emc6	Aph1b
Emd,Gm14686	Aph1c
Emilin1	Aplf
Eml1	Aplp1
Eml4	Aplp2
Enah	Apobec1
Eng	Apobec2
Enoph1	Apobec3
Enpep	Apod
Entpd1	Apol7c
Entpd8	Apool
Epb41l1	App
Epb41l4a	Appbp2
Epc2	Appl2
Epn2	Aprt
Eps15	Aptx
Eps8l1	Aqp3
Eps8l2	Aqr
Eral1	Araf
Erc1	Arap1
Ercc2	Arap2
Ercc4	Arcn1
Ercc5	Areg
Esrp2	Arel1
Ess2	Arfgap2
Ets1	Arfgef1
Eva1b	Arfgef2
Evi2,Evi2b	Arfip1
Evl	Arfip2
Evpl	Arg2
Exo5	Arhgap1
Exoc1	Arhgap10
Exoc3	Arhgap11a
Exosc4	Arhgap12
Ext2	Arhgap18
Ezr	Arhgap21
F2rl1	Arhgap24
Faah	Arhgap25
Faap20	Arhgap26
Fam104a	Arhgap29
Fam110a	Arhgap31
Fam111a	Arhgap32
Fam114a2	Arhgap35
Fam118b	Arhgap42
Fam155a	Arhgap44
Fam160a2	Arhgap45
Fam171a1	Arhgap5
Fam174b	Arhgap6
Fam207a	Arhgap8
Fam20a	Arhgef10l
Fam214a	Arhgef11
Fam220a	Arhgef12
Fam43a	Arhgef15
Fam53a	Arhgef18
Fam83d	Arhgef19
Fam83e	Arhgef2
Fam83g	Arhgef25
Fam98a	Arhgef26
Fanca	Arhgef28
Fbln1	Arhgef3
Fbrs	Arhgef37
Fbxl14	Arhgef7
Fbxl18	Arid1b
Fbxl19	Arid3a
Fbxl22,Usp3	Arid3b
Fbxo22	Arid4a
Fbxo25	Arid5a
Fbxo30	Arid5b
Fbxo32	Arih2
Fbxo38	Arl10
Fbxo42	Arl13b
Fbxo46	Arl14ep
Fbxw2	Arl15
Fcer2a	Arl16
Fcrl1	Arl2bp
Fem1a	Arl4c
Fen1	Arl4d
Fendrr	Arl6
Fermt1	Arl6ip4
Ffar3	Arl6ip5
Fgfbp1	Arl6ip6
Fgfr1	Arl8a
Fgfr2	Arl8b
Fhdc1	Armc1
Fhl1	Armc10
Fhod3	Armc2
Fkbp15	Armc5
Flcn	Armc6
Flnc	Armc7
Flt3l	Armc8
Fmo4	Armcx3
Fnbp1	Armh3
Fnta	Armh4
Foxf1	Armt1
Foxf2	Arnt
Foxk2	Arpc1b
Foxn3	Ttll3
Foxp4	Arpc5l
Frmd8	Arpin
Fry	Arpp19
Fryl	Arrb1
Ftsj3	Arrdc1
Fyn	Arrdc2
Fzd2	Arrdc3
G3bp2	Arsa
Gabarapl1	Arsb
Gadd45b	Arsk
Gadd45gip1	Art2a
Galnt12	Art3
Galnt2	Arvcf
Galr2	Arxes2
Gap43	As3mt
Gars	Frg1
Gas1	Asah1
Gatad1	Asap1
Gatb	Asap2
Gba2	Asb13
Gcn1	Asb2
Gdf10	Asb3
Gdpd2	Asb6
Gfm1	Asb7
Gfra2	Asb8
Ggact	Ascc1
Ggnbp2	Ascc2
Ggnbp2os	Ascc3
Ggta1	Ascl2
Gigyf2	Asnsd1
Gimap1	Asf1a
Gimap3	Asf1b
Gimap4	Ash1l
Gimap6	Asic1
Gimap7	Asns
Gimap8	Aspg
Gimap9	Asph
Ginm1	Aste1
Gins4	Asxl1
Gipc2	Asxl2
Gja1	Atad2
Gja4	Atad3a
Gjb3	Atad5
Gjc1	Atat1
Glb1	Atcayos
Glcci1	Ate1
Glmp	Atf2
Glrx5	Atf3
Glt8d1	Atf6
Gm10277	Atf7
Gm11946	Atg101
Gm12596	Atg12
Gm12992	Atg16l1
Gm13868	Atg2b
Gm15912	Atg4a
Gm16867	Atg4b
Gm19417	Atg4c
Gm19696	Atg4d
Hint3	Atg5
Gm20595	Atg9a
Gon7	Atic
Gm20605,Sap25	Atl2
Gm21992,Rbm4	Atl3
Gm2420	Atm
Gm26803	Atmin
Gm29998	Atn1
Gm30934	Atoh1
Gm31160	Atoh8
Gm31365	Atp10b
Gm31504	Atp11b
Gm31774	Atp13a1
Gm32031	Atp13a2
Gm32059	Atp13a3
Gm32220	Atp1a3
Gm32313	Atp1b2
Gm32483	Atp1b3
Pim3	Atp23
Prr15	Atp2a1
Gm35474	Atp2a2
Gm36165	Atp2a3
Gm3617	Atp2b4
Gm36318	Atp2c1
Son	Atp2c2
Hspb6	Atp5b
Gm40191	Atp5j
Pds5b	Atp5k
Gm40647	Atp5l
Gm41881	Atp6ap1
Gm41959	Atp6v0a1
Gm43305	Atp6v0a2
Zfp91	Atp6v0c
Gm4617	Atp6v0c-ps2
Gm46430	Atp6v0e
Gm46764	Atp6v1a
Gm46877	Atp6v1b2
Gm4724	Atp6v1c1
Gm51455	Atp6v1d
Gm51535	Atp6v1f
Gm52626	Atp7a
Gm5485	Atp7b
Tacc2	Atp8a1
Gm7450	Atp9a
Gm8221	Atp9b
Gmeb1	Atpaf1
Gmpr	Atpaf2
Gna12	Atpsckmt
Gnal	Atraid,Cad
Gnao1	Atrip,Atrip-trex1
Gnaq	Atrip-trex1,Trex1
Gnaz	Atrnl1
Gnb5	Atrx
Gne	Atxn1l
Gng11	Atxn2
Gnl1	Atxn2l
Gnl2	Atxn3
Gnptab	Atxn7l1
Golgb1	Atxn7l2
Golim4	Cyb561d1
Gpat4	Atxn7l3
Gpbp1	Auh
Gpc6	Aurkaip1
Gpn1	Auts2
Gpn2	Aven
Gpr132	Avil
Gpr19	Avl9
Gpr37l1	Avpi1
Gpr89	Axin1
Gps2	Axin2
Gpsm3	Azin1
Gpx1	B230206H07Rik
Gramd1b	B230216N24Rik
Gramd4	B230219D22Rik
Grb7	B230307C23Rik
Grem1	B230354K17Rik
Grik5	B330016D10Rik
Grin2a	B3galnt1
Grin3b	B3galnt2
Gripap1	B3galt4
Grn	B3galt6
Grp	Eml3
Grpel2	B3glct
Grwd1	B3gnt2
Gspt1	B3gnt3
Gstm1	B3gnt6
Gsto1	B3gnt7
Gstp-ps	B3gnt8
Gtf2f2	B3gnt9
Gtpbp3	B3gntl1
Gtpbp4	B430319F04Rik
H13	B4galnt3
H1f2	B4galnt4
H2-T24	B4galt1
H2aw,Trim17	B4galt2
Hacd2	B4galt3
Hand1	B4galt5
Hand2	B4galt7
Hars2	B4gat1
Hcls1	B930095G15Rik
Heatr6	B9d2
Hectd1	BC002059
Helz	BC004004
Herc1	BC005624
Hexdc	BC024063
Hgh1	Eppk1
Hgsnat	BC025920
Hhex	BC029722
Hic1	BC031181
Hira	BC035044
Hjurp	BC037704
Hk1	BC048602
Hlx	BC049715
Hmg20a	BC049987
Hmg20b	BC051019
Hmgcr	BC051226
Hmgn3	BE692007
Hmox2	Baat
Hnf1a	Babam1
Hnf1b	Bace2
Hnrnpa1	Bach2os
Hnrnpa2b1	Bad
Hnrnpm	Bag2
Hnrnpr	Bag3
Hook2	Bag5
Hoxa7	Bag6
Hoxb2	Bahcc1
Hoxb7	Bahd1
Hoxb8	Baiap2
Hoxb9	Baiap3
Hoxc6	Bak1
Hpcal1	Bambi
Hps6	Bank1
Hs3st1	Banp
Hs3st2	Bap1
Hsd17b2	Barx2
Hsd3b3	Basp1
Hsdl1	Batf
Hsh2d	Baz1a
Hspa12a	Baz2a
Hspa2	Baz2b
Hspa9	Bbip1
Hspb1	Bbs5
Hspd1	Bbx
Hspg2	Bcap31
Hsph1	Bcas1
Htatsf1	Bcas2
Htra1	Bcas3
Htra2	Bcat2
Huwe1	Bccip
Plagl1	Bche
Hyou1	Bckdk
Hypk	Bcl10
Iars	Bcl11a
Icam1	Bcl11b
Icosl	Bcl2
Ide	Bcl2a1b
Ier3	Bcl2a1d
Ier3ip1	Bcl2l13
Ier5l	Bcl2l2
Ifi203	Bcl6
Ifi213	Bcl7a
Igbp1	Bcl7c
Igf1r	Bcl9
Igfbp3	Bcl9l
Igfbp5	Bclaf1
Igh,Ighg3	Bclaf3
Igk	Bcorl1
Igl,Iglv3	Bdkrb2
Igl,Iglc2	Bdp1
Igl,Iglc3	Bend5
Igsf3	Bend7
Igsf5	Bet1
Ikbkb	Bex2
Ikzf3	Bex3
Il10ra	Bfsp1
Il10rb	Bglap3
Il15ra	Bicc1
Il17ra	Bicd2
Il17re	Bicdl1
Il21r	Bicra
Il4i1,Il4i1b	Bicral
Nup62	Bin3
Il4ra	Birc2
Ilf2	Birc5
Impa1	Birc6
Ina	Bivm
Inafm2	Blm
Inava	Blmh
Ing1	Blnk
Ing2	Bloc1s1
Ing3	Bloc1s2
Inpp5d	Bloc1s4
Inppl1	Bloc1s5
Insig1	Bloc1s6
Insr	Blvra
Ints14	Bmi1
Ints3	Bmp1
Ints5	Bmp2k
Ints6l	Bmp3
Ip6k2	Bmp4
Ipo9	Bmp6
Iqschfp,Schip1	Bmp8a
Iqsec1	Bmp8b
Irak1	Bmpr1a
Irf2	Bmpr2
Irf2bpl	Bms1
Irf9	Bmt2
Isg20	Bnip2
Isoc2a	Bnip3l
Itga5	Bnip5
Itga6	Bola1
Itgax	Bola2
Itprid2	Bola3
Itsn2	Bora
Ivd	Borcs5
Jagn1	Borcs6
Jam3	Borcs8
Jdp2	Bphl
Jkamp	Bpnt1
Jph2	Bpnt2
Kansl2	Bptf
Kansl3	Braf
Kat2a	Brap
Kat6b	Brat1
Kbtbd3	Brcc3
Kcna6	Brd1
Kcnb1	Brd8
Kcnh6	Brf1
Kcnj8	Brf2
Kcnk2	Bri3
Kcnk3	Bricd5
Kcnmb1	Brinp2
Kcnn3	Brip1
Kcnn4	Brip1os
Kcnq2	Brix1
Kctd12	Brk1
Kctd15	Brox
Kctd3	Brpf1
Kctd6	Brsk1
Kdm1a	Brwd1
Kdm3a	Brwd3
Kdm4b	Bscl2
Kdm7a	Bsdc1
Kdr	Bsn
Khsrp	Bst1
Kidins220	Btaf1
Kifc2	Btbd1
Klc3	Btbd10
Klhdc4	Btbd2
Klhl2	Btbd3
Klhl5	Btbd6
Kmt2c	Btbd7
Kmt2d	Btbd8
Kmt2e	Btbd9
Kmt5b	Btf3-ps18
Kmt5c	Btla
Knop1	Btnl2
Kpna6	Btrc
Kras	Bud13
Krba1	Bud31
Kri1	Bves
Krt23	Bysl
Krt8	C030006K11Rik
Krtcap3	C030034I22Rik
Ktn1	C130046K22Rik
L1cam	C1d
Nop58	C1qa
LOC115486414	C1qb
LOC115486533	C1qbp
Rhoq	C1qc
Zfand5	C1qtnf1
Nop56	C1qtnf2
LOC118567338	C1ra
LOC118567379	C1rl
LOC118567504	C1s1
LOC118567623	C2
LOC118567859	C2cd2
LOC118568037	C2cd2l
Spry2	C2cd3
LOC118568202	C2cd4a
LOC118568275	C330013E15Rik
LOC118568331	C330018D20Rik
LOC118568658	C3ar1
LOC118568705	C430014B12Rik
LOC68395	C430042M11Rik
Lactb	C5ar1
Lamtor2	C630043F03Rik
Large1	C87436
Larp4b	COX2
Lats2	Caap1
Lax1	Cab39l
Lbh	Cabin1
Lck	Cables2
Lcp1	Cabp4
Ldah	Cabp7
Ldlr	Cacfd1
Leng9	Cachd1
Lgals8	Cacna1a
Lgr4	Cacna1c
Lhfpl2	Cacna1d
Lias	Cacna1h
Limch1	Cacna2d1
Limk2	Cacnb3
Llph	Cacnb4
Lman1	Cacng4
Lman2l	Cacybp
Lmod1	Cadm1
Loxl3	Cadps2
Lppos	Calcb
Lratd2	Calcoco1
Lrif1	Calhm5
Lrig3	Calm2
Lrp10	Calu
Lrpap1	Camk1d
Lrrc1	Camk2b
Lrrc14	Camk2g
Lrrc39	Camkk2
Lrrc42	Camkmt
Lrrc47	Caml
Lrrc49	Camsap1
Lrrc4b	Camsap3
Lrrc66	Cand1
Lrrc8d	Cand2
Lrrfip1	Canx
Lsg1	Capn1
Lsm10	Capn10
Sema3b	Capn2
Lsp1	Capn7
Lsr	Capn8
Lta	Capn9
Ltbp1	Capns1
Luc7l2	Caprin1
Lum	Capza1
Lyl1	Capza2
Lynx1	Capzb
Lysmd2	Car12
Lyz2	Car13
Lzic	Car15
Lzts2	Car3
Mab21l2	Car5b
Macf1	Car9
Magi1	Card11
Magi3	Card14
Mak16	Card6
Man1a	Card9
Manba	Carm1
Map1b	Carmil1
Map3k10	Carnmt1
Map3k14	Cars
Map3k3	Casc3
Map3k7	Casd1
Map7d1	Caskin2
Mapk14	Casp1
Mapk1ip1	Casp3
Mapk4	Casp8ap2
Mapkap1	Casp9
Mapre2	Casq2
Mapt	Cast
Marchf2	Castor2
Marcks	Cat
Mark3	Catsperd
Mark4	Catspere2
Mars1	Cav1
Marveld1	Cav3
Marveld3	Cavin1
Mast3	Cavin2
Mau2	Cavin3
Maz	Cbarp
Mbd1	Cbfa2t2
Mboat1	Cbfa2t3
Mbtps1	Cbl
Mcee	Cblb
Mcfd2	Cbll1
Mcm5	Cbln2
Mcu	Cbr4
Mdm2	Cbx1
Mdm4	Cbx3
Mdp1	Cbx3-ps8
Mea1	Cbx5
Mecp2	Cbx6
Med10	Cbx7
Med21	Cbx8
Med25	Cc2d1a
Med29	Ccar2
Med6	Ccdc106
Med8	Ccdc112
Meg3	Ccdc114
Meis2	Ccdc116
Mertk	Ccdc117
Mesd	Ccdc120
Metap1	Ccdc122
Mettl9	Ccdc124
Mfge8	Ccdc127
Mfsd14a	Ccdc130
Mgat2	Ccdc134
Mgrn1	Mrpl53
Mia3	Ccdc146
Mical3	Ccdc17
Mier2	Ccdc171
Mill2	Ccdc174
Minpp1	Ccdc175
Spaca6	Ccdc181
Sptssa	Ccdc186
Mir22hg	Ccdc43
Rtl1	Ccdc47
Vezt	Ccdc50
Mir5125,Srrm2	Ccdc51
Mir678,Prmt2	Ccdc66
Pdgfra	Ccdc68
Tlcd1	Ccdc69
Rnf19a	Ccdc71
Mitd1	Ccdc77
Mki67	Ccdc80
Mkks	Ccdc85c
Mmaa	Ccdc86
Mmgt2	Ccdc88a
Mmp24	Ccdc88c
Mmrn2	Ccdc9
Mndal	Ccdc9,Inafm1
Mob2	Ccdc91
Mocs3	Ccdc92
Mogat2	Ccdc97
Mon2	Ccdc9b
Morc2a	Ccl21a
Morc3	Ccl28
Morf4l2	Ccn1
Mospd3	Ccn2
Mpdu1	Ccnc
Mpeg1	Ccndbp1
Mpp6	Ccng1
Mppe1	Ccnj
Mptx2	Ccnjl
Mpzl1	Ccnk
Mpzl3	Ccnq
Mrgprf	Ccnt2
Mrpl10	Ccny
Mrpl15	Ccnyl1
Mrpl16	Ccpg1
Mrpl19	Ccpg1os
Mrpl20	Ccpn-ps
Mrpl44	Ccr1
Mrpl46	Ccr7
Mrpl50	Ccsap
Mrpl52	Ccser1
Mrpl54	Ccser2
Mrpl57	Cct6a
Mrpl58	Cct8
Mrps17	Ccz1
Mrps24	Cd101
Mrps25	Cd14
Mrps26	Cd151
Mrps35	Cd163
Mrtfa	Cd180
Mrto4	Cd200
Mrvi1	Cd200r2
Ms4a1	Cd27
Ms4a18	Cd274
Msantd2	Cd276
Msantd4	Cd2bp2
Msl3	Cd300lf
Mterf1a	Cd302
Mtf2	Cd320
Mtfmt	Cd36
Mtmr10	Cd38
Mtmr11	Cd3e
Mtmr2	Cd3eap
Mtmr7	Cd4
Mtor	Cd40
Mtpap	Cd44
Mtss2	Cr1l
Mtx1	Cd47
Muc13	Cd48
Muc6	Cd5
Mustn1	Cd53
Mvb12b	Cd55
Mvd	Cd59a
Myadm	Cd63
Mycbp2	Cd69
Mycl	Cd81,Tssc4
Myh11	Tssc4
Mylip	Cd8b1
Myo1e	Cdadc1
Myo6	Cdan1
Myo9b	Cdc123
Myocd	Cdc14a
Myom1	Cdc14b
Myrfl	Cdc16
N4bp1	Cdc23
N4bp2l2	Cdc25a
Naa25	Cdc26
Naa60	Cdc27
Naaladl1	Cdc37l1
Nabp2	Cdc42
Naglu	Cdc42bpa
Nagpa	Cdc42bpg
Naip2	Cdc42ep3
Naip6	Cdc42ep4
Naip3-ps1,Naip6	Cdc42se2
Naip5	Cdc6
Nap1l5	Cdc73
Zfp628	Cdca2
Nav1	Cdca3
Nbl1	Cdca4
Nbn	Cdca5
Nbr1	Cdca7
Ncald	Cdcp1
Ncaph2	Cdh1
Ncf4	Cdh11
Nck2	Cdh13
Ncoa5	Cdh17
Ncoa6	Cdh5
Ndc1	Cdhr2
Nde1	Cdin1
Ndfip1	Cdip1
Ndn	Cdipt
Ndor1	Cdiptos
Ndufb10	Cdk10
Ndufb7	Cdk12
Necap2	Cdk13
Nemf	Cdk15
Neo1	Cdk17
Neurl4	Cdk18
Nexn	Cdk19
Nfatc1	Cdk2
Nfatc3	Cdk2ap1
Nfib	Cdk5r1
Nfic	Cdk5rap2
Nfil3	Cdk6
Nfix	Cdk7
Nfkb1	Cdk8
Nfkbia	Cdkl1
Nfkbie	Cdkn1b
Nfkbil1	Cdkn1c
Nfx1	Cdkn2aip
Ngfr	Cdkn2aipnl
Ngrn	Cdkn2c
Nhsl2	Cdkn2d
Niban2	Cdpf1
Ninj1	Cdr2
Nkapd1	Cds2
Nkd1	Cdt1
Nkd2	Cdyl
Nkiras1	Cdyl2
Nlgn2	Ceacam10
Nlgn4l	Ceacam18
Nlrp1b	Ceacam2
Nlrp9b	Cebpz
Nlrx1	Celf1
Nmt2	Celf2
Nob1	Celf4
Noc2l	Celf5
Nol11	Celsr1
Nol4l	Celsr2
Nol6	Celsr3
Nol9	Cemip2
Nom1	Cenpa
Nono	Cenpc1
Nop2	Cenpe
Nop9	Cenpf
Notch1	Cenpj
Notch2	Cenpk
Npas4	Cenpl
Npc1l1	Cenpo
Npepl1	Cenps
Nr2f2	Cenpu
Nr4a1	Cenpv
Nrf1	Cenpx
Nrip1	Cep120
Nrxn2	Cep152
Nsmce3	Cep162
Nt5c	Cep170b
Ntmt1	Cep19
Nub1	Cep250
Nudcd3	Cep290
Nudt1	Cep295
Nudt13	Cep350
Nudt3	Cep43
Nufip1	Cep44
Numa1	Cep57
Nup214	Cep63
Nup98	Cep72
Nupr1	Cep78
Nxn	Cep83
Nxt1	Cep85
Oaf	Cep95
Oard1	Cept1
Oaz2	Cercam
Ociad1	Cerk
Ocln	Cerox1
Oga	Cers2
Ogt	Cers4
Olfm1	Cers5
Olfml3	Cers6
Olfr1033	Cert1
Oma1	Ces1e
Optc	Ces1f
Os9	Ces1g
Osbp	Ces2b
Osbpl11	Ces2g
Osbpl2	Cetn3
Osr1	Cfap157
Ost4	Cfap36
Otub1	Cfap43
Otud5	Cfap52
Otud7b	Cfap74
Otulinl	Cfap97
Ovol1	Cfb
P2rx2	Cfdp1
P3h3	Cfl2
Pabpc1	Cftr
Pak1	Cggbp1
Pakap	Cgn
Palld	Cgref1
Pan3	Chac1
Pank2	Chac2
Papss1	Chaf1b
Pard3b	Champ1
Parp6	Chd2
Pbrm1	Chat
Pbx2	Chchd1
Pcgf2	Chchd10
Pcsk7	Chchd2
Pcsk9	Chchd4
Pcyox1l	Chchd5
Pdcd11	Chchd7
Pdcd6	Chd4
Pdcd6ip	Chd5
Pde3b	Chek2
Pde4b	Chfr
Pde4c	Chga
Pde6d	Chgb
Pde7a	Chid1
Pdf	Cpt1b,Gm44502
Pdgfrb	Chl1
Pdlim3	Chm
Pdss2	Chmp2a
Pdzrn3	Chmp3
Pear1	Chmp4c
Peg13	Chmp5
Peli3	Chmp6
Pex5	Chn2
Pgm1	Chp1
Pgm3	Chpf
Pgp	Chpf2
Pgrmc2	Chpf2,Mir671
Phactr1	Chpt1
Phactr2	Chrm1
Phb	Chrm2
Phf12	Chrm3
Phf20l1	Chrm4
Phf21a	Chrnb1
Phlda3	Chst10
Phox2b	Chst12
Phtf1	Chst14
Pias2	Chst15
Pick1	Chst4
Pigc	Chst8
Pigf	Chsy1
Pigk	Chtf18
Pigs	Chtf8,Derpc
Pigv	Chuk
Pik3ca	Ciao1
Pik3cd	Ciao2b
Pik3r4	Ciao3
Pip4k2a	Cic
Pip5k1c	Cideb
Pirb	Cidec
Pirt	Cilk1
Pitpnm1	Cilp
Pja1	Cinp
Pkmyt1	Cipc
Pkn1	Cirbp
Pkp2	Cisd2
Plce1	Cish
Plcg2	Cit
Plcl2	Cited4
Pld2	Ciz1
Pld4	Ckap2
Plekha1	Ckap2l
Plekhg3	Ckap4
Plekhj1	Clasp1
Plk2	Clasp2
Plod1	Clasrp
Plod2	Clca3a1
Plpbp	Clca3b
Plpp1	Clca4a
Plpp5	Clcc1
Plscr3	Clcn2
Plxna2	Clcn5
Plxnd1	Cldn12
Pm20d1	Cldn15
Pml	Cldn23
Pmvk	Cldn5
Pnmal2	Cldn7
Pofut1	Cldnd1
Pofut2	Clec1a
Poglut1	Clec14a
Pogz	Clec3b
Pold3	Clic4
Poli	Clip1
Poll	Clip2
Polm	Clk1
Polr2a	Clk2
Polr2m	Clk3
Polr3a	Clk4
Polr3e	Clmn
Pop5	Cln5
Pop7	Cln6
Popdc2	Cln8
Por	Clns1a
Pou2f1	Clock
Ppcdc	Clp1
Ppfia1	Clpb
Ppip5k1	Clpp
Ppm1d	Clptm1l
Ppp1r11	Clpx
Ppp1r12b	Clspn
Ppp1r13b	Clstn1
Ppp2r2c	Cltc
Ppp2r2d	Cluap1
Ppp2r3a	Cluh
Ppp2r5b	Cmah
Ppp2r5d	Cmbl
Ppp3ca	Cmc1
Ppp3cb	Cmc2
Prdm2	Mtcp1
Prdm4	Cmc4
Prdx3	Cmklr1
Prep	Cmtm4
Prex1	Cmtm6
Prkag2	Cmtm7
Prmt5	Cmtr1,Gm28043
Prmt9	Cndp1
Prorsd1	Cndp2
Proser2	Cnep1r1
Prpf31	Cnih1
Prpf4	Cnksr1
Prpf4b	Cnksr3
Prr3	Cnn3
Prrc2a	Cnnm2
Prss23	Cnnm3
Prss53	Cnnm4
Psd	Cnot1
Psd4	Cnot10
Psen2	Cnot11
Psip1	Cnot2
Psmd11	Cnot3
Psmd5	Cnot4
Ptcd3	Cnot6
Ptdss1	Cnot6l
Ptger1	Cnot7
Ptger4	Cnot8
Ptgfrn	Cnot9
Pth1r	Cnp
Ptp4a3	Cnppd1
Ptpmt1	Cnpy2
Ptpn12	Cnpy3
Ptpn22	Cnpy4
Ptpn23	Cnst
Ptprc	Cntrl
Ptprh	Coa4
Ptprj	Coa5
Ptprs	Coa6
Ptrh1	Coa7
Ptrh2	Coasy
Puf60	Cog1
Pum3	Cog2
Purb	Cog3
Pwp2	Cog4
Pwwp2a	Cog8
Pxk	Coil
Pxmp4	Col1a1
Pycrl	Col23a1
Pygb	Phykpl
Pyroxd1	Col3a1
Pyurf	Col4a1
R3hcc1	Col4a2
R3hcc1l	Col5a1
R3hdm4	Col5a2
Rab12	Col6a1
Rab20	Col6a2
Rab21	Col6a3
Rab24	Col6a4
Rab28	Col8a2
Rab3ip	Colca2
Rab9	Colec12
Rabep1	Colgalt1
Rabep2	Commd1
Rabgef1	Commd10
Rad9a	Commd2
Rala	Commd3
Ralgapb	Commd7
Ranbp1	Commd8
Ranbp10	Comtd1
Ranbp2	Copb2
Rap2b	Copg1
Rasgef1b	Coprs
Rasl11a	Cops4
Rasl11b	Cops5
Rassf2	Cops6
Rassf6	Cops7a
Rassf7	Cops7b
Rbfa	Cops8
Rbfaos	Coq10b
Rbm12b2	Coq2
Rbm15b	Coq3
Rbm17	Coq4
Rbm25	Coq5
Rbm28	Coq8a
Rbm38	Coq8b
Rbms1	Coq9
Rbms3	Coro7
Rccd1	Cotl1
Rcl1	Cox10
Rcsd1	Cox11
Rdh11	Cox14
Rdh14	Cox15
Rdx	Cox16,Gm20498
Recql	Cox20
Rela	Cox5a
Rep15	Cp
Rer1	Cpe
Resf1	Cpeb2
Resp18	Cpeb3
Retreg1	Cped1
Retreg3	Cpn1
Rfc2	Rbm12
Rft1	Cpne2
Rgl1	Cpox
Rgmb	Cpq
Rgs1	Cps1
Rgs10	Cpsf2
Rgs5	Cpsf4
Rgs9	Cpsf6
Rhbdf2	Cpsf7
Rhno1	Cpt1a
Rhoa	Cptp
Rhoh	Cpxm2
Rhoj	Cr2
Rian	Cracdl
Rilpl1	Cracr2a
Ring1	Cracr2b
Riok1	Cradd
Riok3	Cramp1l
Rlf	Crb1
Rmi1	Crbn
Rnd3	Crcp
Rnf13	Creb1
Rnf139	Creb3
Rnf144b	Creb3l1
Rnf145	Creb3l2
Rnf146	Creb3l3
Rnf208	Crebbp
Rnf214	Crebl2
Rnf25	Crebrf
Rnf26	Creg1
Rnf34	Creld2
Rnf40	Crim1
Robo4	Crip1
Rock2	Cript
Ror2	Crkl
Rpa1	Crls1
Rpap1	Crnkl1
Rprml	Crot
Rps11	Crtc1
Taf1c	Crtc2
Rps6kb1	Crtc3
Rps6kb2	Cry2
Rras	Cryab
Rreb1	Crybb3
Rrnad1	Crybg2
Rrp7a	Crybg3
Rrs1	Cryzl1
Rsbn1	Csad
Rsl1d1	Cse1l
Rtf1	Csf1r
Rtkn	Csf2
Rtl8b	Csf2ra
Rtl8c	Csnk1e
Runx3	Csnk1g1
Ryr2	Csnk1g3
Ryr3	Csnk2a1
S1pr3	Csnk2a2
Safb2	Csnk2b
Samd1	Cspg4
Samd11	Cspp1
Samd9l	Csrnp1
Sap30bp	Csrp1
Sar1a	Cst3
Saraf	Cstb
Sart3	Cstf2t
Sat2	Cstf3
Satb1	Ctbp1
Sav1	Ctbs
Saysd1	Ctcf
Sbf2	Ctdp1
Sbno2	Ctdspl2
Scaf1	Cth
Scaf11	Ctif
Scaf8	Ctnna1
Scarf1	Ctnnal1
Scg2	Ctnnbip1
Scimp	Ctns
Scin	Ctr9
Sco2,Tymp	Ctsc
Scube2	Ctsh
Scyl2	Ctso
Scyl3	Ctsw
Sdcbp2	Cttnbp2
Sec14l1	Cttnbp2nl
Sec22a	Cubn
Sec24b	Cuedc1
Sec61a1	Mrps23
Sec63	Cul2
Secisbp2	Cul4a
Sel1l	Cul4b
Sema4c	Cul5
Sema6a	Cutal
Sema6c	Cutc
Sema7a	Cux1
Sephs1	Cux2
Sepsecs	Cwc22
Serhl	Cwc25
Serping1	Cwf19l1
Sesn1	Cwf19l2
Setd5	Cx3cl1
Setd6	Cxcl11
Setdb1	Cxcl13
Setx	Cxcl16
Sf1	Cxcr4
Sf3b1	Cxcr6
Sf3b3	Cxxc5
Sf3b4	Cyb561a3
Sfpq	Cyb561d2
Sfr1	Cyb5a
Sfswap	Cyb5d1
Sgms1	Cyb5d2
Sh2b1	Cyb5rl
Sh2b3	Cybb
Sh2d6	Cyp1a1
Sh3bp4	Cyp27a1
Sh3gl1	Cyp27b1
Sh3gl2	Cyp2c29
Shfl	Cyp2c65
Shisa5	Cyp2d22
Shpk	Cyp2d26
Siah2	Cyp2j6
Siglecg	Cyp2j9
Sigmar1	Cyp2u1
Sik1	Cyp3a25
Sil1	Cyp4a32
Sin3a	Cyp4b1
Sipa1l1	Cyp4f13
Sipa1l3	Cyp4f40
Sirpa	Cyp51
Sirt7	Cyren
Six5	Cys1
Ski	Cysrt1
Slain2	Cyth3
Slc10a4	Cyth4
Slc12a2	Cytip
Slc12a4	Czib
Slc12a7	D030028A08Rik
Slc15a4	D030056L22Rik
Slc16a3	D10Wsu102e
Slc18b1	D11Wsu47e
Slc1a1	D130020L05Rik
Slc1a5	D130037M23Rik
Slc22a21	D130040H23Rik
Slc22a4	D17H6S56E-5
Slc24a3	D230025D16Rik
Slc25a19	D2hgdh
Slc25a28	D330023K18Rik
Slc25a33	D330041H03Rik
Slc25a34	D330050I16Rik
Slc25a37	D3Ertd751e
Slc26a2	D430001F17Rik
Slc27a1	D430019H16Rik
Slc29a1	Ebna1bp2
Slc2a1	D5Ertd579e
Slc2a4	D630039A03Rik
Slc30a6	D630044L22Rik
Slc31a1	D6Wsu163e
Slc34a2	D730005E14Rik
Slc35a4	D830024N08Rik
Slc35b3	D830050J10Rik
Slc35b4	Daam2
Slc35f5	Dab2ip
Slc38a1	Dact1
Slc38a10	Dact2
Slc38a2	Dact3
Slc39a14	Dag1
Slc39a7	Daglb
Slc39a9	Dalrd3
Slc44a2	Dand5
Slc49a4	Dao
Slc4a4	Dap
Slc50a1	Dapk1
Slc52a3	Dapk2
Slc5a2	Dapp1
Slc5a6	Dars
Slc6a20a	Dars2
Slc6a4	Daxx
Slc7a6os	Dbf4
Slc7a7	Sys1
Slco2a1	Dbnl
Slco3a1	Dcaf1
Slk	Dcaf10
Sltm	Dcaf12
Slx4	Dcaf15
Smad3	Dcaf17
Smarcc2	Dcaf5
Smc6	Dcaf6
Smchd1	Dcaf7
Smim1	Dcaf8
Smim12	Dcakd
Smim19	Dcbld1
Smim26	Dcbld2
Smim3	Dcdc2b
Smpd3	Dchs1
Snap25	Dclk1
Snapc3	Dclre1a
Snapc5	Dclre1b
Sncg	Dcn
Snhg11	Dcp1a
Snn	Dcp1b
Snph	Dcp2
Snrk	Dcst2
Snx13	Dctn2
Snx15	Dctn4
Snx21	Dctn5
Sobp	Dctn6
Socs2	Dcun1d1
Socs6	Dcun1d2
Sorbs1	Dcun1d3
Sorbs2	Dcun1d4
Sorl1	Dcun1d5
Sox9	Dcxr
Sp110	Dda1
Spag9	Ddah1
Sparcl1	Ddb2
Spcs1	Ddhd2
Speg	Ddi2
Spg7	Ddit3
Spire2	Ddit4
Sprr2a1	Ddit4l
Sprr2a2	Ddost
Spry1	Ddr2
Spsb3	Ddt
Sptlc1	Ddx10
Sqor	Ddx11
Srebf2	Ddx17
Srp19	Ddx18
Srpk1	Ddx19a
Srpk2	Ddx19b
Srpk3	Ddx20
Srrd	Ddx21
Srrm1	Ddx23
Srrt	Ddx24
Srsf1	Ddx28
Srsf4	Ddx31
Ss18l2	Ddx39a
Ssbp2	Ddx39b
Ssbp4	Ddx3x
Ssh1	Ddx3y
Ssh2	Ddx41
Ssrp1	Ddx46
Sst	Ddx49
St6galnac2	Ddx50
St6galnac4	Ddx51
Stam	Ddx52
Stambpl1	Ddx54
Stard3	Ddx55
Stard4	Ddx56
Stim2	Ddx58
Sting1	Deaf1
Stk38	Decr2
Stk38l	Def8
Stn1	Defa20
Stoml1	Defa22
Strap	Defa26
Sts	Defa29
Stt3b	Defa3
Stum	Defa34
Stx16	Defa40
Stx4a	Defa5
Stx6	Degs1
Stxbp5	Degs2
Styk1	Dek
Suco	Dele1
Supt16	Denn2b
Supt6	Dennd11
Swap70	Dennd1b
Syk	Dennd2d
Syncrip	Dennd3
Syne1	Dennd4c
Syngr2	Dennd5b
Synm	Dennd6a
Synpo2	Depdc1a
Synrg	Depdc5
Syt12	Depdc7
Sytl2	Depp1
Syvn1	Deptor
Szrd1	Derl1
Szt2	Derl3
Tab1	Desi1
Taf12	Desi2
Taf3	Det1
Taf4	Dffb
Taf6	Dgat1
Taf8	Dgat2
Tafa5	Dgcr2
Tagap1	Dgcr6
Tagln2	Dgcr8
Taok2	Dgkd
Tapbp	Dgke
Tapbpl	Dgkg
Tapt1	Dgkq
Tatdn2	Dglucy
Taz	Dhcr7
Tbc1d10a	Dhdds
Tbc1d13	Dhdh
Tbc1d22a	Dhfr
Tbc1d8	Dhodh
Tbpl1	Dhps
Tbxa2r	Dhrs11
Tceal8	Dhrs13
Tcf15	Dhrs13os
Tcf21	Dhrs7b
Tcf3	Dhrs9
Tcn2	Dhrsx
Tcof1	Dhx15
Tcp1	Dhx30
Tec	Dhx32
Tent4a	Dhx33
Tepsin	Dhx34
Terf1	Dhx36
Terf2	Dhx37
Terf2ip	Dhx38
Tet2	Dhx40
Tex264	Dhx58
Tfeb	Dhx8
Tfip11	Dhx9
Tgfb1i1	Diaph1
Tgif1	Diaph2
Tgm2	Dicer1
Thap11	Dido1
Thap3	Dio1
Them4	Dip2b
Thrsp	Dip2c
Tial1	Dipk1a
Tifa	Dipk1b
Timm17a	Dipk2a
Timm9	Diras2
Timmdc1	Dis3
Tinagl1	Disp1
Tiprl	Dixdc1
Tirap	Dkc1
Tjap1	Dkk3
Tk1	Dlc1
Tk2	Dld
Tle3	Dlec1
Tle4	Dleu2
Tle5	Dlg4
Tlk2	Dlg5
Tlr1	Dlgap4
Tlx2	Dll1
Tm2d2	Dll4
Tm9sf2	Dlst
Tma7	Dmac1
Tmed5	Dmac2l
Tmed9	Dmpk
Tmem104	Dmrt3
Tmem106a	Dmwd
Tmem115	Dmxl1
Tmem125	Dnaaf1
Tmem126b	Dnaaf2
Tmem127	Dnah17
Tmem131	Dnah2
Tmem131l	Dnaic2
Tmem134	Dnaja3
Tmem181b-ps	Dnajb11
Tmem184c	Dnajb14
Tmem185b	Dnajb3
Tmem189	Dnajb4
Tmem214	Dnajb5
Tmem234	Dnajb6
Tmem238	Dnajb7
Tmem250-ps	Dnajc10
Tmem251	Dnajc11
Tmem252	Dnajc13
Tmem254a	Dnajc15
Tmem268	Dnajc16
Tmem30a	Dnajc18
Tmem43	Dnajc19
Tmem45b	Dnajc21
Tmem60	Dnajc24
Tmem62	Dnajc25
Tmem63b	Dnajc3
Tmem86a	Dnajc5
Tmem87b	Dnajc7
Tmem8b	Dnajc8
Tmem98	Dnajc9
Tmprss4	Dnal1
Tnc	Dnal4
Tnfaip1	Dnali1
Tnfaip8	Dnase1
Tnfrsf13c	Dnase1l1
Tnfrsf14	Dnase1l2
Tnk1	Dnase1l3
Tnk2	Dnd1
Tnrc6a	Timm10b
Tns1	Dnhd1
Toe1	Dnlz
Tomm34	Dnm1
Top2a	Dnm1l
Topors	Dnmt1
Tor1a	Dnmt3a
Tor3a	Dnttip1
Tpd52l2	Dnttip2
Tpm1	Doc2a
Tpp1	Doc2b
Tpra1	Dock1
Tpx2	Dock2
Traf1	Dock6
Traf2	Dock7
Traf3ip1	Dock8
Traf5	Dock9
Trak1	Dok1
Trap1	Dolk
Trappc5	Donson
Trappc8	Dop1a
Treml2	Dop1b
Triap1	Dot1l
Trim11	Dpagt1
Trim27	Dpcd
Trim3	Dpf2
Trim30d	Dpf3,Gm18872
Trim33	Dph1,Ovca2
Trim47	Dph5
Trim62	Dph7
Trim7	Dpp10
Trio	Dpp3
Trip11	Dpp4
Trp53	Dpp7
Trp53bp2	Dpp8
Trp53rka	Dpp9
Xndc1,Xntrpc	Dpy19l4
Trpc4	Dpyd
Trpc4ap	Dpysl2
Trrap	Dr1
Tsc22d3	Dram2
Tshz3	Drap1
Tspan5	Drc3
Tspan8	Drg1
Tspyl2	Drg2
Tsr3	Dsc2
Ttc14	Dse
Ttc33	Dsn1
Ttc5	Dst
Tti2	Dtd1
Ttl	Dtd2
Ttpal	Dtnbp1
Tubb2b	Dtwd1
Tubb3	Dtx1
Tubb4a	Dtx2
Tubb5	Dtx3
[truncated: 6,586 more rows]

## Sheet: Intestine_Loss
Amp_Loss	Abx_Loss
2210408I21Rik	0610009B22Rik
4933416M07Rik	4930512H18Rik
AI661453	AI662270
ATP6,ATP8	ATP6,ATP8
Abcc2	Abhd17c
Acad11	Adamtsl5
Acox2	Alb
Actr3	Aldh1b1
Add1	Rnase4
Adgra2	Anxa13
Adprm	Apoa1
Aftph	Apoa5
Alb	Apof
Aldh4a1	Apol7a
Apoa5	Apon
Apof	Arglu1
Apon	Arl4a
Arih1	Atf1
Arrdc4	Atxn7l3b
Asah2	BC023105
Atp5d	Batf2
Atxn1	Bcl2l2,Pabpn1
BC023105	Bod1
Bace1	Cables1
Pabpn1	Car1
Bco2	Carhsp1
Bpgm	Cdc42ep2
Brpf3	Ceacam1
Btnl1	Cenpb
Btnl4	Cir1
C130050O18Rik	Cisd3
Cald1	Cldn4
Calm1	Commd6
Catsper2	Cox19
Ccdc34	Crp
Ccng2	Cul1
Cdkn1a	Cul3
Ces1c	Cyp1a2
Cflar	Cyp2b10
Chaf1a	Cyp2b28-ps
Chmp2b	Ddhd1
Ckmt1	Ddx47
Cmpk1	Derl2
Cops9	Dexi
Cpeb4	Dnajc1
Cracd	Dnm3
Crp	Dynll1
Cs	Eif2ak2
Csde1	Eif4ebp1
Cyp1a2	Elovl3
Cyp2b10	Epb41l4b
Cyp2e1	Erbb2
D030055H07Rik	Erp29
Daam1	Exoc5
Dbp	Fabp1
Dis3l	Fam118a
Dnm3	Fam3b
Dock11	Fdft1
Dsp	Fga
Dynll1	Fgfr1op2
Efcab5	Foxo1
Efhd2	Ftl1
Elovl3	Gatm
Errfi1	Gm16286,Txnl4a
Exoc3l4	Gm16731
Fam20b	Gm20515
Fam214b	Gm40252
Fga	Gm40595
Flt4	Gm41844
Foxo3	Gm52512
Frat2	Gm9861
Gatm	Gna13
Gdi2	Golph3l
Gls	Gtf2b
Glyctk	Gtf3a
Gm14049	Hamp
Gm17852	Herc2
Gm1859	Hexim1
Gm20337	Hkdc1
Gm20515	Hmgb1-ps6
Fcgbp,Gm21925	Hmgxb4
Gm34147	Hrg
Gm40595	Ier5
Gm41844	Ifit1
Gm42427	Ifit1bl2
Gm43828	Ifngr2
Gm52512	Ilrun
Gna13	Irak2
Gpd2	Ist1
Gskip	Isx
Gstm3	Itga11
Gucd1	Jak2
H2-Q10	Jaml
Hamp	Jun
Higd2a	Junb
Hip1r	Krt20
Hmgb1-ps6	LOC115489422
Hmgcs2	LOC118567481
Hnrnpul1	LOC118567557
Hp	LOC118567771
Hrg	LOC118568359
Hsd17b6	Leng1,Tmc4
Ido1	Lrrc7
Il1a	Lsm3
Irgm2	Lurap1l
Itgam	Ly6m
Itln1	Mall
Kctd5	Mbl1
Kdm6b	Mfsd6l
LOC102637792	Mgat1
LOC118567405	Pdia4
LOC118567481	Mrfap1
LOC118567557	Msmo1
LOC118567621	Mtfr1l
LOC118567771	Muc2
LOC118568323	Naca
LOC118568359	Ndufa2
LOC118568386	Nfe2l1
LOC118568401	Noct
LOC118568508	Nr1h4
LOC118568558	Oip5os1
LOC118568683	Otulin
LOC118568730	Panx1
Lct	Paqr4
Lgals4	Pax5
Lhx5	Pcp4
Lratd1	Pfkfb4
Luzp1	Phlda1
Lzts3	Phospho1
Map2k2	Pld1
Mapk12	Polr2l
Mapk6	Polr3gl
Mbl1	Ppcs
Me2	Ppp2ca
Mex3c	Prr15l
Mlf2	Psen1
Mpp5	Psmd7
Mt2	Rhob
Mtmr4	Rhox8
Mxi1	Rnf103
Myo7b	S100a10
Ndufab1	S100a11
Notch3	Serpina1d
Nr1d1	Serpina3k
Nucb1	Serpind1
Onecut2	Serpinf2
Oxsr1	Setd3
Pafah1b1	Sfn
Pard6b	Sh3glb1
Pdgfa	Slc16a5
Pdpk1	Slc17a4
Pglyrp1	Slc27a2
Phactr4	Slc37a2
Pitpna	Slc3a1
Pla2g12b	Smim15
Ppard	Sprr2a3
Ppp1r15b	Srp68
Prkag3	Ssbp3
Prr13	Sulf2
Ptpn7	Suox
Ralb	Svbp
Rnf10	Tab2
Rwdd4a	Taf15
Scd1	Tank
Sec22c	Tesk2
Selenow	Themis3
Serbp1	Ticam1
Serpina1d	Tmbim6
Serpina3k	Tmem167
Serpind1	Tmem37
Serpinf2	Tnfrsf22
Sgpl1	Tomm70a
Sh3d19	Tor1aip1
Shoc2	Tspyl1
Shroom3	Tstd3
Slc13a1	Ugt2b1
Slc27a2	Usp16
Slc2a2	Usp47
Slc37a2	Vamp8
Slc40a1	Vipas39
Slc44a1	Vps54
Slc51a	Wdr1
Slc7a15	Ybx3
Smarce1	Yeats4
Snx29	Zfp36
Socs1
Sp5
Specc1
Spin1
Srp68
St8sia1
Stard3nl
Stk10
Stx3
Synpo
Tbc1d1
Tecpr1
Thra
Tjp1
Tkfc
Tmem150b
Tnfrsf22
Ubald2
Ube2a
Ubxn2a
Ugp2
Ugt2b1
Ugt2b5
Vil1
Virma
Vti1b
Ybx3
Zfp831
Zfyve1

## Sheet: Liver_Gain
Amp_Gain	Abx_Gain
1110065P20Rik	1110032A03Rik
1700023D09Rik	1110065P20Rik
1700025G04Rik	1500011B03Rik
4933434E20Rik	1600012H06Rik
1810008I18Rik	1700012D01Rik
2210408I21Rik	1700025G04Rik
2310040G24Rik	1700052K11Rik
4833418N02Rik	4933434E20Rik
4930480G23Rik	1700094J05Rik
4930556M19Rik	1700096K18Rik
4930562F07Rik	1700101I11Rik
5430431A17Rik	1810009A15Rik
6430590A07Rik	1810030O07Rik
8030462N17Rik	1810034E14Rik
A330093E20Rik	1810053B23Rik
AI597479	2010001A14Rik
ATP6,ATP8	2310009B15Rik
Aasdh	2310061I04Rik
Abca3	2610005L07Rik
Abca8a	2610008E11Rik
Abcb6	2610044O15Rik8
Acaca	2610301B20Rik
Acbd4	2810425M01Rik
Accs	3000002C10Rik
Acmsd	3110056K07Rik
Acot13	4833418N02Rik
Utp14b	4921524J17Rik
Actg1	4930470G03Rik,Mir1896
Actr8	4930480G23Rik
Adcy7	4930533K18Rik
Adgb	4930579G18Rik
Adprh	4933427D14Rik
Adprm	5031439G07Rik
Adra1b	5033430I15Rik
Afap1l1	5430416N02Rik
Afm	5830448L01Rik
Ahsa1	6030458C11Rik
Aimp2	6430548M08Rik
Akr1c13	6430590A07Rik
Aldh4a1	8030462N17Rik
Amigo2	9130221H12Rik,Zfp526
Ankra2	9530068E07Rik
Anks3	A130051J06Rik
Aoc2	A230045G11Rik
Ap1b1	A330035P11Rik
Ap3d1	A330093E20Rik
Apeh	A430018G15Rik
Apoc1	A630066F11Rik
Apool	A630075F10Rik
Arap2	A730008H23Rik
Arf1	A730081D07Rik
Arglu1	A930028N01Rik
Arhgap42	AI661453
Arhgdia	ATP6,ATP8
Arid3a	AW146154
Arl9	AW209491
Arntl	AW549877
Arrb2	Aadat
Frg1	Aagab
Ascc2	Aak1
Asnsd1	Aamdc
Asf1a	Aasdh
Asph	Abca3
Atad5	Abca8a
Atg12	Abcb10
Atg4b	Abcb6
Atp13a2	Abcc5
Atp1b1	Abcf2
Atp1b3	Abcg2
Atp2a1	Abhd15
Atp6v0a2	Abhd17a
Avpr1a	Abhd17b
BC004004	Abhd17c
BC024139,Eppk1	Abhd3
BC031181	Abi1
BC055324	Ablim1
Bbs5	Abr
Bcas2	Abraxas1
Bckdhb	Abraxas2
Bcl11b	Acaa1a
Bola1	Acaca
Brd3,Mir7578	Acbd5
Btg2	Acbd6
Cacybp	Accs
Cadm1	Acer2
Calm2	Acmsd
Caml	Acnat2
Camta2	Acot1
Capn2	Acot12
Capn3	Acot13
Caprin1	Acot4
Carmil1	Acox3
Cbs	Acp5
Cbx7	Acsl5
Cc2d1a	Actg1
Ccar1	Actr3
Ccdc162	Actr8
Ccdc43	Acvr1b
Ccdc51	Adam11
Ccl21a	Adam17
Ccser2	Adam1a
Cct8	Adam23
Cd164	Adamts1
Cd27	Adamts14
Cd302	Adamtsl5
Cd47	Adarb1
Cd48	Adat2
Cd79b	Adck1
Cd81	Adcy5
Cd83	Adcy6
Cdk19	Adcy9
Cdk7	Add3
Cdon	Adgra2
Cecr2	Adh1
Cemip2	Adk
Cep63	Adm
Cers2	Dpm1,Gm20716
Ces1c	Adnp2
Cetn3	Adprh
Cfdp1	Adprm
Cfhr2	Adra1b
Cfi	Adrb3
Chchd1	Adss
Chd1l	Aebp1
Chpf2	Aen
Chrm3	Afap1l1
Chrna4	Afg1l
Chst7	Afm
Cisd1	Aftph
Clcn3	Agap2
Cldn5	Agpat5
Clmp	Agrn
Clpp	Agtpbp1
Cltc	Agxt
Cluap1	Ahcyl1
Clybl	Ahdc1
Cmtr1,Gm28043	Ahnak
Cnot2	Ahr
Coa7	Ahsa1
Col5a2	Aifm2
Commd8	Ajuba
Coro1b	Akap11
Coro1c	Akap7
Cox6a2	Akr1a1
Crkl	Akr1c13
Crnkl1	Akr1c6
Cryzl1	Aktip
Cs	Alas1
Csad	Aldh1l1
Ctdsp1	Aldh3a2
Ctdsp2	Aldh4a1
Ctnnb1	Aldh9a1
Mrps23	Alg11
Cul5	Alg12
Cyb5b	Alg2
Cyp26a1	Alkbh8
Cyp2c29	Alpk1
Cyp2c38	Alyref
Cyp2c50	Alyref2
Czib	Amd-ps3
D330041H03Rik	Amd-ps4
Daxx	Amigo1
Dbf4	Amigo2
Ddx50	Ampd2
Ddx52	Amz2
Deaf1	Anapc10
Dhrs13os	Ank2
Dhrsx	Ankfy1
Dnajc10	Ankib1
Dnajc14	Ankrd28
Dnajc22	Ankrd42
Dnajc3	Ano6
Dnajc8	Ano8
Dnmbp	Antkmt
Dock2	Antxr2
Dock6	Anxa3
Dop1b	Aoc2
Drosha	Ap1ar
Dst	Ap1b1
Dusp16	Ap1g1
Dusp6	Ap2a2
Dync1li2	Ap4e1
Eci2	Apc
Ecm1	Apeh
Eef1akmt1	Apoa5
Eef1aknmt	Apobec1
Eef2	Apoc1
Efcab5	Arap1
Eftud2	Arap2
Egln3	Arcn1
Ehbp1	Arf1
Eif2s2	Arf4
Eif2s3y	Arf6
Eif3c	Arfgap2
Eif4e2	Arfgef1
Elk3	Arfgef2
Emc1	Arfip1
Emc4	Arhgap10
Emd,Gm14686	Arhgap27
Eml4	Arhgap32
Ercc3	Arhgap42
Esco1	Arhgap44
Etf1	Arhgdia
Exoc6b	Arhgef15
Ext1	Arhgef18
Faap20	Arhgef25
Fabp5	Arid3a
Fam120b	Arih1
Fam220a	Arl10
Fam25c	Arl16
Ubox5	Arl6ip6
Fbh1	Armc10
Fendrr	Armc6
Fermt2	Armc8
Fgf2	Armcx3
Fip1l1	Armcx5
Fkbp2,LOC114841036	Armh4
Focad	Arntl
Ftl1	Arpc1b
Fuom	Arrb2
Fut8	Arrdc3
Fxn	Arrdc4
Galnt1	Arsa
Gapvd1	Arsg
Gclm	Arsk
Gcsh	As3mt
Gdf10	Frg1
Get3	Asb13
Gga3	Asb8
Gins4	Ascc2
Gkap1	Asnsd1
Glrx2	Asf1a
Gm11694	Aspa
Gm12226	Aspg
Gm12701	Asph
Gm13717	Asxl1
Gm13889	Atad5
Gm14410	Atg10
Gm15217	Atg12
Gm15417	Atg16l1
Gm15466	Atg2b
Gm15541	Atg4b
Gm17196	Atg4c
Gm19426	Atl1
Gm19696	Atox1
Gm20346	Atp11c
Zfp977	Atp13a1
Gm2420	Atp1a3
Gm2602	Atp1b1
Gm26861	Atp1b3
Gm2788	Atp2a2
Gm28913	Atp6v0a2
Gm30097	Atp8a1
Gm30284	Atp8b1
Gm31113	Atp8b2
Gm32128	Atpaf1
Gm32856	Atraid
Gm33046	Atrx,Gm14853
Gm33862	Atxn2l
Gm34235	Aup1
Gm34303	Aurkaip1
Gm34654	Avpr1a
Gm35254	Awat2
Gm35742	Axin1
Gm36041	B3galt2
Gm3617	B3gnt2
Gm36264	B4galt3
Gm36629	B4gat1
Gm38396	B930025P03Rik
Gm39444	Eppk1
Gm40055	BC024386
Gm40863	BC031181
Gm41313	BC049715
Gm41637	Bach1
Gm41804	Batf3
Gm41835	Bbip1
Gm42289	Bbox1
Gm45470	Bbs5
Gm45935,Setdb2	Bcdin3d
Gm46110	Bckdk
Gm46363	Bcl2
Gm46840	Bcl2a1a
Gm4956	Bcl2a1b
Gm50045	Bcl2l1
Gm5096	Bcl9
Gm51744	Bcor
Gm51770	Bet1
Gm5626	Bgn
Gm5858	Bhmt
Gm6542	Bhmt2
Gm7033	Bicd2
Gm7324	Bicra
Gm9057	Bicral
Gm9402	Bivm
Gna11	Blmh
Gng5	Bloc1s5
Gnptab	Blzf1
Gpi1	Bmi1
Grap2	Bmp2k
Gria3	Bmp5
Grin3b	Bmpr1a
Grk5	Bmpr2
Grpel1	Bola1
Gskip	Bola2
Gstp-ps	Bpgm
Gtf2e2	Brat1
Gtf2h1	Brcc3
Gtpbp3	Brf2
Gucy1a1	Brk1
H13	Brpf3
H2-T10	Btaf1
Hacd4	Btbd1
Haghl	Btbd10
Haus3	Btg2
Haus6	Btnl9
Hbb-bt	Bud31
Hbegf	Bysl
Helb	C1qtnf1
Hgf	C1qtnf7
Hibadh	C330018D20Rik
Hivep3	C4bp-ps1
Hmgxb3	C730002L08Rik
Hnrnph2	Caap1
Hnrnpr	Cab39
Hsbp1	Cab39l
Hsd17b11	Cabin1
Hspg2	Cables1
Hyal1	Cachd1
Icam2	Cacna1a
Id4	Cacna1d
Idh3g	Cacnb4
Idi1	Cacybp
Ido2	Calcrl
Ier5	Calhm5
Ifi204	Calm2
Ifi209	Camk1d
Ifi47	Camkk2
Igfbp3	Caml
Igl,Iglc2	Camta2
Il4	Cand1
Inpp5d	Capn2
Ints9	Caprin1
Snhg14	Capsl
Irf8	Car2
Isg20	Card10
Itga10	Card6
Itih4	Carf
Kat2b	Carm1
Kat2b-ps	Carmil1
Katnal1	Casc3
Kcnj8	Casp6
Kcnq1ot1	Casp8ap2
Kctd18	Catspere2
Kdm6a	Cbfa2t2
Kirrel	Cblb
Kirrel3os	Cbll1
Kmt5c	Cbs
LOC102637792	Cbx2
Trpm2	Cbx5
Tfcp2l1	Cbx7
LOC118568135,Spry2	Cc2d1a
LOC118568353	Ccar1
LOC118568390	Ccbe1
LOC118568450	Ccdc117
LOC118568658	Ccdc126
Lamp2	Ccdc14
Lancl2	Ccdc151
Lcmt2	Ccdc162
Leng1,Tmc4	Ccdc17
Lipc	Ccdc175
Llph	Ccdc181
Lmbrd1	Ccdc43
Lmod2	Ccdc50
Lrrc7	Ccdc51
Lsm3	Ccdc62
Lsm7	Ccdc71
Lsp1	Ccdc71l
Lsr	Ccdc90b
Lyrm2	Ccdc91
Man1a	Ccdc93
Man2b2	Ccdc9b
Map7d1	Ccl25
Map9	Ccn1
Mapk9	Ccn2
Mbl2	Ccnf
Mcfd2	Ccni
Mcm6	Ccny
Mcm9	Ccnyl1
Mdfic	Ccser2
Mea1	Cct6a
Mecom	Ccz1
Med10	Cd164
Med6	Cd200r1
Med8	Cd247
Mettl5	Cd24a
Mettl7b	Cd300lg
Mettl9	Cd320
Mfap3	Cd46
Mfsd4a	Cd47
Mfsd4b3-ps	Cd48
Mgme1	Cd55os
Mical1	Cd59a
Sned1	Cd84
Wdfy2	Cd93
Mlkl	Cdc14b
Mnd1	Cdc27
Mob2	Cdc37l1
Morf4l2	Cdc42ep4
Mpeg1	Cdc42se1
Mplkip	Cdh1
Mpst	Cdh3
Mpzl3	Cdh5
Mrgbp	Cdk10
Mrnip	Cdk19
Mrpl16	Cdk20
Mrps12	Cdk7
Mrps14	Cdk8
Mrps6	Cdkn1a
Mrs2	Cdkn1c
Msrb1	Cdkn2aip
Mterf4	Cdpf1
Mthfr	Cdr2l
Mthfsl	Cecr2
Mtmr4	Celf1
Mug-ps1	Celf2
Mup10	Celsr2
Mvk	Cemip2
Mxra8	Cenpo
N4bp1	Cep170b
Naca	Cep19
Nars	Cep63
Nat9	Cep68
Ncf4	Cep89
Nckap5	Cep95
Ndufa13	Cep97
Ndufb10	Cept1
Ndufs5	Cers5
Nedd4	Cert1
Nfil3	Ces1c
Nfix	Ces2g
Nfyc-ps	Cetn2
Nid2	Cfap43
Nif3l1	Cfdp1
Nit2	Cfh
Nol8	Cfhr1
Nop16	Cfhr2
Npepl1	Cfl1
Nphp3	Cgn
Nr1h2	Chd2
Nrn1	Chchd1
Nsfl1c	Chchd10
Nt5c	Chchd4
Nuak1	Chchd5
Nudt1	Chdh
Nudt6	Chek1
Nup205	Cherp
Oard1	Chmp1a
Ociad1	Chmp2a
Olfr1033	Chmp4b
Olfr1543-ps1	Chpf2
Orc2	Chst13
Ormdl2	Chst7
Otub2	Ciao1
Parg	Cisd1
Parp3	Cish
Parp9	Cks2
Parva	Clcn3
Paxx	Cldn1
Pcdh17	Cldn5
Pcid2	Etfb
Pcm1	Clec14a
Pcmt1	Clec3b
Pcnp	Clec4g
Pde9a	Clic4
Pdia5	Clk1
Pdrg1	Clk4
Pds5a	Clmp
Pes1	Cln8
Pgd	Clns1a
Pgrmc2	Clpp
Phldb3	Clptm1l
Pigb	Clstn1
Pik3c2b	Clta
Pin4	Cltb
Pla2r1	Cltc
Plcb3	Cltrn
Pld3	Cmpk2
Plekhg1	Cmtr1,Gm28043
Plpp1	Cnep1r1
Pmvk	Cnksr3
Pnpla7	Cnot2
Polm	Cnot6
Polr3g	Cnot6l
Polr3gl	Cnrip1
Polr3k	Cntln
Pparg	Coa7
Ppil3	Cog1
Ppm1b	Cog8
Ppp1r3c	Col16a1
Ppp2r5d	Col5a2
Ppp4c	Col6a1
Ppp6r2	Col8a1
Prickle1	Col9a3
Prkcb	Colec10
Prox1	Commd3
Prpf18	Commd8
Prr3	Cops6
Prss23	Coq4
Psma1	Coq8a
Psmc2	Coro1c
Psmg3	Cotl1
Ptbp1	Cox11
Ptbp3	Cox15
Pyurf	Cpd
Rab17	Cpe
Rab24	Cpn1
Rab36	Cpn2
Rab3c	Cpne2
Rab3ip	Cpped1
Rad50	Cpsf3
Rad9a	Cpsf6
Rai1	Creb3l3
Ralgds	Crim1
Rap2a	Crkl
Rasgrp2	Crls1
Rasgrp3	Crnkl1
Rbm4b	Crtc1
Rbm7	Crtc3
Rbp1	Crybg1
Rccd1	Crybg3
Rdh11	Cryzl1
Rdh16f2	Cs
Rdh7	Csad
Rep15	Csde1
Rfesd	Csf1
Rfxank	Csnk2a1
Rhoa	Csrnp1
Rhoj	Ctdp1
Rhou	Ctdsp1
Rida	Ctdsp2
Rnaseh1	Ctif
Rnaseh2c	Ctnnal1
Rnf111	Ctnnb1
Rnf13	Ctnnd2
Rnf168	Ctr9
Rnf181	Ctsh
Rock2	Ctsl
Rpa1	Mrps23
Rpa4	Cul2
Rpl18a	Cul4b
Rpl23a	Cul5
Rpl36	Cul9
Rps27l	Cxcl11
Rras	Cxcl12
Rsrc1	Cyb5b
Rtca	Cyp26a1
Rtn4rl1	Cyp2b9
Rwdd1	Cyp2c23
S100a6	Cyp2c29
Sap30l	Cyp2c37
Satb1	Cyp2c38
Scaf8	Cyp2c40
Scfd1	Cyp2c50
Scrib	Cyp2c54
Sdf2l1	Cyp2c70
Sec16a	Cyp2d13
Sec24a	Cyp2d26
Sec62	Cyp2d37-ps
Selenoi	Cyp2r1
Septin4	Cyp2u1
Serinc3	Cyp39a1
Serpina1d	Cyp4a14
Sf1	Cyp4f15
Sf3b1	Cyp4f17
Sf3b4	Cyp51
Sh3bgrl3	Cyren
Shkbp1	Cysltr2
Shroom3	Cyth1
Sipa1	Cyth3
Sirt5	Cytip
Slc10a5	Czib
Slc12a6	D10Wsu102e
Slc19a2	D2hgdh
Slc22a1	D330041H03Rik
Slc25a17	D330050I16Rik
Slc25a28	Ebna1bp2
Slc25a4	D630044L22Rik
Slc30a10	Daam2
Slc35d1	Dab2
Slc37a1	Dab2ip
Slc38a4	Dapk2
Slc44a1	Daxx
Slc50a1	Dazap2
Slc6a12	Dbf4
Slfn2	Sys1
Smad4	Dbnl,Ube2d-ps
Smagp	Dcaf10
Smap1	Dcaf17
Smndc1	Dcaf6
Smyd2	Dcp1a
Snap29	Dctn1
Snhg11	Dcun1d3
Snta1	Dcun1d4
Sntb2	Dcun1d5
Snx16	Dda1
Sox18	Ddb2
Spi1	Ddit4l
Spin1	Ddr1
Spns2	Ddx17
Spty2d1	Ddx19b
Srebf1	Ddx28
Srrm1	Ddx31
Srrt	Ddx39b
St7	Ddx3x
Stbd1	Ddx3y
Steap4	Ddx41
Stk38l	Ddx49
Ston1	Ddx50
Stra6l	Ddx52
Stt3a	Deaf1
Stx16	Def8
Sugct	Dennd1a
Supt5	Dennd2a
Svil	Dennd3
Svip	Dennd4c
Syncrip	Dennd6a
Syvn1	Depdc5
Taf15	Derl1
Taf5	Dffb
Tank	Dgcr8
Tbc1d1	Dgke
Tbc1d2b	Dhrs11
Tbc1d5	Dhrs13os
Tbce	Dhrs7b
Tbxa2r	Dhrsx
Tcaf1	Dhtkd1
Tceal8	Dhx34
Tcf15	Dip2c
Tdp2	Dipk1a
Tdrd3	Dipk2a
Tex264	Dis3
Tfec	Dis3l
Tgfb2	Dixdc1
Thap2	Dlg3
Tipin	Dlg4
Tln2	Dlg5
Tlr3	Dlst
Tm9sf2	Dmac1
Tmco4	Dmac2l
Tmed9	Dmbt1
Tmem161b	Dmd
Tmem192	Dmxl1
Tmem254a	Dmxl2
Tmem259	Dna2
Tmem265	Dnajb1
Tmem29	Dnajb5
Tmem41b	Dnajc10
Tmem62	Dnajc14
Tnk2	Dnajc15
Tnrc18	Dnajc16
Tomm20	Dnajc22
Tor3a	Dnajc24
Tpt1	Dnajc3
Traf1	Dnajc7
Trap1	Dnajc8
Trappc10	Dnase1l1
Trhde	Dnhd1
Triap1	Dnmbp
Trmt5	Doc2g
Trmt9b	Dock2
TrnG	Dock5
TrnT	Dock7
Ttc41	Dock9
Ttc8	Dolpp1
Ttn	Donson
Tuba8	Dop1b
Twf2	Dot1l
Txndc16	Dph1,Ovca2
U2surp	Dpm2
Uaca	Dpp8
Ube2g1	Dpp9
Ube2n	Dpy19l1
Ube2v1	Dpy30
Ubl7	Dr1
Ubtd1	Drosha
Uck2	Dse
Ugt3a2	Dst
Uhrf1bp1	Dtwd1
Uqcrh	Dtx3l
Uqcrq	Dtymk
Usp13	Dus2
Usp19	Dus3l
Usp5	Dusp12
Utp23	Dusp16
Utrn	Dusp6
Vps41	Dync1li1
Vps53	Dynlt1b
Wars2	Zbtb38
Washc4	E130308A19Rik
Washc5	E130309D02Rik
Wasl	E2f3
Wdr44	E2f6
Wdr82	E430018J23Rik
Wnt4	Echdc2
Ypel2	Eci2
Zbtb45	Ecm1
Zbtb49	Ecm2
Zc3h6	Ecscr
Zc3h7a	Ecsit
Zcchc10	Edc4
Zdhhc13	Edem1
Zfp180	Edem3
Zfp317	Ednrb
Zfp329	Edrf1
Zfp354a	Eef1akmt1
Zfp36l1	Fam53b
Zfp608	Eef1aknmt
Zfp641	Eef2
Zfp644	Efcab5
Zfp750	Efnb2
Zfp810	Eftud2
Zfp811	Egf
Zfp827	Egln3
Zfp85	Ehbp1
Zfp983	Ehd4
Zfp995	Ehhadh
Zfr	Eid2
Zfyve19	Eid2b
Zgrf1	Eif1
Znfx1	Eif2ak3
	Eif2s1
	Eif2s3y
	Eif4a2
	Eif4e
	Eif4g2
	Elac1
	Elac2
	Elavl3
	Elf1
	Elf3
	Elk3
	Elmod2
	Elob
	Eloc
	Elof1
	Elovl5
	Elovl7
	Elp4
	Emc1
	Emc4
	Emc7
	Emc9
	Emd,Gm14686
	Eml1
	Eml4
	Eml6
	Endov
	Engase
	Enpp5
	Entpd1
	Eogt
	Eola1
	Ep400
	Epas1
	Epb41l1
	Epb41l2
	Epb41l4a
	Epb41l4b
	Epb41l5
	Epcam
	Epha7
	Epm2aip1
	Epn2
	Eps15
	Eps15l1
	Erap1
	Erbb2
	Erc2
	Ercc6
	Erich1
	Ern1
	Ero1b
	Esco1
	Etf1
	Etfa
	Etnk2
	Ets1
	Etv3
	Etv6
	Eva1c
	Exd1
	Exd2
	Exo5
	Exoc3l2
	Exog
	Exosc3
	Exosc8
	Ext1
	Faap20
	Fabp5
	Fads2
	Fads6
	Fam104a
	Fam110a
	Fam111a
	Fam120a
	Fam131a
	Fam135a
	Fam149a
	Fam149b
	Fam160b1
	Fam168b
	Fam169b
	Fam171a1
	Fam171a2
	Fam174b
	Fam185a
	Fam204a
	Fam20b
	Fam220a
	Fam25c
	Fam3c
	Fam43a
	Fam50a
	Fam76a
	Fam83h
	Fam8a1
	Fam91a1
	Fance
	Fanci
	Fancm
	Farp1
	Farsa
	Fastkd2
	Fastkd3
	Fastkd5
	Ubox5
	Fbf1
	Fbln2
	Fbln5
	Fbrs
	Fbxl12
	Fbxl17
	Fbxl19
	Fbxl20
	Fbxl21
	Fbxl22,Usp3
	Fbxl22
	Fbxl5
	Fbxo28
	Fbxo30
	Fbxo32
	Fbxo38
	Fbxo4
	Fbxo45
	Fbxo46
	Fbxw11
	Fbxw5
	Fcgr3
	Fcgr4
	Fcgrt
	Fcho2
	Fech
	Fem1a
	Fem1c
	Fendrr
	Fermt2
	Fgd6
	Fgf2
	Fgfr4
	Fggy
	Ficd
	Fig4
	Fip1l1
	Fkbp2,LOC114841036
	Fkbp5
	Fkbp9
	Fkbpl
	Flna
	Flrt1
	Fmo2
	Fnbp1l
	Fndc3a
	Fnip1
	Fnip2
	Focad
	Foxf1
	Foxk1
	Foxk2
	Foxn2
	Foxo1
	Foxo3
	Frk
	Frrs1l
	Frs2
	Fst
	Ftl1
	Ftsj1
	Ftx
	Fundc1
	Fuom
	Fut8
	Fxn
	Fyttd1
	Fzd8
	Gaa
	Gabbr1
	Gadd45a
	Gadd45b
	Gale
	Galnt1
	Galnt12
	Galnt15
	Galnt7
	Gcat
	Gapvd1
	Garem1
	Garre1
	Gart
	Gas1
	Gask1a
	Gata6
	Gatad1
	Gatad2b
	Gatc
	Gatd1
	Gbp2b
	Gc
	Gcc1
	Gcfc2
	Gclm
	Gdf10
	Gdi2
	Gem
	Gemin2
	Gemin4
	Gemin6
	Gemin8
	Get1
	Gfod2
	Gga3
	Ggt6
	Ggta1
	Gigyf2
	Gimap5
	Gins4
	Gja1
	Gjb2
	Gjc1
	Gk
	Glb1l
	Glcci1
	Glmp
	Glrx2
	Glrx3
	Gls
	Gm10033
	Gm10138
	Gm10509
	Gm10777
	Gm11100
	Gm11427
	Gm11827
	Gm11963
	Gm12226
	Gm12701
	Gm13021
	Gm13201
	Gm13562
	Gm13889
	Gm14295
	Gm14322
	Gm14391
	Gm14399
	Gm14410
	Gm15217
	Gm15471
	Gm15539
	Lrrc58
	Gm15756
	Gm16332
	Gm16573
	Zfp119b
	Gm16740
	Gm19426
	Gm19696
	Gm19950
	Gm20008
	Gm20257
	Hint3
	Gm20498,Synj2bp
	Synj2bp
	Med20
	Gm2061
	Rbm14
	Sgk3
	Gm2420
	Nedd1
	Gm2564
	Gm2602
	Gm26533
	Gm26588
	Gm28043,Rnf8
	Rnf8
	Gm28913
	Lcorl
	Ptrhd1
	Gm30054
	Gm31066
	Gm31166
	Gm31214
	Gm31274
	Gm31522
	Gm31583
	Gm31595
	Gm31834
	Gm31907
	Gm32059
	Gm32063
	Gm32064
	Gm32128
	Gm3219
	Gm32657
	Gm32856
	Gm32995
	Gm33009
	Gm3325
	Gm33318
	Gm33742
	Gm34030
	Gm34235
	Gm3435
	Gm34654
	Gm34921
	Gm35071
	Mapk1ip1l
	Gm35254
	Gm35463
	Gm35742
	Gm36033
	Gm36041
	Gm36331
	Gm36414
	Gm36681
	Gm37336
	Gm3787
	Gm38396
	Gm38431,Raver1
	Gm38521
	Gm38524
	Gm38537
	Gm38678
	Gm3883
	Gm39444
	Gm39469
	Nrg1
	Gm40011
	Gm40040
	Gm40055
	Gm4013
	Gm40447
	Gm40543
	Gm40863
	Gm41637
	Gm41963
	Gm42067
	Gm4285
	Gm44096
	Gm45301
	Gm45470
	Gm45935,Phf11c
	Gm45935,Setdb2
	Gm46295
	Gm46416
	Gm46933
	Gm48551,Gm48552
	Gm4951
	Gm4952
	Gm4956
	Gm9222
	Gm50045
	Gm5096
	Gm51556
	Gm51770
	Gm52232
	Gm52357
	Gm52626
	Gm52676
	Gm5814
	Gm5831
	Gm5858
	Gm609
	Gm6712
	Gm6969
	Platr25
	Gm7160
	Gm7324
	Gm7463
	Gm7609
	Gm8116
	Gm826
	Gm8339
	Gm9057
	Gm9392
	Gm9402
	Gm973
	Gmcl1
	Gmeb2
	Gmip
	Gmnn
	Gmpr2
	Gmps
	Gna13
	Gnai3
	Gnal
	Gnaq
	Gnat1
	Gnb1
	Gnb5
	Gng10
	Gng12
	Gngt1
	Gnpat
	Gnpnat1
	Gnptab
	Gnptg
	Gns
	Golga3
	Golph3
	Gopc
	Gorab
	Gorasp1
	Gorasp2
	Gosr2
	Gpam
	Gpatch1
	Gpatch8
	Gpbp1l1
	Gphn
	Gpi1
	Gpihbp1
	Gpkow
	Gpld1
	Gpr108
	L3hypdh
	Gpr135,L3hypdh
	Gpr146
	Gpr182
	Gpr35
	Gramd1a
	Gramd1b
	Gramd1c
	Gramd4
	Grb14
	Grb2
	Grin3b
	Grina
	Grk5
	Grpel1
	Grsf1
	Gse1
	Gsk3a
	Gsk3b
	Gsta2
	Gstt3
	Gt(ROSA)26Sor
	Gtf2a2
	Gtf2e2
	Gtf2h1
	Gtf2h3
	Gtf2ird1
	Gtf3c4
	Gtf3c5
	Gucy1a1
	Gvin2
	H13,Mcts2
	H1f2
	H2-Aa
	H2-Q5
	H2-Q9
	H2-T22
	H2-T23
	H3f3b
	Haao
	Hacd4
	Hacl1
	Hapln4
	Haus3
	Haus4
	Haus6
	Hax1
	Hbb-bt
	Hbegf
	Hcfc1
	Hcfc1r1
	Hcfc2
	Hdac2
	Hdac6
	Hdac9
	Hdc
	Hdgfl2
	Hdgfl3
	Heatr1
	Heatr5a
	Hectd4
	Hecw2
	Heg1
	Helb
	Hgfac
	Hif1a
	Higd2a
	Hikeshi
	Hilpda
	Hipk1
	Hipk3
	Hk1
	Hmces
	Hmcn1
	Hmgb1-ps4
	Hmgb1-ps7
	Hmgcs1
	Hmgn3
	Hmgxb3
	Hnrnpa0
	Hnrnpa3
	Hnrnpdl
	Hnrnph2
	Hnrnpr
	Homer3
	Hoxb3
	Hpcal1
	Hs3st3b1
	Hsbp1
	Hsd17b11
	Hsd3b7
	Hspa12a
	Hspa12b
	Hspa13
	Hspa14
	Hspa1b
	Hspa1l
	Hspa4l
	Hspb1
	Hspbap1
	Hspe1
	Hspg2
	Htatip2
	Htd2,Rpp14
	Htra1
	Hvcn1
	Hyal1
	Hyou1
	Ibtk
	Icam2
	Ice1
	Icos
	Id4
	Idh3b
	Idi1
	Idi1-ps2
	Ido2
	Ier5
	Ifi205
	Ifi206
	Ifi208
	Ifi211
	Ifi213
	Ifi30
	Ifi35
	Ifi47
	Ifngr2
	Ifrd2
	Ift52
	Ift88
	Igfbp3
	Ighmbp2
	Igsf10
	Igsf3
	Igsf5
	Ihh
	Ikbip
	Ikbkb
	Ikbkg
	Il10rb
	Il11ra1
	Il17ra
	Nup62
	Il4ra
	Impg1
	Inca1
	Inf2
	Ino80c
	Inpp5d
	Inpp5e
	Inpp5f
	Insig1
	Ints1
	Ints2
	Invs
	Ipmk
	Ipo11,Ipo11-lrrc70
	Lrrc70
	Snhg14
	Iqcb1
	Iqgap2
	Irf2bpl
	Irf8
	Irs1
	Isg20
	Isg20l2
	Islr
	Isy1
	Itch
	Itga10
	Itga3
	Itga6
	Itga7
	Itga9
	Itgax
	Itih4
	Itpk1
	Itprid2
	Itsn1
	Jade1
	Jade2
	Jag1
	Jag2
	Jmjd4
	Jmjd8
	Jmy
	Josd1
	Jpt1
	Jrkl
	Jup
	Kalrn
	Kank2
	Kank3
	Kansl1l
	Kansl2-ps
	Kat2b
	Kat2b-ps
	Katnal1
	Katnbl1
	Kbtbd2
	Kbtbd4
	Kbtbd8
	Kcnh6
	Kcnj8
	Kcnq1ot1
	Kctd12
	Kctd18
	Kctd20
	Kctd3
	Kdf1
	Kdm1b
	Kdm3b
	Kdm4c
	Kdm5c
	Kdm5d
	Kdm6a
	Kdm6b
	Kdm7a
	Khnyn
	Kidins220
	Kif13a
	Kif13b
	Kif16b
	Kif2a
	Kif7
	Kifap3
	Kitl
	Klf11
	Klf5
	Klhdc10
	Klhl12
	Klhl9
	Kmt5a
	Kmt5c
	Kpna6
	Kpnb1
	Kras
	Krit1
	Kti12
	L2hgdh
	L3mbtl2
	LOC100861749
	LOC102637792
	Rnf149
	LOC115486460
	LOC115486880,Psme3ip1
	LOC115489421
	LOC115490257
	LOC118567504
	LOC118567557
	LOC118568020
	LOC118568122
	LOC118568135,Spry2
	Senp7
	LOC118568265
	LOC118568275
	LOC118568488
	LOC118568699
	LOC118568790
	Lamb1
	Lamc1
	Lamc3
	Larp4
	Lats2
	Lcat
	Lcmt2
	Lcor
	Lcp1
	Leap2
	Lect2
	Lemd2
	Lemd3
	Leng1,Tmc4
	Leo1
	Letm2
	Lgals8
	Lgr4
	Lhfpl2
	Lhx6
	Lig3
	Lin52
	Lin54
	Lin7a
	Lin9
	Lipc
	Lipt1
	Lipt2
	Llgl1
	Llph
	Lman1
	Lman2
	Lman2l
	Lmbrd1
	Lmnb2
	Lnpep
	Lnx2
	Lpcat1
	Lrat
	Lratd2
	Lrch1
	Lrch3
	Lrit1
	Lrit2
	Lrp10
	Lrp12
	Lrrc3
	Lrrc57
	Lrrc8a
	Lrrc8c
	Lrrc8d
	Lrrcc1
	Lrrd1
	Lrrk1
	Lrrn3
	Lrrtm3
	Lsm14b
	Lsm3
	Lsmem2
	Lsr
	Ltbp1
	Ltn1
	Lum
	Lyrm1
	Lyrm2
	Lyrm4
	Lysmd2
	Lysmd3
	Lyst
	Lyve1
	Macir
	Macrod2
	Macroh2a2
	Malt1
	Mamdc2
	Man1a
	Man2a2
	Man2b2
	Manbal
	Manea
	Map1s
	Map2k1
	Map2k6
	Map3k1
	Map3k20
	Map3k21
	Map4k2
	Map4k4
	Map7d1
	Mapk1
	Mapk7
	Mapk9
	Mapkapk2
	Marchf6
	Marchf7
	Marcks
	Mark1
	Mark4
	Mat2a
	Mat2b
	Matn2
	Mb21d2
	Mbd5
	Mbl2
	Mbp
	Mbtd1
	Mccc2
	Mcfd2
	Mcm6
	Mcm7
	Mcm9
	Mctp2
	Mdfic
	Mea1
	Meaf6
	Mecp2
	Med10
	Med12l
	Med13
	Med22
	Med23
	Med31
	Med4
	Med6
	Med8
	Mef2a
	Mef2d
	Megf6
	Megf8
	Megf9
	Meis1
	Memo1
	Men1
	Metap1
	Metrnl
	Mettl16
	Mettl18
	Mettl21a
	Mettl23
	Mettl26
	Mettl3
	Mettl4
	Mettl5
	Mettl7b
	Mettl9
	Mfap1a
	Mfap3
	Mfn1
	Mfsd13a
	Mfsd2b
	Mfsd4a
	Mfsd4b3-ps
	Mfsd4b4
	Mfsd6
	Mfsd8
	Mgat2
	Mgme1
	Mgp
	Mgrn1
	Mgst1
	Micall1
	Micos10
	Mid1-ps1
	Mief1
	Mier3
	Mill2
	Mink1
	Mios
	Prps1l3
	Pfas
	Stub1
	Mir3101
	Rpl13a
	Slc9a1
	Mir5125,Srrm2
	Slc35f6
	Rttn
	Sned1
	Pdgfra
	Pde4dip
	Nrd1
	Zfp518a
	Wdfy2
	Tacc1
	Mis12
	Mlec
	Mlst8
	Mmab
	Mmp19
	Mmut
	Mn1
	Mnd1
	Mob2
	Mob3b
	Morf4l2
	Morrbid
	Mpdu1
	Mpeg1
	Mplkip
	Mpnd
	Mppe1
	Mpst
	Mpzl1
	Mpzl3
	Mrc1
	Mrgbp
	Mrpl1
	Mrpl10
	Mrpl16
	Mrpl24
	Mrpl34
	Mrpl40
	Mrpl44
	Mrpl49
	Mrpl55
	Mrpl9
	Mrps11
	Mrps12
	Mrps2
	Slc5a3
	Mrps6
	Mrs2
	Mrtfa
	Mrtfb
	Msh6
	Msl2
	Msl3
	Msrb2
	Mta1
	Mtarc2
	Mterf1b
	Mterf2
	Mterf4
	Mtfr2
	Mthfd1
	Mthfr
	Mtln
	Mtm1
	Mtmr12
	Mtmr14
	Mtmr3
	Mtmr4
	Mtmr7
	Mtpn
	Mtrr
	Mtss1
	Mttp
	Muc1
	Mvk
	Mxd4
	Mxra7
	Mxra8
	Myadm
	Mycl
	Myh1
	Myh10
	Myh11
	Myhas
	Myl12a
	Mynn
	Myo19
	Myzap
	N4bp1
	N4bp2
	N4bp3
	ND4,ND4L
	Naa30
	Naa35
	Naa40
	Naa50
	Nap1l5
	Napepld
	Napg
	Naprt
	Nars2
	Nat1
	Nat9
	Nav2
	Naxe
	Ncald
	Ncbp3
	Nckap1
	Nckap5
	Nckap5l
	Ncoa4
	Ndc1
	Ndn
	Ndst1
	Ndst2
	Ndufa4
	Ndufa7
	Ndufb10
	Ndufb4
	Ndufv3
	Necap2
	Nedd8
	Nedd9
	Nek1
	Nek4
	Nek6
	Nek9
	Nelfcd
	Neurl3
	Nfat5
	Nfatc1
	Nfil3
	Nfix
	Nfkbie
	Nfkbiz
	Nfya
	Nfyc-ps
	Ngly1
	Ngrn
	Nhej1
	Nhlrc2
	Pigq
	Nhsl1
	Nid2
	Nif3l1
	Nim1k
	Nip7
	Nit2
	Nkrf
	Nlgn2
	Nmi
	Noc3l
	Nol6
	Nol8
	Nono
	Nop16
	Notch2
	Notch4
	Nox4
	Npc2
	Npepps
	Nphp1
	Nphp3
	Nploc4
	Npr3
	Nptn
	Nr3c1
	Nrbp1
	Nrg4
	Nrip1
	Nrn1
	Nsd2
	Nsfl1c
	Nt5c
	Ntf3
	Ntn3
	Tbc1d24
	Nuak1
	Nudc
	Nudt1
	Nudt12
	Nudt12os
	Nudt14
	Nudt2
	Nudt22
	Nudt6
	Nup160
	Nup205
	Nup43
	Nupl2
	Nutf2
	Nxn
	Nxpe2
	Oard1
	Oas1b
	Ociad1
	Ocln
	Odf2
	Ofd1
	Ogdh
	Olfm1
	Olfml1
	Olfr1033
	Olfr1372-ps1
	Omd
	Orc2
	Orc4
	Orc5
	Orc6
	Ormdl2
	Osgin2
	Osmr
	Otub2
	Otud4
	Otud6b
	Ovgp1
	Ovol3
	Oxsm
	Oxsr1
	P3h1
	P4htm
	Pacrgl
	Paip2
	Pak1ip1
	Pald1
	Pan2
	Papss1
	Paqr3
	Pard6g
	Parg
	Parp16
	Parp3
	Parp8
	Parp9
	Paxbp1
	Paxip1
	Paxx
	Pbx2
	Pcbp2
	Pcdh1
	Pcid2
	Pcm1
	Pcmt1
	Pcmtd2
	Pcnp
	Pcnt
	Pcnx4
	Pcsk5
	Pcyox1
	Pcyox1l
	Pcyt1a
	Pde1a
	Pde2a
	Pde3a
	Pde6d
	Pde7a
	Pde9a
	Pdgfa
	Pdhx
	Pdilt
	Pdk1
	Pdlim1
	Pdlim5
	Pdp2
	Pdrg1
	Pds5a
	Pdzd8
	Pdzk1
	Pecam1
	Peg3
	Peg3os
	Peli1
	Pes1
	Pex1
	Pex16
	Pex19
	Pex3
	Pf4
	Pfdn1
	Pfkp
	Pgpep1
	Pgs1
	Phactr4
	Phc1
	Phc2
	Phc3
	Pheta1
	Phf5a
	Phka1
	Phka2
	Phlda3
	Phlpp1
	Pi4k2b
	Pi4kb
	Pid1
	Pidd1
	Piga
	Pigb
	Pigf
	Pigx
	Pikfyve
	Pim1
	Pin4
	Pip5k1c
	Pisd-ps1
	Pja1
	Pkhd1
	Pkig
	Pklr
	Pkn1
	Pla2g12b
	Pla2g15
	Pla2r1
	Plcb1
	Plcb3
	Plcd1
	Pld1
	Plekha1
	Plekha5
	Plekhf1
	Plekhg1
	Plekhj1
	Plekhm2
	Plp2
	Plpp1
	Plpp2
	Plppr4
	Plscr2
	Plxdc2
	Pm20d1
	Pml
	Pmm1
	Pmpcb
	Pms2
	Pmvk
	Pnkp
	Pnpla7
	Poc5
	Poglut2
	Poldip2
	Pole
	Polg
	Polk
	Polm
	Polr1e
	Polr2e
	Spag1
	Polr3d
	Polr3f
	Polr3g
	Polr3gl
	Polr3k
	Pomgnt2
	Pomk
	Pomt2
	Pop1
	Pop7
	Pot1b
	Pou6f1
	Ppa1
	Ppard
	Ppbp
	Ppdpf
	Ppfibp1
	Ppib
	Ppil1
	Ppip5k1
	Ppip5k2
	Ppm1b
	Ppm1k
	Ppp1r12b
	Ppp1r13l
	Ppp1r35
	Ppp1r3c
	Ppp1r8
	Ppp2cb
	Ppp2r1b
	Ppp2r2c
	Ppp2r5b
	Ppp2r5d
	Ppp4c
	Ppp4r4
	Ppp6c
	Ppp6r2
	Pramel12
	Prcp
	Prdm15
	Prdm4
	Prelid3b
	Prickle1
	Prickle3
	Prkab2
	Prkag2
	Prkar2a
	Prkch
	Prkci
	Prmt3
	Prodh2
	Prox1
	Prpf18
	Prpf19
	Prpf39
	Prps1
	Prr14l
	Prr15l
	Prr16
	Prr22
	Prrc2b
	Prss23
	Prss53
	Prss8
	Prxl2c
	Psd3
	Psma1
	Psmb1
	Psmb8
	Psmc2
	Psmc4
	Psmd10
	Psmd3
	Psmd6
	Psme3
[truncated: 927 more rows]

## Sheet: Liver_Loss
Amp_Loss	Abx_Loss
0610031O16Rik	0610040B10Rik
1110018N20Rik	0610043K17Rik
Rnf43	1110020A21Rik
1110059E24Rik	1500026H17Rik
1500026H17Rik	1700008J07Rik
1700008J07Rik	2610002M06Rik
1700066M21Rik	2810001G20Rik
1810019D21Rik	2810408I11Rik
2010003K11Rik	4833411C07Rik
2010315B03Rik	4930455H04Rik
2510039O18Rik	4930470G03Rik
2610002M06Rik	4930481A15Rik
2810001G20Rik	4930581F22Rik
2810408I11Rik	4931428F04Rik
4833411C07Rik	4933428G20Rik
4930413G21Rik	5730480H06Rik
4930455H04Rik	Ntng2
4930481A15Rik	9030616G12Rik
4930581F22Rik	9130002K18Rik
4933428G20Rik	9230114K14Rik
5430405H02Rik	9630015K15Rik
5730480H06Rik	A730036I17Rik
Ntng2	AI662270
9130002K18Rik	ATP6,ATP8,COX3
9430015G10Rik	Abca2
9630015K15Rik	Acd
A330023F24Rik	Aco2
A730017L22Rik	Adamts13
A730036I17Rik	Adap2
A930005H10Rik	Adh7
A930033H14Rik	Adi1
ATP6,ATP8,COX3	Ahi1
Aar2	Aimp1
Abca2	Akip1
Abcc10	Akt1s1
Abcd3	Akt2
Abhd1	Alkbh3
Abhd18	Alkbh3os1
Abhd5	Als2cl
Abl1	Ang
Acd	Rnase4
Aco2	Ankrd50
Acot3	Aox1
Acsf2	Ap3m1
Acsl4	Apex1
Acvr2a	Apoa1
Acyp1	Apoc4,Gm44805
Adamts13	Apol7a
Adap2	Aqp7
Adh5	Arg2
Adhfe1	Arhgap25
Adi1	Arhgap26
Adtrp	Ascc1
Aff4	Aspscr1
Agap3	Atg7
Aida	Atn1
Aifm1	Atp5d
Ak3	Atp6v1g1
Ak6	BC002059
Akap8l	BC005537
Akip1	Ciart
Akr1b8	Bcorl1
Akr7a5	Brms1l
Akt2	Brwd1
Alg1	Btrc
Alkbh3os1	C130050O18Rik
Alkbh5	C230037L18Rik
Ambra1	CYTB
Amdhd1	Nat10
Anapc15	Cast
Angel2	Cbx4
Ankle2	Ccdc112
Ankrd24	Ccdc152
Ankrd50	Ccdc163
Anxa13	Ccdc34
Anxa4	Ccdc57
Aox1	Ccdc68
Ap3m1	Ccdc9
Apba3	Ccnt2
Apex2	Cct3
Aplp2	Cd22
Apoa2	Cd300lf
Apoc4,Gm44805	Cd8b1
Apoe	Cda
Aqp7	Cep57
Arel1	Cfap298
Arhgap21	Cfl2
Arhgap24	Chaf1a
Arhgap25	Clk3
Arhgap26	Clstn3
Arhgef12	Cmc1
Arhgef19	Cnih4
Arhgef2	Cnot4
Arhgef26	Coa5
Arhgef3	Phykpl
Arhgef40	Cox6c
Arl13b	Cox7b
Arl5a	Cox8a
Armc5	Cpt1a
Arpc5	Creb1
Arrdc2	Crebrf
Art3	Crem
Asb6	Cul1
Ascc1	Cul3
Aspscr1	Cwf19l2
Atad2	Cyp4a12b
Atg4a	D130037M23Rik
Atg7	D16Ertd472e
Atl3	Dancr
Atm	Dbp
Atn1	Dcn
Atp5d	Ddi2,Rsc1a1
Atp6v0c	Ddrgk1
Atp6v1d	Ddx47
Atp6v1g1	Ddx5,Mir3064
Atpif1	Ddx60
Atxn7l3	Def6
Auh	Dek
B4galt4	Desi1
B4galt7	Dgkq
B9d2	Dio1
Ciart	Dlk2
Bad	Dnajb9
Baz1a	Dnpep
Bcl3	Dock8
Bcl9l	Drap1
Bcorl1	Dsn1
Bdp1	Dynll1
Bhlhe40	E130218I03Rik
Birc6	Eepd1
Bmp2	Eif2a
Bora	Eif3a
Brca2	Eif3e
Brd1	Eif6
Brd8	Enpp3
Bri3bp	Epb41l4aos
Brip1	Ephx2
Brms1l	Exoc5
Btbd8	Ezh2
C130050O18Rik	Fah
C130074G19Rik	Fam161a
C230037L18Rik	Fbp1
C2cd3	Fchsd2
C77080	Fgd2
CYTB	Fgfr2
Calm1	Fgl1
Calu	Fh1
Camk2b	Fkbp8
Cant1	Fmc1
Car3	Foxa2
Cast	Fryl
Cbarp	Ftl2-ps,Mir692-2
Ccdc112	Fto
Ccdc122	Fxyd1
Ccdc134	Gabpa
Ccdc152	Gars
Ccdc163	Gas6
Ccdc171	Gatm
Ccdc186	Gda
Ccdc32	Glyat
Ccdc47	Gm10123
Ccdc57	Gm13559
Ccdc68	Gm38455
Ccdc80	Gm15746
Ccdc84	Gm16124
Ccdc9	Gm18031
Ccnt2	Gm1859
Cct3	Gm20319
Cd1d1	Gm20337
Cd2bp2	Gon7
Cd300lf	Gm25405
Cd81,Tssc4	Gm25501
Tssc4	Gm2814
Cdc23	Gm29998
Cdc42bpa	Gm30927
Cdip1	Gm31504
Cdk17	Gm32187
Cdv3	Gm32262
Cenpc1	Gm33564
Cep120	Gm3362
Cfap298	Gm34777
Cfl2	Gm35248
Cgnl1	Gm36723
Chaf1a	Gm3839
Chpt1	Gm39080
Chst15	Gm39794
Cinp	Gm40345
Cipc	Gm40572
Clasp1	Gm40656
Cldn2	Gm40770
Clint1	Gm41292
Clip1	Gm41448
Clk3	Gm41516
Clp1	Gm41881
Clstn3	Gm42250
Cmc2	Ubl4a
Cnih4	Gm46294
Cnot8	Gm46436
Cnst	Gm46457
Cobl	Gm4788
Cobll1	Gm51444
Cog3	Gm52629
Phykpl	Gm5524
Col6a3	Gm6545
Coq10b	Gm7785
Coq3	Gm9861
Cox14	Gm9895
Cox6a1	Gna14
Cox6c	Gpatch11
Cox7b	Gpcpd1
Cox8a	Grtp1
Cpsf4l	Gsta3
Cpt1a	Gsto1
Crb3	Habp4
Crcp	Heatr9
Crebl2	Hfe
Crebrf	Hirip3
Creg1	Hnrnpa1
Creld2	Hp1bp3
Csnk2a2	Hps1
Cspp1	Hspa8
Cst3	Hyi
Cstf1	Ifi27l2b
Ctbp1	Ift140
Ctbs	Ift46
Ctcfl	Igfbp7
Ctcflos	Igsf6
Ctns	Igsf8
Ctsa	Ikzf5
Ctsc	Il1a
Cul7	Il6st
Cwc25	Immt
Cwf19l2	Ino80b
Cyb5rl	Isca2
Cycs	Itga5
Cyp27a1	Kcnt2
Cyp2d10	Kif20b
Cyp2d22	Kif5b
Cyp4v3	Kifc2
Cyp7a1	Klhdc7a
D030028A08Rik	Kmo
D130037M23Rik	Krtcap3
D16Ertd472e	Ktn1
D230025D16Rik	LOC118567709
Daglb	LOC118567920
Dand5	LOC118568127
Dbp	LOC118568558
Dcaf8	Lama3
Dcbld1	Ldlrad4
Dclre1c	Tmc4
Dcp2	Leng1
Dctn6	Lingo4
Ddn	Lmbr1
Ddrgk1	Lpar6
Ddx5,Mir3064	Ltbp3
Decr2	Man2c1
Def6	Map11
Derl3	Mapkap1
Desi1	Matk
Dgcr6	Matr3
Dgkq	Mef2c
Dhdds	Mettl7a1
Dhrs4	Sptssa
Dhx30	Mis18bp1
Dhx36	Mknk1
Dido1	Mlh1
Dio1	Morf4l1
Dlk2	Morn1
Dll4	Mospd1
Dnaja3	Mpdz
Dnajb11	Msmo1
Dnajb14	Msn
Dnd1	Mup-ps12
Dnlz	Mup-ps14
Dnm2	Mup18
Dnpep	Mup21
Dpagt1	Mup9
Dpcd	N4bp2l1,N4bp2l2
Dram2	Naaladl2
Drap1	Nat8f5
Dsc2	Nbeal1
Dsg2	Ncam2
Dsn1	Ncf2
Dusp3	Ndufa2
Dxo	Ndufa4l2
Dynlrb1	Ndufa5
Dyrk1b	Ndufaf7
E130218I03Rik	Ndufb7
E130311K13Rik	Neurl2
E430024I08Rik,LOC115488130	Nol3
Ece1	Nol7
Echdc1	Notch3
Edc3	Nr1d1
Eea1	Nr4a2
Eepd1	Nufip1
Mapre1	Nxf1
Egfl8	Oaf
Ehf	Ociad2
Eif1ad	Opn3
Eif2b4	Optn
Eif3b	Otulin
Eif3e	P4hb
Eif4a3	Pacsin2
Eif6	Parp6
Elk4	Pcp2
Elmo2	Pcsk4
Elmod3	Pctp
Elovl2	Pdcd7
Elp1	Pde3b
Elp6	Pet100
Emg1	Pex6
Endog	Pias2
Epb41l4aos	Pigg
Epc1	Pigu
Epc2	Pik3ap1
Epg5	Pik3cd
Ephb4	Pisd-ps3
Ephx1	Pkd1
Ephx2	Plbd1
Ercc4	Plbd2
Erlec1	Plscr1
Erlin1	Pno1
Erlin2	Pnpla2
Etfrf1	Pnpla6
Exosc1	Polr2b
Extl1	Ppp1r9a
Ezh2	Prkcz2
F9	Prrc1
Fah	Psd
Fam114a1	Psenen
Fam13a	Psenen-ps
Fam160a2	Psmb9
Fam167b	Ptprs
Fam98a	Rab34
Fat1	Rab7
Fbrsl1	Rabep2
Fbxl4	Rapgef4
Fchsd2	Rasa1
Fez2	Rbpms
Fgd2	Rc3h2
Fgfr3	Reep6
Fgl1	Rnf103
Fh1	Rnf128
Fkbp8	Rnf152
Fmc1	Rnf167
Fmo4	Rpl17
Fnta	Rpl17-ps3
Foxa3	Rps11-ps1
Foxp4	Rtel1
Ftl2-ps,Mir692-2	Saa3
Fto	Sar1a
Furin	Sbno1
Fxr1	Septin11
Gabarap	Serpina11
Gabpa	Sfxn3
Galk1	Sh3bgrl
Galns	Slc12a7
Gamt	Slc16a12
Gar1	Slc16a5
Gas6	Slc17a4
Gbf1	Slc22a7
Gda	Slc25a10
Gm10030	Slc25a39
Gm10123	Slc25a51
Gm10684	Slc27a2
Gm12359	Slc27a5
Gm12781	Slc37a4
Gm12909	Slc8b1
Gm13552	Smarce1
Gm13559	Smc5
Gm38455	Smim4
Gm14325	Snd1
Gm14326	Snf8
Pigp	Snip1
Gm15746	Snrnp27
Gm15927	Snrnp48
Gm16124	Snx2
Gm16279	Snx7
Gm16348	Sod3
Gm17586	Spata7
Gm18031	Srp72
Phldb1	Ss18l2
Gm25405	Stard3nl
Gm27252	Stau2
Gm2814	Stx18
Gm29998	Sycp3
Gm30107	Taok3
Gm30421	Tbc1d17
Gm30927	Tbc1d19
Gm31504	Tbl1xr1
Gm31987	Tbrg1
Gm32187	Tcra
Gm33459	Terf1
Gm33531	Thumpd1
Gm33564	Tkfc
Gm3362	Tlr5
Gm34039	Tmem167
Gm34561	Tmem170b
Gm34777	Tmem79
Gm35248	Tmsb10
Gm36419	Tnnc1
Gm36723	Tor1aip1
Gm38561	Tpm1
Gm38842	Tpm3
Gm38882	Trabd
Gm39080	Traf3ip1
Gm40345	Trafd1
Gm40572	Trib1
Gm40656	Trmt1
Gm40770	TrnE
Gm41292	TrnH
Gm41622	Tsc2
Gm42250	Ttc39c
Ubl4a	Ttc6
Gm46133	Txn1
Gm46436	Txndc9
Gm46457	Uba52
Gm46764	Ubap2l
Gm4788	Ube2b
Gm51444	Ube2j1
Gm51714	Ugt2b38
Gm52629	Uqcc2
Gm5524	Uqcrfs1
Sult1a1	Use1
Gm8564	Usp16
Gm9861	Utp4
Gm9895	Utp6
Gmppa	Vegfd
Gna12	Wdsub1
Gna14	Wdtc1
Gnl1	Wwox
Golga7	Ybx3
Gpalpp1	Zdhhc21
Gpatch11	Zfp593
Gpc4	Zfp707
Gpcpd1	Zfp710
Gpr65	Zfp820
Gprc5c	Zfp866
Gpt	Zfp869
Gripap1	Zranb2
Grn
Grtp1
Gsap
Gsta3
Gsto1
Gtf2f2
Guf1
Gusb
H2-K2
H2aw,Trim17
Hand2
Harbi1
Hdhd5
Heatr5b
Heatr6
Heca
Helz
Herpud2
Hgh1
Hip1r
Hira
Hirip3
Hmg20a
Hmg20b
Hmgn5
Hnf4a
Hnrnpa1
Hnrnpab
Hnrnph3
Hnrnpul1
Hp1bp3
Hps1
Hps5
Hps6
Hsf2
Hspa4
Hspa8
Hspb8
Huwe1
Hyi
Ide
Ifi207
Ifi27l2b
Ift140
Ift20
Ift46
Igbp1
Igf1r
Igfbp7
Igsf6
Igsf8
Igtp
Ik
Ikzf5
Il18bp,Rnf121
Il1r1
Il20rb
Il6st
Ildr2
Immt
Inafm2
Ing3
Ino80b
Inpp4a
Ints3
Ints6
Ints7
Ipo9
Irf6
Isca1
Isca2
Isoc2a
Itm2b
Ivns1abp
Iws1
Iyd
Jagn1
Jaml
Jdp2
Josd2
Kat6a
Kcnk5
Kcnt2
Kdelr1
Kdm2a
Kdm4a
Kdm4b
Kdsr
Kif20b
Kif21a
Kif3b
Kif5b
Kifc2
Klf10
Klhdc7a
Klhdc8b
Klhl25
Klrk1
Kmo
Kmt2c
Kng2
Krtcap3
Kyat3
Rhoq
Rabepk
LOC118567621
LOC118567709
LOC118567920
LOC118568558
LOC118568693
LOC118568762
LOC118568792
Lama3
Lamtor2
Larp1b
Lars2
Lats1
Ldah
Ldhd
Tmc4
Leprotl1
Lgals4
Lingo4
Lmo7
Lonp2
Lpgat1
Lpin1
Lrig1
Lrig2
Lrp6
Lrrc14
Lrrfip2
Luc7l
Lyn
Magoh
Malsu1
Man2a1
Man2c1
Map11
Map2k4
Map2k7
Map3k3
Mapkap1
Mapkapk3
Mast3
Matk
Matr3
Mbnl2
Mccc1
Mdn1
Mettl7a1
Mettl8
Mfn2
Mideas
Midn
Mier2
Miip
Mindy1
Ppp1r10
Rusf1
Syne2
Mis18bp1
Mkln1
Mknk1
Mlh1
Mocs3
Morn1
Mospd1
Mospd3
Mpc2
Mpdz
Mprip
Mpv17
Mrm2
Mrpl13
Mrpl17
Mrpl32
Mrpl33
Mrpl39
Mrpl54
Mrps18b
Mrps21
Mrps27
Msn
Mterf3
Mtx1
Mug1
Mup18
Mup3
Mup9
Mybbp1a
Myef2
Myh9
Mylip
Myo9a
N4bp2l1,N4bp2l2
Naa20
Naaladl2
Napa
Nat8f2
Nat8f5
Ncam2
Nceh1
Ncf2
Ndufa2
Ndufa4l2
Ndufa5
Ndufb11
Nectin1
Nepro
Neurl2
Neurl4
Nfkb1
Nifk
Nin
Nmrk1
Nop14
Norad
Notch3
Npr2
Nr0b2
Nr1d1
Nr1d2
Nsa2
Nsun2
Nt5m
Numa1
Nup153
Nup50
Nup54
Nus1
Nxf1
Ociad2
Odf2l
Opn3
Optn
Osbp
Osbpl2
Otc
Otub1
P4hb
Pabpc4
Pacsin2
Pafah1b1
Pah
Paip1
Pak4
Pamr1
Pan3
Paqr7
Park7
Pbld2
Pbx1
Pcgf2
Pcsk4
Pcsk6
Pctp
Pdcd4
Pdcd6
Pdcd6ip
Pdcd7
Pde4a
Pde7b
Pdia6
Pepd
Pex12
Pex13
Pex6
Pfdn2
Pfkfb2
Pgap6
Pglyrp2
Phf7
Phkb
Picalm
Piezo2
Pigc
Pigg
Pigu
Pigv
Pik3ap1
Pik3cd
Pip4k2a
Pirb
Pkd1
Pkdcc
Plbd1
Plbd2
Plcxd2
Plekha7
Plscr1
Pno1
Pnpla2
Pnpla6
Pofut2
Pole4
Polr1a
Polr1b
Polr2a
Polr2b
Polr2i
Polr2k,Spag1
Polr2l
Polrmt
Pomt1
Pon3
Pop4
Por
Ppm1a
Ppm1m
Ppp1cc
Ppp1r11
Ppp1r13b
Ppp1r37
Ppp3cb
Ppp4r1
Ppp4r3b
Pqbp1
Prdx5
Prelid1
Prep
Prkcz
Prkcz2
Proser3
Prpf40a
Prpsap1
Prrc1
Prrc2a
Prune1
Psd
Psenen-ps
Pskh1
Psmb4
Psmb9
Psmd11
Ptdss2
Ptpn11
Ptpn12
Ptprs
Pus1
Qser1
Qsox1
Qtrt2
R3hdm1
Rab20
Rab22a
Rab30
Rab34
Rab35
Rab7
Rad17
Rae1
Ralbp1
Ralgapa2
Rap1b
Rapgef3
Rarg
Rassf3
Rassf8
Rbm33
Rbpms
Rc3h2
Rcbtb2
Retreg3
Rev1
Rffl
Rgs16
Rhobtb1
Rilp
Rmdn1
Rnf128
Rnf145
Rnf146
Rnf167
Rorc
Rpap1
Rpf2
Rpl10a-ps4
Rpl17
Rprd2
Rps11-ps1
Rps25
Rps4l
Rps6ka1
Rsbn1
Rsbn1l
Rtcb
Rtel1
Rtn4
Rufy1
Rufy2
Rusc2
Rwdd4a
S100a1
Saa3
Saa4
Safb
Sall1
Sash1
Sbno1
Scara3
Scarb1
Scarf2
Scfd2
Scn2a
Sdc1
Sde2
Sdr9c7
Septin7
Serbp1
Serhl
Serpina3n
Serpina6
Sertad3
Sesn1
Sesn2
Setd1a
Setd1b
Setd5
Sf3b3
Sf3b5
Sfmbt1
Sftpa1
Sfxn3
Sgpl1
Sh2b3
Sh3bgrl
Shmt2
Sin3b
Skil
Skiv2l
Slc10a2
Slc16a12
Slc17a8
Slc1a5
Slc20a1
Slc22a28
Slc22a3
Slc22a4
Slc22a5
Slc22a7
Slc24a5
Slc25a10
Slc25a32
Slc25a39
Slc25a46
Slc27a2
Slc27a5
Slc37a4
Slc38a10
Slc38a3
Slc44a3
Slc4a1ap
Slc5a2
Slc5a6
Slc66a1
Slc7a2
Slc8b1
Slf2
Slfn5os
Slx4
Smarca2
Smarca4
Smc5
Smim12
Smim4
Smim8
Smoc1
Smpd4
Snapin
Snd1
Snf8
Snrnp27
Snrpa1
Snx13
Snx21
Snx29
Snx7
Socs3
Socs4
Sos1
Sos2
Sp5
Spata2l
Spata5l1
Spata7
Spcs1
Spg11
Sphk2
Spice1
Spout1
Spp2
Spryd4
Sqor
Sra1
Srcap
Srsf7
Ssr1
Ssu72
St6galnac2
Stap2
Stard10
Stard3nl
Stard9
Stau2
Strada
Stx18
Stx4a
Stx6
Suclg2
Supt20
Suz12
Sycp3
Syngr2
Synj2
Tab1
Taf2
Taf4
Taf5l
Taok3
Tapbpl
Tbc1d17
Tbc1d19
Tbl1xr1
Tbl2
Tbrg1
Tbx3
Tcaim
Tceal9
Tcf12
Tcf21
Tcra
Tctn3
Tedc2
Tef
Tek
Tex2
Tgif2
Thoc3
Thumpd1
Thumpd2
Tifa
Timm23
Timmdc1
Tinf2
Tkfc
Tlr5
Tmco6
Tmem106b
Tmem131
Tmem143
Tmem170b
Tmem176b
Tmem201
Tmem51
Tmem63a
Tmem79
Tmem87a
Tnfrsf1b
Tns3
Tomm20l
Tomm22
Tomm40l
Tomm6
Topbp1
Tpcn2
Tpd52l2
Tpm1
Tpp1
Tpr
Tra2a
Trabd
Trak1
Trak2
Trib3
Trim27
Trmt10a
TrnH
Trnau1ap
Trp53bp1
Xndc1,Xntrpc
Trpc4ap
Tsc1
Tsc2
Tsen2
Tstd3
Ttc1
Ttc39c
Ttc6
Ttc7b
Ttl
Twf1
Txn1
Tysnd1
Uba3
Uba52
Ubald1
Ubap2l
Ube2b
Ube2j1
Ube2o
Ubr2
Ubxn4
Ubxn8
Ugt2b34
Ugt2b35
Ugt2b38
Ung
Upp2
Uqcc1
Uqcrfs1
Use1
Usf3
Usp14
Usp2
Usp30
Usp53
Utp6
Vapa
Vcam1
Vcpip1
Vgll4
Virma
Vnn1
Vnn3
Vps13a
Vps37a
Vps9d1
Vsig10l
Washc1
Wbp11
Wdr18
Wdr20
Wdr24
Wdr48
Wdr53
Wdr75
Wdsub1
Wdtc1
Wrn
Wtap
Xrcc6
Yeats2
Ylpm1
Zbtb17
Zbtb43
Zbtb48
Zbtb7a
Zc3h10
Zc3h4
Zcchc14
Zcchc2
Zdhhc21
Zfand2b
Zfp266
Zfp30
Zfp362
Zfp472
Zfp574
Zfp593
Zfp62
Zfp629
Zfp654
Zfp758
Zfp771
Zfp820
Zfp84
Zfp866
Zfp949
Zfp955b
Zfp963
Zfp976
Zfyve26
Zkscan6
Zmynd11
Znhit3
Zxdc
