# Supplementary material for: Antibiotic‐Induced Gut Microbiota Dysbiosis Modulates Host Transcriptome and m6A Epitranscriptome via Bile Acid Metabolism
Source: Adv Sci (Weinh). 2024 May 7;11(28):2307981. doi: 10.1002/advs.202307981 (PMC11267274; doi:10.1002/advs.202307981)
Supplement: Supplementary file 8 — Supplemental Table 7 [file ADVS-11-2307981-s002.xlsx]

## Sheet: Liver_Con
Table S7. Liver and intestine transcripts with m6A peaks upon antibiotic treatment.
chr	chromStart	chromEnd	size	name	strand	blockCount	blockSizes	blockStarts	RPM.IP	RPM.input	geneID	log2FC	pvalue	fdr	score
chr7	45220449	45220599	150	1	-	1	150	0	21.72	3.33	0610005C13Rik	3.23673	1.38e-23	4e-22	22.8594
chr7	45217218	45217368	150	2	-	1	150	0	79.29	43.34	0610005C13Rik	1.4421	2.56e-22	7e-21	21.5925
chr11	51576431	51576831	400	3	-	1	400	0	30.32	3.75	0610009B22Rik	3.93783	1.12e-12	1.73e-11	11.9497
chr2	26348577	26348752	175	4	+	1	175	0	10.14	2.05	0610009E02Rik	2.7961	1.41e-11	2.05e-10	10.852
chr11	70126029	70126204	175	5	-	1	175	0	26.52	5.87	0610010K14Rik	2.89891	1.46e-27	4.96e-26	26.8364
chr16	31766892	31766992	100	6	-	1	100	0	10.14	4.02	0610012G03Rik	1.89336	3.62e-13	5.91e-12	12.4409
chr16	31766567	31766867	300	7	-	1	300	0	38.2	13.29	0610012G03Rik	2.0645	2.62e-12	3.87e-11	11.5822
chr6	72328999	72329249	250	8	+	1	250	0	18.92	0.98	0610030E20Rik	5.14642	9.25e-13	1.41e-11	12.0339
chr3	137916727	137916952	225	9	-	1	225	0	11.83	1.61	0610031O16Rik	3.9494	2.88e-12	4.29e-11	11.5404
chr3	137916527	137916702	175	10	-	1	175	0	8.33	1.66	0610031O16Rik	3.38974	1.29e-12	2.03e-11	11.8891
chr5	143318219	143318244	25	11	+	1	25	0	1.09	0.1	0610040B10Rik	4.25556	1.12e-11	1.69e-10	10.9505
chr5	143318269	143318419	150	12	+	1	150	0	8.69	0.88	0610040B10Rik	4.08691	1.09e-11	1.54e-10	10.9611
chr4	101256089	101256382	293	13	+	1	293	0	65.86	3.42	0610043K17Rik	5.67994	1.29e-26	4.16e-25	25.8906
chr7	115703617	115703792	175	14	+	1	175	0	10.71	2.19	1110004F10Rik	3.81616	1.32e-11	1.83e-10	10.8792
chr2	167033934	167034134	200	15	+	1	200	0	18.74	0.59	1110018N20Rik	5.83124	3.22e-13	5.2e-12	12.4919
chr17	85262502	85262627	125	16	-	1	125	0	6.7	0.62	1110020A21Rik	4.49327	4.6e-13	7.64e-12	12.337
chr11	87622804	87622879	75	17	+	1	75	0	4.59	0.41	Rnf43	4.02091	2.14e-12	3.31e-11	11.6697
chr11	87622929	87622979	50	18	+	1	50	0	2.78	0.19	Rnf43	4.43457	5.88e-12	9.1e-11	11.2303
chr15	76834593	76834943	350	19	+	1	350	0	30.14	3.21	1110038F14Rik	3.93073	1.55e-11	2.18e-10	10.8095
chr19	21575426	21575451	25	20	-	1	25	0	0.78	0	1110059E24Rik	7.74944	7.93e-11	1.11e-09	10.1005
chr9	122779879	122780054	175	21	-	1	175	0	15.39	0	1110059G10Rik	8.02169	7.95e-12	1.22e-10	11.0997
chr9	122776803	122777153	350	22	-	1	350	0	37.05	3.12	1110059G10Rik	5.08032	3.58e-16	6.95e-15	15.4458
chr16	21627505	21627755	250	23	+	1	250	0	17.14	1.31	1300002E11Rik	5.00924	3.26e-15	6.13e-14	14.487
chr10	89525053	89525178	125	24	+	1	125	0	5.82	1.04	1500026H17Rik	3.88195	3.2e-16	6.61e-15	15.4946
chr7	37894164	37894539	375	25	+	1	375	0	50.57	3.57	1600014C10Rik	4.17357	3.68e-12	5.4e-11	11.4342
chr7	127111309	127111334	25	26	-	1	25	0	1.18	0.12	1700008J07Rik	3.8183	5.68e-11	8.04e-10	10.2455
chr9	57161104	57161279	175	27	-	1	175	0	12.13	0.38	1700017B05Rik	5.51948	3.12e-11	4.44e-10	10.5058
chr9	57161004	57161029	25	28	-	1	25	0	1.24	0.1	1700017B05Rik	4.17788	1.73e-11	2.57e-10	10.761
chr1	53236272	53236422	150	29	-	1	150	0	7.87	0.5	Pms1	5.25977	1.63e-12	2.49e-11	11.7867
chr8	73214082	73214207	125	31	+	1	125	0	9.35	0.47	1700030K09Rik	4.85468	2.83e-12	4.28e-11	11.549
chr1	57422173	57422323	150	32	+	1	150	0	6.03	0	1700066M21Rik	7.76288	6.06e-11	8.54e-10	10.2177
chr3	89972879	89973329	450	33	+	1	450	0	61.82	9.67	1700094D03Rik	3.72619	1.42e-16	2.8e-15	15.8488
chr14	54927435	54927485	50	34	+	1	50	0	2.59	0.21	1700123O20Rik	4.08992	3.89e-11	5.59e-10	10.4106
chr14	54927585	54927610	25	35	+	1	25	0	1.72	0.12	1700123O20Rik	4.28557	5.99e-14	1.08e-12	13.2227
chr14	54927635	54928160	525	36	+	1	525	0	43.66	7.56	1700123O20Rik	3.81418	1.52e-12	2.25e-11	11.8178
chr19	8867882	8868107	225	37	+	1	225	0	43.87	3.31	1810009A15Rik,Lbhd1	4.37594	4.04e-13	6.37e-12	12.3936
chr16	8660914	8661064	150	38	+	1	150	0	13.67	0.59	1810013L24Rik	5.14405	4.91e-16	9.97e-15	15.3086
chr16	8673689	8674139	450	39	+	1	450	0	69.27	3.56	1810013L24Rik	5.17295	3.48e-12	5.05e-11	11.4584
chr8	106864683	106864708	25	40	+	1	25	0	1.93	0.66	1810019D21Rik	2.06371	1.43e-12	2.32e-11	11.8459
chr3	122719167	122719192	25	41	+	1	25	0	1.39	0.48	1810037I17Rik	2.34478	5.98e-12	9.26e-11	11.2231
chr3	122719217	122719342	125	42	+	1	125	0	6.46	4.56	1810037I17Rik	2.08121	7.65e-12	1.12e-10	11.1166
chr19	3766530	3766880	350	43	+	1	350	0	46.28	6.49	1810055G02Rik	3.23333	2.74e-12	4.01e-11	11.5625
chr19	3766905	3767880	975	44	+	1	975	0	261.17	67.09	1810055G02Rik	2.57544	1.38e-15	2.51e-14	14.8603
chr6	35229669	35229694	25	45	+	1	25	0	1.6	0.24	1810058I24Rik	2.93003	6.96e-12	1.07e-10	11.1573
chr6	35229719	35229844	125	46	+	1	125	0	8.06	1.97	1810058I24Rik	2.50788	9.83e-12	1.44e-10	11.0076
chr6	35238109	35238574	465	47	+	1	465	0	593.93	104.26	1810058I24Rik	2.94788	2.89e-20	7.01e-19	19.5397
chr19	4546865	4547290	425	48	-	1	425	0	35.99	5.25	2010003K11Rik	3.2482	2.57e-13	4.09e-12	12.5904
chr9	124056506	124056681	175	49	-	1	175	0	14.39	0	2010315B03Rik	8.82337	1.11e-13	1.95e-12	12.953
chr8	71229605	71230230	625	50	+	1	625	0	56.9	6.59	2010320M18Rik	3.59474	4.79e-12	7.11e-11	11.3192
chr7	28946970	28947332	362	51	-	2	189,11	0,351	81.55	20.66	2200002D01Rik	2.44421	5.36e-28	1.84e-26	27.271
chr13	58529484	58529809	325	52	-	1	325	0	47.61	5.85	2210016F16Rik	3.51447	1.3e-12	1.94e-11	11.8847
chr5	115085822	115086347	525	53	+	1	525	0	55.61	9.25	2210016L21Rik	3.09416	1.58e-13	2.6e-12	12.8
chr5	148679799	148679924	125	54	+	1	125	0	8.81	0.57	2210417A02Rik	5.15741	2.61e-12	3.92e-11	11.5836
chr9	63306178	63306328	150	55	-	1	150	0	10.38	1.61	2300009A05Rik	3.37797	5.86e-12	8.48e-11	11.2323
chr9	63301753	63301903	150	56	-	1	150	0	11.86	3.26	2300009A05Rik	3.37732	5.59e-23	1.58e-21	22.2525
chr9	50651515	50651890	375	57	-	1	375	0	28.72	2.97	2310030G06Rik	4.30053	8.74e-14	1.47e-12	13.0587
chr9	50651365	50651390	25	58	-	1	25	0	0.81	0.21	2310030G06Rik	3.36211	9.27e-12	1.41e-10	11.0328
chr9	50650990	50651340	350	59	-	1	350	0	26.34	4.78	2310030G06Rik	3.28449	4.19e-12	6.05e-11	11.3775
chr11	59100872	59101344	472	60	+	2	58292	0,180	221.28	22.18	2310033P09Rik	3.41002	1.95e-15	3.63e-14	14.7105
chr17	47084035	47084333	298	61	+	1	298	0	49.57	17	2310039H08Rik	2.46723	1e-19	2.4e-18	18.998
chr7	130945314	130945439	125	62	-	1	125	0	7.78	0.29	2310057M21Rik	5.72284	7.23e-12	1.07e-10	11.141
chr7	43900279	43900354	75	63	+	1	75	0	3.68	0.29	2410002F23Rik	4.21628	4.13e-11	5.91e-10	10.3841
chr7	43900679	43901204	525	64	+	1	525	0	82.58	9.22	2410002F23Rik	3.60371	9.1e-13	1.35e-11	12.0409
chr3	145649650	145649725	75	65	+	1	75	0	3.11	0.5	2410004B18Rik	3.94835	6.81e-12	1e-10	11.1671
chr3	145649775	145649950	175	66	+	1	175	0	7.51	0.88	2410004B18Rik	4.74502	2.76e-14	4.84e-13	13.5598
chr16	18656133	18656158	25	67	+	1	25	0	0.97	0	2510002D24Rik	7.75445	6.22e-11	8.77e-10	10.2064
chr16	18657883	18658833	950	68	+	1	950	0	143.07	47.09	2510002D24Rik	2.51155	2.33e-13	3.59e-12	12.6326
chr4	148031300	148031350	50	69	+	1	50	0	2.14	0.36	2510039O18Rik	3.59882	9.34e-12	1.38e-10	11.0295
chr4	148031450	148031475	25	70	+	1	25	0	0.87	0.21	2510039O18Rik	3.15948	8.84e-11	1.23e-09	10.0536
chr6	13870508	13870608	100	71	-	1	100	0	7.97	0.09	2610001J05Rik	6.89117	4.61e-11	6.56e-10	10.3364
chr6	13870283	13870333	50	72	-	1	50	0	2.75	0.12	2610001J05Rik	5.36544	2.79e-11	3.98e-10	10.5545
chrX	106859773	106859898	125	73	-	1	125	0	6.46	1.26	2610002M06Rik	2.86637	3.65e-11	5.2e-10	10.4381
chr11	78180704	78181204	500	74	+	1	500	0	332.88	30.55	2610507B11Rik	3.82235	2.23e-12	3.19e-11	11.6521
chr11	59090593	59091043	450	75	-	1	450	0	70.09	4.18	2610507I01Rik	4.5645	1.83e-12	2.65e-11	11.7368
chr11	59089343	59089418	75	76	-	1	75	0	4.34	1.16	2610507I01Rik	2.46289	1.92e-11	2.8e-10	10.7171
chr18	24610342	24610717	375	77	+	1	375	0	28.03	5.58	2700062C07Rik	3.07889	3.87e-12	5.59e-11	11.4128
chr11	63973784	63973884	100	78	+	1	100	0	4.1	0.36	2810001G20Rik	4.57296	1.3e-11	1.92e-10	10.8859
chr8	125566493	125566668	175	79	-	1	175	0	15.81	0.97	2810004N23Rik	4.63565	2.59e-12	3.84e-11	11.5872
chr5	124478710	124479010	300	80	+	1	300	0	32.68	2.74	2810006K23Rik	4.7526	5.47e-12	7.74e-11	11.2617
chr8	123770888	123771238	350	81	+	1	350	0	19.46	4.47	2810013P06Rik	3.11466	4.96e-12	7.31e-11	11.3048
chr1	64729630	64729805	175	82	-	1	175	0	9.5	0.97	2810408I11Rik	3.80843	3.49e-12	5.47e-11	11.4577
chr1	64719152	64719227	75	83	-	1	75	0	1.99	0.4	2810408I11Rik	3.96078	3.66e-11	5.28e-10	10.4361
chr1	85980822	85981072	250	84	+	1	250	0	20.79	2.78	2810459M11Rik	3.41115	6.27e-14	1.09e-12	13.2025
chr5	113234188	113234588	400	85	-	1	400	0	66.74	23.22	2900026A02Rik	2.27633	1.3e-12	1.94e-11	11.8856
chr12	20950483	20950833	350	86	-	1	350	0	24.2	1.71	3110053B16Rik	5.17747	7.13e-12	1.03e-10	11.147
chr12	20949908	20950033	125	87	-	1	125	0	5.43	0	3110053B16Rik	8.02909	1.35e-11	2.01e-10	10.8698
chr2	150168740	150168940	200	88	-	1	200	0	12.73	0.69	3300002I08Rik	4.76855	3.66e-12	5.5e-11	11.4364
chr3	19950009	19950059	50	89	+	1	50	0	1.93	0.22	4632415L05Rik	3.99569	6.82e-11	9.58e-10	10.1663
chr3	19950359	19950384	25	90	+	1	25	0	0.78	0.09	4632415L05Rik	4.53836	5.9e-11	8.34e-10	10.2293
chr8	10949921	10950071	150	91	+	1	150	0	9.96	0.88	4833411C07Rik	3.95947	6.3e-14	1.13e-12	13.2006
chr13	119606129	119606379	250	92	+	1	250	0	23.65	3.68	4833420G17Rik	3.79042	1.32e-16	2.73e-15	15.8795
chr13	119622340	119622656	316	93	+	1	316	0	136.74	35.52	4833420G17Rik	3.42916	8.11e-25	2.44e-23	24.0909
chr8	8717005	8717153	148	94	+	1	148	0	13.79	1.95	4921522P10Rik	4.57942	1.6e-11	2.22e-10	10.7956
chr12	71602490	71602907	417	95	+	1	417	0	42.48	13.15	4930404H11Rik	2.58528	3.56e-12	5.03e-11	11.4482
chr7	122569655	122569680	25	96	-	1	25	0	2.53	0.36	4930413G21Rik	2.2589	6.92e-11	9.72e-10	10.16
chr10	100408760	100408985	225	97	-	1	225	0	13	0.6	4930430F08Rik	6.36242	7.3e-12	1.07e-10	11.1368
chr16	64586491	64586666	175	98	-	1	175	0	6.31	1.71	4930453N24Rik	3.29267	2.55e-12	3.99e-11	11.5932
chr3	116762215	116762240	25	99	+	1	25	0	1.03	0.17	4930455H04Rik	3.43614	1.79e-11	2.65e-10	10.748
chr13	21629116	21629216	100	100	+	1	100	0	3.92	0.52	4930470G03Rik	3.95831	1.68e-11	2.46e-10	10.7742
chr13	21629566	21629666	100	101	+	1	100	0	5.22	0.36	4930470G03Rik	4.68764	1.77e-11	2.5e-10	10.7525
chr13	21629691	21629966	275	102	+	1	275	0	22.21	1.07	4930470G03Rik	5.49432	2.55e-12	3.83e-11	11.5933
chr19	5472835	5472875	40	103	+	1	40	0	4.22	2.21	4930481A15Rik	2.29516	3.23e-12	4.98e-11	11.4906
chr6	38754308	38754558	250	104	+	1	250	0	12.04	3.06	4930502C15Rik	3.52629	4.45e-13	7.19e-12	12.3512
chr18	70586255	70586405	150	105	-	1	150	0	9.81	0.35	4930503L19Rik	6.17647	4.27e-13	7.01e-12	12.3696
chr18	70586105	70586205	100	106	-	1	100	0	4.01	0.55	4930503L19Rik	4.45325	1.54e-13	2.63e-12	12.812
chr5	114868093	114868293	200	107	-	1	200	0	17.26	2.61	Git2	3.88188	6.96e-14	1.17e-12	13.1572
chr1	159902891	159903441	550	108	+	1	550	0	130.61	35.13	4930523C07Rik	3.2993	4.41e-12	6.11e-11	11.3557
chr1	159905866	159906066	200	109	+	1	200	0	7.57	1.59	4930523C07Rik	3.50925	8.96e-12	1.31e-10	11.0475
chr9	35042041	35042141	100	111	+	1	100	0	3.95	0.57	4930581F22Rik	4.12008	3.74e-12	5.61e-11	11.4276
chr14	54821943	54822043	100	113	-	1	100	0	5.88	0.52	4931414P19Rik	4.12827	2.01e-11	2.82e-10	10.6966
chr14	54821868	54821918	50	114	-	1	50	0	2.66	0.33	4931414P19Rik	3.52487	7.24e-12	1.11e-10	11.1402
chr14	54821643	54821793	150	115	-	1	150	0	8.27	0.31	4931414P19Rik	5.64946	2.65e-11	3.86e-10	10.5763
chr8	106007790	106007965	175	116	-	1	175	0	14.72	0.47	4931428F04Rik	5.46503	5.89e-13	9.58e-12	12.2302
chr3	36917286	36917461	175	117	+	1	175	0	16.02	2.43	4932438A13Rik	3.17107	5.92e-13	9.3e-12	12.2275
chr3	37106506	37106856	350	118	+	1	350	0	55	9.63	4932438A13Rik	3.70495	2.73e-14	4.65e-13	13.5635
chr11	97387151	97387376	225	119	-	1	225	0	17.62	0.93	4933428G20Rik	4.91818	1.16e-11	1.64e-10	10.9344
chr12	8636690	8636815	125	120	+	1	125	0	5.04	2.14	5033421B08Rik	2.85298	2.64e-13	4.44e-12	12.5791
chr2	156695712	156695762	50	121	-	1	50	0	3.8	0.1	5430405H02Rik	5.7474	3.92e-12	6.16e-11	11.4065
chr2	156695612	156695687	75	122	-	1	75	0	5.49	0.14	5430405H02Rik	5.84202	2.91e-11	4.17e-10	10.5359
chr5	48571351	48571451	100	123	+	1	100	0	3.14	1.09	5730480H06Rik	3.09554	1.48e-11	2.21e-10	10.8302
chr3	88732795	88733120	325	124	+	1	325	0	37.96	5.3	5830417I10Rik	3.50424	4.15e-22	1.11e-20	21.3818
chr2	29117731	29117781	50	125	-	1	50	0	3.44	0	Ntng2	7.72903	4.69e-11	6.69e-10	10.3289
chr10	128807065	128807165	100	126	+	1	100	0	5.19	1.33	9030616G12Rik	3.29833	9.94e-12	1.43e-10	11.0025
chr2	147814671	147814921	250	127	-	1	250	0	31.2	5.25	9030622O22Rik	3.20164	2.61e-12	3.82e-11	11.583
chr2	147786528	147786828	300	128	-	1	300	0	22.69	4.83	9030622O22Rik	3.54752	1.82e-12	2.69e-11	11.7389
chr15	35790369	35790569	200	129	+	1	200	0	10.92	2.93	9130002K18Rik	4.73725	1.06e-09	1.18e-08	8.97281
chr5	52350577	52350652	75	130	+	1	75	0	2.96	0.16	9230114K14Rik	5.69098	4.22e-11	5.98e-10	10.3747
chr4	156210110	156210335	225	131	+	1	225	0	18.56	0.22	9430015G10Rik	6.82728	2.44e-11	3.52e-10	10.6122
chr4	156210385	156210410	25	132	+	1	25	0	1.36	0.07	9430015G10Rik	4.8671	5.03e-11	7.16e-10	10.2982
chr7	136977847	136977972	125	133	-	1	125	0	4.65	1.64	9430038I01Rik	2.88116	1.26e-11	1.84e-10	10.8995
chr7	136977322	136977422	100	134	-	1	100	0	4.04	1.73	9430038I01Rik	2.8396	8.34e-13	1.35e-11	12.079
chr9	90041411	90042576	1165	135	-	2	15121	0,1044	21.12	0.19	9430062P05Rik	7.28925	5.49e-12	8.01e-11	11.2603
chrX	47366268	47366293	25	136	-	1	25	0	1.87	0.38	9530027J09Rik	2.7548	7.1e-15	1.36e-13	14.1487
chrX	47366218	47366243	25	137	-	1	25	0	1.21	0.28	9530027J09Rik	2.83116	1.63e-11	2.43e-10	10.7873
chrX	47366118	47366193	75	138	-	1	75	0	3.65	0.54	9530027J09Rik	3.72786	3.19e-13	5.42e-12	12.4958
chr17	23972527	23972802	275	139	+	1	275	0	51.26	10.3	9530082P21Rik	2.80194	4.89e-12	6.93e-11	11.311
chr4	109509848	109510286	438	140	-	2	174151	0,287	20.85	5.09	9630013D21Rik	3.72913	6.98e-12	1.02e-10	11.1562
chr14	64363825	64364858	1033	141	+	2	44,6	0,1027	2.53	0.33	9630015K15Rik	3.48175	4.56e-11	6.35e-10	10.3408
chr19	29755960	29756235	275	142	-	1	275	0	14.97	6.06	9930021J03Rik	2.6295	5.45e-13	8.65e-12	12.2632
chr19	29755885	29755910	25	143	-	1	25	0	1.09	0.5	9930021J03Rik	2.32362	5.42e-11	7.68e-10	10.2662
chr19	29755660	29755810	150	144	-	1	150	0	6.82	3.25	9930021J03Rik	2.56697	2.08e-12	3.26e-11	11.6819
chr19	29693751	29693901	150	146	-	1	150	0	6.31	0.91	9930021J03Rik	3.81882	1.34e-11	1.95e-10	10.8732
chr19	31924898	31925098	200	148	+	1	200	0	18.43	1.38	A1cf	4.85476	9.78e-13	1.5e-11	12.0097
chr19	31925423	31925448	25	149	+	1	25	0	1	0.14	A1cf	3.75774	1.93e-11	2.85e-10	10.7146
chr19	31927423	31927723	300	150	+	1	300	0	29.06	9.49	A1cf	2.64213	7.47e-15	1.35e-13	14.1266
chr6	128516784	128517226	442	153	-	1	442	0	111.76	29.48	A2ml1	3.15411	1.24e-60	9.74e-59	59.9057
chr1	194699706	194699756	50	155	+	1	50	0	2.84	0.28	A330023F24Rik	3.79156	4.22e-11	5.89e-10	10.3743
chr1	194719530	194719605	75	157	+	1	75	0	2.93	0.36	A330023F24Rik	4.10365	6.32e-12	9.71e-11	11.199
chr4	154045037	154045337	300	160	+	1	300	0	32.46	3.19	A430005L14Rik	4.13625	1.08e-14	1.94e-13	13.9668
chr4	154046159	154046334	175	161	+	1	175	0	14.18	4.09	A430005L14Rik	2.58397	2.81e-15	5.4e-14	14.5517
chr10	128338417	128338792	375	162	+	1	375	0	31.5	1.81	A430046D13Rik	4.70463	2.63e-13	4.31e-12	12.5797
chr1	186481369	186481544	175	163	+	1	175	0	11.74	1.64	A430105J06Rik	3.31021	2.01e-14	3.74e-13	13.696
chr1	186484695	186484795	100	164	+	1	100	0	3.83	0.21	A430105J06Rik	5.72266	4.55e-11	6.42e-10	10.3416
chr5	21156361	21156411	50	165	+	1	50	0	10.35	5.44	A630072M18Rik	1.08385	1.37e-11	2.01e-10	10.8639
chr5	21156636	21156811	175	166	+	1	175	0	21.81	6.4	A630072M18Rik	2.30994	3.92e-12	5.72e-11	11.4066
chr1	75192190	75193115	925	168	-	1	925	0	210.48	57	Tuba4a	2.33784	1.49e-12	2.15e-11	11.8265
chr2	130716360	130717412	1052	170	-	1	1052	0	1.72	0.03	A730017L22Rik	6.13742	7.98e-11	1.11e-09	10.0981
chr2	129075684	129076868	1184	171	+	1	1184	0	1.39	0.19	A730036I17Rik	3.50837	2.15e-13	3.73e-12	12.6667
chr10	126906349	126906941	592	172	+	1	592	0	73.62	5.92	A730063M14Rik	3.88868	6.2e-16	1.19e-14	15.2075
chr3	115681573	115681723	150	174	-	1	150	0	7.78	0.62	A930005H10Rik	4.19202	1.31e-11	1.96e-10	10.8835
chr10	69045666	69046341	675	177	-	1	675	0	84.9	20.14	A930033H14Rik	2.95525	6.02e-14	9.78e-13	13.2207
chr2	34990704	34990906	202	179	-	1	202	0	2.84	0	AI182371	7.72546	5.5e-11	7.8e-10	10.2595
chr2	34971894	34972494	600	181	-	1	600	0	292.79	77.97	AI182371	2.5121	2.51e-17	5.15e-16	16.6008
chr13	37842463	37842488	25	183	-	1	25	0	1	0.17	AI463229	3.43581	2.09e-11	3.08e-10	10.6796
chr13	37842338	37842413	75	184	-	1	75	0	3.65	0.93	AI463229	2.7402	2.84e-11	4.05e-10	10.5469
chr13	37841388	37842188	800	185	-	1	800	0	813.61	62.8	AI463229	4.31653	6.35e-13	9.41e-12	12.1975
chr13	37840988	37841013	25	186	-	1	25	0	0.84	0.38	AI463229	2.79637	5.11e-12	7.95e-11	11.2917
chr3	106946819	106946844	25	187	+	1	25	0	1.93	0.07	AI504432	6.28306	1.45e-17	3.27e-16	16.8372
chr4	141341680	141341902	222	188	+	1	222	0	45.05	5.26	AI507597	3.67573	3.26e-57	2.41e-55	56.4867
chr11	83115134	83115425	291	189	+	1	291	0	12.94	3.09	AI662270	2.76637	1.24e-11	1.74e-10	10.9067
chr11	83115450	83116727	1277	190	+	1	1277	0	68.97	4.32	AI662270	5.2614	2.3e-13	3.67e-12	12.6386
chr19	5476499	5476624	125	191	+	1	125	0	7.45	0.64	AI837181	4.12233	6.76e-12	1.01e-10	11.1701
chr19	5476649	5477274	625	192	+	1	625	0	63	10.13	AI837181	3.15924	1.15e-14	1.97e-13	13.9396
chr7	41022696	41023421	725	193	-	1	725	0	122.01	11.55	AI987944	4.04671	5.87e-12	8.44e-11	11.2312
chrM	7765	8615	850	194	+	1	850	0	19181	16538.5	ATP6,ATP8,COX3	1.58348	3.23e-16	6.13e-15	15.4905
chr4	119083325	119083675	350	195	-	1	350	0	86.74	5.63	AU022252	4.21143	2.99e-13	4.7e-12	12.5249
chr10	81986637	81986737	100	196	+	1	100	0	3.92	0.41	AU041133	4.87772	1.5e-14	2.82e-13	13.8228
chr10	81986762	81986812	50	197	+	1	50	0	2.08	0.03	AU041133	7.29007	7.51e-11	1.05e-09	10.1242
chr19	11024975	11025425	450	199	-	1	450	0	67.07	18.56	AW112010	2.98776	7.2e-13	1.11e-11	12.1427
chr5	119713355	119713455	100	200	-	1	100	0	5.46	0.54	AW549542	3.86892	2.99e-12	4.73e-11	11.5251
chr5	119712605	119713030	425	201	-	1	425	0	153.12	15.9	AW549542	3.8493	2.61e-18	5.73e-17	17.5832
chr5	119708585	119709573	988	202	-	1	988	0	85.39	13.43	AW549542	3.18491	1.91e-23	5.45e-22	22.719
chr5	119708268	119708343	75	203	-	1	75	0	12.25	7.37	AW549542	1.29975	1.06e-11	1.54e-10	10.9737
chr5	125593369	125593519	150	205	+	1	150	0	18.59	2.8	Aacs	3.28157	2.29e-20	5.74e-19	19.6393
chr3	59939208	59939358	150	206	+	1	150	0	20.64	4.85	Aadac	3.55321	1.64e-41	8.6e-40	40.7864
chr3	59947084	59947578	494	207	+	1	494	0	243.82	90.36	Aadac	2.64351	2.89e-12	4.09e-11	11.5396
chr1	74323648	74323848	200	208	-	1	200	0	49.66	10.79	Aamp	2.78377	2.23e-21	5.82e-20	20.6515
chr2	156409194	156409294	100	210	+	1	100	0	4.16	0.31	Aar2	4.88507	1.05e-11	1.58e-10	10.9785
chr8	111781716	111781816	100	211	+	1	100	0	16.17	10.41	Aars	1.16403	1.57e-11	2.3e-10	10.8046
chr8	111781841	111781866	25	212	+	1	25	0	5.7	3.56	Aars	1.25178	3.52e-18	8.2e-17	17.4536
chr8	111783791	111784241	450	213	+	1	450	0	65.83	3.09	Aars,Exosc6	5.04312	1.16e-12	1.74e-11	11.9346
chr17	45831611	45831761	150	214	+	1	150	0	13.94	1.57	Aars2	3.95076	1.44e-16	2.92e-15	15.8425
chr4	53159731	53159906	175	217	-	1	175	0	9.5	1.59	Abca1	3.2475	3.99e-12	6.19e-11	11.3986
chr4	53033763	53033838	75	218	-	1	75	0	4.31	0.07	Abca1	6.96871	3.53e-11	5.04e-10	10.4523
chr4	53033663	53033738	75	219	-	1	75	0	3.38	0.19	Abca1	5.47337	8.14e-12	1.21e-10	11.0896
chr4	53032238	53032313	75	220	-	1	75	0	3.38	1.67	Abca1	2.41165	7.7e-12	1.15e-10	11.1135
chr2	25338168	25338193	25	221	+	1	25	0	1.99	0.48	Abca2	2.53814	3.08e-15	6.06e-14	14.5114
chr11	110067713	110067788	75	222	-	1	75	0	3.8	1.98	Abca6	2.42931	7.17e-13	1.15e-11	12.1447
chr11	110038075	110039567	1492	225	-	1	1492	0	1.45	0.19	Abca9	3.90131	2.99e-16	6.25e-15	15.5239
chr2	69079150	69079225	75	227	-	1	75	0	2.96	1.23	Abcb11	2.58442	2.1e-11	3.07e-10	10.6773
chr5	8943863	8944143	280	228	+	1	280	0	37.99	3.73	Abcb4	3.95119	5.83e-13	9.33e-12	12.2343
chr5	9009044	9009219	175	231	+	1	175	0	141.78	41.27	Abcb4	2.66592	6.35e-107	9.16e-105	106.197
chr17	46614220	46614320	100	233	-	1	100	0	16.9	9.06	Abcc10	1.45684	1.72e-14	3.08e-13	13.7657
chr19	43825876	43826251	375	238	+	1	375	0	102.07	25.29	Abcc2	2.83053	7.53e-19	1.71e-17	18.123
chr11	94234120	94234595	475	239	-	1	475	0	460.45	63.24	Abcc3	3.42023	1.51e-21	3.89e-20	20.8223
chr3	121586487	121586537	50	243	-	1	50	0	1.87	0.72	Abcd3	2.70148	2.77e-11	3.98e-10	10.5579
chr3	121553877	121553952	75	244	-	1	75	0	3.05	1.24	Abcd3	2.64818	1.91e-11	2.79e-10	10.718
chr3	121553802	121553852	50	245	-	1	50	0	2.35	1.5	Abcd3	2.25629	1.13e-12	1.83e-11	11.9476
chr12	84649308	84649808	500	247	-	1	500	0	147.99	18.43	Abcd4	3.70646	2.98e-13	4.61e-12	12.5263
chr17	36267710	36268160	450	248	-	1	450	0	136.74	23.34	Abcf1	3.01357	1.79e-25	5.49e-24	24.7482
chr16	20379173	20379573	400	249	+	1	400	0	58.65	15.57	Abcf3	2.41479	2.45e-13	3.85e-12	12.6117
chr5	105114691	105116033	1342	250	-	1	1342	0	2.75	0.16	Abcg3	5.59275	6.7e-29	2.46e-27	28.1741
chr17	84965601	84965851	250	253	-	1	250	0	75.43	41.43	Abcg5	1.9343	2.87e-14	4.93e-13	13.5416
chr17	85006112	85006562	450	254	+	1	450	0	189.54	10.62	Abcg8	4.71554	1.3e-19	3.05e-18	18.8865
chr5	31112408	31112433	25	256	+	1	25	0	3.53	2.14	Abhd1	1.26608	4.91e-12	7.66e-11	11.3086
chr5	135038516	135038691	175	257	+	1	175	0	11.53	1.54	Abhd11	3.46762	2.15e-14	3.98e-13	13.667
chr5	135040864	135041029	165	258	+	1	165	0	39.92	16.73	Abhd11	1.89581	2.25e-14	3.93e-13	13.6483
chr5	135040975	135041175	200	259	-	1	200	0	21.18	3.18	Abhd11os	4.05371	1.76e-15	3.39e-14	14.7546
chr2	150674687	150674862	175	260	-	1	175	0	13.15	1.98	Abhd12	3.24572	2.71e-14	4.77e-13	13.5666
chr2	150674637	150674662	25	261	-	1	25	0	1.66	0.52	Abhd12	2.11941	4.82e-11	6.87e-10	10.317
chr3	40889916	40890016	100	262	+	1	100	0	2.66	0.38	Abhd18	4.45419	5.57e-11	7.88e-10	10.2541
chr9	122208710	122208860	150	263	+	1	150	0	9.69	0.88	Abhd5	4.299	1.23e-11	1.72e-10	10.9104
chr14	14413024	14414049	1025	264	-	1	1025	0	163.5	32.45	Abhd6	3.36843	6.94e-13	1.01e-11	12.1588
chr11	95723197	95723647	450	268	-	1	450	0	84.69	5.02	Abi3	4.43214	2.71e-12	3.88e-11	11.5667
chr2	31691510	31691710	200	269	+	1	200	0	11.01	0.91	Abl1	4.1367	1.41e-11	2.03e-10	10.8503
chr2	31692085	31692385	300	270	+	1	300	0	17.35	2.78	Abl1	3.18592	3.87e-12	5.85e-11	11.4128
chr10	17887307	17887357	50	272	-	1	50	0	1.33	0.22	Abracl	4.188	4.34e-11	6.21e-10	10.3625
chr13	23606255	23606355	100	274	-	1	100	0	6.16	0.31	Abt1	4.85349	1.29e-11	1.91e-10	10.8891
chr6	88813020	88813345	325	275	-	1	325	0	50.27	12.27	Abtb1	2.49059	4.32e-12	6.35e-11	11.3641
chr9	118986109	118986134	25	276	-	1	25	0	2.75	1.26	Acaa1b	1.63978	2.35e-13	4.05e-12	12.6295
chr5	114387905	114387980	75	280	+	1	75	0	4.41	0.74	Acacb	3.07035	8.41e-13	1.39e-11	12.0752
chr5	114388055	114388080	25	281	+	1	25	0	1.15	0.41	Acacb	2.59202	2.78e-12	4.42e-11	11.5567
chr9	103990705	103991654	949	282	+	1	949	0	4.56	3.61	Acad11	1.36328	4.47e-19	1.09e-17	18.3493
chr9	26886783	26886858	75	283	-	1	75	0	5.25	1.35	Acad8	2.42084	5.17e-12	7.92e-11	11.2862
chr3	36145222	36145447	225	284	+	1	225	0	19.07	4.69	Acad9	2.91759	7.63e-13	1.2e-11	12.1173
chr3	36145472	36145497	25	285	+	1	25	0	1.03	0.36	Acad9	2.91771	1.59e-13	2.78e-12	12.7994
chr3	153627989	153628564	575	286	-	1	575	0	202.87	120.05	Acadm	1.96553	1.7e-14	2.99e-13	13.7685
chr5	115248732	115248932	200	287	-	1	200	0	25.74	5.77	Acads	2.67704	1.6e-13	2.61e-12	12.7966
chr9	53491821	53492071	250	289	-	1	250	0	31.95	2	Acat1	4.5038	8.16e-14	1.38e-12	13.0883
chr17	13143366	13143391	25	290	-	1	25	0	4.37	3.99	Acat3	1.0415	4.76e-12	7.42e-11	11.3227
chr1	180574393	180574618	225	293	+	1	225	0	40.88	1.38	Acbd3	5.85662	1.43e-13	2.35e-12	12.8439
chr8	106425304	106425479	175	297	-	1	175	0	18.01	3.75	Acd	2.79392	2.85e-16	5.68e-15	15.5447
chr14	54922529	54923971	1442	298	-	1	1442	0	2.05	0.52	Acin1	3.04029	5.99e-12	9.25e-11	11.2225
chr14	54902724	54903074	350	299	-	1	350	0	74.43	21.92	Acin1	2.54373	1.11e-26	3.6e-25	25.9553
chr14	54881408	54881608	200	300	-	1	200	0	67.19	35.82	Acin1	1.40194	2.71e-17	5.77e-16	16.5674
chr4	49450886	49450961	75	304	-	1	75	0	3.89	0.4	Acnat1	3.78866	1.3e-11	1.94e-10	10.8858
chr4	49447381	49447406	25	305	-	1	25	0	1.21	0.16	Acnat1	3.43693	5.33e-11	7.57e-10	10.2733
chr4	49447331	49447356	25	306	-	1	25	0	1.24	0.17	Acnat1	3.41087	1.02e-11	1.54e-10	10.9923
chr4	49447206	49447306	100	307	-	1	100	0	4.07	0.33	Acnat1	5.05699	2.34e-11	3.34e-10	10.6316
chr4	49447156	49447181	25	308	-	1	25	0	0.81	0.09	Acnat1	4.77875	5.11e-12	7.95e-11	11.292
chr4	49443531	49444031	500	309	-	1	500	0	165.46	23.06	Acnat1	4.20598	1.9e-15	3.48e-14	14.7205
chr15	81799295	81799320	25	311	+	1	25	0	3.83	5.28	Aco2	1.17894	4.9e-15	9.52e-14	14.3094
chr12	84105313	84106338	1025	313	+	1	1025	0	97.88	16.36	Acot3	3.34403	1.01e-13	1.64e-12	12.994
chr11	116063983	116064183	200	314	-	1	200	0	62.18	57.96	Acox1	1.06167	1.28e-12	1.95e-11	11.8915
chr14	14216878	14218109	1231	315	+	1	1231	0	4.16	2.38	Acox2	1.43527	7.05e-17	1.53e-15	16.1517
chr2	91041282	91041732	450	316	+	1	450	0	39.62	4.51	Acp2	3.88181	5.39e-13	8.43e-12	12.2686
chr6	125030597	125031147	550	317	+	1	550	0	88.49	13.22	Acrbp	3.22863	1.02e-12	1.5e-11	11.9909
chr11	94492468	94492618	150	318	-	1	150	0	8.51	0.52	Acsf2	4.70689	5.42e-12	8.37e-11	11.2659
chr8	46987401	46988001	600	320	+	1	600	0	518.74	67.54	Acsl1	3.25699	3.63e-14	6.01e-13	13.4399
chr8	46988126	46988401	275	321	+	1	275	0	175.48	121.12	Acsl1	1.01475	6.38e-13	1.01e-11	12.1954
chr8	46988501	46988676	175	322	+	1	175	0	47.76	53.51	Acsl1	1.24821	9.17e-12	1.31e-10	11.0378
chr1	78684023	78684223	200	323	+	1	200	0	13.34	3.42	Acsl3	3.10969	2.54e-12	3.85e-11	11.5947
chr1	78684298	78684448	150	324	+	1	150	0	6.37	1.85	Acsl3	3.12016	3.83e-12	5.75e-11	11.417
chrX	141173347	141173422	75	325	-	1	75	0	2.96	0.31	Acsl4	4.58893	4.15e-13	7.03e-12	12.3821
chr7	119383488	119383913	425	330	+	1	425	0	76.12	21.21	Acsm3	3.16542	1.8e-13	2.86e-12	12.7445
chr7	119142128	119142578	450	331	+	1	450	0	182.03	44.08	Acsm5	3.08878	3.32e-12	4.69e-11	11.4793
chr5	142889219	142889544	325	335	-	1	325	0	102.43	73.13	Actb	2.79689	1.39e-22	3.79e-21	21.8581
chr7	28593572	28593722	150	336	-	1	150	0	12.94	5.23	Actn4	1.87228	3.45e-12	5.34e-11	11.462
chr7	28592922	28593172	250	337	-	1	250	0	54.55	31.86	Actn4	2.1711	2.12e-14	3.74e-13	13.6727
chr2	158480679	158481129	450	338	+	1	450	0	106.17	7.92	Actr5	4.22768	3.04e-23	8.62e-22	22.5166
chr2	58337224	58337449	225	339	-	1	225	0	21.75	0.97	Acvr1	4.91497	2.41e-12	3.62e-11	11.6175
chr2	48789621	48789821	200	340	+	1	200	0	17.8	0.28	Acvr2a	7.32919	1.63e-12	2.46e-11	11.7888
chr9	119262366	119263066	700	341	+	1	700	0	295.17	38.68	Acvr2b	3.5949	2.74e-12	3.89e-11	11.5624
chr9	119263141	119263241	100	342	+	1	100	0	5.34	0.86	Acvr2b	3.13199	1.05e-11	1.57e-10	10.9802
chr12	85319371	85319521	150	343	-	1	150	0	8.12	0.71	Acyp1	4.67477	5.41e-13	8.66e-12	12.2667
chr2	120975242	120976523	1281	344	+	1	1281	0	5.52	0.28	Adal	5.35413	2.76e-46	1.64e-44	45.5595
chr2	130899792	130900117	325	350	-	1	325	0	25.31	1.35	Adam33	4.90076	5.46e-12	7.99e-11	11.2628
chr2	130899292	130899542	250	351	-	1	250	0	38.71	3.19	Adam33	4.87591	6.4e-13	9.88e-12	12.1939
chr2	26888399	26888424	25	352	+	1	25	0	1.12	0.38	Adamts13	2.47615	9.14e-11	1.27e-09	10.039
chr16	85659744	85659919	175	354	-	1	175	0	11.28	0.55	Adamts5	5.17631	7.35e-13	1.2e-11	12.1334
chr16	85658769	85659119	350	355	-	1	350	0	22.21	0.83	Adamts5	6.50738	7.9e-12	1.11e-10	11.1022
chr9	90042394	90042594	200	357	+	1	200	0	26.43	0.26	Adamts7	7.35582	4.52e-12	6.71e-11	11.3449
chr9	90042944	90043444	500	358	+	1	500	0	96.43	6.09	Adamts7	5.15356	6.82e-17	1.37e-15	16.1663
chr9	90045069	90045244	175	359	+	1	175	0	12.94	2.19	Adamts7	3.06915	2.47e-13	4.06e-12	12.6075
chr2	26998386	26998761	375	361	+	1	375	0	40.52	6.13	Adamtsl2	3.26378	2.48e-12	3.57e-11	11.6059
chr11	80045018	80045093	75	362	+	1	75	0	3.8	0.33	Adap2	4.0321	4.42e-11	6.29e-10	10.3546
chr11	80069323	80069873	550	364	+	1	550	0	63.42	20.82	Adap2	2.57061	4.38e-12	6.25e-11	11.3582
chr3	89658307	89658732	425	365	+	1	425	0	66.08	3.19	Adar	4.84388	1.02e-13	1.66e-12	12.993
chr10	80451072	80451472	400	367	+	1	400	0	37.29	7.75	Scamp4	2.84375	1.71e-12	2.52e-11	11.766
chr5	50118117	50118192	75	371	-	1	75	0	4.1	0.38	Adgra3	3.89774	1.98e-11	2.86e-10	10.7032
chr5	50117317	50118092	775	372	-	1	775	0	85.36	7.09	Adgra3	4.62858	8.74e-12	1.23e-10	11.0584
chr8	84450323	84450348	25	375	-	1	25	0	1.99	0.69	Adgre5	2.06476	4.59e-13	7.76e-12	12.3385
chr8	84449973	84450273	300	376	-	1	300	0	36.03	12.7	Adgre5	2.25636	2.84e-14	4.85e-13	13.5465
chr17	43636679	43636767	88	377	+	1	88	0	5.37	0.45	Adgrf1	4.24766	1.83e-11	2.57e-10	10.7378
chr17	43766250	43766500	250	379	+	1	250	0	17.2	2.04	Adgrf5	4.16013	8.71e-13	1.36e-11	12.06
chr17	43766525	43766850	325	380	+	1	325	0	47.64	9.82	Adgrf5	3.27999	3.28e-13	5.16e-12	12.4841
chr8	95771327	95771502	175	381	+	1	175	0	13.12	1.67	Adgrg3	3.91928	2.22e-17	4.8e-16	16.6539
chr8	84659251	84659474	223	382	+	1	223	0	4.41	0.74	Adgrl1	3.12148	7.07e-12	1.05e-10	11.1503
chr8	84665197	84665297	100	383	+	1	100	0	5.07	0.41	Adgrl1	4.14937	3.59e-11	5.14e-10	10.4446
chr8	84665322	84665372	50	384	+	1	50	0	2.99	0.21	Adgrl1	4.27006	9.2e-12	1.37e-10	11.0364
chr8	84665397	84665422	25	385	+	1	25	0	1.45	0.09	Adgrl1	4.34657	7.22e-11	1.01e-09	10.1416
chr8	84665447	84665472	25	386	+	1	25	0	1.57	0.09	Adgrl1	4.54094	8.94e-12	1.36e-10	11.0486
chr8	84666597	84666822	225	387	+	1	225	0	21.15	5.49	Adgrl1	2.43516	2.81e-13	4.5e-12	12.5508
chr3	148523396	148523521	125	388	-	1	125	0	7.12	0.4	Adgrl2	5.01806	8.86e-12	1.3e-10	11.0528
chr3	148522121	148523296	1175	389	-	1	1175	0	85.96	13.15	Adgrl2	3.68326	1.3e-12	1.95e-11	11.8855
chr3	138126464	138127938	1474	395	+	1	1474	0	2.14	0.45	Adh4	3.38794	6.26e-25	1.98e-23	24.2032
chr3	138138139	138138214	75	396	+	1	75	0	2.84	0.88	Adh4	3.30747	1.63e-14	3.04e-13	13.7882
chr3	138160948	138160973	25	397	+	1	25	0	3.68	5.09	Adh5	1.02833	1.77e-11	2.63e-10	10.7512
chr3	138160998	138161098	100	398	+	1	100	0	11.47	10.94	Adh5	1.66066	1.11e-14	2.07e-13	13.9534
chr3	138093563	138093913	350	401	+	1	350	0	133.18	49.85	Adh6-ps1	2.269	7.83e-13	1.18e-11	12.106
chr3	137932099	137932124	25	404	+	1	25	0	0.87	0.16	Adh7	3.66831	1.33e-11	2e-10	10.8747
chr1	9623678	9623903	225	405	+	1	225	0	3.17	0.41	Adhfe1	4.11608	5.79e-13	9.68e-12	12.2374
chr12	28729402	28729427	25	406	+	1	25	0	1.63	0.03	Adi1	6.22935	9.31e-11	1.29e-09	10.0308
chr6	119347161	119347211	50	408	-	1	50	0	1.93	0.19	Adipor2	4.85718	2e-13	3.46e-12	12.6993
chr6	119332460	119332810	350	409	-	1	350	0	57.75	8.08	Adipor2	3.30831	5.18e-14	8.82e-13	13.2858
chr2	168024184	168024209	25	412	-	1	25	0	1.06	0.22	Adnp,Gm20716	3.05741	3.41e-11	4.92e-10	10.4678
chr2	168023734	168024159	425	413	-	1	425	0	25.74	4.88	Adnp,Gm20716	2.94878	4.83e-12	7.26e-11	11.3161
chr9	59222237	59222887	650	414	+	1	650	0	66.83	6.89	Adpgk	4.03137	2.31e-14	3.88e-13	13.6371
chr9	59223012	59223483	471	415	+	1	471	0	59.89	18.24	Adpgk	2.63583	8.82e-13	1.32e-11	12.0545
chr4	126210143	126210568	425	416	-	1	425	0	65.68	6.85	Adprhl2	3.72018	1.21e-12	1.79e-11	11.9168
chr13	41918045	41918145	100	420	-	1	100	0	15.42	13.6	Adtrp	1.71985	7.83e-20	1.93e-18	19.1061
chr17	14029200	14030689	1489	423	+	1	1489	0	18.77	11.48	Afdn	2.09383	1.68e-20	4.28e-19	19.7744
chr17	14116385	14116535	150	424	+	1	150	0	7	0.64	Afdn	4.59502	3.25e-12	4.94e-11	11.4885
chr17	14124420	14124520	100	425	+	1	100	0	3.08	0.57	Afdn	3.78465	4.19e-11	5.96e-10	10.3774
chr5	103998801	103998876	75	426	+	1	75	0	4.22	0.28	Aff1	4.40562	2.48e-11	3.6e-10	10.6059
chr5	103998901	103998926	25	427	+	1	25	0	1.51	0.05	Aff1	5.46221	6.2e-11	8.74e-10	10.2078
chr5	104002976	104003151	175	428	+	1	175	0	8.39	3.76	Aff1	2.61002	7.02e-12	1.02e-10	11.1538
chr11	53306288	53306463	175	429	+	1	175	0	10.56	0.48	Aff4	5.56494	1.73e-12	2.71e-11	11.761
chr8	124228810	124228910	100	430	+	1	100	0	7.36	2.17	Afg3l1	2.2717	1.09e-11	1.62e-10	10.9625
chr18	67537829	67538404	575	431	-	1	575	0	105.9	21.94	Afg3l2	3.20288	3.7e-14	6.13e-13	13.4318
chr11	117727687	117727712	25	434	+	1	25	0	1.57	0.1	Afmid	4.3628	1.16e-12	1.9e-11	11.9358
chr11	117729470	117730445	975	435	+	1	975	0	425.87	120.36	Afmid	2.36726	8.25e-13	1.24e-11	12.0833
chr5	24706500	24706675	175	436	+	1	175	0	17.98	6.8	Agap3	1.96472	2.47e-13	4.12e-12	12.6075
chr5	31063905	31064005	100	437	+	1	100	0	9.69	5.66	Agbl5	2.08576	7.31e-14	1.25e-12	13.1364
chr13	95487715	95488140	425	438	-	1	425	0	51.47	1.5	Aggf1	5.69954	1.61e-12	2.42e-11	11.7938
chr3	116585820	116587272	1452	439	-	1	1452	0	4.19	0.57	Agl	3.85994	1.01e-43	5.67e-42	42.9958
chr17	34831483	34831958	475	444	+	1	475	0	70.36	23.61	Agpat1	2.07669	9e-13	1.36e-11	12.0458
chr17	34832108	34832283	175	445	+	1	175	0	10.83	1.78	Agpat1	3.32781	1.53e-11	2.22e-10	10.8146
chr2	26486477	26487239	762	446	-	1	762	0	2.47	0.26	Agpat2	3.69551	3.7e-20	9.52e-19	19.4313
chr2	26483093	26483743	650	447	-	1	650	0	309.05	76.29	Agpat2	2.51154	2.72e-12	3.83e-11	11.566
chr10	78109332	78109557	225	448	-	1	225	0	29.81	8.15	Agpat3	3.16836	3.1e-14	5.45e-13	13.5092
chr8	125290938	125291113	175	449	-	1	175	0	23.11	4.23	Agt	3.00114	1.07e-22	3.01e-21	21.9726
chr8	125290513	125290863	350	450	-	1	350	0	54.49	13.1	Agt	2.54177	1.72e-14	2.96e-13	13.7657
chr8	125283325	125283550	225	452	-	1	225	0	256.55	88.24	Agt	2.38175	4.26e-40	2.13e-38	39.371
chr13	30565608	30565633	25	453	+	1	25	0	0.91	0.14	Agtr1a	3.83594	1.18e-11	1.78e-10	10.9289
chr13	30565683	30566308	625	454	+	1	625	0	45.2	3.25	Agtr1a	4.49963	1.14e-12	1.72e-11	11.9433
chr15	10373864	10373914	50	456	+	1	50	0	5.76	5.47	Agxt2	1.27075	7.11e-12	1.08e-10	11.1483
chr15	10409603	10409978	375	457	+	1	375	0	181.39	95.94	Agxt2	2.05276	3.45e-15	6.25e-14	14.4623
chr1	179579899	179580174	275	458	-	1	275	0	25.22	1.45	Ahctf1	4.92855	1.8e-13	2.94e-12	12.7455
chr10	20835657	20835832	175	460	+	1	175	0	10.65	1.14	Ahi1	3.94001	3.06e-12	4.61e-11	11.515
chr11	23438581	23439256	675	461	-	1	675	0	204.65	19.49	Ahsa2	3.83797	3.18e-13	4.96e-12	12.4969
chr16	22715259	22715359	100	462	+	1	100	0	11.13	6.28	Ahsg	1.62241	4.55e-14	8.17e-13	13.3418
chr1	183103838	183103913	75	463	+	1	75	0	3.65	0.45	Aida	3.56121	3.34e-11	4.76e-10	10.4765
chrX	47602147	47602222	75	464	-	1	75	0	2.93	1.19	Aifm1	2.60562	3.87e-11	5.46e-10	10.4127
chr1	173292556	173292906	350	467	+	1	350	0	24.77	0.14	Aim2	8.16603	1.02e-11	1.51e-10	10.9894
chr3	132377801	132377901	100	468	-	1	100	0	5.55	3.04	Aimp1	2.18083	6.69e-12	9.87e-11	11.1743
chr4	128904483	128904708	225	471	+	1	225	0	46.43	26.7	Ak2	2.09436	9.67e-15	1.72e-13	14.0146
chr19	28999980	29000255	275	474	-	1	275	0	15.12	2.85	Ak3	3.45453	7.86e-12	1.14e-10	11.1046
chr13	100802420	100802445	25	475	+	1	25	0	0.75	0.12	Ak6	3.92685	9.75e-11	1.35e-09	10.011
chr11	88735888	88736213	325	477	-	1	325	0	33.01	6.63	Akap1	2.78453	4.48e-12	6.33e-11	11.3491
chr7	75354158	75354283	125	481	+	1	125	0	12.16	9.1	Akap13	1.68889	9.71e-12	1.39e-10	11.0126
chr7	75399001	75399226	225	482	+	1	225	0	27.43	0.83	Akap13	5.56253	2.78e-12	4.08e-11	11.5553
chrX	169104924	169105524	600	483	+	1	600	0	92.14	15.45	Akap17a	2.70137	2.43e-12	3.53e-11	11.6141
chrX	35876125	35876300	175	486	-	1	175	0	9.41	1.52	Akap17b	3.98432	1.3e-11	1.81e-10	10.8854
chrX	35876075	35876100	25	487	-	1	25	0	0.81	0.09	Akap17b	4.48417	8.62e-11	1.2e-09	10.0645
chrX	35875725	35875875	150	488	-	1	150	0	5.25	0.85	Akap17b	3.75043	4.12e-11	5.88e-10	10.3846
chr17	32524020	32524670	650	490	-	1	650	0	84.78	25.01	Akap8	2.74172	1.45e-12	2.09e-11	11.8394
chr17	32552448	32552523	75	492	-	1	75	0	4.25	0.85	Akap8l	2.91213	3.29e-12	5.09e-11	11.4825
chr17	32552398	32552423	25	493	-	1	25	0	1.42	0.43	Akap8l	2.27727	9.05e-11	1.26e-09	10.0433
chr5	4010136	4010436	300	494	+	1	300	0	33.19	9.1	Akap9	2.91467	2.04e-13	3.3e-12	12.6909
chr5	4010661	4010686	25	495	+	1	25	0	0.97	0.33	Akap9	2.80329	9.8e-12	1.49e-10	11.009
chr5	4063865	4064015	150	496	+	1	150	0	6.85	0.31	Akap9	5.66388	4.36e-11	6.2e-10	10.3603
chr5	4096156	4096206	50	497	+	1	50	0	2.23	0.54	Akap9	3.26804	2.77e-13	4.67e-12	12.5569
chr5	4096381	4096406	25	498	+	1	25	0	1.18	0.16	Akap9	3.4004	9.23e-11	1.28e-09	10.0349
chr5	4096431	4096556	125	499	+	1	125	0	7.69	0.69	Akap9	3.9467	7.55e-13	1.24e-11	12.1219
chr5	4096581	4096931	350	500	+	1	350	0	52.59	4.37	Akap9	4.21114	1.6e-15	2.98e-14	14.7958
chr5	4100188	4100513	325	501	+	1	325	0	35.96	3.42	Akap9	4.05026	2.98e-13	4.74e-12	12.5259
chr5	4114121	4114271	150	502	+	1	150	0	8.06	1.62	Akap9	3.15049	1.9e-12	2.94e-11	11.7221
chr5	4114446	4114471	25	503	+	1	25	0	1.69	0.35	Akap9	3.03306	3.5e-16	7.27e-15	15.4564
chr7	109311211	109311311	100	504	+	1	100	0	3.62	0.97	Akip1	3.20226	8.35e-12	1.27e-10	11.0784
chr6	34373618	34373884	266	506	+	1	266	0	15.57	1.21	Akr1b10	5.22253	3.62e-12	5.54e-11	11.4416
chr6	34345292	34345317	25	507	+	1	25	0	1.51	0.02	Akr1b8	7.09804	8.75e-11	1.22e-09	10.058
chr4	139045724	139045749	25	511	+	1	25	0	2.9	1.43	Akr7a5	1.52156	9.85e-13	1.62e-11	12.0066
chr7	44504102	44504202	100	512	+	1	100	0	9.41	2.99	Akt1s1	2.24281	1.65e-15	3.19e-14	14.7832
chr7	44504227	44504252	25	513	+	1	25	0	2.69	0.86	Akt1s1	2.19144	4.18e-18	9.69e-17	17.3791
chr7	44504352	44504402	50	514	+	1	50	0	4.07	1.86	Akt1s1	1.68711	7.81e-11	1.09e-09	10.1074
chr7	27336613	27337705	1092	515	+	1	1092	0	19.76	2.93	Akt2	3.18653	4.14e-12	6.12e-11	11.3832
chr4	62427395	62427545	150	517	-	1	150	0	65.32	26.01	Alad	1.78535	1.07e-50	7.01e-49	49.969
chr5	90608753	90609585	832	518	+	1	832	0	17.2	6.78	Alb	2.91688	1.08e-18	2.48e-17	17.9679
chr5	90622508	90622558	50	520	+	1	50	0	14.3	17.05	Alb	1.1206	1.27e-16	2.66e-15	15.8973
chr5	90745432	90745782	350	521	+	1	350	0	167.54	41.27	Albfm1	2.47584	4.59e-20	1.12e-18	19.3378
chr16	52071833	52071983	150	523	-	1	150	0	11.16	1.04	Alcam	5.24398	2.92e-13	4.73e-12	12.534
chr16	52071733	52071808	75	524	-	1	75	0	2.32	0.26	Alcam	4.77732	2.67e-11	3.84e-10	10.573
chr4	45804281	45804606	325	528	+	1	325	0	73.32	4.47	Aldh1b1	4.92972	6.25e-15	1.12e-13	14.2041
chr5	121731457	121731657	200	530	-	1	200	0	46.43	8.94	Aldh2	2.83877	2.66e-14	4.62e-13	13.5746
chr13	25096276	25097738	1462	532	-	1	1462	0	2.96	0.21	Aldh5a1	4.45867	2.62e-24	8.09e-23	23.5812
chr10	21271359	21272477	1118	533	+	1	1118	0	655.78	232.61	Aldh8a1	2.72694	1.37e-17	2.82e-16	16.8623
chr4	49536417	49536842	425	534	-	1	425	0	980.76	654.95	Aldob	1.68927	6.47e-33	2.61e-31	32.1893
chr16	5062736	5062773	37	535	+	1	37	0	2.93	1	Alg1	2.61089	2.63e-12	4.08e-11	11.5807
chr7	97040897	97041047	150	537	+	1	150	0	7.42	1.05	Alg8	3.85188	1.64e-11	2.4e-10	10.784
chr7	97041072	97041122	50	538	+	1	50	0	1.87	0.24	Alg8	4.0532	1.98e-11	2.87e-10	10.7029
chr9	50754519	50754619	100	539	+	1	100	0	5.55	1.1	Alg9	2.79177	2.24e-11	3.27e-10	10.6501
chr9	50754694	50754844	150	540	+	1	150	0	6.37	2.36	Alg9	2.94503	1.74e-11	2.42e-10	10.7603
chr5	114262036	114262136	100	541	-	1	100	0	8.33	3.09	Alkbh2	1.92072	1.67e-11	2.43e-10	10.7772
chr2	93811068	93811218	150	542	-	1	150	0	21.18	6.87	Alkbh3	2.15585	5.61e-13	8.87e-12	12.2509
chr2	93810968	93811043	75	543	-	1	75	0	4.74	1.81	Alkbh3	2.72966	1.88e-13	3.16e-12	12.7256
chr2	93810978	93811451	473	544	+	1	473	0	4.31	1.5	Alkbh3os1	2.3282	8.59e-33	3.6e-31	32.066
chr11	60448663	60448738	75	545	+	1	75	0	10.98	2.16	Alkbh5	3.63718	5.4e-44	3.03e-42	43.268
chr1	59203136	59203311	175	549	-	1	175	0	9.26	0.55	Als2	4.97857	3.16e-12	4.92e-11	11.5004
chr1	59202311	59202486	175	550	-	1	175	0	15.42	5.45	Als2,Mpp4	1.95901	7.82e-12	1.16e-10	11.1066
chr1	59202086	59202261	175	551	-	1	175	0	17.5	4.47	Als2,Mpp4	3.17514	1.06e-13	1.77e-12	12.9741
chr9	110727774	110727874	100	552	+	1	100	0	6.76	1.38	Als2cl	2.7824	2.44e-12	3.72e-11	11.612
chr9	110727899	110727924	25	553	+	1	25	0	1.66	0.5	Als2cl	2.17041	2.77e-11	4.04e-10	10.5572
chr9	110728074	110728349	275	554	+	1	275	0	21.27	5.9	Als2cl	2.30105	2.37e-12	3.62e-11	11.6258
chr9	110728374	110728399	25	555	+	1	25	0	1.87	0.57	Als2cl	2.17344	1.36e-12	2.22e-11	11.8662
chr9	110728424	110728949	525	556	+	1	525	0	82.37	17.81	Als2cl	2.65588	8.29e-13	1.24e-11	12.0816
chr9	110728999	110729024	25	557	+	1	25	0	2.2	0.93	Als2cl	1.69155	3.24e-11	4.69e-10	10.4897
chr15	10995106	10995456	350	559	+	1	350	0	70.36	30.29	Amacr	1.84566	2.51e-14	4.29e-13	13.6
chr4	63072192	63072392	200	560	-	1	200	0	62.18	8.96	Ambp	3.23683	5.48e-18	1.2e-16	17.2612
chr4	63068665	63069699	1034	561	-	1	1034	0	2.23	0.95	Ambp	1.68465	2.71e-11	3.95e-10	10.5673
chr2	91748210	91748260	50	563	+	1	50	0	2.38	0.35	Ambra1	3.33324	5.87e-11	8.3e-10	10.2314
chr2	91748485	91748585	100	564	+	1	100	0	6.49	1.78	Ambra1	2.33542	1.62e-11	2.35e-10	10.7904
chr10	40178053	40178078	25	565	-	1	25	0	0.91	0.36	Amd1	2.79211	5.16e-12	8.02e-11	11.2877
chr10	40177953	40178003	50	566	-	1	50	0	2.35	1.38	Amd1	2.27514	1.56e-12	2.51e-11	11.8069
chr10	40163953	40164028	75	567	-	1	75	0	2.93	0.91	Amd1	3.0547	1.14e-12	1.85e-11	11.9425
chr10	93360324	93360349	25	570	-	1	25	0	1.39	0.45	Amdhd1	2.36943	1.09e-11	1.64e-10	10.9635
chrX	94470668	94471243	575	571	-	1	575	0	103.25	12.7	Amer1	3.79971	8.54e-13	1.28e-11	12.0686
chr8	94699640	94699665	25	572	-	1	25	0	1.48	0.47	Amfr	2.36905	3.66e-12	5.77e-11	11.4366
chr8	94699565	94699590	25	573	-	1	25	0	1.36	0.43	Amfr	2.60454	2.29e-13	3.95e-12	12.6409
chrX	141636366	141636566	200	574	-	1	200	0	14	2.59	Ammecr1	3.64079	1.42e-13	2.33e-12	12.8488
chr18	31907847	31909055	1208	576	+	1	1208	0	32.37	1.81	Ammecr1l	5.44016	5.35e-298	2.33e-295	297.272
chr9	102597397	102597597	200	579	+	1	200	0	21.9	0.41	Amotl2	6.19042	1.38e-12	2.15e-11	11.86
chr9	102609067	102609417	350	580	+	1	350	0	21.45	2.69	Amotl2	3.50834	1.05e-11	1.5e-10	10.9778
chr9	102609767	102610092	325	581	+	1	325	0	24.05	4.33	Amotl2	3.17011	3.27e-13	5.27e-12	12.4861
chr2	128454652	128454777	125	583	-	1	125	0	7.12	2.66	Anapc1	2.92861	8.97e-15	1.63e-13	14.0471
chr2	128452802	128453052	250	584	-	1	250	0	10.68	1.95	Anapc1	3.45868	2.52e-11	3.55e-10	10.5984
chr9	102511237	102511437	200	585	+	1	200	0	62.43	14.41	Anapc13	2.69294	1.38e-25	4.32e-24	24.8597
chr7	101548403	101548453	50	586	+	1	50	0	2.75	0.52	Anapc15	2.87121	1.5e-11	2.22e-10	10.8244
chr5	53023908	53023933	25	587	+	1	25	0	2.17	0.83	Anapc4	1.84499	3.37e-12	5.33e-11	11.4723
chr5	53023958	53024033	75	588	+	1	75	0	5.37	2.17	Anapc4	2.29259	3.18e-13	5.26e-12	12.4976
chr5	122582089	122582489	400	589	+	1	400	0	29.57	5.25	Anapc7	3.06917	5.98e-12	8.41e-11	11.2235
chr14	51338866	51339466	600	591	+	1	600	0	420.05	154.29	Ang	2.24234	1.12e-28	3.89e-27	27.9489
chr14	51342313	51342913	600	592	+	1	600	0	263.19	40.75	Rnase4	3.02635	1.8e-17	3.77e-16	16.7457
chr1	190677200	190677400	200	593	+	1	200	0	12.43	2.42	Angel2	3.48137	7.32e-13	1.13e-11	12.1356
chr4	98919190	98920326	1136	594	+	1	1136	0	125.15	30.17	Angptl3	3.68683	3.1e-17	6.47e-16	16.5085
chr4	98925674	98925724	50	595	+	1	50	0	9.65	12.07	Angptl3	1.28075	9.83e-20	2.44e-18	19.0073
chr4	98926145	98926345	200	597	+	1	200	0	52.44	67.85	Angptl3	1.30556	2.57e-15	4.89e-14	14.5898
chr17	34000471	34000521	50	598	-	1	50	0	2.84	0.72	Angptl4	2.45683	5.98e-11	8.4e-10	10.2229
chr9	20785103	20786471	1368	600	-	2	265,10	0,1358	668.73	47.24	Angptl6	4.12776	8.38e-147	1.71e-144	146.077
chr9	21746805	21746955	150	601	+	1	150	0	45.56	14.86	Angptl8	2.2845	1.84e-34	7.94e-33	33.7342
chr10	69369746	69369771	25	605	+	1	25	0	0.81	0.19	Ank3	3.30713	7.34e-11	1.03e-09	10.1341
chr10	69524259	69524759	500	607	+	1	500	0	157.65	12.84	Ank3	4.50634	7.64e-15	1.34e-13	14.1167
chr10	69859862	69860637	775	610	+	1	775	0	132.76	17.42	Ank3	4.28975	8.21e-14	1.32e-12	13.0858
chr10	69860762	69860987	225	611	+	1	225	0	18.98	9.99	Ank3	2.00585	2.32e-12	3.51e-11	11.6348
chr18	36757622	36757897	275	612	+	1	275	0	23.08	4.71	Ankhd1	3.63754	4.35e-13	6.78e-12	12.362
chr18	36757972	36758247	275	613	+	1	275	0	21.9	1.81	Ankhd1	4.67799	8.11e-15	1.45e-13	14.0912
chr18	36781464	36781489	25	615	+	1	25	0	1	0.09	Ankhd1	4.43581	7.42e-11	1.04e-09	10.1293
chr18	36781514	36781539	25	616	+	1	25	0	1.03	0.21	Ankhd1	3.09	8.93e-11	1.24e-09	10.0493
chr5	110400709	110401084	375	617	+	1	375	0	34.64	1.73	Ankle2	4.96393	8.2e-13	1.27e-11	12.0862
chr8	11662480	11662855	375	618	-	1	375	0	34.37	2.78	Ankrd10	4.22643	2.62e-12	3.81e-11	11.5812
chr8	123622475	123622550	75	619	-	1	75	0	11.83	7.84	Ankrd11	1.21658	2.9e-12	4.46e-11	11.5383
chr8	123622275	123622300	25	620	-	1	25	0	3.59	2.07	Ankrd11	1.36002	1.59e-13	2.78e-12	12.7994
chr8	123621650	123622175	525	621	-	1	525	0	57.84	20.16	Ankrd11	2.16578	1.28e-12	1.88e-11	11.8924
chr8	123621575	123621625	50	622	-	1	50	0	4.25	1.83	Ankrd11	1.71382	4.81e-11	6.78e-10	10.3178
chr8	123620575	123621550	975	623	-	1	975	0	113.08	28.01	Ankrd11	2.8127	1.22e-12	1.75e-11	11.9145
chr8	123620125	123620225	100	624	-	1	100	0	12.85	7.56	Ankrd11	1.50405	1.63e-13	2.75e-12	12.7874
chr8	123619350	123619725	375	625	-	1	375	0	41	15.4	Ankrd11	1.87753	1.58e-12	2.44e-11	11.8025
chr8	123610159	123610909	750	626	-	1	750	0	95.64	22.3	Ankrd11	2.86791	1.42e-16	2.8e-15	15.8479
chr17	66383899	66384049	150	627	-	1	150	0	10.86	1.55	Ankrd12	3.12614	5.23e-14	9.32e-13	13.2812
chr17	66294078	66294478	400	628	-	1	400	0	42.99	9.56	Ankrd12	3.45125	2.49e-19	5.91e-18	18.604
chr17	66293878	66294053	175	629	-	1	175	0	9.9	4.57	Ankrd12	2.68738	2.15e-15	4.07e-14	14.6675
chr17	66292328	66293753	1425	630	-	1	1425	0	282.86	73.43	Ankrd12	3.1725	1.46e-12	2.04e-11	11.8361
chr2	11794798	11795138	340	631	+	1	340	0	97.39	27.55	Ankrd16	3.14679	2.55e-21	6.55e-20	20.5938
chr5	90430748	90430823	75	632	-	1	75	0	2.72	0.48	Ankrd17	4.1558	1.67e-14	3.12e-13	13.776
chr5	90391984	90392259	275	634	-	1	275	0	23.05	5.06	Ankrd17	2.8093	1.17e-11	1.68e-10	10.9309
chr5	90376949	90376974	25	635	-	1	25	0	0.91	0.48	Ankrd17	2.44533	5.58e-11	7.9e-10	10.2536
chr5	90376824	90376899	75	636	-	1	75	0	2.53	1.12	Ankrd17	2.80121	8.41e-12	1.27e-10	11.0753
chr10	81479239	81479314	75	637	+	1	75	0	4.28	0.4	Ankrd24	3.60121	7.93e-11	1.11e-09	10.1005
chr10	81479364	81479414	50	638	+	1	50	0	4.56	0.4	Ankrd24	3.52873	1.23e-14	2.3e-13	13.9113
chr10	81479614	81479664	50	639	+	1	50	0	2.78	0.22	Ankrd24	4.11428	1.62e-11	2.39e-10	10.7896
chr6	118500400	118500450	50	640	-	1	50	0	3.59	0.07	Ankrd26	6.76026	4.54e-12	7.05e-11	11.3432
chr7	35337589	35338014	425	641	+	1	425	0	59.02	7.8	Ankrd27	3.28773	2.09e-12	3.08e-11	11.6804
chr7	35338039	35338064	25	642	+	1	25	0	1.57	0.5	Ankrd27	2.12738	9.92e-11	1.37e-09	10.0034
chr11	94230410	94230785	375	643	+	1	375	0	60.37	11.32	Ankrd40	3.11839	3.16e-14	5.46e-13	13.5001
chr11	94230810	94230985	175	644	+	1	175	0	10.17	0.91	Ankrd40	3.99515	4.23e-12	6.41e-11	11.3732
chr9	14693943	14694218	275	646	-	1	275	0	16.87	0.79	Ankrd49	5.87514	1.89e-12	2.87e-11	11.7232
chr9	14692290	14692440	150	647	-	1	150	0	8.33	0.07	Ankrd49	7.57148	3.85e-11	5.46e-10	10.415
chr3	38506532	38506582	50	648	-	1	50	0	2.23	0	Ankrd50	8.01552	1.27e-11	1.91e-10	10.895
chr12	110942853	110943203	350	649	-	1	350	0	39.22	2.97	Ankrd9	4.24787	1.08e-15	2.08e-14	14.9661
chr7	119781459	119782759	1300	651	+	1	1300	0	127.26	23.82	Anks4b	3.34622	3.27e-13	5.02e-12	12.4853
chr9	62280780	62280805	25	653	+	1	25	0	1.69	0.59	Anp32a	2.02273	5.64e-11	7.98e-10	10.2488
chr9	62284869	62285044	175	654	+	1	175	0	23.05	9.27	Anp32a	1.89406	6.36e-14	1.08e-12	13.1965
chr4	46472086	46472536	450	656	+	1	450	0	837.9	14.91	Anp32b	5.97883	5.96e-23	1.64e-21	22.2247
chr15	58204959	58205109	150	658	-	1	150	0	6.61	0.79	Anxa13	3.88231	1.33e-11	1.98e-10	10.8769
chr6	86714646	86714671	25	660	-	1	25	0	0.78	0.29	Anxa4	2.93788	3.31e-11	4.79e-10	10.4797
chr13	63449475	63450691	1216	667	+	1	1216	0	387.25	60.48	Aopep	3.2221	2.55e-13	3.83e-12	12.594
chr1	58143657	58144139	482	670	+	1	482	0	1.09	0.64	Aox1	2.18984	4.47e-11	6.4e-10	10.3495
chr1	58154345	58154370	25	671	+	1	25	0	1.24	0.1	Aox3	4.14783	2.39e-11	3.51e-10	10.6214
chr14	21084909	21084934	25	676	-	1	25	0	1.06	0.78	Ap3m1	2.07836	8.18e-11	1.14e-09	10.0871
chr14	21084859	21084884	25	677	-	1	25	0	0.87	0.48	Ap3m1	2.50562	2.78e-11	4.05e-10	10.556
chr3	103728741	103728766	25	679	+	1	25	0	1.27	0.48	Ap4b1	2.55714	1.87e-13	3.25e-12	12.7292
chr3	103728791	103728916	125	680	+	1	125	0	9.44	2.36	Ap4b1	2.51633	8.94e-13	1.42e-11	12.0484
chr5	138176660	138176910	250	681	+	1	250	0	21.27	3.33	Ap4m1	3.42123	4.24e-13	6.75e-12	12.3727
chr5	138178385	138178410	25	682	+	1	25	0	0.91	0.16	Ap4m1	3.82622	1.49e-12	2.43e-11	11.8255
chr2	131054883	131055058	175	683	+	1	175	0	10.74	1.04	Ap5s1	3.98943	1.5e-12	2.38e-11	11.8237
chr2	131055083	131055133	50	684	+	1	50	0	2.69	0.64	Ap5s1	2.61435	3.67e-11	5.28e-10	10.4354
chr5	142463151	142463376	225	685	+	1	225	0	31.8	4.99	Ap5z1	3.18612	1.63e-15	3.08e-14	14.7869
chr10	81104757	81104832	75	686	+	1	75	0	4.16	0.36	Apba3	4.10042	1.7e-12	2.74e-11	11.77
chr5	66459117	66459367	250	687	-	1	250	0	17.56	1.09	Apbb2	5.43824	3.77e-13	5.95e-12	12.4232
chr1	172721727	172722227	500	688	-	1	500	0	47.91	14.52	Apcs	2.80355	7.71e-14	1.28e-12	13.1129
chr1	172721652	172721677	25	689	-	1	25	0	1.93	1.31	Apcs	1.76375	2.88e-13	4.95e-12	12.5405
chr14	51163963	51164138	175	690	+	1	175	0	12.7	1.07	Apex1	4.20262	6.72e-13	1.06e-11	12.1724
chrX	149354994	149355019	25	691	-	1	25	0	1.36	0.24	Apex2	2.9753	7.97e-12	1.22e-10	11.0985
chrX	149354794	149354844	50	692	-	1	50	0	2.47	0.5	Apex2	2.83223	6.97e-11	9.78e-10	10.1568
chr2	94242371	94242446	75	694	-	1	75	0	4.16	1.45	Api5	2.58861	8.35e-14	1.48e-12	13.0781
chr2	94242296	94242321	25	695	-	1	25	0	1.78	1.14	Api5	1.6816	3.87e-11	5.56e-10	10.4126
chr9	31080019	31080194	175	696	-	1	175	0	18.19	4.73	Aplp2	2.64506	1.2e-15	2.3e-14	14.92
chr9	46140002	46140253	251	697	+	1	251	0	5.79	0.97	Apoa1	3.38122	1.14e-16	2.4e-15	15.942
chr9	46140419	46141767	1348	698	+	1	1348	0	10918.7	4330.67	Apoa1	1.68473	2.5e-15	4.62e-14	14.602
chr1	171049232	171049332	100	699	+	1	100	0	5.1	0.52	Apoa2	3.90377	9.66e-12	1.46e-10	11.0151
chr1	171052919	171053243	324	700	+	1	324	0	9.11	5.2	Apoa2	1.27392	1.09e-27	3.83e-26	26.9616
chr12	8027628	8027778	150	703	+	1	150	0	42.87	9.29	Apob	2.79141	1.14e-51	7.52e-50	50.9447
chr12	8055794	8055969	175	705	+	1	175	0	14.3	9.2	Apob	2.07222	8.89e-15	1.61e-13	14.051
chr12	8056794	8056844	50	706	+	1	50	0	2.41	0.86	Apob	2.70952	9.47e-14	1.68e-12	13.0238
chr12	8056869	8056969	100	707	+	1	100	0	4.01	1.43	Apob	2.78755	2.57e-11	3.6e-10	10.5901
chr12	8056994	8057144	150	708	+	1	150	0	6.37	1.95	Apob	2.81985	1.03e-11	1.53e-10	10.9852
chr12	8057844	8058419	575	709	+	1	575	0	71.6	33.59	Apob	2.94435	4.16e-12	5.81e-11	11.3813
chr12	8059019	8059294	275	710	+	1	275	0	14.12	3.78	Apob	3.03309	3.07e-12	4.61e-11	11.5123
chr12	8060494	8060969	475	711	+	1	475	0	28.66	11.84	Apob	2.65909	6.69e-13	1.02e-11	12.1747
chr12	8062494	8062869	375	712	+	1	375	0	71.84	22.92	Apob	2.71836	2.66e-12	3.82e-11	11.5754
chr12	8065782	8065982	200	713	+	1	200	0	26.88	20.89	Apob	1.78413	3.42e-15	6.33e-14	14.4658
chr15	79799331	79799356	25	714	+	1	25	0	1.78	0	Apobec3	7.67708	6.13e-11	8.66e-10	10.2123
chr7	19415341	19415385	44	716	-	1	44	0	2.87	0.78	Apoc4,Gm44805	2.44322	3.69e-11	5.24e-10	10.433
chr7	19432488	19432952	464	717	-	1	464	0	8.96	2.97	Apoe	2.0376	1.94e-13	3.26e-12	12.7111
chr7	19432388	19432463	75	718	-	1	75	0	2.23	0.98	Apoe	1.62125	9.05e-11	1.26e-09	10.0434
chr10	128105117	128105992	875	719	+	1	875	0	390.21	164.51	Apof	2.13124	4.51e-14	7.43e-13	13.346
chr10	128126642	128126817	175	720	+	1	175	0	17.38	2.66	Stat2	3.21604	2.16e-17	4.66e-16	16.6662
chr10	128126892	128127589	697	721	+	1	697	0	280.69	13.03	Stat2	4.63923	9.34e-13	1.38e-11	12.0298
chr15	77273791	77274166	375	722	-	1	375	0	152.31	56.75	Apol7a	2.32652	2.63e-14	4.47e-13	13.5798
chr15	77272691	77273516	825	723	-	1	825	0	306	76.15	Apol7a	2.51006	2.23e-13	3.48e-12	12.6513
chr15	77287988	77288688	700	724	-	1	700	0	379.47	54.01	Apol9a	3.0971	4.4e-15	7.95e-14	14.3566
chr15	77617112	77617712	600	725	+	1	600	0	138.31	21.25	Apol9b	3.55949	2.92e-13	4.48e-12	12.5352
chr15	77619928	77620578	650	726	+	1	650	0	667.13	99.85	Apol9b	3.03789	1.74e-14	2.95e-13	13.7586
chr17	35350613	35350777	164	727	-	1	164	0	17.29	1.93	Apom	3.72202	4.3e-12	6.25e-11	11.3662
chr10	128090402	128091302	900	728	+	1	900	0	191.47	44.19	Apon	3.19439	8.92e-15	1.53e-13	14.0498
chr16	84752035	84752235	200	730	-	1	200	0	13.31	1.81	App	3.83164	6.74e-13	1.05e-11	12.1715
chr10	83436446	83436796	350	732	-	1	350	0	30.75	4.83	Appl2	3.58911	1.11e-15	2.13e-14	14.9549
chr10	83436396	83436421	25	733	-	1	25	0	0.84	0.47	Appl2	2.50746	5.83e-11	8.24e-10	10.2345
chr7	97375585	97375885	300	734	-	1	300	0	33.37	4.94	Aqp11	3.7216	4.26e-14	7.3e-13	13.371
chr4	41033273	41033398	125	735	-	1	125	0	4.77	0.26	Aqp7	5.75996	2.39e-11	3.47e-10	10.6221
chr9	71019040	71019565	525	736	-	1	525	0	121.05	13.52	Aqp9	3.82464	1.5e-13	2.38e-12	12.8236
chrX	97363561	97363986	425	738	+	1	425	0	32.07	3.38	Ar	4.33242	2.57e-12	3.71e-11	11.5908
chrX	20726437	20726587	150	739	+	1	150	0	33.97	21.65	Araf	1.31084	9.86e-15	1.78e-13	14.0062
chr18	38105750	38106325	575	741	-	1	575	0	48.12	10.03	Arap3	2.96744	2.2e-12	3.15e-11	11.6579
chr12	84966613	84966688	75	742	-	1	75	0	3.14	0.33	Arel1	4.25377	1.46e-11	2.12e-10	10.8352
chr12	84966263	84966388	125	743	-	1	125	0	6.46	0.57	Arel1	3.98383	4.03e-11	5.7e-10	10.3948
chr12	84966188	84966213	25	744	-	1	25	0	1.06	0.12	Arel1	3.83116	7.1e-11	9.97e-10	10.1489
chr15	98636304	98636529	225	745	-	1	225	0	29.15	9.29	Arf3	2.13869	1.71e-13	2.8e-12	12.7666
chr6	28426454	28426601	147	746	+	1	147	0	20.25	8.84	Arf5	2.27275	2.1e-15	3.97e-14	14.6785
chr2	180622975	180624150	1175	747	+	1	1175	0	188.18	24.51	Arfgap1	3.41329	1.67e-12	2.35e-11	11.7783
chr10	24796550	24796625	75	750	-	1	75	0	3.86	1.81	Arg1	2.26497	6.64e-12	9.99e-11	11.1777
chr10	24791279	24791927	648	751	-	1	648	0	196.96	120.27	Arg1	1.71397	7.26e-13	1.1e-11	12.1393
chr12	79203033	79203075	42	752	+	1	42	0	2.11	0.14	Arg2	5.48856	2.6e-12	4.06e-11	11.585
chr18	6026372	6026472	100	754	-	1	100	0	3.86	0.35	Arhgap12	4.73848	1.27e-11	1.86e-10	10.8971
chr7	122878546	122879246	700	758	-	1	700	0	102.07	7.91	Arhgap17	4.6139	8.65e-14	1.42e-12	13.063
chr2	20853454	20853679	225	762	-	1	225	0	12.97	1.9	Arhgap21	3.58268	1.07e-13	1.83e-12	12.9708
chr2	20853379	20853429	50	763	-	1	50	0	1.48	0.4	Arhgap21	3.44568	1.21e-11	1.82e-10	10.9167
chr5	103040397	103040522	125	769	+	1	125	0	7.36	0.59	Arhgap24	4.16157	1.01e-12	1.67e-11	11.9943
chr5	103040672	103040722	50	770	+	1	50	0	2.78	0.03	Arhgap24	7.34302	3.39e-11	4.9e-10	10.4694
chr5	103045186	103045386	200	771	+	1	200	0	16.02	0.91	Arhgap24	4.80913	1.01e-11	1.42e-10	10.9937
chr5	103045411	103045486	75	772	+	1	75	0	2.14	0.26	Arhgap24	4.69433	3.16e-11	4.56e-10	10.4999
chr6	87436900	87436925	25	773	-	1	25	0	1.84	0.05	Arhgap25	5.58838	1.41e-11	2.11e-10	10.8509
chr6	87436750	87436875	125	774	-	1	125	0	10.08	0.07	Arhgap25	7.15164	5.48e-11	7.75e-10	10.2613
chr18	39505427	39505552	125	778	+	1	125	0	3.98	0.78	Arhgap26	3.88841	3.54e-12	5.48e-11	11.4506
chr3	121807822	121808647	825	779	+	1	825	0	122.5	9.91	Arhgap29	4.26072	3.62e-14	6.02e-13	13.4416
chr1	171235595	171235895	300	780	+	1	300	0	20.64	2.09	Arhgap30	3.91417	7.42e-14	1.27e-12	13.1295
chr10	79852554	79852704	150	785	+	1	150	0	26.88	1.59	Arhgap45	4.67967	2.53e-28	8.85e-27	27.5961
chr10	79866790	79867090	300	787	+	1	300	0	42.12	10.22	Arhgap45	2.54762	4.44e-13	6.89e-12	12.3528
chr10	79867165	79867305	140	788	+	1	140	0	14.75	3.49	Arhgap45	2.66301	1.58e-15	3.01e-14	14.8019
chr12	52562959	52563409	450	789	+	1	450	0	31.95	3.28	Arhgap5	4.55459	8.1e-13	1.29e-11	12.0915
chr12	52563684	52564059	375	790	+	1	375	0	21.72	4.83	Arhgap5	3.75597	5.96e-12	8.29e-11	11.2249
chr12	52566534	52566734	200	791	+	1	200	0	13.7	6.06	Arhgap5	2.67851	7.44e-12	1.07e-10	11.1285
chr12	52613913	52614063	150	792	+	1	150	0	9.05	0.33	Arhgap5	6.1043	1.84e-12	2.86e-11	11.7351
chr4	140242070	140242495	425	797	-	1	425	0	28.36	5.63	Arhgef10l	2.88976	8.77e-12	1.25e-10	11.0568
chr9	42883530	42883680	150	798	-	1	150	0	8.09	0.54	Arhgef12	4.56462	3.16e-11	4.47e-10	10.5
chr4	140984139	140984239	100	800	+	1	100	0	9.35	3.85	Arhgef19	1.82784	5.07e-12	7.58e-11	11.2954
chr4	140984464	140984564	100	801	+	1	100	0	8.69	3.42	Arhgef19	1.79615	2.11e-11	3.06e-10	10.6753
chr4	140984614	140984764	150	802	+	1	150	0	13.91	6.35	Arhgef19	1.64541	4.21e-11	5.92e-10	10.3757
chr3	88555128	88555178	50	803	+	1	50	0	2.11	0.43	Arhgef2	3.11707	4.22e-11	5.97e-10	10.3748
chr3	62247570	62247645	75	804	+	1	75	0	4.16	0.26	Arhgef26	4.45989	2.61e-11	3.82e-10	10.5826
chr3	62367717	62367917	200	806	+	1	200	0	15.45	0.66	Arhgef26	5.51399	5.12e-12	7.57e-11	11.2908
chr14	27123827	27124002	175	808	+	1	175	0	11.37	1.26	Arhgef3	3.60907	4.4e-12	6.63e-11	11.3569
chr14	27124052	27124077	25	809	+	1	25	0	1.18	0.16	Arhgef3	3.4004	9.23e-11	1.28e-09	10.0349
chr14	52241205	52241469	264	811	+	1	264	0	3.8	0.09	Arhgef40	6.13116	2.29e-11	3.29e-10	10.6392
chr14	52241494	52241519	25	812	+	1	25	0	1.9	0.02	Arhgef40	6.89505	9.64e-11	1.34e-09	10.0159
chr6	43265738	43266063	325	813	+	1	325	0	35.51	5.59	Arhgef5	3.24503	3.36e-12	4.81e-11	11.4735
chr6	43266088	43266163	75	814	+	1	75	0	4.25	0.72	Arhgef5	3.06511	7.71e-12	1.14e-10	11.1128
chr8	11883038	11883263	225	815	+	1	225	0	22.48	1.14	Arhgef7	4.85078	2.5e-12	3.69e-11	11.6018
chr4	133408893	133409068	175	816	-	1	175	0	12.49	1.85	Arid1a	3.24122	8.71e-14	1.47e-12	13.0599
chr4	133407243	133408643	1400	817	-	1	1400	0	292.15	52.42	Arid1a	3.34873	1.17e-12	1.68e-11	11.9336
chr17	5393181	5393531	350	818	+	1	350	0	19.79	2.19	Arid1b	4.15536	2.37e-12	3.52e-11	11.6257
chr17	5394381	5394681	300	819	+	1	300	0	15.99	9.13	Arid1b	2.44682	4.74e-12	6.89e-11	11.3243
chr15	96269972	96270147	175	820	+	1	175	0	10.77	0.59	Arid2	5.11109	1.15e-11	1.67e-10	10.9382
chr15	96270347	96270497	150	821	+	1	150	0	11.25	0.74	Arid2	4.42799	6.45e-13	1.02e-11	12.1902
chr12	71113862	71114087	225	823	+	1	225	0	50.15	6.82	Arid4a	3.651	1.47e-16	2.96e-15	15.8316
chr12	71121730	71122505	775	825	+	1	775	0	217.72	17.5	Arid4a	4.15991	2.88e-14	4.95e-13	13.5404
chr13	14238408	14238433	25	826	+	1	25	0	1.96	0.02	Arid4b	6.75409	9.26e-11	1.29e-09	10.0334
chr13	14238458	14238483	25	827	+	1	25	0	1.96	0.02	Arid4b	6.79286	7.8e-11	1.09e-09	10.108
chr13	14338697	14339364	667	829	+	1	667	0	20.97	8.16	Arid4b	2.96726	5.01e-12	7.13e-11	11.3003
chr13	14362418	14362593	175	832	+	1	175	0	13.09	0.45	Arid4b	6.19806	5.59e-14	9.84e-13	13.2525
chr13	14372312	14372537	225	833	+	1	225	0	14.6	0.76	Arid4b	5.65609	5.52e-13	8.68e-12	12.2581
chr10	68113815	68113915	100	834	-	1	100	0	5.79	0.35	Arid5b	4.7159	2.61e-12	4.11e-11	11.5833
chr10	67934327	67934477	150	836	-	1	150	0	8.15	2.4	Arid5b	2.65672	4.81e-12	7.38e-11	11.3182
chr10	67934227	67934302	75	837	-	1	75	0	4.8	0.6	Arid5b	3.54881	5.7e-14	1.03e-12	13.2438
chr10	67934002	67934177	175	838	-	1	175	0	13.28	1.33	Arid5b	3.94818	2.77e-13	4.53e-12	12.5582
chr9	108521267	108521542	275	839	-	1	275	0	23.93	2.47	Arih2	4.27146	1.08e-12	1.66e-11	11.968
chr16	62615745	62615820	75	840	-	1	75	0	4.01	0.1	Arl13b	6.47682	4.52e-11	6.44e-10	10.345
chr2	106795023	106795098	75	841	-	1	75	0	4.68	0.02	Arl14ep	7.81366	1.18e-11	1.77e-10	10.9278
chr2	106794923	106794948	25	842	-	1	25	0	1.03	0.05	Arl14ep	5.59175	6.16e-11	8.69e-10	10.2105
chr12	40085939	40086789	850	844	-	1	850	0	123.58	8.98	Arl4a	4.9427	9.84e-13	1.43e-11	12.007
chr11	101557551	101557576	25	845	+	1	25	0	1.18	0.14	Arl4d	3.61787	5.2e-11	7.39e-10	10.2843
chr11	101557601	101558076	475	846	+	1	475	0	49.54	3.78	Arl4d	4.28375	1.68e-13	2.7e-12	12.7748
chr2	52292085	52292410	325	847	-	1	325	0	33.58	0.91	Arl5a	6.51645	1.8e-12	2.68e-11	11.7454
chr5	124255048	124255350	302	848	+	1	302	0	136.71	45.1	Arl6ip4	2.17862	3.26e-17	6.81e-16	16.4866
chr3	19188065	19188265	200	851	-	1	200	0	21.69	0.83	Armc1	5.58407	2.24e-13	3.62e-12	12.6507
chr7	127843792	127843867	75	852	+	1	75	0	3.98	0.69	Armc5	3.06362	2.45e-11	3.51e-10	10.6103
chr1	74307022	74307272	250	856	+	1	250	0	85.42	83.16	Arpc2	1.40407	1.53e-16	3.08e-15	15.8143
chr1	152642392	152642542	150	857	+	1	150	0	13.64	0.55	Arpc5	5.12435	2.37e-12	3.54e-11	11.626
chr2	38905094	38905269	175	858	+	1	175	0	15.18	1.29	Arpc5l	4.73262	8.46e-16	1.63e-14	15.0724
chr9	74945078	74945153	75	859	+	1	75	0	5.31	0.47	Arpp19	3.88048	4.1e-12	6.25e-11	11.3877
chr9	74963942	74964117	175	860	+	1	175	0	36.51	17.66	Arpp19	1.98374	5.59e-23	1.6e-21	22.2525
chr8	71288197	71288397	200	861	-	1	200	0	30.26	6.58	Arrdc2	2.641	2.39e-14	4.16e-13	13.6217
chr5	92562238	92562388	150	866	+	1	150	0	5.4	0.43	Art3	5.22638	4.85e-12	7.4e-11	11.3142
chr16	18225683	18225826	143	867	+	1	143	0	28.93	12.41	Arvcf	2.23075	6.49e-25	1.99e-23	24.1875
chr8	41850498	41850673	175	868	-	1	175	0	12.52	3.45	Asah1,Frg1	3.40637	2.75e-14	4.78e-13	13.561
chr4	135971309	135971659	350	872	+	1	350	0	30.84	7.92	Asap3	2.49728	2.94e-13	4.72e-12	12.5321
chr2	30713883	30714008	125	877	-	1	125	0	6	0.6	Asb6	3.87334	3.3e-11	4.75e-10	10.481
chr10	59935582	59935657	75	878	+	1	75	0	4.37	1.14	Ascc1	2.48155	3.13e-11	4.47e-10	10.5044
chr10	50493836	50493986	150	879	+	1	150	0	8.84	0.09	Ascc3	7.71358	1.69e-11	2.44e-10	10.7715
chr3	88873189	88873589	400	883	+	1	400	0	45.53	3.35	Ash1l	4.66071	7.57e-15	1.37e-13	14.1207
chr3	88888818	88888843	25	884	+	1	25	0	0.81	0.12	Ash1l	3.9184	7.59e-11	1.06e-09	10.12
chr3	88888893	88889143	250	885	+	1	250	0	10.11	1.24	Ash1l	4.12945	1.66e-11	2.36e-10	10.7804
chr3	88889168	88889193	25	886	+	1	25	0	0.91	0.19	Ash1l	3.24742	8.51e-11	1.19e-09	10.0699
chr3	88889218	88889243	25	887	+	1	25	0	0.94	0.12	Ash1l	4.19806	1.78e-12	2.88e-11	11.7496
chr3	88983359	88983534	175	888	+	1	175	0	13.73	1.45	Ash1l	3.95631	1.65e-15	3.15e-14	14.7822
chr5	130052921	130053157	236	890	-	1	236	0	16.5	3.54	Asl	2.93692	2.58e-18	5.81e-17	17.5891
chr5	130047173	130047198	25	891	-	1	25	0	2.14	0.72	Asl	2.00215	5.05e-13	8.51e-12	12.2967
chr5	130042853	130043531	678	892	-	1	678	0	2.14	1.02	Asl	1.72279	6.07e-12	9.38e-11	11.217
chr11	120579861	120579936	75	896	+	1	75	0	6.67	2.28	Aspscr1	2.12395	1.08e-14	2.03e-13	13.968
chr9	105282255	105282305	50	898	+	1	50	0	1.69	0.17	Aste1	4.75542	1.7e-11	2.48e-10	10.7698
chr9	105282355	105282380	25	899	+	1	25	0	1.54	0.19	Aste1	4.01296	2.95e-17	6.53e-16	16.5298
chr9	105282405	105282580	175	900	+	1	175	0	7.48	0.78	Aste1	4.59702	2.47e-12	3.81e-11	11.6067
chr12	3551493	3551518	25	902	+	1	25	0	0.97	0.09	Asxl2	4.47803	5.42e-11	7.69e-10	10.2657
chr12	3552218	3552243	25	903	+	1	25	0	1.15	0.16	Asxl2	3.48329	3.68e-11	5.31e-10	10.4337
chr12	3552318	3552343	25	904	+	1	25	0	0.94	0.12	Asxl2	3.90339	5.05e-11	7.18e-10	10.297
chr15	57961888	57962038	150	907	-	1	150	0	9.02	0.24	Atad2	6.24449	5.22e-11	7.35e-10	10.2821
chr12	4965828	4966303	475	908	+	1	475	0	58.59	2.42	Atad2b	6.04106	3.08e-16	6.02e-15	15.5114
chr12	5081552	5081752	200	909	+	1	200	0	15.27	1.1	Atad2b	4.97113	1.11e-11	1.54e-10	10.9554
chr4	155825096	155825596	500	910	-	1	500	0	258.06	61.83	Atad3a	2.46696	1.36e-12	1.99e-11	11.8649
chr15	80139684	80139734	50	912	+	1	50	0	3.5	1.29	Atf4	2.00408	3.17e-11	4.53e-10	10.4991
chr15	80139809	80139859	50	913	+	1	50	0	3.56	1.35	Atf4	1.93207	4.98e-11	7.05e-10	10.303
chr7	44464547	44464597	50	914	-	1	50	0	3.29	0.55	Atf5	3.09035	2.51e-14	4.65e-13	13.5999
chr6	136583973	136584023	50	919	+	1	50	0	1.57	0.22	Atf7ip	4.19892	1.78e-11	2.64e-10	10.7486
chr6	136584248	136584573	325	920	+	1	325	0	152.01	13.74	Atf7ip	4.01876	1.18e-14	2.07e-13	13.9273
chr15	101188408	101188508	100	921	+	1	100	0	7.42	1.67	Atg101	2.70685	6.67e-15	1.27e-13	14.176
chr2	91506231	91506656	425	922	-	1	425	0	62.97	4.68	Atg13	4.20305	4.16e-13	6.55e-12	12.3813
chr19	6309009	6310037	1028	923	+	1	1028	0	3.47	0.86	Atg2a	2.44643	6.86e-24	2.08e-22	23.1635
chr19	6311716	6312334	618	924	+	1	618	0	351.92	58.62	Atg2a	2.97872	3.16e-28	1.08e-26	27.5
chrX	139946377	139946402	25	926	+	1	25	0	1.18	0.05	Atg4a	5.5004	9.87e-11	1.37e-09	10.0058
chr9	21184828	21185353	525	928	+	1	525	0	64.15	17.19	Atg4d	2.47489	2.92e-13	4.6e-12	12.5349
chr6	114836158	114836183	25	931	+	1	25	0	1.42	0.38	Atg7	2.38596	7.66e-11	1.07e-09	10.1157
chr1	75158354	75158379	25	932	-	1	25	0	1.48	0.45	Atg9a	2.24674	6.88e-11	9.67e-10	10.1623
chr17	80157443	80157643	200	934	-	1	200	0	13.67	1.95	Atl2	3.77855	4.8e-14	8.19e-13	13.3189
chr17	80157193	80157418	225	935	-	1	225	0	10.68	2.9	Atl2	3.4054	3.72e-12	5.53e-11	11.429
chr19	7509446	7509496	50	936	+	1	50	0	1.63	0.22	Atl3	4.23535	9.98e-12	1.51e-10	11.0009
chr9	53350846	53350996	150	937	-	1	150	0	10.92	0.33	Atm	6.27426	2.05e-12	3.15e-11	11.6882
chr6	124721845	124721870	25	938	-	1	25	0	1.39	0.36	Atn1	2.50285	2.24e-11	3.29e-10	10.65
chr6	72183732	72183882	150	939	-	1	150	0	10.38	1.73	Atoh8	3.07089	7.55e-14	1.32e-12	13.1219
chr6	72183157	72183607	450	940	-	1	450	0	61.85	8.11	Atoh8	3.51746	1.36e-12	2e-11	11.8652
chr1	172101400	172101800	400	944	-	1	400	0	48.3	5.61	Atp1a2	3.922	5.05e-13	7.85e-12	12.2965
chr10	98804724	98804799	75	945	+	1	75	0	2.96	0.66	Atp2b1	3.6333	1.85e-11	2.62e-10	10.7325
chr10	98804849	98804899	50	946	+	1	50	0	2.29	0.36	Atp2b1	3.77484	3.95e-13	6.65e-12	12.4035
chr10	98830511	98830661	150	947	+	1	150	0	17.26	4.99	Atp2b1	2.76568	5.53e-25	1.72e-23	24.257
chr10	98858835	98859385	550	948	+	1	550	0	48.67	5.4	Atp2b1	4.15476	4.33e-12	6.38e-11	11.3632
chr9	105289985	105290185	200	951	-	1	200	0	16.41	2.45	Atp2c1	4.36363	1.21e-23	3.54e-22	22.9187
chr10	79978176	79978226	50	952	+	1	50	0	2.72	0.47	Atp5d	3.36924	2.74e-11	3.93e-10	10.5623
chr10	79978251	79978276	25	953	+	1	25	0	1.9	0.54	Atp5d	2.29145	2.25e-13	3.89e-12	12.6483
chr2	73739537	73739712	175	954	-	1	175	0	30.2	10.11	Atp5g3	2.71275	7.73e-14	1.3e-12	13.1117
chr16	84628216	84628366	150	955	-	1	150	0	23.29	19.5	Atp5j	1.34323	4.04e-12	5.92e-11	11.3938
chr16	84624758	84624783	25	956	-	1	25	0	0.66	0.14	Atp5j	3.91442	2.48e-11	3.64e-10	10.6048
chr17	24388236	24388411	175	959	-	1	175	0	13.67	1.8	Atp6v0c	3.46828	2.27e-12	3.38e-11	11.6441
chr12	78890205	78890355	150	962	-	1	150	0	10.56	3.49	Atp6v1d	2.59427	1.51e-14	2.7e-13	13.8202
chr4	63463051	63463076	25	964	+	1	25	0	1.18	0.12	Atp6v1g1	3.82838	5.08e-11	7.23e-10	10.2943
chr4	63463151	63463226	75	965	+	1	75	0	3.71	0.86	Atp6v1g1	2.72347	4.88e-11	6.91e-10	10.3118
chr18	80779130	80779230	100	971	-	1	100	0	7.78	2.43	Atp9b	2.24028	5.7e-13	9.28e-12	12.2438
chr18	80778780	80779105	325	972	-	1	325	0	32.68	8.25	Atp9b	2.5045	2.59e-12	3.79e-11	11.5871
chr4	132257890	132257915	25	974	-	1	25	0	1.18	0.43	Atpif1	2.39809	4.35e-11	6.23e-10	10.3613
chr15	31617197	31617647	450	975	+	1	450	0	70.27	3.19	Atpsckmt	4.98187	5.8e-13	8.81e-12	12.2368
chr15	31624247	31624297	50	976	+	1	50	0	1.87	0.35	Atpsckmt	3.43223	3.04e-11	4.42e-10	10.517
chr5	31211756	31211981	225	977	+	1	225	0	66.53	12.57	Atraid,Cad	3.04719	6.46e-26	2.04e-24	25.1899
chr9	108887499	108887624	125	978	-	1	125	0	6.73	0.97	Atrip-trex1,Trex1	3.34361	1.11e-11	1.61e-10	10.9553
chr9	108887324	108887449	125	979	-	1	125	0	7.78	1.4	Atrip-trex1,Trex1	2.98534	4.87e-12	7.21e-11	11.3124
chr2	130744512	130745112	600	980	+	1	600	0	384.87	18.11	Atrn	5.05365	5.21e-13	7.83e-12	12.2832
chrX	104920859	104920884	25	981	-	1	25	0	0.78	0.07	Atrx	5.04623	3.69e-11	5.33e-10	10.4324
chrX	104918434	104918834	400	982	-	1	400	0	25.98	12.38	Atrx	2.28038	7.34e-12	1.05e-10	11.1345
chrX	104894650	104895594	944	983	-	1	944	0	34.58	4.47	Atrx	4.42983	1.37e-19	3.27e-18	18.8629
chr5	121952492	121952642	150	988	+	1	150	0	24.56	16.64	Atxn2	1.50676	8.05e-18	1.78e-16	17.0941
chr12	101885359	101885534	175	989	-	1	175	0	8.36	2.17	Atxn3	3.39808	4.89e-12	7.25e-11	11.3104
chr14	8365566	8365866	300	990	-	1	300	0	108.65	51.06	Atxn7	2.32295	1.97e-14	3.41e-13	13.7051
chr12	33423117	33423192	75	993	+	1	75	0	2.05	0.29	Atxn7l1	4.39957	5.48e-11	7.73e-10	10.2615
chr12	33425292	33425417	125	994	+	1	125	0	5.7	0.67	Atxn7l1	3.9008	1.81e-11	2.58e-10	10.7429
chr3	108110954	108111129	175	996	-	1	175	0	9.93	0.64	Atxn7l2	4.53095	1.01e-11	1.5e-10	10.9954
chr3	108110804	108110929	125	997	-	1	125	0	8.3	0.88	Atxn7l2	3.80384	1.68e-11	2.34e-10	10.7746
chr11	102182350	102182500	150	998	-	1	150	0	12.85	0.43	Atxn7l3	5.51674	2.78e-13	4.68e-12	12.5558
chr10	112763732	112764532	800	999	-	1	800	0	164.8	38.28	Atxn7l3b	2.85861	4.98e-13	7.68e-12	12.3026
chr13	53083525	53083700	175	1000	-	1	175	0	15.84	1.33	Auh	3.80554	3.79e-14	6.69e-13	13.4212
chr13	53061207	53061232	25	1001	-	1	25	0	1.15	0.16	Auh	3.48329	3.68e-11	5.31e-10	10.4337
chr19	42111838	42112188	350	1002	-	1	350	0	123.73	8.87	Avpi1	4.24798	9.88e-24	2.84e-22	23.0054
chr11	108814189	108814239	50	1003	+	1	50	0	3.08	0.1	Axin2	5.45853	5.25e-11	7.45e-10	10.2801
chr11	108840374	108840549	175	1004	+	1	175	0	11.86	1.02	Axin2	4.28197	8.18e-15	1.51e-13	14.0874
chr5	137987955	137988495	540	1005	+	1	540	0	750.19	489.85	Azgp1	1.43981	3.3e-40	1.64e-38	39.4812
chr9	117890912	117891087	175	1007	+	1	175	0	8.84	0.54	Azi2	5.03759	8.67e-12	1.3e-10	11.0619
chr9	117891187	117891287	100	1008	+	1	100	0	3.14	0.5	Azi2	4.03542	3.62e-11	5.12e-10	10.4417
chr9	117898520	117898545	25	1010	+	1	25	0	0.84	0.16	Azi2	3.68865	1.26e-11	1.89e-10	10.9007
chr13	55846961	55847311	350	1013	+	1	350	0	31.89	2.3	B230219D22Rik	4.37099	3.86e-12	5.53e-11	11.4135
chr2	121981360	121982130	770	1015	+	1	770	0	239.96	159.92	B2m	1.32467	7.53e-43	4.03e-41	42.1234
chr19	8904399	8904624	225	1023	+	1	225	0	20.12	6.3	B3gat3,Eml3	2.2318	2.57e-12	3.92e-11	11.5899
chr10	127007802	127007827	25	1026	+	1	25	0	2.69	1.4	B4galnt1	1.47817	1.26e-11	1.89e-10	10.8994
chr10	127007877	127008202	325	1027	+	1	325	0	49.84	23.61	B4galnt1	1.59279	2.53e-12	3.72e-11	11.5974
chr16	38588415	38588590	175	1028	+	1	175	0	9.14	0.12	B4galt4	7.37121	3.81e-11	5.45e-10	10.4194
chr13	55757281	55757306	25	1029	+	1	25	0	1.48	0.09	B4galt7	4.64418	3.52e-12	5.56e-11	11.4533
chr7	25385838	25385863	25	1030	+	1	25	0	1.18	0.14	B9d2	3.61787	5.2e-11	7.39e-10	10.2843
chr17	17192975	17193025	50	1031	+	1	50	0	1.93	0	BC002059	7.87739	4.3e-11	6.1e-10	10.3663
chr17	17193050	17193075	25	1032	+	1	25	0	1.15	0.02	BC002059	7.32076	5.6e-11	7.93e-10	10.2518
chr17	17193775	17193800	25	1033	+	1	25	0	0.87	0	BC002059	7.75678	6.77e-11	9.52e-10	10.1695
chr17	25403609	25403713	104	1034	+	1	104	0	1.84	0.62	BC003965	1.98202	3.14e-11	4.56e-10	10.5027
chr17	25403763	25404513	750	1035	+	1	750	0	205.83	27.12	BC003965	3.5801	1.23e-13	1.94e-12	12.9108
chr13	24996631	24996881	250	1036	+	1	250	0	60.22	8.15	BC005537	4.03421	7.92e-16	1.52e-14	15.1013
chr18	60573009	60573434	425	1037	+	1	425	0	90.85	2.88	BC023105	5.74376	3.14e-14	5.3e-13	13.5025
chr18	60574809	60575034	225	1038	+	1	225	0	17.47	0.72	BC023105	5.95309	1.18e-11	1.68e-10	10.9278
chr18	60575309	60575334	25	1039	+	1	25	0	0.63	0.14	BC023105	3.82504	8.77e-11	1.22e-09	10.0569
chr18	60575384	60575834	450	1040	+	1	450	0	20.25	3.21	BC023105	3.90335	1.49e-12	2.26e-11	11.826
chr7	26906669	26906994	325	1041	+	1	325	0	21.18	1.21	BC024978	4.6824	2.06e-12	3.15e-11	11.6863
chr3	95788664	95788814	150	1042	-	1	150	0	16.35	4.32	Ciart	2.38337	1.05e-16	2.18e-15	15.978
chr2	155659649	155659974	325	1043	-	1	325	0	23.84	4.97	BC029722	2.82672	7.38e-12	1.03e-10	11.1317
chr4	49489690	49490390	700	1047	-	1	700	0	272.06	54.37	Baat	3.1838	3.02e-14	5.01e-13	13.5204
chr8	71857029	71857179	150	1048	+	1	150	0	20.15	8.68	Babam1	1.75406	4.07e-13	6.52e-12	12.3905
chr9	45773436	45773561	125	1050	+	1	125	0	5.79	2.71	Bace1	2.4369	1.63e-11	2.35e-10	10.7875
chr16	97238151	97238276	125	1051	+	1	125	0	9.56	0.16	Bace2	6.89184	4.48e-12	6.98e-11	11.3489
chr4	32303993	32304243	250	1052	+	1	250	0	21.21	2.49	Bach2	4.2032	2.38e-12	3.58e-11	11.6233
chr19	6928009	6928059	50	1054	+	1	50	0	2.53	0.36	Bad	3.32074	1.77e-11	2.63e-10	10.751
chr19	6928084	6928109	25	1055	+	1	25	0	1.18	0.17	Bad	3.26463	8.63e-11	1.2e-09	10.0642
chr19	6928184	6928777	593	1056	+	1	593	0	1.36	0.16	Bad	3.58448	5.08e-12	7.9e-11	11.2943
chr7	128147810	128147910	100	1057	+	1	100	0	5.43	0.81	Bag3	3.24199	1.13e-11	1.66e-10	10.9483
chr7	128147935	128148285	350	1058	+	1	350	0	23.56	2.76	Bag3	3.6418	9.54e-13	1.49e-11	12.0206
chr8	26257815	26258190	375	1059	-	1	375	0	38.29	2.28	Bag4	5.12768	1.18e-15	2.23e-14	14.9268
chr8	26257715	26257740	25	1060	-	1	25	0	1.09	0.09	Bag4	4.43549	5.9e-11	8.34e-10	10.2291
chr8	26257490	26257690	200	1061	-	1	200	0	7.12	1.38	Bag4	3.54851	2.62e-11	3.77e-10	10.5815
chr12	111677046	111677071	25	1062	-	1	25	0	0.81	0.1	Bag5	4.22114	4.5e-11	6.44e-10	10.3463
chr12	111676371	111676421	50	1063	-	1	50	0	1.66	0.41	Bag5	3.28192	2.77e-11	4.02e-10	10.5577
chr11	119892302	119892402	100	1064	+	1	100	0	8.84	4.85	Baiap2	2.20421	2.85e-16	5.75e-15	15.5458
chr17	25461632	25461782	150	1066	-	1	150	0	102.01	4.18	Baiap3	5.11464	3.28e-58	2.46e-56	57.4846
chr18	3512397	3512422	25	1067	+	1	25	0	1.33	0.05	Bambi	5.50282	7.12e-11	1e-09	10.1475
chr18	3512447	3512522	75	1068	+	1	75	0	3.74	0.12	Bambi	6.31502	3.13e-11	4.47e-10	10.5051
chr3	135799076	135799326	250	1070	-	1	250	0	33.73	0.88	Bank1	6.50238	1.05e-11	1.49e-10	10.9782
chr8	122752574	122752749	175	1071	+	1	175	0	17.2	8.85	Banp	2.19432	4.89e-15	8.99e-14	14.3105
chr12	55033042	55033117	75	1072	-	1	75	0	3.98	0.21	Baz1a	5.27742	1.26e-12	2.07e-11	11.8981
chr12	54963657	54963782	125	1076	-	1	125	0	7.66	1.02	Baz1a	3.63225	3.13e-13	5.2e-12	12.504
chr5	135246762	135247137	375	1077	+	1	375	0	137.79	24.04	Baz1b	3.23293	1.52e-15	2.83e-14	14.8169
chr5	135273162	135273512	350	1078	+	1	350	0	41.85	6.61	Baz1b	3.1005	1.41e-12	2.13e-11	11.852
chr10	127955160	127955508	348	1079	+	1	348	0	32.28	9.75	Baz2a	2.19898	4.94e-15	9.09e-14	14.3061
chr2	59755145	59755195	50	1081	-	1	50	0	1.99	0.19	Baz2b	4.4229	1.65e-11	2.44e-10	10.7835
chr2	59755095	59755120	25	1082	-	1	25	0	0.97	0.1	Baz2b	4.692	1.33e-13	2.34e-12	12.8757
chr2	59750663	59750838	175	1083	-	1	175	0	15.21	4.45	Baz2b	2.83796	1.11e-15	2.15e-14	14.9544
chr7	16051204	16051354	150	1084	+	1	150	0	18.37	0.09	Bbc3	7.74944	7.28e-13	1.19e-11	12.1378
chr7	16051379	16051404	25	1085	+	1	25	0	1.93	0.02	Bbc3	6.79708	8.04e-11	1.12e-09	10.0946
chr16	50045455	50045480	25	1089	-	1	25	0	1.18	0.22	Bbx	3.34151	2.38e-13	4.1e-12	12.6241
chr8	112440534	112440609	75	1090	-	1	75	0	4.65	0.45	Bcar1	3.78125	7.27e-12	1.07e-10	11.1383
chr8	112440434	112440509	75	1091	-	1	75	0	3.89	0.31	Bcar1	4.15967	3.69e-11	5.25e-10	10.4334
chr8	112440184	112440409	225	1092	-	1	225	0	18.65	1.36	Bcar1	4.34691	2.76e-12	4.07e-11	11.5587
chr8	112437755	112437930	175	1093	-	1	175	0	13.31	2.85	Bcar1	2.74513	9.64e-12	1.37e-10	11.016
chr8	112437530	112437730	200	1094	-	1	200	0	29.69	4.4	Bcar1	3.24025	2.53e-14	4.39e-13	13.5977
chr8	112437480	112437505	25	1095	-	1	25	0	1.63	0.59	Bcar1	2.03903	5.39e-11	7.64e-10	10.2688
chr8	112437105	112437330	225	1096	-	1	225	0	18.5	6.61	Bcar1	2.55438	8.94e-12	1.25e-10	11.0485
chr3	122306140	122306315	175	1097	+	1	175	0	15.03	0.57	Bcar3	5.33969	1.7e-12	2.59e-11	11.7694
chr7	45238812	45239087	275	1099	+	1	275	0	86.92	26.82	Bcat2	2.14741	1.06e-17	2.27e-16	16.9743
chr7	133322558	133322758	200	1101	+	1	200	0	42.9	22.4	Bccip	2.18407	2.23e-18	5e-17	17.6508
chr14	55131650	55131900	250	1108	+	1	250	0	190.35	31.69	Pabpn1	2.25639	2.72e-16	5.36e-15	15.566
chr14	55134710	55136054	1344	1109	+	1	1344	0	2753.02	238.61	Bcl2l2,Pabpn1	3.50597	2.47e-17	5.07e-16	16.6078
chr7	19542811	19542961	150	1110	-	1	150	0	9.81	1.73	Bcl3	3.20757	9.26e-14	1.63e-12	13.0333
chr5	123509287	123509362	75	1111	+	1	75	0	6.85	0.1	Bcl7a	6.45375	8.15e-12	1.24e-10	11.0889
chr5	123511537	123511862	325	1112	+	1	325	0	31.2	8.3	Bcl7a	2.46409	1.82e-14	3.18e-13	13.7391
chr5	123511912	123512087	175	1113	+	1	175	0	14.69	6.01	Bcl7a	2.7208	6.51e-15	1.18e-13	14.1862
chr5	135210115	135210140	25	1114	+	1	25	0	1.15	0.17	Bcl7b	3.26829	9.2e-11	1.28e-09	10.036
chr9	44420098	44420223	125	1116	+	1	125	0	7.12	0.95	Bcl9l	3.47654	1.63e-12	2.56e-11	11.7883
chr9	44420298	44420473	175	1117	+	1	175	0	12.64	1.97	Bcl9l	3.04598	1.61e-13	2.73e-12	12.793
chr10	20200982	20201007	25	1118	+	1	25	0	0.94	0.45	Bclaf1	2.6201	4.27e-12	6.69e-11	11.3698
chr10	20201082	20201382	300	1119	+	1	300	0	46.74	8.32	Bclaf1	3.6204	4.22e-13	6.57e-12	12.375
chr10	20207873	20207998	125	1120	+	1	125	0	5.25	2.43	Bclaf1	2.65293	4.99e-13	8.28e-12	12.3022
chr8	117859840	117860440	600	1122	+	1	600	0	303.71	17.02	Bco1	4.72268	1.17e-12	1.71e-11	11.9322
chr9	50444411	50444686	275	1123	-	1	275	0	31.95	11.79	Bco2	2.22799	9.91e-13	1.53e-11	12.0039
chrX	47467874	47468049	175	1125	+	1	175	0	8.99	0.95	Bcorl1	3.86959	7.63e-12	1.16e-10	11.1175
chr10	75018214	75018514	300	1126	+	1	300	0	37.5	2.61	Bcr	4.32778	3.87e-15	7.03e-14	14.4125
chr16	31275543	31275968	425	1128	+	1	425	0	68.04	19.56	Bdh1	2.33626	1.76e-12	2.57e-11	11.7539
chr13	100197819	100197869	50	1129	-	1	50	0	2.41	0.24	Bdp1	4.10443	1.2e-11	1.77e-10	10.9223
chr7	140433546	140434496	950	1131	-	1	950	0	271.33	33.5	Bet1l	3.53086	1.52e-13	2.41e-12	12.8175
chr16	13520029	13520729	700	1132	+	1	700	0	169.41	51.26	Bfar	2.47888	4.89e-13	7.33e-12	12.3103
chr6	108641498	108641948	450	1133	+	1	450	0	39.74	3.95	Bhlhe40	3.86778	2.46e-13	3.94e-12	12.609
chr10	70760659	70761184	525	1134	-	1	525	0	124.61	6.16	Bicc1	5.45717	4.91e-13	7.44e-12	12.3089
chr6	120870154	120870629	475	1138	-	1	475	0	25.13	5.42	Bid	3.23214	1.85e-12	2.82e-11	11.7325
chr14	70374769	70374944	175	1139	+	1	175	0	11.53	0.55	Bin3	4.86364	3.24e-11	4.59e-10	10.4898
chr9	7819053	7819472	419	1140	-	1	419	0	8.87	2.52	Birc2	3.86269	8.63e-12	1.22e-10	11.064
chr9	7818576	7818926	350	1141	-	1	350	0	49.09	16.02	Birc2	2.69217	6.59e-16	1.25e-14	15.1814
chr9	7818351	7818451	100	1142	-	1	100	0	6.37	4.51	Birc2	1.8329	9.48e-12	1.41e-10	11.023
chr9	7818301	7818326	25	1143	-	1	25	0	1	0.66	Birc2	2.23453	3.78e-11	5.44e-10	10.4229
chr9	7848922	7849397	475	1144	-	1	475	0	86.74	4.44	Birc3	4.94413	4.7e-12	6.77e-11	11.3277
chr17	75009390	75009465	75	1145	+	1	75	0	4.34	1.24	Birc6	3.11592	7.05e-14	1.22e-12	13.1518
chr2	157398281	157398706	425	1146	-	1	425	0	38.77	9.68	Blcap	2.66597	4.94e-12	6.89e-11	11.3061
chr19	44130647	44131464	817	1147	-	1	817	0	2.62	1.24	Bloc1s2	2.02711	5.76e-19	1.4e-17	18.2394
chr19	44127784	44128034	250	1148	-	1	250	0	22.39	8.27	Bloc1s2	2.06224	9.35e-12	1.31e-10	11.0292
chr5	36905292	36905367	75	1149	-	1	75	0	4.28	0.28	Bloc1s4	4.48811	1.01e-11	1.51e-10	10.9956
chr5	36905192	36905267	75	1150	-	1	75	0	3.92	0.33	Bloc1s4	4.18573	9.25e-12	1.41e-10	11.0338
chr5	36905042	36905142	100	1151	-	1	100	0	3.5	0.71	Bloc1s4	3.78366	5.18e-12	7.71e-11	11.2853
chr14	70712319	70712544	225	1152	-	1	225	0	59.14	36.68	Bmp1	1.25218	9.93e-13	1.51e-11	12.0032
chr2	133403300	133403325	25	1154	+	1	25	0	1.57	0.07	Bmp2	4.96047	1.72e-11	2.55e-10	10.7649
chr2	133403400	133403425	25	1155	+	1	25	0	1.24	0.1	Bmp2	4.01992	9.16e-11	1.27e-09	10.0379
chr2	133403550	133403600	50	1156	+	1	50	0	1.87	0.17	Bmp2	4.59962	4.31e-11	6.05e-10	10.3657
chr2	133403650	133403675	25	1157	+	1	25	0	0.75	0.09	Bmp2	4.64683	2.44e-11	3.57e-10	10.6131
chr14	46621831	46621906	75	1158	-	1	75	0	4.65	0.33	Bmp4	4.32257	1.4e-12	2.24e-11	11.8552
chr14	46621756	46621806	50	1159	-	1	50	0	3.23	0.19	Bmp4	4.71128	1.32e-12	2.12e-11	11.878
chr14	46621581	46621681	100	1160	-	1	100	0	6.94	0.21	Bmp4	5.61663	2.86e-11	4.06e-10	10.5442
chr14	46621056	46621556	500	1161	-	1	500	0	37.9	2.24	Bmp4	4.9755	1.1e-13	1.84e-12	12.9592
chr13	38684244	38684269	25	1162	+	1	25	0	2.26	2.05	Bmp6	1.50554	7.3e-13	1.22e-11	12.1365
chr6	118360666	118360791	125	1164	-	1	125	0	8.99	2.76	Bms1	2.4592	9.06e-12	1.32e-10	11.0429
chr6	118360466	118360641	175	1165	-	1	175	0	20.7	4.26	Bms1	2.75336	7.42e-19	1.71e-17	18.1297
chr6	13625873	13625923	50	1166	-	1	50	0	2.2	0.97	Bmt2	2.55504	1.84e-12	2.92e-11	11.7356
chr2	25597290	25597315	25	1167	+	1	25	0	1.24	0.28	Bmyc	2.7332	6.51e-11	9.16e-10	10.1867
chr2	25597340	25597690	350	1168	+	1	350	0	35.3	5.02	Bmyc	3.71664	8.82e-14	1.47e-12	13.0548
chr17	27011078	27011503	425	1170	+	1	425	0	91.48	10.44	Bnip1	3.65511	4.27e-21	1.08e-19	20.3697
chr9	69914515	69914690	175	1171	+	1	175	0	8.21	1.59	Bnip2	3.86036	3.69e-12	5.39e-11	11.4332
chr11	31615599	31615774	175	1172	-	1	175	0	18.43	0.74	Bod1	5.29789	1.37e-14	2.43e-13	13.8645
chr5	41988928	41990069	1141	1173	-	1	1141	0	452.91	29.77	Bod1l	4.71694	1.22e-16	2.42e-15	15.9126
chr5	41977735	41978560	825	1175	-	1	825	0	66.86	15.55	Bod1l	3.21051	7.75e-13	1.17e-11	12.1106
chr5	41975635	41975835	200	1176	-	1	200	0	13.76	3.52	Bod1l	2.49153	2.11e-12	3.25e-11	11.6765
chr14	99305886	99305936	50	1177	+	1	50	0	2.99	0.02	Bora	7.59769	3.91e-11	5.54e-10	10.4083
chr6	134687235	134687560	325	1178	+	1	325	0	24.2	1.36	Borcs5	4.94727	9.16e-13	1.43e-11	12.0383
chr19	46689995	46690520	525	1179	+	1	525	0	230.6	18.61	Borcs7	4.56291	4.23e-13	6.48e-12	12.3741
chr13	34257784	34258057	273	1180	+	1	273	0	60.13	18.18	Bphl	2.90051	1.3e-15	2.44e-14	14.8868
chr11	107002260	107002285	25	1181	-	1	25	0	1.21	0.09	Bptf	4.37524	8.11e-11	1.13e-09	10.0911
chr11	107002160	107002235	75	1182	-	1	75	0	3.98	0.33	Bptf	4.0461	5.95e-11	8.29e-10	10.2253
chr11	107001710	107001860	150	1183	-	1	150	0	10.35	1.14	Bptf	3.76	4.76e-13	7.59e-12	12.3223
chr11	106985997	106986697	700	1184	-	1	700	0	10.44	0.78	Bptf	5.23671	5.36e-12	7.92e-11	11.2712
chr11	106965547	106965747	200	1185	-	1	200	0	29.18	5.09	Bptf	3.33167	7.12e-18	1.55e-16	17.1476
chr11	106926106	106926506	400	1186	-	1	400	0	51.47	15.33	Bptf	3.10034	2.97e-13	4.64e-12	12.5272
chr5	121823379	121823454	75	1187	+	1	75	0	6.34	2.8	Brap	1.7527	1.65e-11	2.43e-10	10.7816
chr5	121823504	121823779	275	1188	+	1	275	0	44.32	7.53	Brap	3.0416	5.63e-14	9.5e-13	13.2492
chr5	150462246	150462371	125	1189	+	1	125	0	5.73	0.24	Brca2	6.02131	1.3e-11	1.92e-10	10.8867
chr15	88613545	88613720	175	1190	-	1	175	0	10.92	1	Brd1	4.2175	1.03e-11	1.45e-10	10.9866
chr17	34331342	34331592	250	1191	-	1	250	0	49.99	13.41	Brd2	2.40704	6.02e-14	1.01e-12	13.2202
chr2	27349599	27349649	50	1192	-	1	50	0	7.24	4.21	Brd3	1.35069	5.88e-13	9.68e-12	12.2305
chr2	27340287	27340512	225	1194	-	1	225	0	68.52	36.09	Brd3	1.4196	3.93e-17	8.18e-16	16.4054
chr2	27338137	27338587	450	1195	-	1	450	0	236.49	21.61	Brd3	3.76393	9.84e-17	1.96e-15	16.0072
chr17	32440895	32441095	200	1197	-	1	200	0	30.87	5.32	Brd4	3.34831	6.41e-18	1.4e-16	17.1932
chr17	32439250	32440131	881	1198	-	1	881	0	1.21	0.24	Brd4	3.161	8.58e-13	1.42e-11	12.0666
chr17	32421401	32421426	25	1200	-	1	25	0	1.18	0.1	Brd4	4.07441	5.97e-11	8.44e-10	10.224
chr17	32421251	32421351	100	1201	-	1	100	0	7.21	1.31	Brd4	2.96751	6.86e-15	1.3e-13	14.1639
chr17	32416195	32416770	575	1202	-	1	575	0	56.45	6.47	Brd4	3.7243	2.19e-12	3.2e-11	11.6591
chr18	34740340	34740390	50	1203	-	1	50	0	2.53	0.22	Brd8	4.01782	4.91e-11	6.95e-10	10.3093
chr13	74086044	74087198	1154	1204	+	1	1154	0	127.02	31.93	Brd9	2.46276	2.35e-12	3.37e-11	11.6295
chr12	112923650	112923900	250	1208	-	1	250	0	31.14	6.27	Brf1	3.30181	6.08e-12	8.58e-11	11.2163
chr5	125531988	125532138	150	1211	+	1	150	0	6.49	1.71	Bri3bp	3.30229	6.68e-12	9.77e-11	11.175
chr11	85952731	85952781	50	1212	-	1	50	0	2.05	0.1	Brip1	5.63289	4.72e-11	6.72e-10	10.3258
chr11	85952681	85952706	25	1213	-	1	25	0	1.48	0.02	Brip1	7.12845	7.97e-11	1.11e-09	10.0983
chr11	86092185	86092360	175	1214	+	1	175	0	22.51	2.5	Brip1os	3.78491	5.57e-24	1.63e-22	23.2545
chr15	10485844	10486019	175	1215	-	1	175	0	13.12	2.09	Brix1	3.44588	5.1e-15	9.34e-14	14.2928
chr15	10476364	10476614	250	1216	-	1	250	0	16.68	5.25	Brix1	2.91928	2.05e-12	3.14e-11	11.6876
chr19	5099570	5099720	150	1217	+	1	150	0	19.64	4.57	Brms1	2.6572	5.52e-24	1.66e-22	23.2582
chr19	5099745	5099920	175	1218	+	1	175	0	19.91	4.21	Brms1	2.76323	1.76e-15	3.4e-14	14.7533
chr12	55883308	55883333	25	1219	+	1	25	0	1.15	0	Brms1l	7.68084	8e-11	1.12e-09	10.0968
chr6	113301173	113301398	225	1220	+	1	225	0	35.24	8.68	Brpf1	2.4617	2.15e-15	4.02e-14	14.6669
chr16	95803169	95804419	1250	1221	-	1	1250	0	240.62	17.24	Brwd1	4.39345	5.21e-13	7.78e-12	12.2832
chrX	107786750	107787100	350	1222	-	1	350	0	27.52	2.52	Brwd3	4.20016	3.16e-13	5.02e-12	12.5002
chr4	129380991	129381016	25	1223	+	1	25	0	1.39	0.33	Bsdc1	2.57674	2.89e-11	4.21e-10	10.539
chr4	129381141	129381241	100	1224	+	1	100	0	5.58	0.98	Bsdc1	2.981	1.92e-11	2.79e-10	10.7159
chr4	129381316	129381516	200	1225	+	1	200	0	15.36	3	Bsdc1	2.85346	1.53e-12	2.3e-11	11.8164
chr4	129382016	129382091	75	1226	+	1	75	0	4.56	3.81	Bsdc1	1.80085	1.75e-11	2.56e-10	10.7558
chr12	112941933	112942383	450	1227	+	1	450	0	32.83	5.02	Btbd6	3.19715	8.95e-13	1.37e-11	12.048
chr12	112942408	112942508	100	1228	+	1	100	0	4.53	0.95	Btbd6	3.08653	2.27e-11	3.27e-10	10.6447
chr5	107658335	107658510	175	1229	+	1	175	0	10.23	0.71	Btbd8	4.4377	1.83e-11	2.65e-10	10.7368
chr17	30439047	30439372	325	1230	-	1	325	0	32.8	11.15	Btbd9	2.23	3.01e-13	4.81e-12	12.5218
chr17	30438647	30438847	200	1231	-	1	200	0	18.34	3.57	Btbd9	2.8858	8.51e-12	1.2e-10	11.0701
chr17	30438572	30438597	25	1232	-	1	25	0	1.15	0.17	Btbd9	3.2774	8.2e-11	1.14e-09	10.0864
chr14	31388878	31389078	200	1233	+	1	200	0	14.18	1.71	Btd	3.49923	8.91e-12	1.25e-10	11.0503
chr14	31389103	31390153	1050	1234	+	1	1050	0	152.4	28.33	Btd	3.1094	1.77e-12	2.58e-11	11.7511
chr10	96454490	96454565	75	1235	+	1	75	0	3.95	0.09	Btg1	6.8756	3.8e-11	5.4e-10	10.4204
chr19	45517702	45517752	50	1236	+	1	50	0	3.68	0.97	Btrc	2.50435	5.46e-13	9.01e-12	12.2627
chr9	46199192	46199717	525	1237	+	1	525	0	138.37	9.04	Bud13	4.1898	2.35e-13	3.72e-12	12.6289
chr5	135093767	135093813	46	1238	-	1	46	0	3.41	0.5	Bud23	3.36441	6.06e-13	9.92e-12	12.2179
chr5	135081885	135082185	300	1239	-	1	300	0	30.75	11.84	Bud23	2.08382	4.73e-12	6.82e-11	11.3249
chr5	139392325	139392644	319	1240	+	1	319	0	1.24	0.09	C130050O18Rik	4.42914	4.55e-11	6.51e-10	10.3415
chr1	184606247	184606447	200	1241	-	1	200	0	17.02	1.74	C130074G19Rik	3.77915	9.88e-12	1.38e-10	11.0054
chr1	184604447	184604472	25	1242	-	1	25	0	3.11	1.71	C130074G19Rik	1.30815	5.88e-11	8.32e-10	10.2304
chr6	7871352	7871502	150	1243	+	1	150	0	7.57	0.24	C1galt1	6.62702	5.63e-12	8.58e-11	11.2494
chrX	37720034	37720159	125	1245	-	1	125	0	4.86	0.66	C1galt1c1	4.26302	2.1e-12	3.28e-11	11.6786
chr4	136623776	136623951	175	1246	-	1	175	0	16.35	1.36	C1qa	4.11267	6.51e-15	1.18e-13	14.1863
chr11	70868671	70869254	583	1247	-	1	583	0	70.48	28.69	C1qbp	2.50686	1.81e-18	4e-17	17.7426
chr4	136617436	136617511	75	1248	-	1	75	0	3.5	0.48	C1qc	3.40648	7.92e-11	1.11e-09	10.1011
chr6	124499337	124500087	750	1252	+	1	750	0	286.42	90.86	C1ra	2.38152	4.39e-20	1.05e-18	19.3578
chr6	124485492	124486417	925	1253	+	1	925	0	169.81	45.53	C1rl	2.95155	1.52e-12	2.15e-11	11.8192
chr6	124508127	124508577	450	1254	-	1	450	0	191.62	84.03	C1s1	1.72054	3.58e-17	7.34e-16	16.446
chr17	35081652	35081877	225	1255	-	1	225	0	73.59	46.67	C2	1.13778	9.77e-12	1.36e-10	11.0102
chr17	35081577	35081602	25	1256	-	1	25	0	3.38	2.35	C2	1.32369	3.23e-13	5.52e-12	12.4914
chr15	89368831	89368906	75	1257	+	1	75	0	3.74	0.03	C230037L18Rik	7.65435	2.86e-11	4.12e-10	10.5431
chr15	89368956	89368981	25	1258	+	1	25	0	1.21	0.05	C230037L18Rik	5.67457	2.5e-11	3.66e-10	10.6016
chr16	97659933	97660458	525	1259	-	1	525	0	79.41	11.41	C2cd2	3.53409	4.03e-13	6.16e-12	12.3947
chr7	100118664	100118689	25	1260	+	1	25	0	1.3	0.09	C2cd3	4.40072	5.38e-11	7.64e-10	10.2689
chr7	100118764	100118814	50	1261	+	1	50	0	2.87	0.26	C2cd3	3.92225	2.45e-12	3.91e-11	11.6115
chr19	23040953	23041765	812	1263	-	1	812	0	110.7	17.09	C330002G04Rik	2.56479	7.91e-14	1.36e-12	13.102
chr1	130563657	130564032	375	1264	-	1	375	0	127.84	75.34	C4bp	1.9645	2.39e-13	3.86e-12	12.6215
chr15	4830565	4830590	25	1266	+	1	25	0	0.84	0.31	C6	2.91616	1.11e-11	1.68e-10	10.9546
chr15	4830790	4830890	100	1267	+	1	100	0	3.77	1.02	C6	3.0127	2.2e-11	3.23e-10	10.657
chr15	4833116	4833216	100	1268	+	1	100	0	24.11	19.07	C6	1.51701	7.81e-20	1.92e-18	19.1074
chr4	72120005	72120305	300	1269	+	1	300	0	16.14	1.62	C630043F03Rik	4.23213	8.19e-12	1.18e-10	11.0865
chr16	23022247	23022672	425	1270	+	1	425	0	117.79	40.48	C730014E05Rik	2.48051	1.4e-13	2.24e-12	12.8532
chr10	71005716	71005791	75	1271	-	1	75	0	4.07	0.6	C730027H18Rik	3.22075	1.07e-11	1.6e-10	10.9722
chr1	151017969	151017994	25	1273	+	1	25	0	1.09	0.29	C730036E19Rik	2.86935	6.97e-12	1.07e-10	11.1565
chr1	151018044	151018481	437	1274	+	1	437	0	54.94	10.63	C730036E19Rik	2.93089	3.5e-15	6.44e-14	14.4556
chr1	151018531	151018606	75	1275	+	1	75	0	6.46	6.56	C730036E19Rik	1.5164	3.78e-12	5.78e-11	11.422
chr4	129115757	129115857	100	1276	-	1	100	0	5.73	0.52	C77080	4.08181	1.83e-12	2.9e-11	11.7387
chr6	86416140	86416240	100	1277	+	1	100	0	8.09	1.07	C87436	3.75321	1.03e-13	1.76e-12	12.9881
chr4	104674475	104674575	100	1278	-	1	100	0	5.76	3.16	C8a	2.22419	1.42e-11	2.06e-10	10.8475
chr4	104672875	104673425	550	1279	-	1	550	0	781.57	193.93	C8a	3.11931	7.59e-13	1.13e-11	12.1196
chr15	6526466	6526641	175	1282	+	1	175	0	25.01	17.57	C9	1.90554	2.2e-21	5.77e-20	20.6569
chr15	6527918	6528068	150	1283	+	1	150	0	47.22	58.89	C9	1.12538	2.17e-12	3.26e-11	11.6631
chrM	14744	15288	544	1287	+	1	544	0	18055.6	23703.4	CYTB	1.02106	3.8e-259	1.41e-256	258.42
chr2	179901381	179901556	175	1289	-	1	175	0	16.44	2.07	Cables2	3.47545	2.23e-18	5.1e-17	17.652
chr2	179900956	179901356	400	1290	-	1	400	0	42.72	8.44	Cables2	2.84988	9.02e-13	1.4e-11	12.0448
chr18	12884446	12884621	175	1291	+	1	175	0	12.46	2.71	Cabyr	3.10266	1.29e-15	2.51e-14	14.8888
chr18	12886928	12887503	575	1292	+	1	575	0	279.36	80.87	Cabyr	2.23596	3.5e-15	6.38e-14	14.4556
chr10	81161486	81162085	599	1296	+	1	599	0	148.66	13.27	Cactin	4.04107	9.9e-20	2.33e-18	19.0043
chr19	60517158	60517483	325	1297	-	1	325	0	61.04	1.09	Cacul1	6.92393	6.42e-14	1.1e-12	13.1925
chr6	34686403	34686578	175	1300	+	1	175	0	35.33	3.54	Cald1	3.99656	2.99e-35	1.31e-33	34.5242
chr12	100165768	100165943	175	1305	+	1	175	0	10.56	2.47	Calm1	2.55077	1.7e-11	2.51e-10	10.7697
chr7	16649328	16649528	200	1306	-	1	200	0	13.06	1.78	Calm3	4.10993	3.82e-12	5.6e-11	11.4182
chr5	130868955	130869255	300	1308	+	1	300	0	25.01	3.52	Caln1	3.55447	6.84e-13	1.06e-11	12.165
chr5	130869280	130869305	25	1309	+	1	25	0	1.33	0.12	Caln1	3.8994	1.54e-11	2.3e-10	10.8111
chr5	130869355	130869405	50	1310	+	1	50	0	1.45	0.26	Caln1	3.90288	5.58e-11	7.9e-10	10.2531
chr8	85573342	85573517	175	1311	-	1	175	0	51.47	5.63	Calr	3.75866	3.99e-59	3.07e-57	58.3986
chr8	85569041	85569590	549	1312	-	1	549	0	947.88	134.58	Calr	3.06999	4.75e-16	9.06e-15	15.3235
chr6	29374476	29374651	175	1313	+	1	175	0	12.43	0.03	Calu	8.13638	6.09e-12	9.12e-11	11.2153
chr11	5921566	5921666	100	1315	-	1	100	0	5.88	0.41	Camk2b	4.91423	1.2e-14	2.22e-13	13.9202
chr14	20786090	20786690	600	1317	-	1	600	0	75.73	8.48	Camk2g	3.73574	3.61e-13	5.64e-12	12.4419
chr4	138184049	138184499	450	1318	+	1	450	0	187.49	55.18	Camk2n1	2.558	1.14e-22	3.13e-21	21.9441
chr4	138184774	138184824	50	1319	+	1	50	0	3.08	1.69	Camk2n1	1.95325	1.06e-11	1.58e-10	10.9762
chr4	138184849	138184899	50	1320	+	1	50	0	3.11	1.71	Camk2n1	1.92086	3.63e-11	5.11e-10	10.4401
chr4	138184949	138185074	125	1321	+	1	125	0	8.81	5.28	Camk2n1	2.18235	1.69e-14	3.07e-13	13.7731
chr4	138185324	138185399	75	1322	+	1	75	0	4.16	2.52	Camk2n1	2.08286	2.31e-11	3.25e-10	10.6363
chr2	25819474	25819899	425	1323	-	1	425	0	50.99	3.3	Camsap1	4.26556	3.98e-12	5.75e-11	11.3999
chr1	136198685	136198735	50	1324	-	1	50	0	2.38	0	Camsap2	8.11395	7.5e-12	1.15e-10	11.1248
chr1	136198610	136198660	50	1325	-	1	50	0	2.66	0	Camsap2	8.14559	6.26e-12	9.6e-11	11.2037
chr11	118298439	118298489	50	1326	-	1	50	0	3.26	0.24	Cant1	4.21856	3.15e-13	5.35e-12	12.5015
chr11	50186883	50187108	225	1327	-	1	225	0	22.24	7.01	Canx	2.9885	9.18e-12	1.28e-10	11.0372
chr4	122752915	122753015	100	1329	-	1	100	0	5.58	0.74	Cap1	4.72795	7e-15	1.3e-13	14.155
chr7	28592941	28593010	69	1330	+	1	69	0	14.15	8.92	Capn12	2.08786	3.44e-17	7.39e-16	16.463
chr17	26183915	26184240	325	1331	-	1	325	0	55.67	8.39	Capn15	3.28178	4.08e-13	6.34e-12	12.3894
chr14	31092876	31093126	250	1333	+	1	250	0	10.26	0.9	Capn7	4.86085	9.12e-12	1.33e-10	11.0398
chr2	103551927	103552227	300	1334	-	1	300	0	51.41	5.35	Nat10	3.75561	5.01e-15	9.04e-14	14.2999
chr3	14929416	14929466	50	1335	+	1	50	0	3.11	2.09	Car3	1.94698	9.7e-13	1.58e-11	12.0133
chr8	122642873	122642923	50	1337	-	1	50	0	16.62	9.51	Car5a	1.22803	2.52e-13	4.25e-12	12.5984
chr16	8478568	8478868	300	1341	-	1	300	0	33.52	5.56	Carhsp1	3.04104	5.51e-12	7.79e-11	11.2588
chr7	143111441	143111616	175	1342	-	1	175	0	39.62	4.42	Cars	3.70027	2.77e-38	1.33e-36	37.557
chr6	4642177	4642402	225	1344	+	1	225	0	9.41	1.62	Casd1	3.88416	2.92e-13	4.85e-12	12.5353
chr11	115691752	115691877	125	1346	-	1	125	0	7.15	0.95	Caskin2	3.5035	3.75e-12	5.58e-11	11.4261
chr11	115690387	115690837	450	1347	-	1	450	0	79.56	5.06	Caskin2	4.25146	1e-12	1.53e-11	11.9995
chr9	5323784	5324734	950	1348	+	1	950	0	5.37	0.24	Casp4	5.87732	4.55e-49	2.88e-47	48.3424
chr1	58883558	58883933	375	1349	+	1	375	0	35.27	4.45	Casp8	3.89339	4.14e-14	7.09e-13	13.3835
chr1	58885909	58885959	50	1350	+	1	50	0	6	6.44	Casp8	1.22137	2.09e-11	3.01e-10	10.6798
chr1	58885984	58886184	200	1351	+	1	200	0	19.73	16.86	Casp8	2.06822	3.34e-14	5.74e-13	13.4769
chr13	74842684	74842859	175	1353	-	1	175	0	6.64	2.07	Cast	3.30997	8.43e-13	1.32e-11	12.0742
chr2	103315322	103315472	150	1354	-	1	150	0	8.3	0.66	Cat	4.44435	6.14e-13	1e-11	12.2121
chr2	121244417	121244592	175	1356	-	1	175	0	26.22	3.04	Catsper2	3.33804	5.31e-22	1.44e-20	21.2752
chr2	121228075	121228150	75	1357	-	1	75	0	3.29	0.52	Catsper2	3.82816	3.13e-13	5.29e-12	12.5041
chr1	51340539	51340714	175	1358	+	1	175	0	9.87	0.69	Cavin2	4.38786	1.84e-11	2.63e-10	10.7358
chr1	51341039	51341264	225	1359	+	1	225	0	15.75	1.02	Cavin2	5.5914	3.83e-13	6.06e-12	12.4171
chr10	79966417	79966467	50	1360	-	1	50	0	4.62	1.73	Cbarp	1.85889	4.87e-12	7.4e-11	11.3126
chr10	79966367	79966392	25	1361	-	1	25	0	2.72	1.5	Cbarp	1.4542	1.01e-11	1.54e-10	10.9944
chr8	123356874	123356949	75	1362	-	1	75	0	3.56	0.26	Cbfa2t3	4.70677	5.12e-12	7.96e-11	11.291
chr8	123356724	123356849	125	1363	-	1	125	0	5.28	0.35	Cbfa2t3	5.27335	1.5e-11	2.19e-10	10.823
chr8	123356024	123356049	25	1364	-	1	25	0	1.18	0.24	Cbfa2t3	3.23459	3.1e-13	5.3e-12	12.5093
chr16	93406756	93407231	475	1366	+	1	475	0	125.24	32.59	Cbr1	2.51639	3.6e-15	6.56e-14	14.4439
chr8	61956319	61956369	50	1367	+	1	50	0	1.57	0.24	Cbr4	4.14207	1.31e-11	1.93e-10	10.8843
chr11	96698116	96698216	100	1368	+	1	100	0	3.11	0.79	Cbx1	3.55397	2.05e-11	2.9e-10	10.688
chr11	118971271	118972221	950	1369	-	1	950	0	143.53	23.91	Cbx4	3.42533	4.49e-14	7.47e-13	13.3475
chr11	118930111	118930186	75	1370	-	1	75	0	4.31	0.47	Cbx8	3.69288	3.7e-12	5.75e-11	11.4316
chr11	118929586	118929661	75	1371	-	1	75	0	3.92	0.26	Cbx8	4.42651	4.23e-11	6.05e-10	10.374
chr4	108490841	108491341	500	1372	+	1	500	0	74.34	27.32	Cc2d1b	2.24631	4.08e-14	6.98e-13	13.3897
chr18	46424109	46424209	100	1377	-	1	100	0	3.86	0	Ccdc112	8.04982	1.21e-11	1.82e-10	10.9183
chr14	77274311	77274361	50	1379	+	1	50	0	2.05	0.21	Ccdc122	4.71373	8e-14	1.43e-12	13.0971
chr13	100832791	100833566	775	1380	+	1	775	0	56.96	11.15	Ccdc125	3.28737	2.51e-12	3.56e-11	11.6009
chr13	74504651	74504776	125	1381	+	1	125	0	6	0.88	Ccdc127	3.58201	5.69e-12	8.4e-11	11.2451
chr15	82025373	82025423	50	1382	+	1	50	0	2.44	0.24	Ccdc134	3.89413	2.15e-11	3.17e-10	10.6667
chr2	76841845	76841945	100	1385	-	1	100	0	5.76	0.22	Ccdc141	5.68757	2.47e-11	3.47e-10	10.6072
chr2	76841695	76841720	25	1386	-	1	25	0	0.75	0.09	Ccdc141	4.66772	2e-11	2.95e-10	10.6995
chr6	83086628	83086828	200	1387	+	1	200	0	22.36	6.25	Mrpl53	2.62387	2.67e-13	4.3e-12	12.5728
chr15	3334158	3334208	50	1388	-	1	50	0	2.17	0.5	Ccdc152	3.48034	2.21e-14	4.03e-13	13.655
chr4	116572114	116572139	25	1391	+	1	25	0	1.39	0.74	Ccdc163	1.99849	3.28e-11	4.74e-10	10.4844
chr4	83782477	83782677	200	1392	+	1	200	0	11.71	1.73	Ccdc171	3.95088	4.65e-12	6.85e-11	11.3323
chr6	91876366	91876591	225	1393	+	1	225	0	21.27	2.17	Ccdc174	4.00655	6.09e-17	1.25e-15	16.2151
chr19	56801733	56801933	200	1394	-	1	200	0	14.3	0.12	Ccdc186	7.45362	3.79e-11	5.35e-10	10.4209
chr19	56801658	56801708	50	1395	-	1	50	0	3.59	0.07	Ccdc186	6.27593	6.28e-11	8.82e-10	10.2018
chr7	127181954	127182479	525	1396	-	1	525	0	304.76	49.19	Ccdc189	2.97359	1.01e-16	2.01e-15	15.9939
chr16	43759322	43759397	75	1399	+	1	75	0	2.78	0.43	Ccdc191	3.78889	1.36e-11	2.03e-10	10.8677
chr14	66102651	66102926	275	1401	+	1	275	0	23.87	2.26	Ccdc25	4.69036	7.17e-12	1.02e-10	11.1448
chr2	118848884	118849009	125	1402	-	1	125	0	5.37	1.67	Ccdc32	2.80442	1.3e-11	1.9e-10	10.8848
chr2	109870985	109871085	100	1403	+	1	100	0	4.28	0.62	Ccdc34	4.25927	4.43e-15	8.42e-14	14.3531
chr2	109871635	109871735	100	1404	+	1	100	0	3.2	0	Ccdc34	7.80044	5.98e-11	8.45e-10	10.223
chr11	106091835	106093004	1169	1406	-	1	1169	0	23.35	6.97	Ccdc47	2.41644	1.79e-20	4.49e-19	19.7467
chr11	120717404	120717504	100	1410	-	1	100	0	6.97	0.91	Ccdc57	3.44744	1.45e-14	2.71e-13	13.839
chr10	105682893	105683343	450	1411	+	1	450	0	219.68	4.14	Ccdc59	6.92786	2.63e-12	3.75e-11	11.5807
chr10	70028614	70028764	150	1412	+	1	150	0	9.53	1.1	Ccdc6	3.84347	2.07e-13	3.41e-12	12.6844
chr10	70028889	70028964	75	1413	+	1	75	0	3.68	1.33	Ccdc6	2.82848	1.4e-13	2.37e-12	12.8546
chr14	27208786	27208861	75	1414	-	1	75	0	2.93	0	Ccdc66	7.77856	5.53e-11	7.83e-10	10.2576
chr18	70102200	70102325	125	1415	+	1	125	0	3.77	1.23	Ccdc68	3.27092	1.17e-11	1.73e-10	10.9327
chr16	44916920	44916945	25	1416	+	1	25	0	1.15	0.4	Ccdc80	2.48091	3.78e-11	5.44e-10	10.4228
chr9	13251704	13252379	675	1417	+	1	675	0	56.3	3.94	Ccdc82	5.08065	3.88e-12	5.5e-11	11.4107
chr9	13291316	13291566	250	1418	+	1	250	0	13.67	1.19	Ccdc82	4.79678	2.01e-12	3.01e-11	11.6974
chr9	44321530	44321580	50	1419	-	1	50	0	3.26	2.17	Ccdc84	1.73316	4.69e-11	6.69e-10	10.3288
chr9	44321480	44321505	25	1420	-	1	25	0	1.63	0.93	Ccdc84	1.95007	1.08e-12	1.78e-11	11.966
chr19	5506565	5507190	625	1421	-	1	625	0	264.36	18.04	Ccdc85b	3.86627	1.08e-13	1.77e-12	12.9647
chr19	10920444	10920494	50	1422	-	1	50	0	3.23	0.4	Ccdc86	3.49642	5.1e-14	9.21e-13	13.2927
chr19	10920169	10920319	150	1423	-	1	150	0	9.41	2.93	Ccdc86	2.45641	4.21e-12	6.22e-11	11.3752
chr11	29413411	29413511	100	1424	+	1	100	0	4.22	0.12	Ccdc88a	6.75484	4.49e-11	6.42e-10	10.3479
chr7	16009851	16010026	175	1425	-	1	175	0	20.4	4.71	Ccdc9	2.70779	4.6e-14	7.86e-13	13.3377
chr7	25410661	25411036	375	1426	-	1	375	0	32.4	11.22	Ccdc97	1.99643	8.8e-12	1.27e-10	11.0555
chr11	6546297	6546747	450	1428	+	1	450	0	59.02	5.71	Ccm2	3.90676	1.37e-16	2.72e-15	15.8621
chr2	152923256	152923655	399	1429	+	1	399	0	50.12	7.92	Ccm2l	3.36743	2.17e-13	3.44e-12	12.663
chr6	127107074	127107199	125	1431	-	1	125	0	5.4	2.14	Ccnd2	2.7709	6.64e-12	9.86e-11	11.1777
chr4	155904175	155904400	225	1434	+	1	225	0	17.14	2.14	Ccnl2	3.54749	1.63e-12	2.45e-11	11.7875
chr4	155907887	155908187	300	1435	+	1	300	0	175	113.65	Ccnl2	1.07979	2.67e-13	4.32e-12	12.5733
chr11	78641356	78641731	375	1436	-	1	375	0	22.33	1.28	Ccnq	5.00288	8.47e-12	1.24e-10	11.072
chr15	98441869	98441894	25	1437	-	1	25	0	1.15	0.31	Ccnt1	2.6655	5.34e-11	7.57e-10	10.2728
chr15	98440644	98441769	1125	1438	-	1	1125	0	516.81	64.38	Ccnt1	3.67556	4.56e-14	7.52e-13	13.3412
chr1	127731135	127731435	300	1439	+	1	300	0	24.23	0.95	Ccnt2	5.45743	7.19e-12	1.02e-10	11.143
chr9	72919594	72920019	425	1440	+	1	425	0	60.95	12.15	Ccpg1	3.12999	4.57e-13	7.18e-12	12.3401
chr9	72920344	72920394	50	1441	+	1	50	0	2.84	0.14	Ccpg1	5.3326	6.65e-13	1.11e-11	12.1769
chr9	72920444	72920469	25	1442	+	1	25	0	0.87	0.09	Ccpg1	4.4651	8.21e-11	1.15e-09	10.0854
chr17	57018694	57018769	75	1443	-	1	75	0	5.19	1.61	Ccpn-ps	2.63474	5.66e-14	9.89e-13	13.247
chr3	88228816	88228866	50	1444	+	1	50	0	2.96	1.05	Cct3	2.22155	3.28e-11	4.65e-10	10.4843
chr3	86919386	86919461	75	1445	-	1	75	0	3.5	0.5	Cd1d1	4.01762	5.28e-15	1.02e-13	14.2772
chr3	86907366	86908719	1353	1446	-	1	1353	0	1.69	1.26	Cd1d1	1.76325	2.99e-12	4.74e-11	11.5245
chr7	30565678	30565828	150	1447	-	1	150	0	9.81	0.45	Cd22	4.92491	7.16e-12	1.09e-10	11.145
chr7	30565503	30565553	50	1448	-	1	50	0	2.62	0.35	Cd22	3.37959	1.46e-11	2.16e-10	10.8365
chr17	43107004	43107254	250	1449	-	1	250	0	37.32	1.1	Cd2ap	6.19596	3.61e-12	5.21e-11	11.442
chr7	126793521	126793721	200	1450	-	1	200	0	16.14	1.05	Cd2bp2	4.87114	3.15e-12	4.77e-11	11.5013
chr11	114784413	114785526	1113	1451	+	1	1113	0	5.97	0.57	Cd300a	3.71332	6.66e-13	1.09e-11	12.1766
chr11	115007314	115007339	25	1453	-	1	25	0	1.24	0.03	Cd300lf	6.43276	6.67e-11	9.38e-10	10.176
chr11	115007264	115007289	25	1454	-	1	25	0	1.84	0.02	Cd300lf	7.04804	6.65e-11	9.36e-10	10.1772
chr11	115007114	115007239	125	1455	-	1	125	0	7.21	0.43	Cd300lf	4.70939	2.42e-11	3.48e-10	10.6158
chr7	19090956	19091131	175	1457	-	1	175	0	12.76	4	Cd3eap	2.12777	1.69e-11	2.4e-10	10.7731
chr7	19090906	19090931	25	1458	-	1	25	0	1.72	0.54	Cd3eap	2.15052	1.2e-11	1.8e-10	10.9214
chr7	19090481	19090831	350	1459	-	1	350	0	19.25	3.16	Cd3eap	3.32027	1.33e-11	1.93e-10	10.8753
chr4	133820948	133821148	200	1461	-	1	200	0	16.87	1.95	Cd52	3.63164	1.36e-12	2.1e-11	11.8665
chr1	130359525	130359900	375	1463	-	1	375	0	23.81	1.54	Cd55	5.46802	1.41e-12	2.15e-11	11.8495
chr3	87273411	87274866	1455	1465	+	1	1455	0	3.2	0.69	Cd5l	3.52185	7.93e-40	4.04e-38	39.1009
chr4	43447723	43447973	250	1466	-	1	250	0	29	4.85	Cd72	3.10773	3.31e-15	6.08e-14	14.4798
chr18	60936920	60937070	150	1467	+	1	150	0	7.97	0.52	Cd74	4.4855	2.34e-11	3.43e-10	10.6303
chr7	142621274	142621299	25	1468	+	1	25	0	1.57	1.07	Cd81,Tssc4	1.75792	4.59e-11	6.56e-10	10.3383
chr7	142624559	142624830	271	1469	+	1	271	0	19.85	2.14	Tssc4	3.73531	2.22e-12	3.35e-11	11.6528
chr6	71313845	71313870	25	1470	+	1	25	0	1.75	0	Cd8b1	7.64605	7.34e-11	1.03e-09	10.1342
chr4	138065838	138065913	75	1472	-	1	75	0	4.59	1.05	Cda	2.6956	2.13e-11	3.05e-10	10.6724
chr14	59823563	59823738	175	1473	-	1	175	0	11.16	0.64	Cdadc1	5.39395	1.29e-12	1.96e-11	11.8906
chr14	59801773	59801798	25	1474	-	1	25	0	0.91	0.36	Cdadc1	2.64011	6.31e-11	8.89e-10	10.2003
chr2	120548659	120549184	525	1475	-	1	525	0	68.91	7.13	Cdan1	4.06187	9.47e-13	1.42e-11	12.0237
chr8	13831429	13831904	475	1476	+	1	475	0	88.25	12.58	Cdc16	3.60101	4.27e-14	7.09e-13	13.3696
chr18	34777164	34778124	960	1477	-	1	960	0	1.12	0.12	Cdc23	4.07997	3.41e-12	5.39e-11	11.467
chr4	62312830	62313180	350	1478	-	1	350	0	34.91	2.42	Cdc26	4.82512	4.33e-12	6.14e-11	11.3632
chr10	79523816	79524232	416	1479	+	1	416	0	139.97	35.3	Cdc34	2.65547	2.09e-12	3.02e-11	11.68
chr1	179989687	179989887	200	1482	+	1	200	0	20.22	2.19	Cdc42bpa	3.79651	2.08e-12	3.16e-11	11.6818
chr12	111260080	111260380	300	1483	-	1	300	0	42.51	8.91	Cdc42bpb	2.69852	1.49e-12	2.22e-11	11.8265
chr15	78733610	78733685	75	1484	+	1	75	0	4.19	0.28	Cdc42ep1	4.46551	7.65e-12	1.17e-10	11.1164
chr19	5968883	5968908	25	1485	-	1	25	0	1.48	0.05	Cdc42ep2	5.53805	4.04e-11	5.81e-10	10.3932
chr19	5968833	5968858	25	1486	-	1	25	0	1.48	0.05	Cdc42ep2	5.40264	9.66e-11	1.34e-09	10.0149
chr17	79641851	79642126	275	1487	-	1	275	0	14.63	2.55	Cdc42ep3	4.08551	5.58e-13	8.66e-12	12.2535
chr17	45744325	45744500	175	1488	-	1	175	0	15	0.9	Cdc5l	4.88148	6.37e-15	1.16e-13	14.1958
chr17	45726659	45727887	1228	1489	-	1	1228	0	3.68	0.28	Cdc5l	5.11046	8.56e-41	4.48e-39	40.0673
chr17	45702833	45703158	325	1490	-	1	325	0	30.99	3.83	Cdc5l	4.07339	5.36e-14	9.12e-13	13.2709
chr8	120050233	120050358	125	1492	+	1	125	0	5.85	0.9	Cdh13	3.83504	5.23e-13	8.57e-12	12.2812
chr18	16722808	16722933	125	1497	-	1	125	0	3.44	0.6	Cdh2	4.13084	3.02e-11	4.32e-10	10.52
chr18	16722333	16722358	25	1498	-	1	25	0	0.87	0.41	Cdh2	2.70932	5.04e-12	7.85e-11	11.2977
chr18	16721983	16722183	200	1499	-	1	200	0	19.79	12.74	Cdh2	2.27214	9.25e-20	2.23e-18	19.0339
chr16	4583474	4583499	25	1500	-	1	25	0	1.06	0.22	Cdip1	3.01634	6.09e-11	8.6e-10	10.2155
chr4	155724236	155725216	980	1501	+	1	980	0	38.95	9.34	Cdk11b	2.75451	4.74e-28	1.63e-26	27.3242
chr4	155725266	155726143	877	1502	+	1	877	0	18.43	3.14	Cdk11b	3.16557	7.48e-22	2.06e-20	21.1263
chr11	98101483	98101633	150	1503	+	1	150	0	7.69	0.59	Cdk12	4.91833	4.68e-14	8.29e-13	13.3295
chr13	17947066	17947266	200	1504	-	1	200	0	18.37	1.07	Cdk13	4.98579	4.36e-12	6.3e-11	11.3605
chr13	17946966	17946991	25	1505	-	1	25	0	0.69	0.22	Cdk13	3.23112	5.43e-11	7.7e-10	10.2653
chr13	17893033	17893433	400	1506	-	1	400	0	46.34	1.48	Cdk13	5.60548	9.68e-13	1.52e-11	12.0143
chr13	17892958	17893008	50	1507	-	1	50	0	2.29	0.19	Cdk13	4.57273	2.71e-12	4.28e-11	11.5671
chr13	17892408	17892908	500	1508	-	1	500	0	43.48	4.4	Cdk13	4.34793	1.02e-15	1.93e-14	14.9899
chr10	93075743	93075843	100	1511	+	1	100	0	2.9	0.41	Cdk17	4.24701	5.74e-11	8.12e-10	10.241
chr19	4147328	4147353	25	1512	+	1	25	0	2.96	0.24	Cdk2ap2	4.07572	2.35e-23	6.97e-22	22.6286
chr19	4147403	4147503	100	1513	+	1	100	0	11.83	0.9	Cdk2ap2	4.11476	3.15e-22	8.86e-21	21.5012
chr11	80371173	80371323	150	1514	+	1	150	0	6	2.02	Cdk5r1	2.75051	3.15e-11	4.47e-10	10.5022
chr2	32597443	32598143	700	1519	-	1	700	0	309.77	47.42	Cdk9	3.13872	7.52e-13	1.13e-11	12.1239
chr13	29509360	29509510	150	1521	-	1	150	0	6.22	1.17	Cdkal1	3.56141	1.67e-12	2.6e-11	11.777
chr18	46861368	46861443	75	1522	-	1	75	0	5.31	1.21	Cdo1	2.78731	4.11e-13	6.73e-12	12.3863
chr18	46853390	46853440	50	1523	-	1	50	0	1.81	0.48	Cdo1	3.09292	2.07e-11	3.04e-10	10.6843
chr9	103242428	103242578	150	1524	-	1	150	0	21	4.75	Cdv3	2.35833	9.06e-13	1.42e-11	12.0428
chr7	25162351	25162951	600	1525	-	1	600	0	75.52	18.04	Ceacam1	3.20072	6.09e-13	9.12e-12	12.2152
chr7	34819692	34820267	575	1526	+	1	575	0	74.37	6.56	Cebpa	3.92859	1.47e-13	2.33e-12	12.8318
chr2	167531859	167532352	493	1527	+	1	493	0	841.19	64.99	Cebpb	4.26323	7.15e-17	1.44e-15	16.1455
chr16	15705774	15706349	575	1528	+	1	575	0	145.4	10.44	Cebpd	4.59608	1.07e-15	2.03e-14	14.969
chr14	54949493	54949631	138	1529	-	1	138	0	9.72	0.9	Cebpe	3.90363	1.24e-11	1.77e-10	10.9076
chr7	34749546	34750096	550	1530	-	1	550	0	42.9	4.47	Cebpg	4.19966	1.88e-12	2.7e-11	11.726
chr17	79243490	79244472	982	1531	-	1	982	0	18.04	2.61	Cebpz	3.55996	8.39e-20	2.03e-18	19.0761
chr17	79243140	79243390	250	1532	-	1	250	0	33.55	6.52	Cebpz	3.63823	4.01e-13	6.3e-12	12.397
chr17	79242140	79242315	175	1533	-	1	175	0	8.15	0.55	Cebpz	5.36515	2.54e-13	4.25e-12	12.5954
chr18	25886834	25887084	250	1537	-	1	250	0	14.39	2.52	Celf4	3.19347	2.77e-12	4.29e-11	11.5576
chr18	25612551	25612676	125	1538	-	1	125	0	4.74	0.31	Celf4	5.28363	3.82e-11	5.45e-10	10.418
chr15	85783433	85783608	175	1539	-	1	175	0	12.79	1.21	Celsr1	4.01631	5.47e-12	7.97e-11	11.262
chr15	85783183	85783333	150	1540	-	1	150	0	7.6	1.85	Celsr1	3.16533	1.63e-12	2.49e-11	11.7874
chr2	131019883	131020733	850	1542	-	1	850	0	458.67	51.99	Cenpb	3.35207	2.08e-13	3.2e-12	12.6829
chr5	86185323	86185348	25	1543	-	1	25	0	1.03	0.21	Cenpc1	3.1731	2.87e-11	4.18e-10	10.5419
chr5	86185248	86185273	25	1544	-	1	25	0	1	0.19	Cenpc1	3.90018	4.08e-15	7.96e-14	14.3889
chr14	56764217	56764542	325	1545	-	1	325	0	37.44	0.93	Cenpj	6.69987	4.28e-12	6.25e-11	11.3685
chr13	104365168	104365343	175	1546	+	1	175	0	15.12	1.62	Cenpk	3.86285	7.17e-16	1.39e-14	15.1443
chr1	160910743	160910793	50	1547	+	1	50	0	3.29	0.03	Cenpl	7.30371	3.32e-11	4.77e-10	10.4787
chr1	160913630	160913680	50	1548	+	1	50	0	1.78	0.14	Cenpl	5.13997	1.52e-11	2.24e-10	10.8195
chr8	47031796	47031971	175	1551	+	1	175	0	9.35	0	Cenpu	8.43613	2.2e-12	3.48e-11	11.6569
chr18	53816294	53816369	75	1553	-	1	75	0	3.83	0.43	Cep120	3.9643	1.53e-12	2.43e-11	11.8152
chr2	125421367	125421492	125	1555	-	1	125	0	7.94	0.26	Cep152	5.87717	1.82e-11	2.57e-10	10.7391
chr2	125405260	125405885	625	1556	-	1	625	0	39.92	3.87	Cep152	4.13829	4.26e-12	6.23e-11	11.3704
chr9	87074675	87074850	175	1557	-	1	175	0	15.15	0.36	Cep162	5.92674	7.55e-12	1.11e-10	11.1219
chr9	45693264	45693539	275	1558	-	1	275	0	57.45	4.13	Cep164	4.30541	4.74e-14	7.99e-13	13.3242
chr2	155834259	155834434	175	1559	+	1	175	0	15.51	0.64	Cep250	5.12792	2.22e-12	3.37e-11	11.6534
chr2	155834484	155834659	175	1560	+	1	175	0	19.64	2.28	Cep250	3.64007	6.88e-23	1.97e-21	22.1623
chr2	155840251	155840426	175	1561	+	1	175	0	11.8	1.92	Cep250	3.1517	3.96e-12	6.06e-11	11.4019
chr10	100408769	100408994	225	1562	+	1	225	0	13.52	0.59	Cep290	6.45407	6.53e-12	9.62e-11	11.1848
chr9	15233883	15234208	325	1563	-	1	325	0	20.12	2.17	Cep295	4.28761	1.03e-12	1.6e-11	11.9866
chr1	155828983	155829258	275	1564	-	1	275	0	26.94	0.43	Cep350	7.16067	8.78e-12	1.27e-10	11.0564
chr1	155808755	155808930	175	1565	-	1	175	0	12.49	1.19	Cep350	3.87833	9.25e-14	1.59e-12	13.034
chr8	57003181	57003581	400	1566	-	1	400	0	7	1.02	Cep44	3.75587	4.33e-16	8.81e-15	15.3632
chr9	13719478	13720103	625	1568	-	1	625	0	54.22	5.56	Cep57	4.46375	8.83e-15	1.58e-13	14.0542
chr10	41595460	41595860	400	1569	-	1	400	0	34.12	0.35	Cep57l1	7.34367	1.52e-11	2.18e-10	10.8187
chr19	15933208	15933408	200	1572	-	1	200	0	9.96	0.69	Cep78	5.23509	1.52e-11	2.15e-10	10.8178
chr4	133881600	133883005	1405	1574	-	1	1405	0	5.46	0.81	Cep85	3.56589	1.57e-11	2.32e-10	10.8054
chr4	133858343	133858693	350	1575	-	1	350	0	36.87	4.42	Cep85	3.65534	1.42e-14	2.47e-13	13.8489
chr10	53224751	53225076	325	1576	-	1	325	0	31.14	2.21	Cep85l	4.57161	2.79e-12	4.14e-11	11.5539
chr10	53154136	53154286	150	1580	-	1	150	0	11.53	0.21	Cep85l	6.84446	2.79e-12	4.41e-11	11.5544
chr8	4573747	4573772	25	1582	+	1	25	0	1.6	0.05	Cers4	5.46063	4.66e-11	6.66e-10	10.3313
chr8	4573797	4574047	250	1583	+	1	250	0	29.06	0.45	Cers4	6.62269	6.21e-12	8.94e-11	11.2066
chr8	4575022	4575247	225	1584	+	1	225	0	14.51	3.94	Cers4	3.13284	5.99e-15	1.09e-13	14.2228
chr8	93783352	93783602	250	1586	-	1	250	0	117.61	49.59	Ces1b	2.15607	1.81e-12	2.68e-11	11.7421
chr8	93935278	93935543	265	1591	-	1	265	0	1.72	0.81	Ces1e	2.2511	1.19e-15	2.41e-14	14.9231
chr8	93935153	93935253	100	1592	-	1	100	0	3.77	0.91	Ces1e	3.61136	2.87e-13	4.89e-12	12.5419
chr8	93927845	93928145	300	1593	-	1	300	0	103.34	36.68	Ces1e	2.21622	9.35e-28	3.17e-26	27.029
chr8	93982888	93983213	325	1594	-	1	325	0	120.81	104.86	Ces1f	1.26058	2.58e-20	6.32e-19	19.5891
chr8	94060358	94061845	1487	1595	-	1	1487	0	49.36	12.34	Ces1g	2.90637	2.8e-29	1.01e-27	28.5533
chr8	94029396	94029621	225	1596	-	1	225	0	31.47	9.36	Ces1g	2.7072	8.76e-19	2.01e-17	18.0574
chr8	105812309	105813202	893	1598	+	1	893	0	6.67	1.12	Ces3b	3.09984	1.16e-52	7.93e-51	51.9362
chr8	105819707	105820357	650	1599	+	1	650	0	560.44	316.32	Ces3b	1.51613	7.56e-14	1.22e-12	13.1213
chr16	90722777	90722802	25	1600	-	1	25	0	0.84	0.33	Cfap298	2.81044	2.8e-11	4.08e-10	10.5527
chr11	29171686	29171861	175	1601	-	1	175	0	16.87	0.36	Cfap36	7.08715	7.95e-15	1.44e-13	14.0998
chr8	46622813	46622913	100	1607	+	1	100	0	3.17	0.43	Cfap97	4.56323	4.4e-12	6.68e-11	11.3567
chr8	46622938	46623113	175	1608	+	1	175	0	9.35	0.93	Cfap97	4.5235	2.7e-12	4e-11	11.5686
chr12	54908412	54908462	50	1614	-	1	50	0	1.63	0.4	Cfl2	3.34924	4.95e-11	6.94e-10	10.3052
chr1	58795633	58795658	25	1617	+	1	25	0	0.72	0.21	Cflar	3.38202	1.67e-11	2.49e-10	10.7766
chr16	64675950	64676025	75	1618	+	1	75	0	2.26	0.43	Cggbp1	3.92022	1.39e-11	2.05e-10	10.858
chr16	64676050	64676175	125	1619	+	1	125	0	7.27	1.28	Cggbp1	3.1469	2.04e-11	2.84e-10	10.6896
chr9	71563353	71563528	175	1620	-	1	175	0	17.23	4.64	Cgnl1	2.50678	8.42e-14	1.41e-12	13.0749
chr14	47091192	47091642	450	1621	+	1	450	0	98.03	10.49	Cgrrf1	3.88739	1.19e-20	2.94e-19	19.9249
chr11	30927106	30927631	525	1622	-	1	525	0	36.45	2.9	Chac2	5.1307	3.62e-13	5.64e-12	12.4419
chr17	56364736	56364886	150	1623	+	1	150	0	13.37	0.31	Chaf1a	5.96364	6.72e-13	1.12e-11	12.1725
chr7	73193783	73194083	300	1624	-	1	300	0	73.02	3.57	Chaserr	5.86152	9.54e-29	3.35e-27	28.0204
chr6	32769516	32769816	300	1627	-	1	300	0	44.08	7.49	Chchd3	3.61885	4.57e-12	6.48e-11	11.3399
chr17	15952169	15952803	634	1628	+	1	634	0	10.65	2.26	Chd1	3.82682	1.57e-18	3.58e-17	17.8047
chr17	15990283	15991008	725	1629	+	1	725	0	56.51	5.32	Chd1	4.40491	1.57e-12	2.32e-11	11.804
chr11	69259992	69260242	250	1630	-	1	250	0	62.06	4.9	Chd3	3.89172	5.27e-14	8.87e-13	13.2781
chr11	69256995	69257070	75	1631	-	1	75	0	4.22	1.02	Chd3	2.64449	1.18e-11	1.76e-10	10.9276
chr11	69256920	69256945	25	1632	-	1	25	0	1.42	0.36	Chd3	2.42417	7.68e-11	1.08e-09	10.1144
chr11	69255566	69256895	1329	1633	-	1	1329	0	33.31	12.22	Chd3	1.65546	3.71e-12	5.6e-11	11.4307
chr11	69254565	69255541	976	1634	-	1	976	0	231.09	37.94	Chd3	3.02649	8.44e-50	5.33e-48	49.0738
chr11	69253093	69254465	1372	1635	-	1	1372	0	5.49	2.64	Chd3	2.22319	1.74e-11	2.48e-10	10.7597
chr11	69234973	69235148	175	1636	-	1	175	0	32.25	14.1	Chd3	1.73239	1.92e-12	2.88e-11	11.7167
chr6	125106935	125107085	150	1637	+	1	150	0	34.58	16.79	Chd4	1.60681	4.72e-23	1.34e-21	22.3259
chr2	160791547	160791872	325	1639	-	1	325	0	30.84	1.62	Chd6	4.85182	2.83e-13	4.64e-12	12.548
chr2	160791447	160791497	50	1640	-	1	50	0	2.78	0.41	Chd6	3.18791	5.53e-12	8.54e-11	11.257
chr2	160791197	160791422	225	1641	-	1	225	0	12.67	1.97	Chd6	3.25767	8.4e-12	1.22e-10	11.0755
chr4	8855228	8855453	225	1643	+	1	225	0	19.01	0.97	Chd7	4.8659	4.07e-13	6.59e-12	12.3904
chr4	8865779	8867079	1300	1644	+	1	1300	0	731.36	70.99	Chd7	3.75301	1.82e-12	2.53e-11	11.7392
chr14	52442633	52442733	100	1645	-	1	100	0	6.46	0.45	Chd8	4.34621	2.45e-13	4.21e-12	12.6115
chr14	52442433	52442608	175	1646	-	1	175	0	10.95	1.26	Chd8	3.59848	2.14e-11	3.03e-10	10.6696
chr14	52436507	52436582	75	1647	-	1	75	0	4.86	1.52	Chd8	2.92899	7.13e-18	1.59e-16	17.1471
chr14	52435632	52436482	850	1648	-	1	850	0	554.98	61.09	Chd8	3.43476	6.92e-13	1.02e-11	12.1596
chr8	91669841	91670091	250	1651	+	1	250	0	24.5	5.35	Chd9	3.49961	5.15e-14	8.67e-13	13.2883
chr8	91778062	91778187	125	1652	+	1	125	0	7.57	1.45	Chd9	2.82953	9.19e-12	1.35e-10	11.0367
chr8	91778212	91778237	25	1653	+	1	25	0	1.3	0.21	Chd9	3.08863	2.74e-11	3.99e-10	10.5628
chr7	141075898	141076023	125	1655	-	1	125	0	7.78	1.8	Chid1	2.55807	1.63e-11	2.38e-10	10.7868
chr7	141075698	141075848	150	1656	-	1	150	0	14.45	0.07	Chid1	7.50298	1.44e-11	2.11e-10	10.843
chr19	3917433	3917858	425	1657	+	1	425	0	92.78	13.89	Chka	3.90352	8.72e-16	1.64e-14	15.0595
chr15	89310557	89310857	300	1658	-	1	300	0	108.08	54.54	Chkb,Gm44502	1.52885	5.72e-15	1.03e-13	14.2423
chr18	67339379	67339579	200	1660	+	1	200	0	11.01	1.33	Chmp1b	4.62689	6.9e-15	1.25e-13	14.1614
chr14	69955527	69955677	150	1662	-	1	150	0	11.16	0.6	Chmp7	4.91838	7.54e-13	1.18e-11	12.1228
chr14	69955352	69955452	100	1663	-	1	100	0	5.91	0.95	Chmp7	3.15939	5.9e-13	9.81e-12	12.2291
chr14	69954427	69954877	450	1664	-	1	450	0	62.21	10.25	Chmp7	3.38353	9.57e-13	1.42e-11	12.0192
chr5	24796998	24797498	500	1667	+	1	500	0	46.83	8.41	Chpf2,Mir671	3.10916	2.78e-12	3.97e-11	11.5557
chr10	88308825	88308850	25	1668	-	1	25	0	2.2	1.55	Chpt1	2.15135	1.44e-21	3.94e-20	20.8428
chr15	72965498	72965873	375	1669	+	1	375	0	55.52	4.37	Chrac1	4.08494	5.77e-13	8.8e-12	12.2388
chr15	72965898	72965923	25	1670	+	1	25	0	0.72	0.1	Chrac1	4.34292	2.12e-11	3.13e-10	10.673
chr7	131838682	131839007	325	1674	-	1	325	0	18.89	1.1	Chst15	4.92832	1.21e-11	1.74e-10	10.9165
chr7	131838257	131838407	150	1675	-	1	150	0	8.72	1.83	Chst15	2.78303	2.95e-11	4.19e-10	10.5298
chr3	90407020	90407295	275	1677	-	1	275	0	59.47	10.29	Chtop	3.25421	6.98e-14	1.16e-12	13.1562
chr17	26001034	26001759	725	1678	+	1	725	0	182.84	21.37	Ciao3	3.49293	5.12e-13	8.02e-12	12.2909
chr7	24970347	24970622	275	1680	+	1	275	0	47.79	1.07	Cic	5.94674	2.36e-12	3.44e-11	11.6279
chr14	55995440	55995730	290	1681	-	1	290	0	1.39	0.09	Cideb	4.4872	1.99e-11	2.93e-10	10.702
chr16	10348078	10348553	475	1683	+	1	475	0	105.72	17.42	Ciita	3.15005	5.86e-14	9.84e-13	13.2323
chr9	78075020	78075195	175	1684	+	1	175	0	14.48	5.68	Cilk1	2.32002	5.9e-13	9.27e-12	12.2289
chr12	110840243	110840368	125	1685	-	1	125	0	7.57	1.17	Cinp	3.27341	2.69e-13	4.48e-12	12.5702
chr12	87008689	87009114	425	1686	+	1	425	0	34.34	1.95	Cipc	4.64364	2.09e-11	2.95e-10	10.6801
chr11	97576740	97577336	596	1688	+	1	596	0	511.83	101.8	Cisd3	2.70061	7.91e-48	4.76e-46	47.1019
chr2	162761415	162761704	289	1689	-	1	289	0	69.76	5.33	Cisd3b	4.44511	2.97e-12	4.29e-11	11.5268
chr5	116063921	116063946	25	1690	+	1	25	0	1.27	0.09	Cit	4.35135	9.12e-11	1.27e-09	10.0399
chr5	116063996	116064021	25	1691	+	1	25	0	1.84	0	Cit	7.72069	4.73e-11	6.76e-10	10.3247
chr5	116064046	116064221	175	1692	+	1	175	0	10.98	0.45	Cit	5.37353	9.83e-12	1.46e-10	11.0075
chr10	17600282	17600732	450	1693	+	1	450	0	90.36	5.92	Cited2	4.58931	5.77e-12	8.09e-11	11.2386
chr2	91450516	91450916	400	1695	+	1	400	0	25.8	3.78	Ckap5	3.66049	2.22e-12	3.22e-11	11.6544
chr1	118536567	118536592	25	1696	+	1	25	0	1.21	0.17	Clasp1	3.3011	4.84e-11	6.9e-10	10.3152
chr3	144436362	144436562	200	1698	-	1	200	0	19.79	3.56	Clca3a1	3.77299	7.58e-14	1.27e-12	13.1203
chr3	108582001	108582076	75	1699	+	1	75	0	2.35	0.38	Clcc1	3.92353	5.83e-11	8.23e-10	10.2346
chr3	108584097	108584122	25	1700	+	1	25	0	1.21	0.28	Clcc1	3.07968	2.67e-13	4.59e-12	12.574
chr3	108584172	108584222	50	1701	+	1	50	0	2.41	0.35	Clcc1	3.3335	3.68e-11	5.31e-10	10.4337
chr3	108585899	108586049	150	1702	+	1	150	0	10.38	2.4	Clcc1	3.30471	7.9e-18	1.75e-16	17.1024
chr7	7286332	7287232	900	1704	-	1	900	0	175.93	32.78	Clcn4	3.74299	4.23e-13	6.46e-12	12.3741
chr17	25376961	25378452	1491	1705	+	1	1491	0	4.16	0.93	Clcn7	2.81395	2.82e-34	1.23e-32	33.55
chr16	93715918	93716293	375	1707	-	1	375	0	51.59	5.3	Cldn14	3.90818	6.16e-14	1.03e-12	13.2106
chrX	138710186	138710311	125	1708	+	1	125	0	6.61	0.6	Cldn2	3.949	1.03e-11	1.56e-10	10.9867
chr5	135015917	135016330	413	1709	+	1	413	0	175.69	43.08	Cldn3	2.56983	4.76e-24	1.38e-22	23.3223
chr6	129405003	129405328	325	1711	-	1	325	0	17.47	2.95	Clec1a	3.69242	4.42e-12	6.36e-11	11.3541
chr6	129404903	129404978	75	1712	-	1	75	0	2.29	0.5	Clec1a	3.56502	4.51e-11	6.42e-10	10.3453
chr16	10450264	10450489	225	1714	+	1	225	0	12.19	1.38	Clec16a	4.30264	8e-12	1.14e-10	11.0968
chr6	83629440	83630115	675	1715	-	1	675	0	266.18	17.95	Clec4f	4.26105	1.98e-12	2.83e-11	11.7043
chr6	129399283	129399558	275	1717	+	1	275	0	21.97	0.59	Clec9a	6.57144	1.78e-11	2.51e-10	10.7487
chr11	45784779	45784804	25	1719	+	1	25	0	1.39	0.4	Clint1	2.98211	2.88e-16	6.03e-15	15.5399
chr11	45784829	45785896	1067	1720	+	1	1067	0	6.55	1.64	Clint1	2.99187	3.19e-12	4.94e-11	11.4965
chr11	45799840	45799990	150	1721	+	1	150	0	10.23	0.66	Clint1	4.85672	1.51e-11	2.14e-10	10.8199
chr11	45800065	45800115	50	1722	+	1	50	0	2.81	0.28	Clint1	3.85671	1.62e-12	2.61e-11	11.7917
chr5	123768561	123768936	375	1723	-	1	375	0	39.68	2.05	Clip1	4.83458	5.55e-12	7.82e-11	11.256
chr3	89083800	89084100	300	1724	+	1	300	0	74.37	18.23	Clk2	2.52978	7.07e-12	9.86e-11	11.1504
chr9	57658078	57658153	75	1725	-	1	75	0	14.06	8.06	Clk3	1.28039	8.99e-15	1.7e-13	14.0465
chr12	104737997	104738047	50	1727	-	1	50	0	4.31	1.4	Clmn	2.11615	6.13e-12	9.22e-11	11.2125
chr12	104732422	104732697	275	1728	-	1	275	0	27.79	7.09	Clmn	2.66596	5.47e-13	8.46e-12	12.2619
chr12	104732297	104732322	25	1729	-	1	25	0	1.39	0.26	Clmn	2.864	1.22e-11	1.84e-10	10.9128
chr14	103313569	103313619	50	1730	+	1	50	0	2.02	0.02	Cln5	7.71679	4.82e-11	6.74e-10	10.3171
chr2	84554240	84554315	75	1731	-	1	75	0	3.29	0.28	Clp1	4.40789	5.51e-11	7.77e-10	10.2588
chr7	101436841	101437041	200	1732	+	1	200	0	33.19	15.34	Clpb	1.65212	2.77e-13	4.51e-12	12.5579
chr9	65237279	65237429	150	1734	+	1	150	0	9.17	4.68	Clpx	2.57763	5.56e-15	1.02e-13	14.2551
chr6	124408439	124408589	150	1735	-	1	150	0	10.47	1.21	Clstn3	3.65624	6.26e-13	9.87e-12	12.2032
chr14	66207153	66207328	175	1736	+	1	175	0	11.04	1.04	Clu	3.87782	1.89e-13	3.28e-12	12.7239
chr14	66213047	66213247	200	1738	+	1	200	0	37.05	21.73	Clu	1.36133	7.44e-13	1.21e-11	12.1282
chr11	74560271	74560671	400	1739	+	1	400	0	121.44	34.14	Cluh	2.18011	2.02e-12	3.01e-11	11.6944
chr13	24654109	24654559	450	1743	+	1	450	0	96.16	27.2	Cmah	2.56795	4.44e-14	7.38e-13	13.3524
chr9	117894150	117894300	150	1746	-	1	150	0	8.57	3.35	Cmc1	2.97824	3.2e-16	6.44e-15	15.4955
chr8	117616298	117616473	175	1747	-	1	175	0	16.5	1.95	Cmc2	3.55053	1.24e-16	2.51e-15	15.9082
chr8	118188046	118188171	125	1749	+	1	125	0	12.1	11	Cmip	1.76395	6.58e-13	1.04e-11	12.182
chr9	114673164	114673189	25	1751	-	1	25	0	1.3	0.24	Cmtm8	2.83016	9.13e-11	1.27e-09	10.0394
chr9	114618585	114618710	125	1752	-	1	125	0	40.76	48.95	Cmtm8	1.22893	1.56e-15	2.98e-14	14.8078
chr2	156153865	156154040	175	1753	+	1	175	0	37.47	13.62	Cnbd2	1.56185	2.99e-12	4.41e-11	11.5247
chr2	156154090	156154240	150	1754	+	1	150	0	26.34	7.11	Cnbd2	1.73939	3.35e-12	4.98e-11	11.4752
chr1	180978511	180978536	25	1755	+	1	25	0	1	0.1	Cnih4	4.1828	3.23e-11	4.68e-10	10.4909
chr19	46866379	46866754	375	1756	+	1	375	0	26.58	1.19	Cnnm2	5.14771	1.43e-11	2.06e-10	10.8445
chr1	36565951	36566201	250	1757	+	1	250	0	16.41	3.8	Cnnm3	2.59646	2.58e-12	3.97e-11	11.5886
chr8	96445558	96445633	75	1758	-	1	75	0	4.62	1.21	Cnot1	3.50648	1.43e-15	2.79e-14	14.8445
chr7	3648291	3648391	100	1759	+	1	100	0	20.64	11.56	Cnot3	1.39182	1.26e-15	2.44e-14	14.9011
chr6	35023191	35023216	25	1762	-	1	25	0	1.21	0	Cnot4	8.44179	9.91e-13	1.63e-11	12.0041
chr6	35023066	35023141	75	1763	-	1	75	0	3.56	0	Cnot4	7.79056	4.96e-11	7.03e-10	10.3048
chr11	58008580	58008605	25	1765	+	1	25	0	1.93	1.16	Cnot8	1.73388	3.08e-12	4.88e-11	11.5117
chr10	128162892	128163056	164	1767	+	1	164	0	25.31	7.66	Cnpy2	2.41446	6.19e-15	1.13e-13	14.2081
chr17	47047511	47047661	150	1769	-	1	150	0	8.42	1.47	Cnpy3	3.16978	9.62e-12	1.41e-10	11.0167
chr17	47047386	47047411	25	1770	-	1	25	0	1.51	0.17	Cnpy3	3.68149	8.76e-14	1.56e-12	13.0574
chr17	47046986	47047336	350	1771	-	1	350	0	35.39	7.87	Cnpy3	2.73621	7.96e-12	1.13e-10	11.0992
chr1	179452707	179452882	175	1772	+	1	175	0	16.65	0	Cnst	8.07854	1.03e-11	1.54e-10	10.9851
chr2	35050914	35051950	1036	1773	+	1	1036	0	1.6	0.47	Cntrl	2.52286	7.02e-14	1.26e-12	13.1536
chr11	101169606	101169774	168	1774	-	1	168	0	10.71	1.07	Coa3	4.1063	1.29e-11	1.85e-10	10.8898
chr11	101168895	101169195	300	1775	-	1	300	0	65.41	6.39	Coa3	3.83919	1.38e-13	2.23e-12	12.8608
chr7	100188387	100188712	325	1776	+	1	325	0	29.63	1.88	Coa4	4.64671	2.37e-12	3.5e-11	11.6249
chr7	100188737	100188887	150	1777	+	1	150	0	6.19	0.93	Coa4	3.57515	3.28e-11	4.69e-10	10.4846
chr1	37459440	37459490	50	1778	-	1	50	0	2.11	0.41	Coa5	3.2419	1.86e-11	2.71e-10	10.73
chr8	127149239	127149414	175	1779	+	1	175	0	16.62	1.86	Coa6	3.73215	2.95e-17	6.23e-16	16.5299
chr8	127151761	127152136	375	1780	+	1	375	0	98.36	3.9	Coa6	5.78755	6.48e-13	9.84e-12	12.1887
chr11	100977213	100977363	150	1781	+	1	150	0	13.91	5.13	Coasy	1.92908	2.66e-12	4e-11	11.5743
chr11	12187675	12187950	275	1783	-	1	275	0	14.6	1.47	Cobl	4.25309	3.9e-13	6.42e-12	12.4085
chr2	64928261	64928511	250	1784	-	1	250	0	22.96	1.67	Cobll1	4.28518	7.66e-12	1.07e-10	11.116
chr14	75941140	75941290	150	1785	-	1	150	0	10.77	0.48	Cog3	4.96786	8.42e-13	1.38e-11	12.0747
chr8	111608433	111608858	425	1786	+	1	425	0	154.81	27.31	Cog4	2.81808	1.75e-16	3.46e-15	15.7563
chr7	121522258	121522533	275	1789	-	1	275	0	46.31	4.97	Cog7	3.70524	1.62e-12	2.41e-11	11.7894
chr15	55171139	55171364	225	1790	+	1	225	0	21.3	2.07	Col14a1	4.12027	3.06e-14	5.36e-13	13.5145
chr10	76932018	76932243	225	1792	-	1	225	0	15.75	1.88	Col18a1	3.57661	4.6e-12	6.62e-11	11.3374
chr11	94842563	94842613	50	1795	+	1	50	0	1.96	0.83	Col1a1	2.74825	2.66e-12	4.16e-11	11.5743
chr6	4540571	4540996	425	1796	+	1	425	0	65.17	11.62	Col1a2	3.99115	2.55e-14	4.34e-13	13.5936
chr11	51493741	51493866	125	1797	+	1	125	0	5.37	2.4	Phykpl	2.72857	3.83e-12	5.82e-11	11.4173
chr1	45388077	45388127	50	1799	+	1	50	0	2.05	1.36	Col3a1	2.23439	2.47e-11	3.58e-10	10.6076
chr2	27927057	27927132	75	1801	+	1	75	0	4.59	0.21	Col5a1	5.0326	9.9e-12	1.5e-10	11.0042
chr1	90694906	90695056	150	1802	-	1	150	0	9.56	0.62	Col6a3	4.6217	8.08e-12	1.16e-10	11.0925
chr12	28644345	28644970	625	1803	-	1	625	0	73.2	8.6	Colec11	3.64722	4.53e-12	6.59e-11	11.3437
chr18	9877145	9877445	300	1807	+	1	300	0	30.44	1.73	Colec12	5.37806	7.69e-12	1.09e-10	11.114
chr8	72076308	72076408	100	1808	+	1	100	0	6.58	0.67	Colgalt1	3.72577	6.12e-12	9e-11	11.2131
chr8	72076433	72076483	50	1809	+	1	50	0	2.84	0.38	Colgalt1	3.36873	3.76e-12	5.87e-11	11.425
chr11	22922858	22923916	1058	1811	-	1	1058	0	4.74	1.8	Commd1	1.841	2.96e-24	9.12e-23	23.5282
chr11	22906575	22906650	75	1812	-	1	75	0	2.78	0.55	Commd1	3.3961	2.16e-11	3.17e-10	10.6649
chr11	22906475	22906525	50	1813	-	1	50	0	1.87	0.54	Commd1	2.97448	2.67e-11	3.86e-10	10.5737
chr3	57553794	57553869	75	1814	-	1	75	0	2.59	1.31	Commd2	2.6389	2.78e-11	3.97e-10	10.5566
chr15	76784938	76784963	25	1815	+	1	25	0	1.18	0.17	Commd5	3.34182	3.18e-11	4.61e-10	10.4974
chr15	76785113	76785513	400	1816	+	1	400	0	109.95	7.23	Commd5	4.51857	6.72e-18	1.44e-16	17.1729
chr14	101871501	101871526	25	1817	-	1	25	0	0.84	0.31	Commd6	2.91496	1.13e-11	1.71e-10	10.9464
chr16	18225681	18226481	800	1819	-	1	800	0	884.61	338.14	Comt	2.26849	7.59e-14	1.21e-12	13.1199
chr1	159172461	159172686	225	1820	+	1	225	0	18.53	1.76	Cop1	5.01306	1.99e-13	3.22e-12	12.7012
chr6	30760314	30760364	50	1823	+	1	50	0	2.47	0.19	Mest	4.24299	5.3e-11	7.52e-10	10.2759
chr2	125673721	125674221	500	1825	-	1	500	0	96.49	5.89	Cops2	4.92876	5.09e-20	1.24e-18	19.2937
chr5	100695435	100695560	125	1826	+	1	125	0	5.88	1.43	Cops4	3.24789	2.43e-12	3.69e-11	11.6146
chr1	90540495	90540595	100	1827	+	1	100	0	6.28	1.36	Cops8	2.64739	1.84e-11	2.6e-10	10.7341
chr1	90540670	90540820	150	1828	+	1	150	0	7.12	1.88	Cops8	3.01754	2.08e-11	2.94e-10	10.6828
chr1	92564866	92565116	250	1829	-	1	250	0	36.42	8.65	Cops9	2.69074	4.91e-13	7.84e-12	12.3093
chr1	55111028	55111278	250	1830	+	1	250	0	11.83	3.52	Coq10b	3.13485	2.31e-14	4.19e-13	13.6359
chr4	21910651	21910701	50	1831	+	1	50	0	3.56	1.21	Coq3	2.79103	2.97e-16	6.1e-15	15.5272
chr8	95580801	95581126	325	1832	+	1	325	0	30.41	9.13	Coq9	2.24754	1.93e-12	2.88e-11	11.7148
chr11	63854602	63855027	425	1834	-	1	425	0	34.85	5.85	Cox10	3.41635	6.63e-12	9.38e-11	11.1786
chr15	99623548	99623698	150	1835	+	1	150	0	8.33	0.62	Cox14	4.24932	5.87e-12	9.09e-11	11.2311
chr16	38167381	38167556	175	1836	+	1	175	0	71.36	29.12	Cox17	1.90151	2.5e-48	1.55e-46	47.6021
chr5	139323576	139324101	525	1837	-	1	525	0	101.86	25.93	Cox19	2.51756	3.64e-12	5.09e-11	11.439
chr1	178150133	178150258	125	1838	+	1	125	0	4.83	2.76	Cox20	2.4406	4.17e-11	5.87e-10	10.3795
chr5	115483710	115483960	250	1839	-	1	250	0	181.39	125.68	Cox6a1	1.16976	2e-26	6.45e-25	25.6983
chr15	35935433	35935533	100	1840	-	1	100	0	3.5	0.78	Cox6c	3.54254	1.78e-12	2.87e-11	11.7485
chr17	83809620	83809745	125	1841	-	1	125	0	9.81	3.5	Cox7a2l	1.97471	1.24e-11	1.81e-10	10.906
chrX	105065505	105065555	50	1842	+	1	50	0	5.31	5.61	Cox7b	1.59533	1.09e-11	1.6e-10	10.9644
chr19	7194786	7194811	25	1843	-	1	25	0	3.35	1.98	Cox8a	1.23101	7.15e-11	1e-09	10.1458
chr3	20041550	20041575	25	1844	+	1	25	0	1.39	0.76	Cp	1.97527	4.21e-11	6.04e-10	10.3756
chr3	20041625	20041675	50	1845	+	1	50	0	2.78	1.9	Cp	2.16956	2.62e-14	4.84e-13	13.582
chr3	20060823	20060973	150	1848	+	1	150	0	7.18	0.45	Cp	5.37733	2.29e-12	3.5e-11	11.6401
chr3	20061173	20061198	25	1849	+	1	25	0	0.94	0.09	Cp	4.60313	1.79e-11	2.65e-10	10.7473
chr3	20061298	20061323	25	1850	+	1	25	0	0.94	0.05	Cp	5.69413	3.34e-11	4.83e-10	10.4762
chr3	20062198	20062473	275	1851	+	1	275	0	12.49	2.71	Cp	3.70016	1.09e-11	1.54e-10	10.9645
chr11	31820910	31821210	300	1855	+	1	300	0	28.54	8.03	Cpeb4	2.38137	7.19e-12	1.03e-10	11.143
chr6	22239953	22240203	250	1861	+	1	250	0	20.52	8.06	Cped1	2.82706	4.48e-12	6.43e-11	11.3492
chr6	22240253	22240278	25	1862	+	1	25	0	1.27	0.78	Cped1	2.04046	2.17e-11	3.19e-10	10.664
chr6	22254659	22255209	550	1863	+	1	550	0	44.74	3.78	Cped1	4.31918	1.01e-12	1.53e-11	11.9946
chr15	8209376	8210365	989	1864	+	1	989	0	1.21	0.14	Cplane1	4.08799	1.27e-13	2.25e-12	12.8946
chr13	54527549	54527574	25	1866	+	1	25	0	1.06	0.07	Cplx2	4.88582	6.97e-11	9.8e-10	10.1565
chr13	54527724	54528149	425	1867	+	1	425	0	71.78	7.4	Cplx2	3.82541	9.41e-12	1.31e-10	11.0265
chr1	67161592	67162351	759	1873	+	1	759	0	6.46	1.43	Cps1	3.77334	6.51e-12	9.42e-11	11.1866
chr1	67266334	67267411	1077	1877	+	1	1077	0	1.63	0.9	Cps1	2.3321	4.4e-17	9.65e-16	16.3564
chr1	67269630	67269705	75	1878	+	1	75	0	13.52	17.23	Cps1	1.05733	8.83e-12	1.29e-10	11.0542
chr12	101969459	101969659	200	1879	+	1	200	0	13.15	1.02	Cpsf2	5.10657	7.14e-13	1.11e-11	12.1464
chr11	113589146	113589221	75	1880	-	1	75	0	6.06	1.81	Cpsf4l	2.18926	1.69e-12	2.65e-11	11.7709
chr19	10523185	10523410	225	1882	+	1	225	0	19.64	1.4	Cpsf7	4.27746	4.02e-13	6.45e-12	12.3955
chr19	3433792	3434317	525	1883	+	1	525	0	112.24	6.08	Cpt1a	4.7336	1.7e-13	2.68e-12	12.7705
chr4	107765035	107765085	50	1884	-	1	50	0	1.99	0.21	Cpt2	4.23673	2.96e-11	4.29e-10	10.5293
chr4	107761178	107761653	475	1885	-	1	475	0	103.19	57.12	Cpt2	1.54009	2.57e-13	4.19e-12	12.5895
chr10	95011225	95011275	50	1888	-	1	50	0	2.11	0.21	Cradd	4.23273	1.78e-11	2.63e-10	10.7497
chr2	30292187	30292687	500	1890	-	1	500	0	87.98	24.13	Crat	2.30363	3.22e-13	5.14e-12	12.492
chr17	57372590	57372615	25	1892	+	1	25	0	1.51	0.38	Crb3	2.56256	1.92e-12	3.1e-11	11.716
chr6	106758690	106759443	753	1893	-	1	753	0	12.55	0.98	Crbn	5.49278	7.08e-20	1.74e-18	19.1497
chr5	130088679	130088829	150	1894	+	1	150	0	8.96	2.07	Crcp	2.69425	1.35e-11	1.94e-10	10.8695
chr1	64636454	64636654	200	1895	+	1	200	0	25.16	0.16	Creb1	8.59079	7.17e-12	1.01e-10	11.1446
chr4	43567002	43567052	50	1896	+	1	50	0	3.41	1.92	Creb3	2.284	7.82e-16	1.57e-14	15.1069
chr16	3901822	3901922	100	1899	-	1	100	0	3.08	0.4	Crebbp	4.54801	2.88e-11	4.05e-10	10.5409
chr6	134833326	134833376	50	1901	+	1	50	0	1.51	0.33	Crebl2	3.68788	1.99e-11	2.92e-10	10.7001
chr17	26961921	26962096	175	1902	+	1	175	0	11.86	3.47	Crebrf	3.04942	7.87e-19	1.82e-17	18.104
chr7	90096416	90096941	525	1904	+	1	525	0	61.55	9.8	Crebzf	4.13112	1.06e-14	1.84e-13	13.9738
chr1	165591326	165591501	175	1905	+	1	175	0	15	2.5	Creg1	2.8075	2.45e-13	4.01e-12	12.61
chr15	88710745	88710884	139	1906	+	1	139	0	10.11	4.8	Creld2	2.49134	3.73e-13	5.99e-12	12.4279
chr18	3267880	3268055	175	1909	-	1	175	0	12.94	0.12	Crem	7.50896	5.22e-12	8e-11	11.2826
chr17	87342690	87342740	50	1910	+	1	50	0	1.45	0.22	Cript	4.21278	2.18e-11	3.21e-10	10.6611
chr11	75583101	75583276	175	1911	+	1	175	0	10.98	0.88	Crk	4.37412	1.41e-13	2.36e-12	12.851
chr11	75596259	75596584	325	1912	+	1	325	0	22.45	8.22	Crk	2.76874	1.03e-14	1.82e-13	13.9884
chr1	172526010	172526635	625	1913	+	1	625	0	94.29	6.04	Crp	4.55802	1.34e-13	2.13e-12	12.872
chr1	172527085	172527185	100	1914	+	1	100	0	4.44	2.5	Crp	2.46014	1.71e-11	2.4e-10	10.7678
chr3	90171061	90171211	150	1915	+	1	150	0	23.02	12.2	Crtc2	1.36103	4.76e-12	7.13e-11	11.3227
chr2	166787800	166787950	150	1918	+	1	150	0	6.64	0.91	Cse1l	4.16052	1.29e-13	2.18e-12	12.8899
chr9	57534178	57534653	475	1919	-	1	475	0	159.7	27.63	Csk	3.04552	6.15e-23	1.71e-21	22.211
chr18	61718309	61718609	300	1924	+	1	300	0	22.96	1.69	Csnk1a1	4.71347	1.19e-12	1.82e-11	11.923
chr18	61720559	61720709	150	1925	+	1	150	0	6.64	0.83	Csnk1a1	4.16998	6.01e-12	8.8e-11	11.2215
chr11	120854440	120854615	175	1926	-	1	175	0	20.88	2.87	Csnk1d	3.40028	2.96e-22	8.19e-21	21.5286
chr15	79305102	79305202	100	1927	-	1	100	0	6.37	1.17	Csnk1e	2.97695	3.81e-13	6.36e-12	12.419
chr15	79302851	79304118	1267	1928	-	1	1267	0	270.4	13.65	Csnk1e	4.48657	1.83e-12	2.62e-11	11.7387
chr10	80470227	80470302	75	1930	+	1	75	0	3.98	0.35	Csnk1g2	4.14543	8.22e-12	1.24e-10	11.0853
chr10	80476002	80476152	150	1931	+	1	150	0	19.25	6.49	Csnk1g2	2.05888	4.65e-15	8.7e-14	14.333
chr10	80476202	80476252	50	1932	+	1	50	0	6	3.26	Csnk1g2	1.42627	1.99e-11	2.87e-10	10.7009
chr18	54028808	54029008	200	1933	+	1	200	0	16.5	0.97	Csnk1g3	5.49974	1.73e-12	2.65e-11	11.7623
chr8	96179747	96179797	50	1934	-	1	50	0	3.08	0.1	Csnk2a2	5.57906	2.91e-11	4.22e-10	10.5368
chr1	10136711	10136786	75	1935	+	1	75	0	3.41	0.19	Cspp1	5.53035	1.53e-11	2.2e-10	10.815
chr1	10182618	10182768	150	1937	+	1	150	0	8.87	0.45	Cspp1	5.68949	1.33e-14	2.44e-13	13.8753
chr1	10182818	10183844	1026	1938	+	1	1026	0	13.79	1.45	Cspp1	4.71416	6.66e-20	1.62e-18	19.1763
chr1	10206469	10206494	25	1939	+	1	25	0	0.81	0.41	Cspp1	2.62198	4.64e-11	6.63e-10	10.3335
chr2	148713641	148713791	150	1940	-	1	150	0	33.28	22.63	Cst3	1.05467	1.34e-11	1.93e-10	10.8727
chr2	172222374	172222399	25	1942	+	1	25	0	1.21	0.17	Cstf1	3.33986	2.92e-11	4.24e-10	10.5348
chr2	172222424	172222724	300	1943	+	1	300	0	31.98	4.71	Cstf1	3.31614	4.5e-12	6.39e-11	11.3465
chr2	104495180	104495355	175	1944	+	1	175	0	8.66	1.98	Cstf3	2.93291	1.54e-11	2.23e-10	10.8123
chr5	33405666	33405816	150	1945	-	1	150	0	10.35	1.26	Ctbp1	3.5892	4e-15	7.72e-14	14.3977
chr7	132589201	132590001	800	1946	-	1	800	0	67.04	6.3	Ctbp2	4.43898	4.75e-13	7.44e-12	12.323
chr3	146169741	146169916	175	1948	+	1	175	0	10.92	0.45	Ctbs	5.79942	7.06e-13	1.16e-11	12.151
chr8	106390630	106390730	100	1950	+	1	100	0	5.91	0.62	Ctcf	3.75427	1.25e-11	1.83e-10	10.903
chr8	106390930	106391155	225	1951	+	1	225	0	22.03	3.61	Ctcf	3.65051	1.51e-14	2.71e-13	13.8212
chr2	172961273	172961298	25	1952	-	1	25	0	1.18	0.21	Ctcfl	3.07946	5.03e-11	7.16e-10	10.2984
chr2	172973596	172973646	50	1953	+	1	50	0	2.93	0.67	Ctcflos	2.55986	1.85e-11	2.74e-10	10.7325
chr2	172973721	172974046	325	1954	+	1	325	0	23.93	3.52	Ctcflos	3.48162	2.31e-13	3.77e-12	12.636
chr11	69880912	69881362	450	1955	+	1	450	0	84	16.62	Ctdnep1	2.94226	2.48e-12	3.55e-11	11.6064
chr11	69881387	69881427	40	1956	+	1	40	0	2.87	1.38	Ctdnep1	2.37749	2.49e-13	4.26e-12	12.6038
chr9	118869622	118870472	850	1957	+	1	850	0	170.86	16.17	Ctdspl	4.17625	1.26e-12	1.88e-11	11.8998
chr3	157630549	157630718	169	1958	-	1	169	0	15.63	0.81	Cth	4.97391	1.21e-13	2.01e-12	12.9164
chr3	157600234	157600434	200	1960	-	1	200	0	35.36	28.26	Cth	1.73697	3.92e-16	7.7e-15	15.4072
chr13	61043189	61043464	275	1963	-	1	275	0	23.35	1.05	Ctla2b	5.72107	7.16e-14	1.21e-12	13.145
chr2	84480759	84481084	325	1966	-	1	325	0	81.83	5.9	Ctnnd1	4.35509	4.02e-14	6.76e-13	13.3961
chr2	84433064	84433114	50	1967	-	1	50	0	2.47	0.21	Ctnnd1	4.5272	2.02e-11	2.9e-10	10.6948
chr2	84432814	84433014	200	1968	-	1	200	0	18.59	0.57	Ctnnd1	5.87545	7.78e-14	1.34e-12	13.1093
chr11	73075633	73075808	175	1970	-	1	175	0	12.37	1.29	Ctns	3.73836	2.25e-12	3.46e-11	11.6476
chr11	73075358	73075558	200	1971	-	1	200	0	15.06	1.45	Ctns	3.80807	1.15e-11	1.6e-10	10.9378
chr2	164674791	164674891	100	1973	+	1	100	0	5.04	0.81	Ctsa	3.2333	1.13e-11	1.71e-10	10.9453
chr2	164676122	164676258	136	1974	+	1	136	0	1.39	0.21	Ctsa	3.22895	2.52e-12	4.02e-11	11.5992
chr14	63379879	63380254	375	1975	+	1	375	0	86.8	30.9	Ctsb	2.05003	1.29e-15	2.49e-14	14.8889
chr7	87959190	87959240	50	1976	+	1	50	0	1.33	0.19	Ctsc	4.44692	5.83e-11	8.23e-10	10.2346
chr3	81861739	81861764	25	1977	+	1	25	0	0.87	0.1	Ctso	4.20207	4.17e-11	5.98e-10	10.3796
chr3	81861789	81862314	525	1978	+	1	525	0	21.66	3.3	Ctso	4.02978	8.88e-12	1.27e-10	11.0518
chr2	174269286	174269711	425	1979	-	1	425	0	255.46	66.99	Ctsz	2.34013	3.64e-14	6.1e-13	13.4393
chr11	88083522	88083622	100	1980	+	1	100	0	5.61	0.54	Cuedc1	4.04207	9.66e-12	1.4e-10	11.0151
chr19	46318625	46318900	275	1981	-	1	275	0	29.84	2.19	Cuedc2	4.24051	2.94e-15	5.44e-14	14.5316
chr6	47461741	47461916	175	1982	+	1	175	0	14.78	0.21	Cul1	7.53298	2.59e-13	4.39e-12	12.5868
chr6	47502490	47503015	525	1984	+	1	525	0	331.2	33	Cul1	3.86417	1.41e-17	2.94e-16	16.8513
chr1	80244539	80244964	425	1985	-	1	425	0	104.55	7.87	Cul3	5.12551	4.74e-17	9.66e-16	16.3241
chr8	13196614	13196764	150	1986	+	1	150	0	15.15	2.28	Cul4a	3.23262	2.17e-18	4.93e-17	17.6641
chr17	46972879	46973004	125	1987	+	1	125	0	6.79	0.85	Cul7	3.51562	3.23e-12	5.11e-11	11.4911
chr19	43756694	43756894	200	1989	+	1	200	0	12.67	2.04	Cutc	3.95249	5.01e-15	9.15e-14	14.2999
chr2	77726676	77726701	25	1991	-	1	25	0	1.24	0.12	Cwc22	3.82103	4.7e-11	6.71e-10	10.3279
chr11	97638145	97638195	50	1993	-	1	50	0	2.59	0.17	Cwc25	4.37293	7.13e-11	1e-09	10.1472
chr11	97638020	97638045	25	1994	-	1	25	0	1.57	0.05	Cwc25	5.43597	6.48e-11	9.12e-10	10.1887
chr11	97637970	97637995	25	1995	-	1	25	0	1.42	0.07	Cwc25	4.82542	6.73e-11	9.47e-10	10.1717
chr13	104793131	104794553	1422	1997	-	1	1422	0	4.95	0.19	Cwc27	5.95911	1.92e-40	9.99e-39	39.7157
chr19	44098500	44098950	450	1999	-	1	450	0	32.53	6.52	Cwf19l1	3.14197	4.42e-13	6.84e-12	12.355
chr9	3430438	3430888	450	2001	+	1	450	0	76.21	5.95	Cwf19l2	4.86637	1.77e-12	2.56e-11	11.7524
chr9	3430963	3431038	75	2002	+	1	75	0	2.32	0.31	Cwf19l2	4.43685	2.25e-11	3.25e-10	10.6484
chr9	119878048	119878223	175	2003	-	1	175	0	12.1	0.43	Cx3cr1	5.75079	1.68e-11	2.39e-10	10.7748
chr18	35993846	35994146	300	2004	+	1	300	0	49.9	34.44	Cxxc5	2.01512	4.52e-13	7.16e-12	12.345
chr18	84869537	84869712	175	2005	+	1	175	0	174.48	27.77	Cyb5a	3.33902	1.41e-152	3e-150	151.85
chr15	83038045	83038570	525	2006	-	1	525	0	4181.68	341.33	Cyb5r3	3.46536	5.48e-27	1.78e-25	26.2612
chr4	106941483	106941633	150	2007	+	1	150	0	15.27	0.6	Cyb5rl	5.15027	1.51e-15	2.89e-14	14.8208
chr11	121113813	121114088	275	2008	-	1	275	0	17.02	2.19	Cybc1	3.49132	4.64e-12	6.8e-11	11.3332
chr11	121113713	121113738	25	2009	-	1	25	0	0.91	0.14	Cybc1	3.70685	5.33e-11	7.57e-10	10.2731
chr11	121113413	121113513	100	2010	-	1	100	0	17.2	2.35	Cybc1	3.92389	1.79e-16	3.65e-15	15.748
chr6	50542092	50542317	225	2011	-	1	225	0	16.72	2.43	Cycs	4.32053	1.21e-13	2e-12	12.9187
chr15	76542758	76542883	125	2013	-	1	125	0	6.25	0.48	Cyhr1	4.24411	3.85e-11	5.52e-10	10.4148
chr15	76531683	76531858	175	2014	-	1	175	0	10.92	1.9	Cyhr1	3.07181	2.38e-12	3.67e-11	11.6226
chr15	76531183	76531633	450	2015	-	1	450	0	39.71	10.06	Cyhr1	2.51713	1.59e-13	2.6e-12	12.7976
chr15	76530294	76530569	275	2016	-	1	275	0	21.81	4.54	Cyhr1	2.70961	7.22e-13	1.17e-11	12.1414
chr8	89433783	89433833	50	2017	+	1	50	0	2.17	0.05	Cyld	6.92418	5.72e-11	8.1e-10	10.2424
chr8	89433908	89433958	50	2018	+	1	50	0	2.41	0.05	Cyld	7.00037	3.11e-11	4.51e-10	10.5073
chr9	57589579	57589754	175	2019	-	1	175	0	13.19	3.02	Cyp1a2	2.74069	6.31e-15	1.2e-13	14.2001
chr9	57589279	57589354	75	2020	-	1	75	0	7	2.85	Cyp1a2	1.85126	3.6e-13	6.06e-12	12.4438
chr9	57584219	57584494	275	2021	-	1	275	0	336.63	338.54	Cyp1a2	1.43871	5.25e-30	1.93e-28	29.2797
chr1	74776909	74777034	125	2022	+	1	125	0	44.47	43.32	Cyp27a1	1.08833	5.32e-13	8.48e-12	12.2743
chr7	26731919	26732069	150	2023	+	1	150	0	8.54	3.06	Cyp2a12	2.47282	5.72e-12	8.3e-11	11.2427
chr7	26736026	26736243	217	2024	+	1	217	0	220.65	114.99	Cyp2a12	1.83103	1.01e-25	3.18e-24	24.9937
chr19	39597412	39597562	150	2032	-	1	150	0	32.4	40.61	Cyp2c67	1.0552	7.38e-12	1.06e-10	11.1321
chr19	39729494	39729519	25	2033	-	1	25	0	1.15	0.16	Cyp2c68	3.41919	8.13e-11	1.13e-09	10.0901
chr19	39729344	39729469	125	2034	-	1	125	0	5.73	0.72	Cyp2c68	3.81677	2.01e-11	2.89e-10	10.697
chr15	82291222	82291397	175	2036	-	1	175	0	27.28	2.57	Cyp2d10	3.9754	9.82e-27	3.22e-25	26.0079
chr15	82264289	82264461	172	2038	-	1	172	0	9.41	0.85	Cyp2d22	4.00292	1.03e-11	1.53e-10	10.9854
chr15	82260009	82260134	125	2039	-	1	125	0	10.8	2.23	Cyp2d22	2.8201	8.48e-13	1.33e-11	12.0718
chr15	82561110	82562460	1350	2040	-	1	1350	0	539.59	210.57	Cyp2d36-ps	2.72977	1.86e-16	3.53e-15	15.7315
chr15	82559535	82560885	1350	2041	-	1	1350	0	840.04	311.71	Cyp2d36-ps	2.60864	9.13e-17	1.77e-15	16.0397
chr15	82558485	82558960	475	2042	-	1	475	0	106.48	54.73	Cyp2d36-ps	2.53321	9.24e-15	1.61e-13	14.0343
chr7	140343731	140343906	175	2044	+	1	175	0	64.87	28.48	Cyp2e1	1.81072	4.82e-40	2.43e-38	39.3171
chr7	140349632	140349984	352	2045	+	1	352	0	3.44	3.06	Cyp2e1	1.36312	1.81e-15	3.6e-14	14.7435
chr7	26820989	26821164	175	2049	+	1	175	0	21.87	2.99	Cyp2f2	3.37423	4.62e-18	1.02e-16	17.3356
chr4	96260582	96260682	100	2050	-	1	100	0	3.65	0	Cyp2j14-ps	7.89208	4.06e-11	5.77e-10	10.3919
chr4	96517393	96517718	325	2051	-	1	325	0	48.64	25.89	Cyp2j5	2.34343	9.35e-14	1.53e-12	13.0292
chr4	96456685	96456935	250	2053	-	1	250	0	29	13.83	Cyp2j9	2.35529	3.72e-12	5.37e-11	11.4292
chr5	137892244	137892594	350	2059	-	1	350	0	45.65	8.8	Cyp3a13	3.66869	2.58e-16	5.1e-15	15.5878
chr5	145914076	145914501	425	2061	-	1	425	0	1265.95	689.28	Cyp3a25	2.26317	6.46e-42	3.37e-40	41.1899
chr5	146049619	146049894	275	2062	+	1	275	0	55.7	10.7	Cyp3a59	3.66375	5.08e-18	1.11e-16	17.2942
chr4	115189440	115189590	150	2064	+	1	150	0	106.42	124.36	Cyp4a12a	1.18124	3.27e-41	1.7e-39	40.4848
chr4	115189865	115190012	147	2065	+	1	147	0	30.81	34.82	Cyp4a12a	1.0968	9.27e-13	1.44e-11	12.0328
chr4	115295486	115295511	25	2066	+	1	25	0	4.01	3.06	Cyp4a12b	1.09691	1.73e-11	2.57e-10	10.7622
chr4	115295661	115295811	150	2067	+	1	150	0	31.32	39.15	Cyp4a12b	1.18443	2.86e-16	5.86e-15	15.5435
chr4	115467794	115468283	489	2068	+	2	10,65	0,424	6.58	1.78	Cyp4a32	2.98711	6.46e-14	1.12e-12	13.1898
chr4	115479362	115479512	150	2069	+	1	150	0	34.15	36.23	Cyp4a32	1.12462	1.53e-11	2.13e-10	10.815
chr17	33124230	33124530	300	2071	-	1	300	0	66.71	17.92	Cyp4f14	2.3544	2.15e-12	3.15e-11	11.6666
chr8	45760037	45760062	25	2073	-	1	25	0	2.14	1.57	Cyp4v3	1.73148	1.74e-14	3.25e-13	13.7605
chr8	45759912	45760012	100	2074	-	1	100	0	8.63	6.68	Cyp4v3	1.71712	1.7e-13	2.89e-12	12.7701
chr4	6268061	6268236	175	2075	-	1	175	0	14.18	1.19	Cyp7a1	4.47676	1.76e-14	3.1e-13	13.7543
chr3	18297305	18297355	50	2076	-	1	50	0	2.05	0.54	Cyp7b1	3.35104	1.8e-14	3.36e-13	13.7446
chr3	18126457	18126482	25	2078	-	1	25	0	1.57	1.54	Cyp7b1	1.62211	5.91e-11	8.36e-10	10.2283
chr9	121744121	121744246	125	2079	-	1	125	0	10.02	3.23	Cyp8b1	2.13133	1.15e-12	1.83e-11	11.9384
chr9	121743896	121743921	25	2080	-	1	25	0	1.99	0.85	Cyp8b1	1.75186	6e-11	8.47e-10	10.2221
chr9	121743421	121743871	450	2081	-	1	450	0	108.8	42.15	Cyp8b1	1.8893	2.93e-12	4.16e-11	11.5336
chr12	24715831	24716181	350	2083	-	1	350	0	36.66	6.82	Cys1	3.28992	1.31e-12	1.94e-11	11.8833
chr15	78505314	78505339	25	2084	+	1	25	0	1.9	0.05	Cyth4	5.63435	9.15e-12	1.39e-10	11.0384
chr15	78505364	78505539	175	2085	+	1	175	0	11.74	1.42	Cyth4	3.6676	4.62e-12	6.8e-11	11.3354
chr15	78505614	78505639	25	2086	+	1	25	0	1.36	0.31	Cyth4	2.68149	1.33e-11	1.99e-10	10.8771
chr15	78506064	78506114	50	2087	+	1	50	0	3.5	0.93	Cyth4	2.35305	2.2e-12	3.49e-11	11.6571
chr11	96850888	96851063	175	2089	+	1	175	0	13.82	1.14	D030028A08Rik	4.05244	1.87e-13	3.06e-12	12.7291
chr9	106032491	106033241	750	2090	+	1	750	0	108.95	7.13	D030055H07Rik	4.37216	8.16e-15	1.41e-13	14.0883
chr12	101050034	101050059	25	2093	+	1	25	0	1.21	0.12	D130020L05Rik	3.78294	7.76e-11	1.09e-09	10.1099
chr12	101050109	101050209	100	2094	+	1	100	0	6.49	0.54	D130020L05Rik	4.13519	5.61e-14	1.01e-12	13.2508
chr12	101050534	101050634	100	2095	+	1	100	0	3.32	0.52	D130020L05Rik	4.09572	5.22e-12	8.11e-11	11.2821
chr13	104056555	104056755	200	2097	+	1	200	0	13.06	2.33	D130037M23Rik	2.98071	1.64e-12	2.56e-11	11.786
chr13	25083876	25084026	150	2098	+	1	150	0	10.02	0.41	D130043K22Rik	5.50632	8.65e-12	1.26e-10	11.0632
chr16	78344801	78344826	25	2099	-	1	25	0	0.91	0	D16Ertd472e	7.77302	5.98e-11	8.46e-10	10.223
chr8	105978548	105978623	75	2100	+	1	75	0	3.68	0.48	D230025D16Rik	3.4406	3.03e-11	4.4e-10	10.5182
chr8	84972936	84973261	325	2104	-	1	325	0	176.38	49.54	D8Ertd738e	2.34278	5.01e-23	1.4e-21	22.2998
chr11	51548129	51548204	75	2105	+	1	75	0	4.1	0.9	D930048N14Rik	2.71357	3.52e-11	4.97e-10	10.4529
chr11	51548229	51548304	75	2106	+	1	75	0	3.5	0.5	D930048N14Rik	3.43157	6.73e-11	9.45e-10	10.1722
chr12	72035667	72035817	150	2107	+	1	150	0	8.03	0.62	Daam1	4.51174	4.87e-12	7.29e-11	11.3124
chr12	72036489	72036664	175	2108	+	1	175	0	13.28	3.38	Daam1	2.46306	5.92e-12	8.84e-11	11.2276
chr5	143489235	143489360	125	2111	+	1	125	0	6.12	1.73	Daglb	3.04436	1.16e-11	1.64e-10	10.9368
chr5	74254870	74254995	125	2112	+	1	125	0	4.07	0.76	Dancr	3.94153	2.44e-12	3.84e-11	11.6134
chr8	85542883	85543008	125	2113	-	1	125	0	8.84	0.35	Dand5	5.15711	2.34e-11	3.32e-10	10.6303
chr13	60908759	60909659	900	2116	+	1	900	0	115.98	10.68	Dapk1	3.80454	9.01e-13	1.33e-11	12.045
chr10	80123558	80123758	200	2118	+	1	200	0	35.72	17.55	Dazap1	1.7916	1.53e-14	2.7e-13	13.8148
chr7	45354692	45354867	175	2119	+	1	175	0	22.45	2.78	Dbp	3.61562	4.15e-24	1.23e-22	23.3815
chr7	45356635	45356785	150	2120	+	1	150	0	11.01	1.26	Dbp	3.61828	1.12e-14	2.07e-13	13.9489
chr7	45359098	45359123	25	2121	+	1	25	0	3.5	1.74	Dbp	1.45544	6.18e-14	1.11e-12	13.2087
chr7	45359198	45359598	400	2122	+	1	400	0	247.32	127.35	Dbp	1.43642	9.59e-18	2.09e-16	17.0182
chr9	99465780	99465805	25	2123	+	1	25	0	1.24	0.16	Dbr1	3.44766	4.24e-11	6.07e-10	10.3731
chr9	99465855	99466280	425	2124	+	1	425	0	31.35	3.9	Dbr1	4.06204	5.7e-12	8.02e-11	11.244
chr3	116342804	116343204	400	2125	+	1	400	0	438.27	91.59	Dbt	3.1973	1.63e-14	2.8e-13	13.7891
chr9	106751272	106751447	175	2128	+	1	175	0	10.59	0.95	Dcaf1	4.44162	2.28e-13	3.71e-12	12.6419
chr14	55807174	55807249	75	2129	+	1	75	0	14.12	10.08	Dcaf11	1.00502	6.21e-11	8.69e-10	10.2069
chr14	55807299	55807522	223	2130	+	1	223	0	53.86	27.57	Dcaf11	1.5267	1.46e-13	2.39e-12	12.835
chr12	80385221	80385671	450	2131	-	1	450	0	28.78	6.04	Dcaf5	3.05013	2.97e-12	4.38e-11	11.5273
chr1	172022336	172022561	225	2133	+	1	225	0	31.41	5.59	Dcaf8	2.94122	4.02e-12	5.81e-11	11.3957
chr10	52195682	52195757	75	2134	+	1	75	0	5.04	0.21	Dcbld1	5.20145	4.9e-12	7.54e-11	11.3102
chr10	52195807	52195857	50	2135	+	1	50	0	3.14	0.1	Dcbld1	5.484	4.16e-11	5.97e-10	10.3809
chr19	56517592	56517917	325	2136	-	1	325	0	45.5	15.07	Dclre1a	2.49294	1.95e-12	2.86e-11	11.7089
chr2	3454022	3454297	275	2137	+	1	275	0	23.75	1.04	Dclre1c	4.94377	8.32e-12	1.2e-10	11.0801
chr2	3454397	3454572	175	2138	+	1	175	0	9.53	1.04	Dclre1c	4.1663	1.71e-12	2.58e-11	11.7668
chr10	97353621	97353696	75	2139	+	1	75	0	14.33	20.63	Dcn	1.11303	6.36e-15	1.21e-13	14.1963
chr18	44550668	44550743	75	2140	+	1	75	0	3.38	0.16	Dcp2	5.63706	4.41e-11	6.27e-10	10.3553
chr18	44550793	44550818	25	2141	+	1	25	0	1.15	0.07	Dcp2	4.87649	6.37e-11	8.97e-10	10.196
chr7	121747310	121747460	150	2143	+	1	150	0	8.09	2.05	Dctn5	3.20216	8.4e-15	1.58e-13	14.0756
chr8	34557698	34557798	100	2144	-	1	100	0	5.28	1.98	Dctn6	2.79747	8.28e-13	1.31e-11	12.0822
chr3	35949453	35949803	350	2145	-	1	350	0	23.68	1.97	Dcun1d1	5.57716	6.43e-13	1.01e-11	12.1918
chr8	13306262	13306912	650	2146	-	1	650	0	56.93	5.2	Dcun1d2	4.21879	3.08e-12	4.38e-11	11.5114
chr14	45832777	45833077	300	2150	-	1	300	0	34.06	3.57	Ddhd1	4.37956	1.11e-21	2.93e-20	20.954
chr4	141411073	141411948	875	2151	-	1	875	0	187.46	50.21	Ddi2,Rsc1a1	2.45571	1.35e-13	2.13e-12	12.8688
chr10	127131743	127132160	417	2152	+	1	417	0	65.05	14.1	Ddit3	2.70716	1.65e-16	3.32e-15	15.782
chr15	98701862	98701887	25	2153	-	1	25	0	1.03	0.14	Ddn	3.75806	1.69e-11	2.51e-10	10.7722
chr2	130505271	130506416	1145	2155	-	1	1145	0	15.3	3.43	Ddrgk1	2.7364	2.62e-11	3.72e-10	10.5817
chr10	75609049	75609199	150	2156	-	1	150	0	22.63	5.39	Ddt	2.62812	2.04e-28	7.3e-27	27.6914
chr9	53115523	53115573	50	2158	-	1	50	0	3.98	1	Ddx10	2.65746	3e-16	6.18e-15	15.5225
chr9	53115398	53115498	100	2159	-	1	100	0	5.73	1.71	Ddx10	3.12192	8.95e-12	1.29e-10	11.0481
chr9	53010328	53010453	125	2161	-	1	125	0	7.3	0.88	Ddx10	4.5864	6.45e-12	9.37e-11	11.1903
chr17	66458156	66458456	300	2162	+	1	300	0	36.78	4.75	Ddx11	3.91758	2.7e-14	4.62e-13	13.5688
chr1	121495437	121495689	252	2163	-	1	252	0	38.14	3.38	Ddx18	4.03792	2.02e-39	9.97e-38	38.6938
chr3	105585585	105586010	425	2166	-	1	425	0	48.61	4.52	Ddx20	4.58199	1.56e-12	2.28e-11	11.8065
chr10	62434398	62434423	25	2167	-	1	25	0	1.63	0.45	Ddx21	2.40238	1.52e-12	2.47e-11	11.8185
chr10	62434098	62434373	275	2168	-	1	275	0	23.2	4.47	Ddx21	2.92152	1.82e-12	2.71e-11	11.74
chr10	62418075	62418300	225	2169	-	1	225	0	18.74	0.93	Ddx21	4.84189	8.03e-13	1.26e-11	12.0953
chr10	62418025	62418050	25	2170	-	1	25	0	1.3	0.21	Ddx21	3.38894	3.12e-13	5.35e-12	12.5055
chr15	98543136	98543436	300	2171	-	1	300	0	23.81	7.53	Ddx23	2.36598	3.98e-12	5.73e-11	11.4006
chr12	103390316	103390766	450	2172	-	1	450	0	90.12	22.78	Ddx24	2.51197	5.45e-12	7.55e-11	11.2634
chr12	103385453	103385603	150	2173	-	1	150	0	10.8	0.45	Ddx24	5.07015	2.8e-12	4.35e-11	11.553
chr12	103374484	103374559	75	2174	-	1	75	0	8	3.71	Ddx24	1.63299	9e-12	1.35e-10	11.0455
chr8	84449978	84451129	1151	2175	+	1	1151	0	4.34	2.09	Ddx39a	1.50817	1.16e-17	2.62e-16	16.9361
chr11	106138474	106139024	550	2177	+	1	550	0	69.52	12.82	Ddx42	3.1433	3.26e-13	5.11e-12	12.4866
chr13	55782814	55782989	175	2178	+	1	175	0	14.36	4.25	Ddx46	2.29678	3.79e-14	6.87e-13	13.4212
chr13	55785844	55785994	150	2179	+	1	150	0	9.56	2.52	Ddx46	2.50249	2.16e-12	3.39e-11	11.6665
chr6	135000275	135000725	450	2181	+	1	450	0	95.46	11.44	Ddx47	3.56722	1.81e-19	4.27e-18	18.7425
chr11	106679158	106679537	379	2182	-	1	379	0	26.76	4.8	Ddx5	2.90202	5.06e-28	1.78e-26	27.2962
chr11	106672580	106673542	962	2183	-	1	962	0	418.69	186.81	Ddx5,Mir3064	2.23148	2.18e-12	3.08e-11	11.6611
chr5	110805597	110805747	150	2185	+	1	150	0	9.69	0.55	Ddx51	4.61147	5.95e-12	9.1e-11	11.2252
chr5	120765278	120765528	250	2187	+	1	250	0	25.37	4.47	Ddx54	2.99943	1.53e-14	2.69e-13	13.8161
chr5	124705998	124707051	1053	2188	+	1	1053	0	282.44	14.95	Ddx55	4.90538	1.83e-20	4.51e-19	19.7386
chr11	6208944	6209219	275	2189	-	1	275	0	71.21	6.73	Ddx56	3.77998	4.99e-15	9.02e-14	14.3021
chr4	40205849	40206049	200	2190	-	1	200	0	14.63	1.07	Ddx58	4.79264	4.67e-13	7.59e-12	12.3302
chr9	44516258	44516358	100	2191	+	1	100	0	8.09	0.5	Ddx6	3.89474	2.02e-11	2.9e-10	10.694
chr9	44518428	44518703	275	2192	+	1	275	0	85.72	0.9	Ddx6	7.60326	1.16e-12	1.77e-11	11.9349
chr9	44547815	44548290	475	2193	+	1	475	0	80.23	8.32	Ddx6	4.26191	3.81e-12	5.71e-11	11.4188
chr9	44548390	44548415	25	2194	+	1	25	0	0.91	0.36	Ddx6	2.67442	3.62e-11	5.23e-10	10.4407
chr9	44548465	44548490	25	2195	+	1	25	0	1.27	0.35	Ddx6	2.57962	2.33e-11	3.42e-10	10.6329
chr8	62422548	62422648	100	2196	+	1	100	0	3.26	0.57	Ddx60	3.87705	1.38e-11	2.03e-10	10.8607
chr17	26300906	26300931	25	2197	-	1	25	0	2.56	1.28	Decr2	1.52354	1.55e-11	2.31e-10	10.8108
chr17	26300856	26300881	25	2198	-	1	25	0	2.5	1.5	Decr2	1.47973	1.16e-11	1.75e-10	10.9367
chr1	171168580	171168905	325	2199	+	1	325	0	71.27	10.63	Dedd	3.1307	2.79e-14	4.76e-13	13.5549
chr1	171169805	171170069	264	2200	+	1	264	0	44.11	13.67	Dedd	2.81666	1.01e-14	1.79e-13	13.9961
chr7	24902261	24903236	975	2201	-	1	975	0	158.25	29.14	Dedd2	3.12181	6.52e-13	9.54e-12	12.1857
chr17	28447355	28447380	25	2202	+	1	25	0	1.81	0	Def6	7.69684	5.45e-11	7.73e-10	10.2636
chr17	28447405	28447505	100	2203	+	1	100	0	7.97	0.14	Def6	6.4161	1.96e-11	2.89e-10	10.708
chr1	182106635	182106810	175	2204	-	1	175	0	10.95	0.57	Degs1	5.3277	5.6e-12	8.24e-11	11.2521
chr1	182104003	182104028	25	2205	-	1	25	0	0.84	0.36	Degs1	2.84776	4.02e-12	6.31e-11	11.3958
chr13	47251639	47251814	175	2207	-	1	175	0	10.68	2.21	Dek	3.76894	1.34e-15	2.56e-14	14.872
chr18	38395103	38395528	425	2208	+	1	425	0	29.84	6.54	Dele1	2.68969	7.14e-12	1.03e-10	11.1466
chr3	106407917	106408267	350	2213	+	1	350	0	34.06	3.04	Dennd2d	4.38355	1.62e-17	3.41e-16	16.7914
chr6	148946146	148946321	175	2216	-	1	175	0	10.92	1.76	Dennd5b	3.2732	6.88e-14	1.21e-12	13.1623
chr6	148895015	148895190	175	2217	-	1	175	0	15.27	0.76	Dennd5b	5.16821	2.7e-16	5.45e-15	15.5682
chr2	104552203	104552453	250	2218	-	1	250	0	22.03	5.49	Depdc7	3.50246	5.77e-13	8.94e-12	12.2389
chr6	116628916	116629366	450	2219	+	1	450	0	53.71	5.14	Depp1	3.81839	6.9e-13	1.06e-11	12.1609
chr15	54975837	54976012	175	2220	+	1	175	0	22.78	2.05	Deptor	4.07031	9.24e-21	2.35e-19	20.0343
chr15	55119070	55119345	275	2221	+	1	275	0	171.38	88.15	Deptor	2.00882	1.41e-14	2.47e-13	13.8509
chr11	70900740	70901215	475	2222	-	1	475	0	91.6	19.59	Derl2	2.84463	2.8e-19	6.47e-18	18.5523
chr10	75731331	75731406	75	2223	+	1	75	0	4.62	0.22	Derl3	4.89207	1.65e-11	2.41e-10	10.7816
chr15	81878723	81878873	150	2224	-	1	150	0	6.64	1.07	Desi1	3.77872	8.24e-13	1.3e-11	12.0838
chr1	178077037	178077212	175	2225	+	1	175	0	7.09	0.72	Desi2	4.55429	4.54e-12	6.89e-11	11.3432
chr16	10348070	10348570	500	2226	-	1	500	0	109.1	17.92	Dexi	3.17705	4.83e-14	8.14e-13	13.3164
chr7	98803694	98803894	200	2227	-	1	200	0	36.03	12.13	Dgat2	2.21349	1.79e-17	3.85e-16	16.7475
chr16	17888882	17888982	100	2228	+	1	100	0	9.26	3.21	Dgcr6	2.04586	1.62e-12	2.5e-11	11.7907
chr10	128580926	128581001	75	2229	-	1	75	0	3.56	0	Dgka	7.74804	5.66e-11	8e-10	10.2475
chr10	128556024	128556199	175	2231	-	1	175	0	12.91	4.54	Dgka	2.57892	7.5e-12	1.07e-10	11.1249
chr14	78882175	78882600	425	2234	-	1	425	0	82.4	1.74	Dgkh	6.83435	3.24e-12	4.71e-11	11.4897
chr5	108796334	108796384	50	2236	-	1	50	0	2.11	0.41	Dgkq	3.17268	5.28e-11	7.42e-10	10.2773
chr5	108796284	108796309	25	2237	-	1	25	0	1.06	0.17	Dgkq	3.31658	7.22e-11	1.01e-09	10.1417
chr2	91763266	91763841	575	2238	-	1	575	0	309.32	27.86	Dgkz	3.72876	2.18e-12	3.1e-11	11.6622
chr4	106443907	106444257	350	2241	+	1	350	0	128.68	39.42	Dhcr24	2.25573	1.4e-21	3.65e-20	20.8544
chr7	143401036	143401111	75	2242	+	1	75	0	4.77	0.83	Dhcr7	3.03428	4.23e-13	7.07e-12	12.3739
chr4	133698288	133698513	225	2243	-	1	225	0	23.99	2.57	Dhdds	3.96708	8.96e-12	1.25e-10	11.0476
chr7	45122804	45122879	75	2244	-	1	75	0	3.44	0.28	Dhdh	5.236	3.66e-15	7.09e-14	14.437
chr4	144619736	144619936	200	2245	+	1	200	0	15.12	1.26	Dhrs3	4.56804	1.85e-12	2.77e-11	11.7318
chr4	144648457	144648657	200	2246	+	1	200	0	20.37	1.09	Dhrs3	4.8383	1.04e-12	1.63e-11	11.9838
chr4	144654128	144654178	50	2248	+	1	50	0	8.6	5.32	Dhrs3	1.16969	2.24e-12	3.57e-11	11.6501
chr14	55727654	55727797	143	2250	+	1	143	0	16.68	9.79	Dhrs4	1.89795	8.58e-12	1.22e-10	11.0665
chr5	52347683	52347858	175	2251	-	1	175	0	32.34	11.15	Dhx15	2.14353	4.64e-21	1.21e-19	20.3335
chr5	52342132	52342232	100	2252	-	1	100	0	14.36	11.12	Dhx15	1.58248	9.98e-19	2.37e-17	18.0008
chr5	52342082	52342107	25	2253	-	1	25	0	3.44	2.52	Dhx15	1.23056	4.41e-12	6.9e-11	11.3555
chr9	109916867	109916892	25	2254	-	1	25	0	1.6	0.07	Dhx30	5.09952	4.65e-12	7.26e-11	11.3324
chr7	133322661	133322761	100	2255	-	1	100	0	19.34	11.58	Dhx32	2.23512	1.49e-22	4.18e-21	21.8279
chr11	70877566	70877766	200	2256	-	1	200	0	12.13	0.72	Dhx33	4.96517	4.33e-12	6.43e-11	11.363
chr11	70875416	70875491	75	2257	-	1	75	0	4.5	1.23	Dhx33	2.46884	2.03e-11	2.93e-10	10.6921
chr11	70874966	70875291	325	2258	-	1	325	0	30.71	6.85	Dhx33	3.47155	9.26e-13	1.4e-11	12.0333
chr3	62377835	62377885	50	2259	-	1	50	0	1.96	1.02	Dhx36	2.52947	4.17e-12	6.45e-11	11.3803
chr3	62377760	62377810	50	2260	-	1	50	0	2.2	1.04	Dhx36	2.68018	3.74e-14	6.77e-13	13.4277
chr5	125491760	125492035	275	2261	-	1	275	0	32.62	1.78	Dhx37	4.65185	2.29e-12	3.36e-11	11.6403
chr8	110274630	110274855	225	2262	-	1	225	0	21.45	2.76	Dhx38	3.79245	1.96e-14	3.52e-13	13.7076
chr11	86660574	86662017	1443	2263	-	2	513162	0,1281	76.46	6.02	Dhx40	4.76561	1.4e-14	2.48e-13	13.8528
chr17	80582799	80582849	50	2264	-	1	50	0	2.14	0.17	Dhx57	4.51964	2.98e-11	4.32e-10	10.5251
chr17	80560711	80561713	1002	2265	-	1	1002	0	4.19	1	Dhx57	2.6602	2.05e-32	8.48e-31	31.688
chr17	80545757	80546182	425	2266	-	1	425	0	60.52	13.14	Dhx57	3.11755	2.42e-12	3.57e-11	11.6161
chr11	100585784	100586109	325	2267	-	1	325	0	25.13	4.3	Dhx58	3.27497	5.41e-13	8.64e-12	12.2672
chr11	101629042	101629067	25	2268	+	1	25	0	1.33	0.31	Dhx8	2.65242	2.5e-11	3.66e-10	10.6024
chr11	101629092	101629292	200	2269	+	1	200	0	13.03	1.54	Dhx8	3.83607	2.55e-12	3.93e-11	11.5934
chr11	101657640	101658140	500	2270	+	1	500	0	63.6	6.39	Dhx8	3.75378	1.07e-12	1.61e-11	11.9687
chr18	38068399	38068424	25	2271	-	1	25	0	1.48	0.16	Diaph1	3.43856	2.48e-11	3.63e-10	10.6056
chr18	38068299	38068374	75	2272	-	1	75	0	3.95	0.41	Diaph1	4.51526	2.52e-13	4.2e-12	12.5978
chr12	104663230	104663380	150	2275	-	1	150	0	10.62	0.21	Dicer1	6.75617	7.23e-12	1.1e-10	11.1407
chr12	104662655	104663055	400	2276	-	1	400	0	37.2	2.17	Dicer1	4.58385	1.7e-13	2.81e-12	12.7684
chr12	104657723	104657773	50	2277	-	1	50	0	2.02	0.29	Dicer1	3.86619	2.51e-12	4.01e-11	11.6002
chr2	180301280	180301530	250	2278	-	1	250	0	13.94	1.9	Dido1	3.46237	6.48e-12	9.51e-11	11.1882
chr2	180301230	180301255	25	2279	-	1	25	0	1.42	0.09	Dido1	4.41888	3.72e-11	5.37e-10	10.429
chr4	107149386	107149411	25	2280	-	1	25	0	1.06	0.26	Dio1	2.85096	7.6e-11	1.06e-09	10.1194
chr4	107149311	107149336	25	2281	-	1	25	0	1.18	0.22	Dio1	3.0575	1.83e-11	2.71e-10	10.7384
chr4	107149236	107149261	25	2282	-	1	25	0	1.42	0.47	Dio1	2.3872	3.64e-12	5.73e-11	11.4393
chrX	74152325	74152500	175	2288	+	1	175	0	12.67	2.36	Dkc1	3.55571	1.01e-14	1.81e-13	13.9967
chrX	74152525	74152600	75	2289	+	1	75	0	4.07	0.52	Dkc1	3.7646	1.48e-13	2.56e-12	12.8309
chrX	74152625	74152675	50	2290	+	1	50	0	1.51	0.33	Dkc1	3.61953	2.65e-11	3.86e-10	10.5762
chr8	37034892	37035192	300	2296	-	1	300	0	41.12	7.87	Dlc1	3.27559	3.46e-22	9.39e-21	21.4604
chr12	31381810	31382060	250	2297	-	1	250	0	14.09	6.42	Dld	2.87978	3.63e-13	5.81e-12	12.4396
chr12	31381560	31381710	150	2298	-	1	150	0	7	2.16	Dld	3.41543	1.51e-15	2.91e-14	14.8206
chr14	61840834	61840959	125	2303	-	1	125	0	5.52	1.42	Dleu2	3.25347	5.27e-13	8.51e-12	12.2778
chr2	156604734	156605209	475	2312	+	1	475	0	141.02	14	Dlgap4	3.99475	5.61e-13	8.49e-12	12.251
chr17	46614171	46614196	25	2313	+	1	25	0	2.05	1.05	Dlk2	2.49965	4.4e-23	1.29e-21	22.3568
chr17	15587915	15588165	250	2314	-	1	250	0	22.33	1.98	Dll1	4.32065	3.3e-13	5.35e-12	12.4816
chr17	15587840	15587865	25	2315	-	1	25	0	0.69	0.21	Dll1	3.3823	2.3e-11	3.37e-10	10.6388
chr2	119163048	119163098	50	2316	+	1	50	0	4.04	0.03	Dll4	7.04437	4.74e-11	6.69e-10	10.3243
chr2	119163123	119163173	50	2317	+	1	50	0	3.08	0.17	Dll4	4.62689	3.86e-12	6.08e-11	11.4131
chr7	25324314	25324975	661	2318	+	1	661	0	151.25	39.48	Dmac2	2.35023	2.87e-15	5.29e-14	14.5424
chr13	93888827	93889202	375	2321	+	1	375	0	89.94	49.54	Dmgdh	1.8306	2.56e-12	3.69e-11	11.5919
chr5	9171093	9171268	175	2322	-	1	175	0	11.1	1.66	Dmtf1	4.0275	4.14e-17	8.82e-16	16.3833
chr5	9169792	9169817	25	2323	-	1	25	0	0.81	0.24	Dmtf1	3.10738	3.08e-11	4.47e-10	10.5119
chr5	9168867	9168917	50	2324	-	1	50	0	3.65	1.35	Dmtf1	3.04459	1.12e-20	2.9e-19	19.952
chr7	18814883	18815158	275	2325	+	1	275	0	25.37	8.18	Dmwd	2.21877	6.55e-13	1.06e-11	12.184
chr4	40732731	40733106	375	2327	+	1	375	0	140.36	33.95	Dnaja1	3.32886	8e-31	3.02e-29	30.0969
chr8	86265536	86266011	475	2328	-	1	475	0	44.29	10.49	Dnaja2	3.17254	1.04e-14	1.81e-13	13.9821
chr16	4524561	4524786	225	2329	+	1	225	0	25.1	2.16	Dnaja3	4.30474	1.89e-12	2.84e-11	11.7244
chr16	22697948	22698348	400	2330	+	1	400	0	28.36	3	Dnajb11	3.92026	3.78e-12	5.43e-11	11.4225
chr10	59733331	59733656	325	2331	+	1	325	0	46.77	2.78	Dnajb12	4.43832	4.87e-12	6.88e-11	11.3123
chr3	137614236	137614411	175	2333	+	1	175	0	7.72	0.98	Dnajb14	5.2129	2.91e-11	4.13e-10	10.5357
chr3	151899218	151899243	25	2334	-	1	25	0	0.75	0.1	Dnajb4	4.21874	6.28e-11	8.86e-10	10.2021
chr3	151899068	151899168	100	2335	-	1	100	0	3.47	0.66	Dnajb4	3.83987	1.12e-12	1.81e-11	11.9522
chr3	151892200	151892400	200	2336	-	1	200	0	12.82	0.38	Dnajb4	6.34201	2.63e-12	4.08e-11	11.5806
chr3	151890741	151890766	25	2337	-	1	25	0	1.3	0.1	Dnajb4	4.85297	5.87e-15	1.13e-13	14.231
chr3	151890666	151890716	50	2338	-	1	50	0	1.57	0.21	Dnajb4	4.31118	3.43e-11	4.88e-10	10.4648
chr5	29962857	29962882	25	2339	+	1	25	0	0.94	0.19	Dnajb6	3.44215	5.29e-12	8.22e-11	11.2766
chr5	29971389	29971564	175	2340	+	1	175	0	12.58	1.12	Dnajb6	5.09415	2.8e-19	6.62e-18	18.5529
chr5	29971689	29971864	175	2341	+	1	175	0	6.12	1.83	Dnajb6	3.08612	1.94e-11	2.83e-10	10.7133
chr12	44253679	44254154	475	2342	-	1	475	0	35.21	0.95	Dnajb9	6.78539	9.1e-13	1.38e-11	12.041
chr4	152065222	152065897	675	2346	+	1	675	0	95.58	19.26	Dnajc11	2.85188	2.04e-13	3.23e-12	12.6908
chr9	104029120	104029395	275	2347	-	1	275	0	18.68	2.68	Dnajc13	4.1804	4.9e-12	6.96e-11	11.3095
chr15	10460187	10461450	1263	2352	-	1	1263	0	92.69	9.32	Dnajc21	3.9331	3.47e-28	1.2e-26	27.4601
chr4	59020086	59020411	325	2355	+	1	325	0	67.28	5.95	Dnajc25	4.58804	4.73e-13	7.3e-12	12.3255
chr4	59022742	59022867	125	2356	+	1	125	0	6.67	2.5	Dnajc25	2.95846	2.43e-14	4.32e-13	13.6146
chr5	135093784	135094209	425	2357	+	1	425	0	46.16	4.64	Dnajc30	3.8509	3.96e-17	8.24e-16	16.4024
chr4	124949131	124949181	50	2358	-	1	50	0	9.93	1.92	Dnali1	3.07725	9.4e-36	4.26e-34	35.0269
chr16	3857821	3857888	67	2359	+	1	67	0	7.33	5.8	Dnase1	1.62506	1.01e-12	1.64e-11	11.9946
chr17	24659735	24660035	300	2360	-	1	300	0	60.65	2.24	Dnase1l2	5.1414	2.52e-13	4.02e-12	12.5982
chr8	85637399	85637874	475	2361	+	1	475	0	77.27	10.06	Dnase2a	3.70647	8.2e-12	1.17e-10	11.0862
chr8	85637999	85638174	175	2362	+	1	175	0	14.84	4.87	Dnase2a	2.89654	3.4e-13	5.45e-12	12.468
chr3	146287967	146287992	25	2363	-	1	25	0	0.84	0.19	Dnase2b	3.27697	8.67e-11	1.21e-09	10.062
chr3	146285942	146286767	825	2364	-	1	825	0	81.46	24.08	Dnase2b	2.74541	1.3e-12	1.96e-11	11.8867
chr3	146285692	146285867	175	2365	-	1	175	0	10.95	1.57	Dnase2b	3.43642	1.74e-13	2.93e-12	12.7597
chr3	146275737	146275762	25	2367	-	1	25	0	0.91	0.33	Dnase2b	2.71018	7.41e-11	1.04e-09	10.1299
chr18	36896723	36896773	50	2368	-	1	50	0	2.23	0.21	Dnd1	4.82112	3.35e-14	6.13e-13	13.4747
chr7	105290346	105290521	175	2369	+	1	175	0	26.4	5.23	Timm10b	2.84997	3.89e-15	7.19e-14	14.4096
chr2	26241949	26241974	25	2371	-	1	25	0	1.33	0.19	Dnlz	3.22994	1.55e-11	2.32e-10	10.8088
chr16	16176663	16176763	100	2372	-	1	100	0	6.64	2.33	Dnm1l	2.06499	3.38e-11	4.88e-10	10.4704
chr9	21417817	21417867	50	2373	+	1	50	0	4.01	1.24	Dnm2	2.22837	2.48e-11	3.54e-10	10.6052
chr9	21417892	21417917	25	2374	+	1	25	0	1.63	0.5	Dnm2	2.2483	6.47e-12	9.99e-11	11.1888
chr12	3957627	3957902	275	2378	+	1	275	0	29.09	2.69	Dnmt3a	4.25588	9.96e-15	1.78e-13	14.0016
chr12	3963377	3963477	100	2379	+	1	100	0	3.26	1.04	Dnmt3a	3.17774	2.51e-11	3.53e-10	10.6011
chr1	75285947	75286047	100	2380	-	1	100	0	5.19	0.76	Dnpep	3.24786	1.37e-11	2.05e-10	10.8647
chr2	164609920	164610095	175	2381	+	1	175	0	13.46	3.06	Dnttip1	2.76718	7.93e-13	1.25e-11	12.1007
chr3	122070081	122070406	325	2382	+	1	325	0	29.87	3.56	Dnttip2	4.05692	3.11e-17	6.54e-16	16.5076
chr19	25152809	25154201	1392	2395	+	1	1392	0	1.15	0.31	Dock8	2.90303	1.01e-12	1.67e-11	11.9939
chr13	55671043	55671443	400	2396	-	1	400	0	41.58	10.48	Dok3	2.53744	4.46e-12	6.27e-11	11.3506
chr2	30174265	30174665	400	2397	-	1	400	0	29.48	3.83	Dolk	3.89771	3.46e-13	5.52e-12	12.4612
chr9	86436157	86436182	25	2398	+	1	25	0	1.09	0.33	Dop1a	2.74614	9.56e-12	1.45e-10	11.0198
chr9	86436207	86436682	475	2399	+	1	475	0	88.74	6.51	Dop1a	4.83126	3.79e-21	9.74e-20	20.4211
chr9	44244487	44244587	100	2401	+	1	100	0	8.96	3.73	Dpagt1	1.72509	2.26e-11	3.27e-10	10.6461
chr9	44247012	44247374	362	2402	+	1	362	0	45.05	4.44	Dpagt1,H2ax	4.08714	7e-12	9.92e-11	11.155
chr19	45565989	45566114	125	2403	+	1	125	0	7.39	1.36	Dpcd	3.01712	1.19e-11	1.75e-10	10.9231
chr14	31805098	31805123	25	2404	-	1	25	0	1.03	0.35	Dph3	2.93961	2.4e-13	4.15e-12	12.6189
chr14	31804823	31805073	250	2405	-	1	250	0	40.94	5.33	Dph3	3.8789	1.91e-12	2.82e-11	11.7194
chr3	115722314	115722514	200	2406	+	1	200	0	13.06	1.71	Dph5	3.69831	2.57e-12	3.8e-11	11.5904
chr3	115722539	115722739	200	2407	+	1	200	0	19.67	2.52	Dph5	3.80437	3.69e-12	5.41e-11	11.4326
chr2	24861695	24862095	400	2409	+	1	400	0	39.8	2.99	Dph7	4.35886	9.68e-13	1.44e-11	12.0142
chr15	39632280	39632555	275	2422	-	1	275	0	23.81	4.68	Dpys	3.48171	1.81e-12	2.67e-11	11.7428
chr6	83043895	83044020	125	2425	+	1	125	0	5.82	1.36	Dqx1	3.33479	4.72e-13	7.6e-12	12.3264
chr3	106481103	106481128	25	2426	+	1	25	0	0.63	0.14	Dram2	3.84437	7.1e-11	9.97e-10	10.1486
chr19	5472831	5473006	175	2427	-	1	175	0	22.03	12.1	Drap1	1.6464	7.69e-12	1.11e-10	11.1138
chr18	20165064	20165264	200	2428	-	1	200	0	13.73	1.07	Dsc2	4.95342	1.56e-16	3.2e-15	15.8067
chr18	20735862	20735937	75	2430	+	1	75	0	7.66	3.94	Dsg2	2.04102	3.16e-18	7.22e-17	17.5001
chr18	20736012	20736037	25	2431	+	1	25	0	1	0.59	Dsg2	2.33895	1.63e-11	2.42e-10	10.7883
chr2	156837781	156837806	25	2432	-	1	25	0	0.97	0	Dsn1	7.86613	3.36e-11	4.87e-10	10.4731
chr12	52035113	52035363	250	2435	-	1	250	0	20.03	1.81	Dtd2	4.81962	7.28e-12	1.02e-10	11.1378
chr13	45075551	45075726	175	2436	-	1	175	0	10.41	2.9	Dtnbp1	2.7347	1.46e-11	2.06e-10	10.8342
chr11	120680135	120680185	50	2438	-	1	50	0	6.61	3.47	Dus1l	1.36996	4.46e-12	6.9e-11	11.351
chr11	120680060	120680110	50	2439	-	1	50	0	4.74	2.55	Dus1l	1.50932	5.38e-11	7.64e-10	10.269
chr12	31690273	31690748	475	2440	-	1	475	0	27.85	3.76	Dus4l	3.82361	1.17e-11	1.65e-10	10.9329
chr17	26724789	26725389	600	2441	-	1	600	0	77.69	10.15	Dusp1	3.69782	9.23e-14	1.48e-12	13.0349
chr6	85924449	85924699	250	2442	-	1	250	0	46.77	14.05	Dusp11	2.52621	6.41e-12	9.03e-11	11.1931
chr1	172458810	172459335	525	2443	-	1	525	0	94.44	12.88	Dusp23	3.64201	2.11e-13	3.32e-12	12.6753
chr11	101864341	101864441	100	2444	-	1	100	0	5.22	0.64	Dusp3	3.67472	6.19e-12	9.42e-11	11.2083
chr17	35056121	35056221	100	2445	+	1	100	0	6.34	0.5	Dxo	4.21744	5.53e-13	9.09e-12	12.2574
chr17	35056396	35056646	250	2446	+	1	250	0	17.83	2.38	Dxo	3.46376	1.32e-11	1.86e-10	10.881
chr18	75419812	75419962	150	2447	+	1	150	0	15.06	5.11	Dym	2.07352	5.09e-13	8.12e-12	12.2931
chr12	110633005	110633378	373	2448	+	1	373	0	338.2	70.49	Dync1h1	2.76456	9.61e-36	4.25e-34	35.0173
chr5	115436493	115436868	375	2453	-	1	375	0	130.04	11.19	Dynll1	4.33104	2.77e-14	4.7e-13	13.5579
chr11	87878325	87878350	25	2454	-	1	25	0	1.39	0.33	Dynll2	2.85394	2.03e-13	3.52e-12	12.6936
chr11	87878250	87878275	25	2455	-	1	25	0	2.14	0.64	Dynll2	2.49892	6.55e-18	1.51e-16	17.1835
chr11	87872125	87872200	75	2456	-	1	75	0	6.06	1.92	Dynll2	2.13457	1.53e-12	2.41e-11	11.814
chr11	87872050	87872100	50	2457	-	1	50	0	2.23	0.6	Dynll2	2.92076	9.14e-12	1.37e-10	11.0392
chr2	155089806	155089856	50	2459	+	1	50	0	2.87	0.98	Dynlrb1	2.30926	8.66e-12	1.31e-10	11.0626
chr16	94492621	94493321	700	2461	+	1	700	0	58.56	7.42	Dyrk1a	3.94268	1.97e-12	2.88e-11	11.7058
chr7	27886423	27886623	200	2462	+	1	200	0	11.37	2.12	Dyrk1b	2.95288	1.21e-11	1.72e-10	10.9175
chr10	118695256	118695631	375	2463	-	1	375	0	21.51	2.97	Dyrk2	3.92541	8.03e-12	1.16e-10	11.0953
chr4	133972696	133972871	175	2466	+	1	175	0	9.72	1.28	E130218I03Rik	3.42744	2.94e-12	4.58e-11	11.5313
chr3	63822977	63823027	50	2468	-	1	50	0	1.72	0.16	E130311K13Rik	4.85462	2.1e-11	3.09e-10	10.6776
chr13	74593526	74594076	550	2470	-	1	550	0	33.76	5.78	E430024I08Rik	3.63574	5.18e-12	7.56e-11	11.2858
chr13	74581067	74581217	150	2471	-	1	150	0	6.91	0.93	E430024I08Rik,LOC115488130	3.70816	1.28e-11	1.85e-10	10.8922
chr17	24662751	24663276	525	2472	-	1	525	0	98.21	13.48	E4f1	3.34268	2.21e-15	4.07e-14	14.656
chr7	121637934	121638259	325	2473	-	1	325	0	41.34	2.95	Ears2	4.50858	7.47e-12	1.04e-10	11.1267
chr15	44503745	44504070	325	2474	+	1	325	0	37.68	4.38	Ebag9	4.60033	1.38e-14	2.4e-13	13.8605
chr15	44504095	44504145	50	2475	+	1	50	0	1.51	0.5	Ebag9	3.24701	6.45e-12	9.89e-11	11.1902
chrX	8051642	8051842	200	2476	-	1	200	0	40.07	21.44	Ebp	1.41632	1.48e-12	2.23e-11	11.829
chrX	8051567	8051592	25	2477	-	1	25	0	2.81	1.98	Ebp	1.45021	2.84e-13	4.87e-12	12.5469
chr14	20370676	20370926	250	2478	-	1	250	0	30.17	9.51	Ecd	2.33351	6.61e-16	1.32e-14	15.1795
chr14	20370551	20370626	75	2479	-	1	75	0	10.47	6.51	Ecd	1.35885	1.2e-12	1.93e-11	11.9192
chr14	20370501	20370526	25	2480	-	1	25	0	2.72	2.4	Ecd	1.30196	1.28e-11	1.92e-10	10.8935
chr4	137690199	137690274	75	2481	+	1	75	0	3.77	0.38	Ece1	3.90052	1.22e-11	1.82e-10	10.9151
chr10	29220388	29220438	50	2482	+	1	50	0	1.81	0.17	Echdc1	4.926	8.57e-12	1.27e-10	11.0669
chr4	58800183	58800233	50	2485	-	1	50	0	3.77	3.42	Ecpas	1.58632	1.88e-11	2.72e-10	10.7267
chr4	58800083	58800158	75	2486	-	1	75	0	6.4	4.92	Ecpas	1.8951	1.9e-15	3.71e-14	14.7202
chr9	57658086	57658161	75	2487	+	1	75	0	14.66	8.34	Edc3	1.30482	5.41e-15	1.03e-13	14.2667
chr2	155544267	155544442	175	2489	-	1	175	0	26.67	10.58	Edem2	1.84829	9.93e-12	1.4e-10	11.0029
chr2	155543942	155544017	75	2490	-	1	75	0	6.88	5.56	Edem2	1.6983	1.18e-12	1.87e-11	11.9269
chr10	95862583	95862658	75	2492	+	1	75	0	2.53	0.52	Eea1	3.53021	5.12e-11	7.18e-10	10.2904
chr9	78385734	78386059	325	2493	-	1	325	0	880.83	607.17	Eef1a1	1.8549	3.33e-87	3.88e-85	86.4778
chr15	75768275	75768300	25	2494	-	1	25	0	1.63	0.45	Eef1d	2.3919	1.88e-12	3.04e-11	11.7247
chr19	8955404	8955544	140	2495	+	1	140	0	26.49	12.72	Eef1g	1.60864	1.15e-13	1.92e-12	12.9401
chr16	5062768	5062993	225	2497	-	1	225	0	30.02	6.87	Eef2kmt	3.05978	3.84e-14	6.55e-13	13.4159
chr9	25514915	25514990	75	2499	+	1	75	0	4.1	0.57	Eepd1	3.33744	5.6e-12	8.66e-11	11.2515
chr9	25515040	25515065	25	2500	+	1	25	0	1.21	0.19	Eepd1	3.1533	6.82e-11	9.58e-10	10.1665
chr4	115631238	115631338	100	2501	+	1	100	0	2.78	0.66	Efcab14	3.71134	2.33e-11	3.4e-10	10.6334
chr2	153609173	153609198	25	2502	+	1	25	0	0.75	0.09	Mapre1	4.51411	8.46e-11	1.18e-09	10.0725
chr6	87731913	87732163	250	2503	+	1	250	0	27.31	1.31	Efcc1	4.80799	3.47e-13	5.51e-12	12.4591
chr6	87732688	87733163	475	2504	+	1	475	0	56.96	4.88	Efcc1	4.36697	3.4e-12	4.93e-11	11.4681
chr6	87733913	87733988	75	2505	+	1	75	0	3.71	0.36	Efcc1	4.07193	3.98e-12	6.21e-11	11.4
chr6	87734063	87734088	25	2506	+	1	25	0	1.21	0.12	Efcc1	3.7619	9.8e-11	1.36e-09	10.0089
chr6	87736113	87736188	75	2507	+	1	75	0	4.25	0.05	Efcc1	7.47896	1e-11	1.5e-10	10.9986
chr3	89179086	89179886	800	2508	-	1	800	0	158.31	18.45	Efna1	3.67215	3.41e-13	5.29e-12	12.4672
chr17	34832173	34832248	75	2512	-	1	75	0	4.44	0.47	Egfl8	3.92288	9.87e-12	1.46e-10	11.0056
chr11	16837200	16837225	25	2514	+	1	25	0	1.12	0.64	Egfr	2.13977	8.89e-11	1.24e-09	10.0511
chr11	16861639	16862389	750	2515	+	1	750	0	80.95	9.25	Egfr	3.83735	3.39e-12	4.98e-11	11.4696
chr8	125637150	125637350	200	2516	-	1	200	0	22.81	1.02	Egln1	5.05822	3.53e-18	7.94e-17	17.4525
chr8	125637075	125637125	50	2517	-	1	50	0	1.3	0.28	Egln1	3.86892	5.65e-11	7.96e-10	10.2479
chr7	26858182	26858207	25	2518	-	1	25	0	2.56	1.31	Egln2	1.4731	4.97e-11	7.08e-10	10.3037
chr7	26858082	26858107	25	2519	-	1	25	0	2.2	0.88	Egln2	1.79099	5.15e-12	8.01e-11	11.2883
chr19	5766043	5766243	200	2521	-	1	200	0	20.18	0.72	Ehbp1l1	5.5891	1.62e-12	2.49e-11	11.7903
chr19	5765968	5765993	25	2522	-	1	25	0	1.42	0.22	Ehbp1l1	3.22068	5.25e-13	8.83e-12	12.2802
chr19	5758146	5758221	75	2523	-	1	75	0	4.92	1.12	Ehbp1l1	2.61281	8.51e-12	1.28e-10	11.0701
chr17	74137830	74138180	350	2524	+	1	350	0	31.2	4.64	Ehd3	3.52079	8.82e-13	1.33e-11	12.0545
chr17	74138555	74139055	500	2525	+	1	500	0	64.05	13.19	Ehd3	2.91449	3.33e-13	5.2e-12	12.4776
chr2	103097000	103097125	125	2526	-	1	125	0	6.94	0	Ehf	8.16859	1.44e-11	2.1e-10	10.8422
chr2	24774189	24774539	350	2527	-	1	350	0	58.71	5.51	Ehmt1	3.945	3.25e-12	4.67e-11	11.4875
chr2	24681705	24682030	325	2528	-	1	325	0	35.03	5.06	Ehmt1	3.25795	6.44e-13	9.85e-12	12.1908
chr2	24681655	24681680	25	2529	-	1	25	0	1.93	0.74	Ehmt1	1.84557	4.36e-11	6.24e-10	10.3606
chr2	24681055	24681355	300	2530	-	1	300	0	40.1	25.98	Ehmt1	2.01188	4.28e-12	6.29e-11	11.3686
chr2	24680855	24681030	175	2531	-	1	175	0	12.01	8.84	Ehmt1	2.06377	3.8e-12	5.55e-11	11.4203
chr17	35132748	35132923	175	2532	+	1	175	0	50.3	27.53	Ehmt2	1.39864	1.2e-16	2.45e-15	15.9204
chr2	125515669	125515694	25	2533	+	1	25	0	1.03	0.07	Eid1	5.01651	2.38e-11	3.49e-10	10.6232
chr2	125515769	125515794	25	2534	+	1	25	0	1.27	0.05	Eid1	5.69381	2e-11	2.95e-10	10.6988
chr2	125515869	125516044	175	2535	+	1	175	0	7.94	0.59	Eid1	5.35386	4.58e-13	7.44e-12	12.3388
chr18	46740707	46741132	425	2536	+	1	425	0	71.72	8.98	Eif1a	4.07633	3.13e-12	4.44e-11	11.5049
chr19	5420109	5420209	100	2537	+	1	100	0	5.64	1.23	Eif1ad	2.6569	3.15e-11	4.53e-10	10.5018
chr9	120324101	120324176	75	2538	+	1	75	0	3.77	0.5	Eif1b	3.74456	4.63e-13	7.79e-12	12.3345
chr3	58456075	58456200	125	2539	+	1	125	0	4.47	0.9	Eif2a	3.63502	3.79e-12	5.85e-11	11.421
chr5	143838631	143838956	325	2540	+	1	325	0	31.17	3.25	Eif2ak1	3.99374	1.88e-12	2.77e-11	11.7267
chr17	79161982	79162207	225	2541	-	1	225	0	12.67	2.05	Eif2ak2	3.30079	1.21e-11	1.74e-10	10.9168
chr17	79161032	79161332	300	2542	-	1	300	0	18.22	1.31	Eif2ak2	4.70539	1.34e-12	2.08e-11	11.8735
chr17	79160807	79161007	200	2543	-	1	200	0	12.1	1.45	Eif2ak2	3.53808	5.92e-12	8.58e-11	11.2274
chr17	79160432	79160682	250	2544	-	1	250	0	15.18	5.32	Eif2ak2	2.90445	5.06e-13	7.94e-12	12.2958
chr17	79160032	79160107	75	2545	-	1	75	0	2.44	0.47	Eif2ak2	3.74947	1.26e-11	1.87e-10	10.8995
chr17	79158007	79158157	150	2546	-	1	150	0	5.97	2.26	Eif2ak2,Gm6548	2.85942	6.14e-12	9.11e-11	11.2116
chr2	118280859	118281910	1051	2548	+	1	1051	0	3.17	0.16	Eif2ak4	5.14778	4.65e-25	1.48e-23	24.3326
chr5	124709101	124709201	100	2549	-	1	100	0	7.57	2.07	Eif2b1	2.32189	1.36e-11	1.97e-10	10.867
chr5	124709026	124709051	25	2550	-	1	25	0	1.6	0.45	Eif2b1	2.27975	2.06e-11	3.04e-10	10.6862
chr12	85268411	85269539	1128	2551	+	1	1128	0	2.02	0.28	Eif2b2	3.44281	4.9e-18	1.13e-16	17.3097
chr5	31345414	31346913	1499	2552	-	1	1499	0	1	0.21	Eif2b4	3.25369	1.11e-11	1.68e-10	10.9532
chr15	75838794	75838819	25	2554	-	1	25	0	5.61	0.28	Eif2s3x-ps1	5.66469	1.26e-51	8.42e-50	50.901
chr19	60761156	60761331	175	2555	-	1	175	0	22.09	13.58	Eif3a	1.6275	2.07e-11	2.94e-10	10.6841
chr5	140428997	140429047	50	2558	+	1	50	0	7.81	4.99	Eif3b	1.13556	5.24e-11	7.39e-10	10.2811
chr15	43113435	43113585	150	2559	-	1	150	0	8.42	4.54	Eif3e	2.56402	6.84e-16	1.36e-14	15.1647
chr15	51650005	51650205	200	2560	-	1	200	0	28.33	17.17	Eif3h	1.63266	7.68e-13	1.19e-11	12.1146
chr2	121859060	121859293	233	2561	+	1	233	0	45.44	2.04	Eif3j1	4.89681	4.74e-43	2.57e-41	42.3238
chr18	43610457	43610607	150	2563	-	1	150	0	8.48	1.95	Eif3j2	3.95856	1.58e-11	2.19e-10	10.8021
chr11	119179188	119179313	125	2564	-	1	125	0	14.6	7.03	Eif4a3	1.67587	2.14e-12	3.3e-11	11.6689
chr15	102003804	102003879	75	2565	+	1	75	0	7.27	3.59	Eif4b	1.93633	1.56e-15	3.09e-14	14.807
chr15	102003904	102003954	50	2566	+	1	50	0	3.08	0.9	Eif4b	3.07709	6.61e-18	1.49e-16	17.1799
chr15	102004029	102004079	50	2567	+	1	50	0	2.38	0.54	Eif4b	3.04999	7.7e-12	1.15e-10	11.1133
chr6	99603557	99603932	375	2568	-	1	375	0	66.08	16.79	Eif4e3	3.00861	4.84e-13	7.49e-12	12.3148
chr6	99603482	99603532	50	2569	-	1	50	0	2.81	0.86	Eif4e3	2.42689	3.1e-11	4.41e-10	10.509
chr8	27765253	27765503	250	2570	+	1	250	0	33.52	7.18	Eif4ebp1	2.65007	2.46e-12	3.77e-11	11.6084
chr8	27765528	27765553	25	2571	+	1	25	0	1.36	0.4	Eif4ebp1	2.37358	6.87e-11	9.66e-10	10.1628
chr18	36797337	36798491	1154	2572	+	1	1154	0	11.56	3.73	Eif4ebp3	2.32285	8.64e-12	1.25e-10	11.0632
chr11	3192438	3192488	50	2573	+	1	50	0	3.23	1.38	Eif4enif1	2.26121	1.26e-13	2.18e-12	12.8988
chr11	3192538	3192563	25	2574	+	1	25	0	2.72	1.14	Eif4enif1	1.73238	6.33e-14	1.14e-12	13.1987
chr11	3194102	3194302	200	2575	+	1	200	0	15.72	3.99	Eif4enif1	3.01249	2.93e-14	5.13e-13	13.5324
chr16	20511003	20511478	475	2576	+	1	475	0	344.32	57.82	Eif4g1	3.08392	1.32e-15	2.44e-14	14.88
chr4	137933456	137933956	500	2577	+	1	500	0	154.72	35.21	Eif4g3	3.1682	7.18e-13	1.07e-11	12.1438
chr12	111508590	111508740	150	2579	+	1	150	0	25.43	20.06	Eif5	1.81639	5.93e-27	1.98e-25	26.2269
chr12	111511346	111511396	50	2580	+	1	50	0	2.56	1.14	Eif5	2.9129	3.27e-14	5.88e-13	13.4858
chr1	38071442	38072184	742	2583	+	1	742	0	2.05	0.24	Eif5b	4.35945	2.53e-11	3.6e-10	10.5974
chr1	38072209	38073155	946	2584	+	1	946	0	5.1	0.81	Eif5b	4.41472	2.15e-11	3.03e-10	10.6674
chr1	38090738	38091013	275	2586	+	1	275	0	22.87	4.19	Eif5b	3.69022	3.08e-16	6.17e-15	15.5113
chr1	38091038	38091063	25	2587	+	1	25	0	1.09	0.41	Eif5b	2.83597	4.34e-14	7.91e-13	13.3622
chr1	38091913	38092063	150	2588	+	1	150	0	11.07	6.01	Eif5b	2.437	4.16e-16	8.27e-15	15.3809
chr2	155668475	155668625	150	2589	-	1	150	0	8.21	1.61	Eif6	2.92841	1.17e-11	1.74e-10	10.9324
chr12	28917062	28917212	150	2590	+	1	150	0	9.02	0.83	Eipr1	3.87428	8.34e-12	1.25e-10	11.0789
chr3	51163215	51163915	700	2592	-	1	700	0	50.36	5.7	Elf2	4.09202	1.42e-13	2.3e-12	12.8482
chr1	131945892	131945917	25	2595	+	1	25	0	1.51	0.07	Elk4	4.89118	3.41e-11	4.93e-10	10.4675
chr1	131945942	131945967	25	2596	+	1	25	0	1.84	0.03	Elk4	6.29601	4.57e-11	6.54e-10	10.3396
chr1	131946017	131946067	50	2597	+	1	50	0	3.71	0.1	Elk4	5.72691	3.54e-11	4.98e-10	10.451
chr1	131946092	131946117	25	2598	+	1	25	0	1.09	0.07	Elk4	4.96406	3.32e-11	4.8e-10	10.4787
chr8	71038432	71038557	125	2599	+	1	125	0	7.33	1.17	Ell	3.20681	1.46e-12	2.28e-11	11.8357
chr8	71044298	71044448	150	2600	+	1	150	0	17.35	4.26	Ell	2.58197	4.51e-15	8.36e-14	14.3455
chr13	75904445	75904495	50	2601	+	1	50	0	1.63	0.19	Ell2	4.53665	4.41e-11	6.21e-10	10.3555
chr13	75904545	75904595	50	2602	+	1	50	0	1.63	0.17	Ell2	4.74553	1.95e-11	2.85e-10	10.7091
chr13	75911748	75912173	425	2603	+	1	425	0	32.56	5.94	Ell2	3.32107	8.94e-15	1.58e-13	14.0488
chr2	165132150	165132175	25	2605	-	1	25	0	1.51	0.05	Elmo2	5.42706	6.8e-11	9.56e-10	10.1676
chr2	165132050	165132075	25	2606	-	1	25	0	1.42	0.07	Elmo2	4.89687	3.59e-11	5.18e-10	10.445
chr6	72543079	72543679	600	2607	-	1	600	0	68.04	12.57	Elmod3	3.1725	3.48e-12	4.88e-11	11.459
chr4	135737565	135737740	175	2608	-	1	175	0	25.86	1.92	Eloa	4.6339	1.03e-23	3e-22	22.9864
chr4	118289281	118289781	500	2610	+	1	500	0	66.59	15.28	Elovl1	2.60843	9.05e-13	1.36e-11	12.0432
chr13	41338657	41338707	50	2612	-	1	50	0	3.5	1.48	Elovl2	2.42727	2.04e-16	4.23e-15	15.6912
chr19	46123533	46123758	225	2613	+	1	225	0	22.81	4.99	Elovl3	2.86697	2.02e-16	4.02e-15	15.6954
chr3	129426743	129426818	75	2614	+	1	75	0	3.62	0	Elovl6	7.80786	3.83e-11	5.51e-10	10.4173
chr3	129428443	129428918	475	2615	+	1	475	0	131.16	33.68	Elovl6	3.33569	1.45e-14	2.5e-13	13.8376
chr4	56751146	56751246	100	2616	-	1	100	0	3.56	0.69	Elp1	3.62357	1.01e-11	1.49e-10	10.9976
chr9	110149939	110150114	175	2619	+	1	175	0	14.6	1.64	Elp6	3.69931	2.88e-15	5.39e-14	14.5403
chr11	73067003	73067428	425	2620	-	1	425	0	76.12	22.42	Emc6	2.54558	2.78e-13	4.35e-12	12.5557
chr17	25111350	25111400	50	2622	-	1	50	0	2.66	0.55	Eme2	2.72099	5.27e-11	7.49e-10	10.2779
chr17	25111125	25111300	175	2623	-	1	175	0	10.14	1.24	Eme2	3.56159	1.43e-11	2.04e-10	10.8454
chr6	124682156	124682479	323	2624	-	1	323	0	1.63	0.54	Emg1	2.10837	4.42e-11	6.33e-10	10.3542
chr5	31077977	31078623	646	2625	+	1	646	0	121.5	10.29	Emilin1	4.1658	2.75e-12	3.86e-11	11.5611
chr12	98765536	98765786	250	2627	-	1	250	0	31.53	4.71	Eml5	3.77806	5.31e-13	8.26e-12	12.2745
chr16	10101887	10102212	325	2628	-	1	325	0	83.42	7.06	Emp2	4.3312	1.66e-12	2.44e-11	11.7801
chr7	98244055	98244480	425	2629	-	1	425	0	40.76	4.49	Emsy	3.77591	6.05e-13	9.25e-12	12.2186
chr7	98244005	98244030	25	2630	-	1	25	0	1.36	0.28	Emsy	2.79437	1.42e-11	2.13e-10	10.8471
chr7	98238943	98239168	225	2632	-	1	225	0	11.25	2.17	Emsy	3.40059	2.62e-12	3.99e-11	11.5821
chr2	30063454	30063725	271	2633	+	1	271	0	1.87	0.71	Endog	1.87913	4.88e-11	6.95e-10	10.3118
chr2	32571559	32572159	600	2634	+	1	600	0	294.17	26.29	Eng	3.92616	1.14e-12	1.67e-11	11.9419
chr11	70545272	70545472	200	2635	+	1	200	0	84	8.84	Eno3	3.51394	4.54e-33	1.86e-31	32.343
chr3	129063700	129063800	100	2638	-	1	100	0	3.2	0.78	Enpep	3.41696	3.2e-11	4.57e-10	10.495
chr10	24517611	24517836	225	2639	-	1	225	0	27.49	1.64	Enpp1	5.26281	2.54e-16	5.04e-15	15.5952
chr10	24649711	24649786	75	2641	-	1	75	0	2.9	1.26	Enpp3	2.90271	1.38e-12	2.19e-11	11.8594
chr2	24974088	24974360	272	2643	+	1	272	0	6.85	0.95	Entpd8	3.87533	1.13e-11	1.66e-10	10.9464
chr2	24975114	24975414	300	2644	+	1	300	0	67.8	26.46	Entpd8	1.92307	2.03e-13	3.25e-12	12.6915
chr2	26272809	26273534	725	2645	-	1	725	0	134.84	34.18	Entr1	2.6488	3.54e-15	6.31e-14	14.4509
chr15	81535038	81535363	325	2647	+	1	325	0	16.35	1.38	Ep300	4.73795	1.01e-11	1.44e-10	10.9967
chr4	131734351	131734676	325	2648	-	1	325	0	37.26	5.13	Epb41	3.49022	2.35e-17	5e-16	16.6295
chr4	131652598	131653198	600	2649	-	1	600	0	95.37	8.25	Epb41	4.10574	5.82e-13	8.79e-12	12.2354
chr18	33927994	33928119	125	2651	+	1	125	0	8.9	2.43	Epb41l4aos	2.30104	5.96e-12	9.01e-11	11.2247
chr18	6439759	6439834	75	2652	-	1	75	0	3.8	0.31	Epc1	4.21347	1.14e-11	1.72e-10	10.9417
chr2	49422062	49422112	50	2653	+	1	50	0	1.81	0	Epc2	8.03697	1.38e-11	2.07e-10	10.8588
chr2	49438527	49438577	50	2654	+	1	50	0	2.11	0.17	Epc2	4.65338	2.54e-11	3.66e-10	10.5957
chr2	49438602	49438702	100	2655	+	1	100	0	5.25	0.41	Epc2	4.67808	2.22e-13	3.82e-12	12.6532
chr2	49440113	49440138	25	2656	+	1	25	0	0.97	0	Epc2	7.83119	4.08e-11	5.86e-10	10.3893
chr18	77991607	77991657	50	2657	+	1	50	0	2.81	0.17	Epg5	4.52113	1.43e-11	2.14e-10	10.8448
chr4	141055835	141056260	425	2658	+	1	425	0	49.51	5.73	Epha2	3.48084	9.05e-13	1.38e-11	12.0434
chr5	137371898	137371998	100	2659	+	1	100	0	4.92	0.76	Ephb4	3.26146	2.23e-11	3.25e-10	10.6522
chr1	180829380	180829530	150	2660	-	1	150	0	11.77	0.79	Ephx1	4.38439	4e-13	6.4e-12	12.3978
chr14	66361783	66361958	175	2661	-	1	175	0	22.6	3.12	Ephx2	3.37626	9.64e-26	3.11e-24	25.0159
chr7	5100590	5100790	200	2663	+	1	200	0	44.41	15.5	Epn1	2.13266	1.29e-12	1.96e-11	11.889
chr1	185143387	185143412	25	2665	+	1	25	0	1.63	1.1	Eprs	1.77788	1.29e-11	1.93e-10	10.8907
chr1	185143462	185143537	75	2666	+	1	75	0	4.89	2.93	Eprs	2.18846	4.77e-14	8.55e-13	13.3214
chr7	4481954	4482254	300	2667	+	1	300	0	47.46	1.19	Eps8l1	5.83808	3.23e-14	5.51e-13	13.4902
chr11	77964601	77964926	325	2668	-	1	325	0	34.52	2.88	Eral1	3.97391	1.41e-12	2.18e-11	11.8498
chr10	128405366	128405516	150	2669	-	1	150	0	11.71	2.45	Erbb3	2.80763	7.84e-16	1.58e-14	15.1055
chr10	128403466	128403866	400	2670	-	1	400	0	66.29	27.25	Erbb3	2.13236	6.75e-15	1.2e-13	14.1707
chr13	103971348	103971448	100	2678	-	1	100	0	3.26	0.52	Erbin	4.35351	2.2e-11	3.12e-10	10.6567
chr13	103956818	103957293	475	2679	-	1	475	0	52.89	2.85	Erbin	5.88019	8.16e-12	1.15e-10	11.0886
chr6	119774067	119774242	175	2680	-	1	175	0	17.47	2.81	Erc1	3.75014	9.05e-18	2e-16	17.0434
chr6	119773867	119774042	175	2681	-	1	175	0	12.04	2.87	Erc1	3.2882	6.14e-12	9.06e-11	11.2116
chr7	19128834	19129234	400	2687	+	1	400	0	26.85	4.16	Ercc2	3.29891	1.76e-12	2.65e-11	11.7548
chr16	12965762	12966012	250	2688	+	1	250	0	15.75	1.42	Ercc4	4.03113	1.04e-11	1.48e-10	10.9826
chr1	44206473	44206548	75	2689	+	1	75	0	3.89	0.33	Ercc5	4.03593	3.11e-11	4.48e-10	10.5072
chr1	44206848	44206998	150	2690	+	1	150	0	7.84	1.05	Ercc5	3.95819	6.26e-12	9.14e-11	11.2034
chr1	44219714	44220364	650	2691	+	1	650	0	362.03	41.41	Ercc5	4.0223	4.73e-14	7.74e-13	13.3255
chr13	64046621	64046696	75	2692	+	1	75	0	2.02	0.38	Ercc6l2	4.02875	3.8e-11	5.42e-10	10.4199
chr13	64047171	64047246	75	2693	+	1	75	0	3.44	0.21	Ercc6l2	4.97533	2.98e-11	4.31e-10	10.5263
chr16	95160577	95160877	300	2694	-	1	300	0	30.81	1.61	Erg	4.82364	4.29e-12	6.31e-11	11.3679
chr6	148082690	148083215	525	2695	-	1	525	0	107.23	25.25	Ergic2	3.41075	2.68e-14	4.5e-13	13.5717
chr7	119383498	119383923	425	2696	-	1	425	0	76.61	21.13	Eri2	3.20198	5.03e-12	7.01e-11	11.2981
chr11	30881647	30881797	150	2697	-	1	150	0	5.19	0.88	Erlec1	4.12081	1.52e-11	2.17e-10	10.8195
chr19	44025356	44025531	175	2699	-	1	175	0	15.15	0.24	Erlin1	6.5896	1.42e-11	2.07e-10	10.8481
chr19	44025231	44025306	75	2700	-	1	75	0	5.31	0.09	Erlin1	6.4696	8.6e-11	1.2e-09	10.0657
chr8	27526782	27526807	25	2701	+	1	25	0	1.18	0.05	Erlin2	5.54379	7.11e-11	9.98e-10	10.1484
chr17	15283942	15283967	25	2702	+	1	25	0	0.84	0.22	Ermard	3.26677	7.55e-12	1.16e-10	11.1219
chr17	15284042	15284092	50	2703	+	1	50	0	2.17	0.6	Ermard	2.95372	1.88e-12	3e-11	11.7257
chr5	121590269	121590369	100	2704	-	1	100	0	5.52	0.95	Erp29	3.10363	1.99e-12	3.19e-11	11.7008
chr5	121583140	121583565	425	2705	-	1	425	0	62.27	11.79	Erp29	2.98178	1.39e-12	2.07e-11	11.8563
chr5	121582815	121583115	300	2706	-	1	300	0	36.06	14.46	Erp29	1.85206	1.76e-13	2.91e-12	12.7553
chr4	150950838	150951938	1100	2707	+	1	1100	0	190.05	57.24	Errfi1	2.33339	1.6e-13	2.46e-12	12.7959
chr4	150951988	150952113	125	2708	+	1	125	0	14.33	10.94	Errfi1	1.36015	1.28e-11	1.88e-10	10.8945
chr2	140006175	140006450	275	2710	-	1	275	0	37.5	11.32	Esf1	2.82285	3.31e-14	5.75e-13	13.4799
chr8	106856982	106857757	775	2716	-	1	775	0	306.97	41.86	Esrp2	3.39639	2.57e-16	4.92e-15	15.5903
chr16	17719672	17720022	350	2719	-	1	350	0	56.24	5.47	Ess2	3.88718	1.45e-16	2.88e-15	15.8399
chr6	149051932	149052357	425	2722	+	1	425	0	35.96	3.28	Etfbkmt	4.60568	4.15e-12	5.83e-11	11.3815
chr3	79512308	79512408	100	2723	-	1	100	0	4.83	2.24	Etfdh	2.50031	2.76e-13	4.69e-12	12.5596
chr6	145161183	145161208	25	2724	+	1	25	0	0.81	0.14	Etfrf1	3.76656	4.41e-11	6.32e-10	10.3553
chr6	145161308	145161333	25	2725	+	1	25	0	0.84	0.07	Etfrf1	5.02992	3.45e-11	4.99e-10	10.4616
chr3	130411296	130411371	75	2729	+	1	75	0	3.17	0.62	Etnppl	3.56064	8.88e-14	1.58e-12	13.0514
chr3	130428281	130428481	200	2730	+	1	200	0	15	6.68	Etnppl	2.50062	1.5e-12	2.26e-11	11.8239
chr13	59919709	59919784	75	2731	+	1	75	0	3.65	2.28	Etohd2	2.20364	3.59e-12	5.55e-11	11.4447
chr13	59919809	59919834	25	2732	+	1	25	0	1.42	0.97	Etohd2	2.0494	3.46e-13	5.91e-12	12.4604
chr13	59919884	59920484	600	2733	+	1	600	0	59.05	22.92	Etohd2	2.58019	1.29e-12	1.87e-11	11.8905
chr13	59920509	59920534	25	2734	+	1	25	0	1.84	1.4	Etohd2	1.60256	2.83e-11	4.12e-10	10.5482
chr16	95521712	95521737	25	2735	+	1	25	0	1.33	0.26	Ets2	2.80354	4.03e-11	5.79e-10	10.3947
chr16	95521837	95521912	75	2736	+	1	75	0	3.8	0.79	Ets2	2.86372	2.96e-11	4.23e-10	10.528
chr6	82068850	82069000	150	2738	+	1	150	0	17.5	6.65	Eva1a	1.96267	1.78e-15	3.44e-14	14.7506
chr6	82069025	82070000	975	2739	+	1	975	0	185.47	110.19	Eva1a	1.89851	1.5e-13	2.32e-12	12.8248
chr4	126043189	126043239	50	2740	+	1	50	0	3.56	1.14	Eva1b	2.10369	9.94e-12	1.51e-10	11.0025
chr4	126043264	126043664	400	2741	+	1	400	0	74.98	5.44	Eva1b	4.27727	1.89e-15	3.5e-14	14.7231
chr11	79405985	79406310	325	2742	-	1	325	0	15.99	1.29	Evi2,Evi2b	4.46996	1.62e-11	2.35e-10	10.7916
chr5	107968339	107968414	75	2743	-	1	75	0	2.53	1.31	Evi5	2.55254	5.62e-11	7.96e-10	10.25
chr11	5020292	5020417	125	2744	-	1	125	0	32.22	21.87	Ewsr1	1.10024	9.35e-16	1.86e-14	15.0291
chr11	5020242	5020267	25	2745	-	1	25	0	3.74	2.31	Ewsr1	1.22569	4.61e-12	7.21e-11	11.3359
chr5	76717804	76717954	150	2747	+	1	150	0	9.62	2.88	Exoc1	2.33001	1.59e-11	2.25e-10	10.7987
chr5	76718029	76718054	25	2748	+	1	25	0	0.84	0.29	Exoc1	2.82297	9.83e-11	1.36e-09	10.0075
chr13	74340988	74341113	125	2751	-	1	125	0	7.24	0.69	Exoc3	4.29364	2.61e-13	4.34e-12	12.5832
chr14	49251453	49251728	275	2757	-	1	275	0	17.59	2.19	Exoc5	4.12815	3.87e-14	6.68e-13	13.4125
chr14	49251328	49251428	100	2758	-	1	100	0	3.41	0.86	Exoc5	3.71145	8.79e-12	1.29e-10	11.056
chr19	37671422	37671597	175	2760	+	1	175	0	17.5	1.31	Exoc6	4.88521	1.79e-21	4.74e-20	20.748
chr19	41912091	41912141	50	2761	-	1	50	0	1.69	0.79	Exosc1	2.72798	9.3e-12	1.41e-10	11.0316
chr4	148644118	148645471	1353	2762	+	1	1353	0	2.84	0.35	Exosc10	3.94116	6.73e-29	2.47e-27	28.1719
chr15	76213656	76213981	325	2763	+	1	325	0	55.06	17.05	Exosc4	2.22263	5.12e-15	9.36e-14	14.291
chr2	93526300	93526450	150	2768	-	1	150	0	11.71	1.86	Ext2	3.19768	1.84e-14	3.3e-13	13.7355
chr2	93526075	93526150	75	2769	-	1	75	0	5.79	1.71	Ext2	2.31721	2.64e-12	4.04e-11	11.5786
chr2	93526000	93526025	25	2770	-	1	25	0	1	0.38	Ext2	2.53503	8.62e-11	1.2e-09	10.0643
chr4	134084108	134084133	25	2771	-	1	25	0	1.33	0.1	Extl1	4.12547	2.5e-11	3.66e-10	10.6016
chr4	134083983	134084058	75	2772	-	1	75	0	4.37	0.47	Extl1	3.6983	2.43e-12	3.82e-11	11.6137
chr4	134083733	134083833	100	2773	-	1	100	0	5.28	1.02	Extl1	2.86114	3.96e-11	5.62e-10	10.4026
chr6	47522726	47522776	50	2776	-	1	50	0	1.57	0.38	Ezh2	3.66185	8.53e-13	1.41e-11	12.0691
chr6	47522651	47522676	25	2777	-	1	25	0	0.78	0.14	Ezh2	3.72337	8.66e-11	1.21e-09	10.0626
chr8	13105383	13105558	175	2778	+	1	175	0	59.59	36.49	F10	1.2632	4.21e-19	9.85e-18	18.376
chr8	13106058	13106508	450	2779	+	1	450	0	369.27	64.62	F10	2.9068	1.78e-12	2.64e-11	11.7484
chr8	45694195	45694645	450	2782	-	1	450	0	470.5	43.01	F11	4.20601	3.61e-43	1.94e-41	42.4426
chr1	171291004	171291029	25	2783	+	1	25	0	1.21	0.12	F11r	3.77119	8.84e-11	1.23e-09	10.0534
chr1	171291054	171291579	525	2784	+	1	525	0	99.02	15.45	F11r	3.66011	2.16e-12	3.17e-11	11.6656
chr1	163979428	163979553	125	2786	+	1	125	0	7.57	0.9	F5	3.70826	8.58e-12	1.23e-10	11.0664
chr1	164019598	164019673	75	2787	+	1	75	0	2.41	0.29	F5	4.46892	2.29e-11	3.29e-10	10.6393
chr1	164047013	164047213	200	2788	+	1	200	0	132.15	124.74	F5	1.39237	1.14e-21	3.02e-20	20.9416
chr8	13084878	13085628	750	2789	+	1	750	0	200.97	41.41	F7	2.82506	3.06e-13	4.67e-12	12.5136
chr18	60422660	60422935	275	2793	+	1	275	0	21.9	4.13	F830016B08Rik	3.42485	1.22e-12	1.91e-11	11.9125
chr18	60433962	60433987	25	2795	+	1	25	0	0.72	0.17	F830016B08Rik	3.58794	1.95e-11	2.89e-10	10.709
chr18	60434037	60434437	400	2796	+	1	400	0	19.94	7.27	F830016B08Rik	3.02222	5.77e-13	8.94e-12	12.2388
chr18	60434812	60434837	25	2797	+	1	25	0	1.03	0.43	F830016B08Rik	2.45528	5.25e-11	7.45e-10	10.2801
chr18	60434862	60435137	275	2798	+	1	275	0	13.15	4.49	F830016B08Rik	2.98165	2.58e-12	3.84e-11	11.5887
chrX	59075436	59075486	50	2800	+	1	50	0	2.47	1.23	F9	2.48603	4.77e-14	8.57e-13	13.3212
chr4	115855339	115855639	300	2801	-	1	300	0	123.34	41.53	Faah	1.95939	1.06e-13	1.76e-12	12.9741
chr11	120260612	120260712	100	2802	-	1	100	0	8.27	1.24	Faap100	3.29067	5.55e-16	1.11e-14	15.2554
chr11	120260537	120260587	50	2803	-	1	50	0	2.5	0.47	Faap100	2.95117	3.88e-11	5.55e-10	10.4107
[truncated: 4,741 more rows]

## Sheet: Liver_Amp
chr	chromStart	chromEnd	size	name	strand	blockCount	blockSizes	blockStarts	RPM.IP	RPM.input	geneID	log2FC	pvalue	fdr	score
chr7	45217218	45217268	50	2	-	1	50	0	14.37	7.92	0610005C13Rik	1.22689	6.25e-13	1.3e-11	12.2038
chr11	51576406	51576831	425	3	-	1	425	0	56.91	6.96	0610009B22Rik	3.8044	4.19e-14	8.95e-13	13.3782
chr2	26348427	26348802	375	4	+	1	375	0	37.7	4.23	0610009E02Rik	3.53855	1.44e-12	2.8e-11	11.842
chr11	70126029	70126254	225	5	-	1	225	0	57.12	8.48	0610010K14Rik	3.28299	3.16e-12	5.86e-11	11.501
chr16	31766967	31766992	25	6	-	1	25	0	2.09	0.68	0610012G03Rik	2.04104	7.97e-11	1.42e-09	10.0984
chr16	31766592	31766917	325	7	-	1	325	0	42.19	12.15	0610012G03Rik	2.12495	8.76e-12	1.6e-10	11.0573
chr6	72328949	72329299	350	8	+	1	350	0	80.73	4.38	0610030E20Rik	4.99163	3.55e-12	6.45e-11	11.4497
chr5	143318294	143318369	75	9	+	1	75	0	4.99	0.28	0610040B10Rik	4.89765	4.5e-11	8.1e-10	10.3471
chr4	101256089	101256382	293	10	+	1	293	0	44.15	1.61	0610043K17Rik	6.28013	6.71e-16	1.64e-14	15.173
chr7	115703617	115703642	25	11	+	1	25	0	2.2	0.87	1110004F10Rik	2.13912	1.12e-13	2.52e-12	12.9521
chr7	115703742	115703792	50	12	+	1	50	0	1.85	0.68	1110004F10Rik	3.16129	5.24e-12	1.03e-10	11.2807
chr17	85262477	85262527	50	13	-	1	50	0	2.58	0.26	1110020A21Rik	4.18345	2.3e-11	4.29e-10	10.6391
chr15	76834668	76834918	250	14	+	1	250	0	42.96	2.84	1110038F14Rik	4.4841	6.64e-13	1.3e-11	12.1779
chr9	122776928	122776953	25	15	-	1	25	0	0.8	0.22	1110059G10Rik	3.65639	1.11e-11	2.13e-10	10.9551
chr9	122776728	122776878	150	16	-	1	150	0	7.39	1.26	1110059G10Rik	4.24236	1.04e-13	2.26e-12	12.9849
chr4	124743427	124743577	150	17	-	1	150	0	12.41	2.51	1110065P20Rik	2.66411	1.33e-12	2.76e-11	11.8753
chr16	21627455	21627780	325	18	+	1	325	0	24.79	3.69	1300002E11Rik	4.09507	7.72e-12	1.41e-10	11.1124
chr7	37894189	37894314	125	19	+	1	125	0	11.68	0.85	1600014C10Rik	4.21297	6.56e-12	1.21e-10	11.1832
chr9	57160879	57161254	375	20	-	1	375	0	44.39	2.73	1700017B05Rik	4.43957	1.11e-14	2.59e-13	13.9533
chr1	53236197	53236372	175	21	-	1	175	0	11.23	0.57	Pms1	5.6447	2.06e-12	4.03e-11	11.6862
chr19	8732452	8733938	1486	22	-	2	62,13	0,1473	12.94	4.69	1700023D09Rik	1.77153	5.76e-16	1.47e-14	15.2398
chr1	151768924	151768974	50	23	-	1	50	0	1.88	0.22	1700025G04Rik	4.59576	3.18e-11	5.87e-10	10.4974
chr8	73214057	73214257	200	24	+	1	200	0	21.97	1.18	1700030K09Rik	4.48911	1.23e-11	2.18e-10	10.909
chr3	89969291	89969441	150	25	+	1	150	0	6.49	1.26	4933434E20Rik	3.69943	3.01e-12	5.99e-11	11.5213
chr3	89972879	89973279	400	26	+	1	400	0	94.4	10.97	1700094D03Rik	3.78041	2.96e-14	6.52e-13	13.5284
chr14	54927635	54928135	500	27	+	1	500	0	53.77	6.43	1700123O20Rik	3.94993	3.56e-12	6.37e-11	11.4489
chr7	65455766	65455916	150	28	+	1	150	0	15.31	10.58	1810008I18Rik	1.73399	2.19e-11	3.96e-10	10.659
chr19	8867832	8868107	275	29	+	1	275	0	55.06	5.91	1810009A15Rik,Lbhd1	3.86984	9.35e-13	1.8e-11	12.0292
chr16	8660939	8661014	75	30	+	1	75	0	7.32	0.2	1810013L24Rik	5.6086	3.16e-12	6.34e-11	11.5007
chr16	8673689	8674014	325	31	+	1	325	0	67.65	1.09	1810013L24Rik	6.46565	1.37e-12	2.64e-11	11.8634
chr3	122718045	122718195	150	32	+	1	150	0	14.02	3.51	1810037I17Rik	2.54	1.56e-13	3.43e-12	12.807
chr19	3767255	3767780	525	33	+	1	525	0	57.61	9.14	1810055G02Rik	3.13925	7.5e-13	1.47e-11	12.1251
chr6	35237389	35238574	1185	34	+	2	9481	0,704	310.67	45.25	1810058I24Rik	3.27132	5.4e-22	1.81e-20	21.2676
chr8	71229830	71230205	375	35	+	1	375	0	35.32	3.16	2010320M18Rik	3.87383	1.54e-12	3.01e-11	11.8136
chr7	28946995	28947332	337	36	-	2	164,11	0,326	43.14	16.49	2200002D01Rik	1.74112	1.1e-15	2.68e-14	14.9595
chr13	58529509	58529809	300	37	-	1	300	0	68.28	7.94	2210016F16Rik	3.4976	1.35e-12	2.57e-11	11.8687
chr5	115085847	115086297	450	38	+	1	450	0	43.8	9.92	2210016L21Rik	2.70664	4.36e-12	8.29e-11	11.36
chr13	77490511	77490636	125	39	+	1	125	0	7.92	1.26	2210408I21Rik	3.24003	1.47e-11	2.73e-10	10.8323
chr5	148679624	148679849	225	40	+	1	225	0	18.97	1.5	2210417A02Rik	4.4195	3.52e-12	6.57e-11	11.4531
chr9	63301728	63301903	175	41	-	1	175	0	11.68	3.71	2300009A05Rik	3.19919	4.77e-13	9.82e-12	12.3213
chr9	50651765	50651840	75	42	-	1	75	0	5.54	0.74	2310030G06Rik	3.19401	8.27e-12	1.6e-10	11.0826
chr9	50651515	50651740	225	43	-	1	225	0	15.94	1	2310030G06Rik	5.30701	1.11e-12	2.19e-11	11.9535
chr9	50651240	50651265	25	44	-	1	25	0	1.43	0.33	2310030G06Rik	2.83635	3.63e-11	6.67e-10	10.4402
chr9	50651165	50651215	50	45	-	1	50	0	3.03	0.65	2310030G06Rik	2.92464	8.33e-12	1.61e-10	11.0794
chr9	50651015	50651140	125	46	-	1	125	0	8.79	1.5	2310030G06Rik	3.21681	5.84e-13	1.23e-11	12.2338
chr11	59099236	59099286	50	47	+	1	50	0	7.81	3.53	2310033P09Rik	1.61357	2.26e-14	5.27e-13	13.646
chr11	59099311	59099336	25	48	+	1	25	0	4.78	2.7	2310033P09Rik	1.25988	9.25e-13	1.95e-11	12.034
chr11	59100922	59101344	422	49	+	2	8292	0,130	219.79	20.85	2310033P09Rik	3.47586	7.28e-22	2.46e-20	21.1378
chr17	47084060	47084333	273	50	+	1	273	0	37.97	11.49	2310039H08Rik	2.50405	3.63e-14	8.02e-13	13.4395
chr6	86460407	86460432	25	51	-	1	25	0	1.12	0.07	2310040G24Rik	5.63346	2.94e-11	5.46e-10	10.5311
chr7	130945289	130945414	125	52	-	1	125	0	10.5	0.28	2310057M21Rik	6.1807	2.42e-12	4.86e-11	11.6155
chr7	130945039	130945064	25	53	-	1	25	0	0.87	0.13	2310057M21Rik	4.28953	3.07e-11	5.68e-10	10.513
chr7	43900504	43900554	50	54	+	1	50	0	3.21	0.41	2410002F23Rik	3.42571	1.55e-11	2.94e-10	10.8087
chr7	43900729	43901154	425	55	+	1	425	0	41.43	3.27	2410002F23Rik	4.05331	3.59e-12	6.76e-11	11.4454
chr3	145649650	145649875	225	56	+	1	225	0	12.2	2.46	2410004B18Rik	3.74287	5.8e-12	1.09e-10	11.2369
chr16	18657883	18658808	925	57	+	1	925	0	199.71	51.06	2510002D24Rik	2.57793	1.34e-13	2.72e-12	12.8728
chr6	13870383	13870658	275	58	-	1	275	0	37.45	2.18	2610001J05Rik	4.46982	9.1e-13	1.76e-11	12.041
chr11	78180679	78181179	500	59	+	1	500	0	408.8	45.23	2610507B11Rik	3.4335	9.86e-13	1.86e-11	12.0062
chr11	59090593	59091068	475	60	-	1	475	0	109.57	4.43	2610507I01Rik	5.03183	4.13e-13	8.07e-12	12.3838
chr18	24610367	24610667	300	61	+	1	300	0	40.52	3.75	2700062C07Rik	4.14356	6.12e-13	1.2e-11	12.2134
chr8	125566468	125566668	200	62	-	1	200	0	22.7	1.16	2810004N23Rik	4.67674	2.47e-13	5.23e-12	12.6065
chr5	124478710	124478985	275	63	+	1	275	0	33.51	3.03	2810006K23Rik	4.27292	1.95e-12	3.67e-11	11.7089
chr8	123771038	123771063	25	64	+	1	25	0	1.29	0.28	2810013P06Rik	3.34083	3.43e-13	7.46e-12	12.4652
chr1	85980872	85981047	175	65	+	1	175	0	23.99	2.07	2810459M11Rik	3.90306	3.05e-17	8.2e-16	16.5157
chr5	113238513	113238713	200	66	-	1	200	0	19.91	0.76	2900026A02Rik	5.07724	1.79e-11	3.21e-10	10.7473
chr5	113234188	113234563	375	67	-	1	375	0	68.56	25.45	2900026A02Rik	2.0345	9.13e-13	1.75e-11	12.0393
chr12	20950608	20950783	175	68	-	1	175	0	12.87	0.33	3110053B16Rik	6.78445	6.71e-12	1.25e-10	11.1731
chr2	150168765	150168915	150	69	-	1	150	0	10.15	0.74	3300002I08Rik	4.1606	5.23e-11	9.43e-10	10.2811
chr3	19950109	19950134	25	70	+	1	25	0	1.64	0.09	4632415L05Rik	4.98737	1.13e-11	2.18e-10	10.9463
chr17	87582438	87582588	150	71	-	1	150	0	5.41	1.33	4833418N02Rik	3.83984	7.34e-13	1.54e-11	12.1342
chr13	119606154	119606404	250	72	+	1	250	0	23.92	1.26	4833420G17Rik	5.33166	1.17e-13	2.49e-12	12.9305
chr13	119622340	119622656	316	73	+	1	316	0	131.29	36.38	4833420G17Rik	3.23403	2.19e-15	5.16e-14	14.659
chr8	8717030	8717153	123	74	+	1	123	0	14.47	1.53	4921522P10Rik	5.17886	8.87e-14	1.92e-12	13.052
chr12	71602540	71602907	367	75	+	1	367	0	52.24	21.37	4930404H11Rik	1.99919	1.36e-13	2.86e-12	12.8671
chr10	100408885	100408910	25	76	-	1	25	0	0.91	0.13	4930430F08Rik	4.40693	7.68e-12	1.5e-10	11.1147
chr16	64587091	64587141	50	77	-	1	50	0	4.53	0	4930453N24Rik	7.82095	1.44e-11	2.73e-10	10.8428
chr16	64586991	64587066	75	78	-	1	75	0	5.09	0.09	4930453N24Rik	6.77194	2.64e-11	4.89e-10	10.579
chr16	64586891	64586916	25	79	-	1	25	0	1.08	0.09	4930453N24Rik	4.92249	6.71e-11	1.2e-09	10.1731
chr16	64586466	64586691	225	80	-	1	225	0	10.71	1.88	4930453N24Rik	3.85638	6.68e-12	1.24e-10	11.175
chr13	21629691	21629841	150	81	+	1	150	0	16.46	0.2	4930470G03Rik	6.76886	7.34e-12	1.39e-10	11.1343
chr4	19983311	19983361	50	82	-	1	50	0	2.51	0.17	4930480G23Rik	4.95356	3.64e-11	6.69e-10	10.4387
chr6	38754283	38754558	275	83	+	1	275	0	22.18	5.84	4930502C15Rik	3.70262	9.17e-15	2.12e-13	14.0378
chr18	70586155	70586330	175	84	-	1	175	0	10.91	0.22	4930503L19Rik	6.91433	2.9e-11	5.24e-10	10.5377
chr5	114867968	114868293	325	85	-	1	325	0	22.56	2.9	Git2	4.20694	1.46e-14	3.35e-13	13.8349
chr1	159902641	159902666	25	86	+	1	25	0	1.67	0.46	4930523C07Rik	2.44003	5.09e-11	9.23e-10	10.2936
chr1	159902941	159903441	500	87	+	1	500	0	121.18	26.78	4930523C07Rik	3.62124	1.49e-12	2.83e-11	11.8261
chr15	10720851	10720976	125	89	+	1	125	0	9.49	1.92	4930556M19Rik	2.65347	1.47e-11	2.78e-10	10.8319
chr1	159902579	159902679	100	90	-	1	100	0	5.82	1.42	4930562F07Rik	3.07255	7.77e-12	1.49e-10	11.1096
chr14	54821768	54821918	150	92	-	1	150	0	15.55	0.72	4931414P19Rik	4.76679	2.25e-13	4.81e-12	12.6487
chr8	106007765	106007890	125	93	-	1	125	0	9.42	0.48	4931428F04Rik	4.57685	4.63e-11	8.42e-10	10.3341
chr3	36917411	36917436	25	94	+	1	25	0	1.64	0.28	4932438A13Rik	2.94249	3.79e-11	6.96e-10	10.421
chr3	37106506	37106881	375	95	+	1	375	0	95.06	15.9	4932438A13Rik	3.73651	4.34e-12	7.8e-11	11.3628
chr12	8636640	8636940	300	96	+	1	300	0	17.12	7.94	5033421B08Rik	2.77143	2.61e-12	5.03e-11	11.5835
chr7	44134667	44134692	25	97	+	1	25	0	2.27	0.04	5430431A17Rik	5.81071	4.98e-11	9.05e-10	10.3024
chr7	44134717	44134742	25	98	+	1	25	0	2.27	0.02	5430431A17Rik	6.49138	8.29e-11	1.47e-09	10.0817
chr3	88732795	88733045	250	99	+	1	250	0	30.72	4.12	5830417I10Rik	3.30668	1.03e-12	2.02e-11	11.9879
chr3	40840291	40840316	25	100	-	1	25	0	1.81	1.61	6430590A07Rik	1.89417	2e-13	4.43e-12	12.6993
chr18	77719308	77719433	125	101	-	1	125	0	4.95	1.94	8030462N17Rik	3.00369	2.41e-11	4.32e-10	10.6181
chr10	128807065	128807140	75	102	+	1	75	0	4.92	0.59	9030616G12Rik	4.45766	1.92e-17	5.42e-16	16.7162
chr2	147814646	147814896	250	103	-	1	250	0	43.38	9.81	9030622O22Rik	2.69102	5.74e-18	1.62e-16	17.2414
chr2	147786453	147786803	350	104	-	1	350	0	42.47	10.62	9030622O22Rik	3.11395	3.15e-12	5.75e-11	11.5018
chr5	52350502	52350527	25	106	+	1	25	0	0.94	0.11	9230114K14Rik	4.77897	5.09e-12	1.01e-10	11.2929
chr7	136977772	136977847	75	107	-	1	75	0	3.1	0.55	9430038I01Rik	3.77186	1.43e-11	2.72e-10	10.8443
chr9	90041411	90042576	1165	108	-	2	15121	0,1044	34.98	0.5	9430062P05Rik	6.37794	3.22e-12	6.08e-11	11.4917
chrX	47366243	47366293	50	109	-	1	50	0	4.64	1.18	9530027J09Rik	2.27785	5.26e-12	1.02e-10	11.2794
chrX	47366168	47366218	50	110	-	1	50	0	3.49	0.83	9530027J09Rik	2.64532	5.9e-12	1.16e-10	11.2292
chr17	23972452	23972552	100	111	+	1	100	0	12.83	2.4	9530082P21Rik	2.6506	5.86e-13	1.2e-11	12.2319
chr17	23972577	23972777	200	112	+	1	200	0	89.41	9.55	9530082P21Rik	3.51493	2.87e-38	1.74e-36	37.5422
chr4	109509723	109509973	250	113	-	1	250	0	13.7	4.86	9630013D21Rik	3.318	3.21e-13	6.5e-12	12.494
chr19	29755660	29756285	625	114	-	1	625	0	55.72	17.97	9930021J03Rik	2.9095	2.33e-12	4.21e-11	11.6321
chr19	29696826	29696851	25	116	-	1	25	0	1.22	0	9930021J03Rik	7.74812	5.93e-11	1.07e-09	10.2267
chr19	31927348	31927823	475	118	+	1	475	0	245.74	56.88	A1cf	2.92064	5.45e-13	1.05e-11	12.2638
chr6	128516784	128516959	175	123	-	1	175	0	89.93	20.15	A2ml1	3.19132	4.28e-66	4.62e-64	65.3687
chr18	45818503	45818553	50	128	-	1	50	0	2.13	0.83	A330093E20Rik	2.70959	6.74e-11	1.21e-09	10.1711
chr4	154045162	154045287	125	129	+	1	125	0	9.73	1.03	A430005L14Rik	3.70686	8.29e-13	1.73e-11	12.0815
chr10	128338417	128338692	275	130	+	1	275	0	45.65	2.27	A430046D13Rik	4.54019	4.26e-12	7.95e-11	11.3705
chr1	186481369	186481544	175	131	+	1	175	0	15.62	2.07	A430105J06Rik	3.23224	4.14e-14	9.58e-13	13.3832
chr5	21156236	21156286	50	132	+	1	50	0	7.11	1.22	A630072M18Rik	2.30935	5.7e-12	1.11e-10	11.2445
chr1	75192715	75193115	400	134	-	1	400	0	104.23	28.96	Tuba4a	2.10089	5.5e-16	1.37e-14	15.2599
chr1	75192190	75192615	425	135	-	1	425	0	157.34	81.92	Tuba4a	1.2881	1.14e-15	2.83e-14	14.9422
chr10	126906349	126906791	442	137	+	1	442	0	52.8	7.48	A730063M14Rik	3.32016	5.69e-22	1.95e-20	21.2453
chr2	34985584	34985834	250	143	-	1	250	0	22.56	2.6	AI182371	4.58795	1.67e-13	3.5e-12	12.778
chr2	34971894	34972519	625	146	-	1	625	0	1041.19	164.86	AI182371	2.92084	4.98e-17	1.28e-15	16.3029
chr13	37842363	37842438	75	148	-	1	75	0	5.86	1.74	AI463229	2.40989	1.13e-12	2.33e-11	11.9477
chr13	37842288	37842338	50	149	-	1	50	0	4.78	1.46	AI463229	2.06691	6.42e-12	1.25e-10	11.1925
chr13	37841363	37842213	850	150	-	1	850	0	2112.2	172.1	AI463229	4.12017	3.8e-14	7.92e-13	13.4199
chr13	37840988	37841138	150	151	-	1	150	0	20.19	11.97	AI463229	2.09214	3.23e-17	8.71e-16	16.4907
chr3	106946819	106946869	50	152	+	1	50	0	4.92	0.17	AI504432	6.26001	9.81e-17	2.65e-15	16.0083
chr3	106956344	106956419	75	153	+	1	75	0	3.42	0.09	AI504432	6.98425	3e-11	5.48e-10	10.5232
chr3	106956494	106956519	25	154	+	1	25	0	1.29	0	AI504432	8.19862	4.45e-12	8.87e-11	11.3513
chr4	141341680	141341927	247	155	+	1	247	0	43.62	6.74	AI507597	3.0625	1.38e-13	2.91e-12	12.8609
chr1	43150212	43150262	50	156	+	1	50	0	2.44	0.22	AI597479	4.57109	1.71e-11	3.24e-10	10.7671
chr11	83115134	83115425	291	157	+	1	291	0	15.83	2.81	AI662270	3.02946	1.77e-16	4.61e-15	15.7515
chr11	83115450	83116677	1227	158	+	1	1227	0	91.01	5.98	AI662270	4.63653	1.06e-17	2.92e-16	16.973
chr19	5476399	5476524	125	159	+	1	125	0	8.3	0.81	AI837181	3.81926	1.34e-11	2.55e-10	10.8721
chr19	5476674	5476924	250	160	+	1	250	0	21.86	2.4	AI837181	3.61367	7.55e-12	1.38e-10	11.1222
chr19	5476949	5477299	350	161	+	1	350	0	41.71	8.44	AI837181	2.65718	2.41e-12	4.48e-11	11.6181
chr7	41022721	41023421	700	162	-	1	700	0	204.28	18.6	AI987944	3.91281	8.77e-13	1.69e-11	12.057
chrM	7765	8565	800	163	+	1	800	0	12198	13029.5	ATP6,ATP8	1.42689	1.21e-19	3.59e-18	18.9162
chr4	119083400	119083675	275	165	-	1	275	0	63.95	4.69	AU022252	4.19784	3.93e-15	9.13e-14	14.4057
chr10	81986662	81986812	150	166	+	1	150	0	7.18	0.26	AU041133	6.59909	1.87e-11	3.47e-10	10.7288
chr10	81986862	81986912	50	167	+	1	50	0	2.06	0.17	AU041133	4.91333	8.23e-11	1.46e-09	10.0847
chr19	11024975	11025425	450	169	-	1	450	0	151.34	32.71	AW112010	3.0687	2.2e-13	4.41e-12	12.6572
chr5	119712630	119713030	400	170	-	1	400	0	64.62	6.87	AW549542	3.51994	1e-12	1.92e-11	12.0002
chr5	119708760	119709523	763	171	-	1	763	0	5.72	1.64	AW549542	2.18224	9.83e-28	4.41e-26	27.0074
chr5	125593344	125593494	150	173	+	1	150	0	17.89	2.62	Aacs	3.19924	1.24e-13	2.62e-12	12.9081
chr3	59939208	59939358	150	174	+	1	150	0	72.6	2.94	Aadac	6.07971	3.88e-76	4.9e-74	75.4111
chr3	59946934	59947009	75	175	+	1	75	0	9.28	11.21	Aadac	1.40816	1.06e-11	1.97e-10	10.9727
chr3	59947034	59947578	544	176	+	1	544	0	539.08	192.69	Aadac	2.58632	8.65e-22	2.87e-20	21.0629
chr1	74323673	74323873	200	177	-	1	200	0	26.78	5.76	Aamp	2.66658	3.21e-12	5.99e-11	11.4936
chr8	111781766	111781891	125	180	+	1	125	0	32.26	16.97	Aars	1.36692	1.67e-12	3.24e-11	11.7783
chr8	111783816	111784241	425	181	+	1	425	0	59.32	4.3	Aars,Exosc6	4.37267	1.61e-12	3.08e-11	11.7943
chr17	45831461	45831586	125	182	+	1	125	0	18.38	4.93	Aars2	2.22601	1.23e-12	2.43e-11	11.9106
chr17	45831611	45831661	50	183	+	1	50	0	5.82	1.48	Aars2	2.28148	8.5e-15	2.04e-13	14.0705
chr5	77023880	77024130	250	184	-	1	250	0	26.92	5.54	Aasdh	2.85624	1.7e-13	3.51e-12	12.7697
chr4	53033888	53034013	125	188	-	1	125	0	7.04	1.2	Abca1	3.48051	9.46e-12	1.79e-10	11.0239
chr4	53033663	53033838	175	189	-	1	175	0	17.23	0.26	Abca1	7.01667	2.98e-12	5.77e-11	11.5258
chr4	53033613	53033638	25	190	-	1	25	0	1.12	0.09	Abca1	4.92437	6.12e-11	1.1e-09	10.2129
chr4	53032138	53032363	225	191	-	1	225	0	12.52	5.15	Abca1	2.67435	9.97e-12	1.81e-10	11.0012
chr17	24628375	24628525	150	193	+	1	150	0	11.68	2.03	Abca3	2.81349	1.27e-11	2.4e-10	10.8972
chr11	110067688	110067888	200	194	-	1	200	0	19.18	3.27	Abca6	3.96324	1.27e-14	2.87e-13	13.8977
chr11	109986998	109988208	1210	195	-	1	1210	0	1.6	0.48	Abca8a	2.9226	2.75e-15	6.92e-14	14.5611
chr11	110038075	110039567	1492	198	-	1	1492	0	1.88	0.26	Abca9	3.67582	7.11e-16	1.86e-14	15.1481
chr2	69069550	69069600	50	201	-	1	50	0	8.19	4.91	Abcb11	1.81221	1.45e-17	4.09e-16	16.8392
chr5	8943863	8944093	230	202	+	1	230	0	7.95	0.85	Abcb4	3.89832	2.13e-19	6.62e-18	18.6718
chr5	9009119	9009219	100	204	+	1	100	0	24.79	12.15	Abcb4	1.85058	3.16e-16	8.12e-15	15.5009
chr1	75148383	75148408	25	205	-	1	25	0	3	1.37	Abcb6	1.53978	6.14e-11	1.11e-09	10.2121
chr19	43826001	43826201	200	210	+	1	200	0	58.9	20.7	Abcc2	2.39826	8.17e-19	2.39e-17	18.0877
chr11	94234120	94234570	450	212	-	1	450	0	418.39	57.1	Abcc3	3.24931	1.27e-20	3.99e-19	19.8972
chr12	84649308	84649808	500	216	-	1	500	0	160.48	13.3	Abcd4	4.21784	1.01e-15	2.43e-14	14.995
chr17	36267710	36268160	450	217	-	1	450	0	112.39	23.25	Abcf1	2.57265	2.35e-18	6.57e-17	17.6298
chr16	20379248	20379523	275	218	+	1	275	0	66.15	17.01	Abcf3	2.22922	1.71e-15	4.14e-14	14.7667
chr5	105114691	105116033	1342	219	-	1	1342	0	5.2	0.15	Abcg3	6.50747	9.82e-32	5.04e-30	31.0077
chr17	84965601	84965751	150	221	-	1	150	0	17.58	8.64	Abcg5	2.47623	4.33e-17	1.16e-15	16.3634
chr17	85006137	85006512	375	222	+	1	375	0	91.54	3.95	Abcg8	4.99952	3.08e-15	7.14e-14	14.5118
chr5	135040739	135040789	50	224	+	1	50	0	4.39	1.03	Abhd11	2.50623	1.43e-11	2.66e-10	10.8442
chr5	135040864	135040914	50	225	+	1	50	0	10.46	5.1	Abhd11	1.34406	2.94e-12	5.81e-11	11.531
chr5	135040939	135041029	90	226	+	1	90	0	13.95	5.5	Abhd11	1.69271	6.7e-12	1.27e-10	11.1737
chr5	135040975	135041025	50	227	-	1	50	0	6.77	2.42	Abhd11os	1.78429	2.43e-12	4.83e-11	11.6144
chr2	150674662	150674862	200	228	-	1	200	0	18.87	1.66	Abhd12	3.96407	5.06e-12	9.33e-11	11.296
chr14	14413724	14413924	200	229	-	1	200	0	14.26	2.99	Abhd6	3.4415	2.44e-12	4.61e-11	11.6123
chr11	95723197	95723597	400	233	-	1	400	0	96	3.49	Abi3	5.00187	6.89e-13	1.33e-11	12.1618
chr10	17887207	17887382	175	235	-	1	175	0	6.8	0.74	Abracl	4.9809	1.19e-11	2.16e-10	10.9255
chr13	23606030	23606280	250	237	-	1	250	0	27.9	0.98	Abt1	5.24256	1.46e-11	2.62e-10	10.8349
chr13	23605930	23606005	75	238	-	1	75	0	4.71	0.61	Abt1	3.54398	8.79e-12	1.68e-10	11.0559
chr6	88812895	88813220	325	239	-	1	325	0	42.12	8.16	Abtb1	2.82707	2.55e-16	6.6e-15	15.5932
chr9	118986109	118986134	25	240	-	1	25	0	3.52	1.09	Acaa1b	2.09377	2.37e-17	6.73e-16	16.6249
chr11	84291752	84291977	225	244	+	1	225	0	24.24	5.63	Acaca	2.57787	1.44e-13	3.05e-12	12.8415
chr5	114388305	114388480	175	245	+	1	175	0	19.18	6.48	Acacb	2.03406	3.18e-12	6.06e-11	11.497
chr5	114388505	114388530	25	246	+	1	25	0	3.35	1.66	Acacb	1.48545	1e-11	1.93e-10	10.9998
chr9	103990705	103991654	949	247	+	1	949	0	3.38	1.98	Acad11	1.66332	1.39e-15	3.58e-14	14.8558
chr9	26886733	26886758	25	248	-	1	25	0	2.27	0.55	Acad8	2.38259	1.13e-12	2.36e-11	11.9471
chr3	36145347	36145397	50	249	+	1	50	0	3.45	1.05	Acad9	2.5334	2.43e-12	4.85e-11	11.6146
chr3	36145472	36145522	50	250	+	1	50	0	2.02	0.7	Acad9	2.95795	3.14e-11	5.78e-10	10.5034
chr3	153627989	153628564	575	251	-	1	575	0	255.68	97.47	Acadm	2.55395	3.46e-13	6.75e-12	12.4611
chr5	115248682	115248857	175	252	-	1	175	0	22.32	3.9	Acads	2.89014	1.4e-17	3.87e-16	16.8551
chr9	53491921	53492121	200	253	-	1	200	0	23.22	0.81	Acat1	5.09986	3.66e-12	6.91e-11	11.4363
chr17	13143291	13143466	175	254	-	1	175	0	54.57	30.6	Acat3	1.54912	4.89e-19	1.46e-17	18.3109
chr1	180574393	180574618	225	256	+	1	225	0	82.65	1.4	Acbd3	6.69424	6.04e-13	1.19e-11	12.2191
chr11	103002609	103002734	125	257	+	1	125	0	13.7	4.03	Acbd4	2.11647	1.86e-13	4.08e-12	12.7311
chr2	93665861	93666011	150	259	-	1	150	0	12.03	0.44	Accs	5.18786	3.42e-11	6.25e-10	10.4663
chr14	54880067	54880442	375	262	-	1	375	0	320.01	58.38	Acin1	2.63807	7.96e-13	1.53e-11	12.099
chr1	127667679	127667704	25	263	+	1	25	0	1.08	0.22	Acmsd	3.36644	6.98e-11	1.25e-09	10.1561
chr1	127694223	127694248	25	264	+	1	25	0	0.98	0.07	Acmsd	5.5899	5.21e-11	9.44e-10	10.2833
chr4	49447531	49447631	100	267	-	1	100	0	8.47	0.68	Acnat1	3.92846	9.93e-13	2.06e-11	12.0031
chr4	49447156	49447306	150	268	-	1	150	0	9.28	0.5	Acnat1	5.60022	3.89e-12	7.54e-11	11.4098
chr4	49443531	49444106	575	269	-	1	575	0	358.09	40.72	Acnat1	4.48166	2.52e-20	7.79e-19	19.5978
chr13	25001987	25002062	75	271	-	1	75	0	5.75	2.36	Acot13	2.19639	2.92e-12	5.75e-11	11.5341
chr11	116064133	116064158	25	272	-	1	25	0	4.22	2.53	Acox1	1.39903	4.24e-14	9.85e-13	13.373
chr14	14216878	14218109	1231	273	+	1	1231	0	11.12	4.73	Acox2	1.67923	3.04e-40	1.99e-38	39.5165
chr2	91041232	91041757	525	274	+	1	525	0	50.81	5.28	Acp2	3.97905	1.93e-12	3.77e-11	11.7138
chr6	125030597	125031122	525	275	+	1	525	0	87.04	13.46	Acrbp	3.01797	5.19e-14	1.09e-12	13.2851
chr8	46987426	46987901	475	277	+	1	475	0	306.62	28.96	Acsl1	3.48343	1.06e-17	2.87e-16	16.9728
chr8	46988551	46988601	50	279	+	1	50	0	9.07	10.36	Acsl1	1.30649	6.08e-15	1.47e-13	14.2162
chr1	78643962	78644037	75	280	+	1	75	0	4.11	0.48	Utp14b	3.73308	6.83e-11	1.22e-09	10.1654
chr1	78684048	78684298	250	281	+	1	250	0	36.44	10.97	Acsl3	2.72995	5.05e-16	1.25e-14	15.297
chr1	78684323	78684348	25	282	+	1	25	0	2.16	1.42	Acsl3	1.76364	2.86e-12	5.79e-11	11.5432
chr7	119383513	119383888	375	286	+	1	375	0	34.87	11.84	Acsm3	2.96049	6.11e-15	1.43e-13	14.2137
chr7	119142153	119142578	425	287	+	1	425	0	158.14	29.4	Acsm5	3.45087	4.77e-17	1.24e-15	16.3211
chr5	142889219	142889619	400	291	-	1	400	0	302.06	215.19	Actb	2.55321	3.05e-16	7.7e-15	15.5155
chr11	120237037	120237112	75	292	-	1	75	0	4.85	1.46	Actg1	2.95677	2.17e-12	4.27e-11	11.6629
chr7	28592947	28593122	175	293	-	1	175	0	27.86	20.61	Actn4	2.21211	8.35e-18	2.32e-16	17.0781
chr2	158480679	158481129	450	294	+	1	450	0	103.36	9.99	Actr5	3.72913	3.41e-14	7.29e-13	13.4677
chr14	29714983	29715008	25	295	+	1	25	0	2.37	0.17	Actr8	4.02271	4.33e-14	1.01e-12	13.3638
chr14	29715033	29715133	100	296	+	1	100	0	9.14	0.44	Actr8	5.61637	5.05e-13	1.04e-11	12.2966
chr2	58337349	58337524	175	297	-	1	175	0	18.9	0.35	Acvr1	5.97077	1.01e-11	1.89e-10	10.9978
chr9	119262391	119263016	625	298	+	1	625	0	171.85	24.06	Acvr2b	3.72989	5.34e-13	1.03e-11	12.2728
chr2	120975242	120976523	1281	299	+	1	1281	0	5.58	0.48	Adal	4.4409	4.71e-42	3.21e-40	41.3271
chr2	130899242	130899567	325	303	-	1	325	0	109.57	5.71	Adam33	5.30462	6.16e-12	1.12e-10	11.2103
chr16	85658669	85659194	525	306	-	1	525	0	40.56	4.3	Adamts5	4.96814	3.69e-12	6.72e-11	11.4331
chr9	90042394	90042594	200	307	+	1	200	0	43.07	0.55	Adamts7	6.78297	1.26e-12	2.46e-11	11.9012
chr9	90042919	90043369	450	308	+	1	450	0	163.09	11.8	Adamts7	4.88323	1.44e-13	2.92e-12	12.8421
chr9	90044969	90045269	300	309	+	1	300	0	46.55	9.12	Adamts7	2.76588	6.08e-14	1.33e-12	13.2163
chr2	26998436	26998836	400	312	+	1	400	0	50.88	7.18	Adamtsl2	3.22272	2.31e-12	4.28e-11	11.6361
chr3	89658307	89658632	325	314	+	1	325	0	78.04	4.47	Adar	4.32327	8.5e-13	1.64e-11	12.0708
chr10	80451097	80451397	300	316	+	1	300	0	30.44	7.24	Scamp4	2.48131	1.05e-12	2.07e-11	11.9781
chr8	89056455	89056530	75	318	+	1	75	0	2.79	0.55	Adcy7	4.00823	1.4e-12	2.91e-11	11.8529
chr10	10211471	10211621	150	323	-	1	150	0	7.71	1.37	Adgb	4.15807	2.93e-12	5.54e-11	11.5338
chr5	50117292	50118092	800	324	-	1	800	0	132.72	8.11	Adgra3	4.87798	6.53e-13	1.26e-11	12.1852
chr8	84449973	84450298	325	327	-	1	325	0	53.04	16.1	Adgre5	2.27494	4.56e-13	8.99e-12	12.3409
chr17	43636704	43636767	63	328	+	1	63	0	5.61	0.98	Adgrf1	2.98872	1.44e-12	2.92e-11	11.8415
chr17	43766575	43766800	225	329	+	1	225	0	25.11	7.68	Adgrf5	2.64964	4.96e-14	1.08e-12	13.3042
chr8	95771177	95771602	425	330	+	1	425	0	38.15	4.17	Adgrg3	3.76284	4.44e-12	8.19e-11	11.3529
chr8	84659151	84659176	25	331	+	1	25	0	2.13	0.5	Adgrl1	2.35998	1.15e-11	2.21e-10	10.9385
chr8	84659301	84659474	173	332	+	1	173	0	3.28	0.7	Adgrl1	2.5747	1.39e-18	4.22e-17	17.8559
chr8	84666622	84666847	225	333	+	1	225	0	26.47	8.66	Adgrl1	1.96281	1.13e-11	2.03e-10	10.947
chr3	148522146	148522696	550	334	-	1	550	0	30.51	5.21	Adgrl2	3.94587	7.43e-13	1.52e-11	12.1292
chr3	138126464	138127938	1474	337	+	1	1474	0	2.02	0.81	Adh4	2.34465	5.63e-15	1.39e-13	14.2498
chr3	138138139	138138214	75	338	+	1	75	0	2.82	0.74	Adh4	3.63915	7.58e-13	1.6e-11	12.1206
chr3	138093588	138093963	375	341	+	1	375	0	434.6	203.46	Adh6-ps1	1.90146	4.21e-13	8.28e-12	12.3755
chr3	137932099	137932174	75	343	+	1	75	0	3.94	0.48	Adh7	4.10554	9.63e-12	1.8e-10	11.0165
chr3	137932199	137933681	1482	344	+	1	1482	0	1.43	0.28	Adh7	3.38305	8.71e-14	1.98e-12	13.0598
chr6	119332560	119332760	200	345	-	1	200	0	41.74	7.39	Adipor2	2.81056	9.06e-14	1.92e-12	13.0431
chr6	119332485	119332510	25	346	-	1	25	0	2.2	1.11	Adipor2	1.78863	2.32e-11	4.35e-10	10.6339
chr2	168023759	168024159	400	348	-	1	400	0	35.92	4.14	Adnp,Gm20716	3.5164	4.4e-12	8.04e-11	11.3563
chr9	59222262	59222362	100	349	+	1	100	0	6.97	0.61	Adpgk	3.82971	4.12e-11	7.51e-10	10.3848
chr9	59222562	59222837	275	350	+	1	275	0	19.04	3.01	Adpgk	3.78335	1.6e-12	3.08e-11	11.7962
chr9	59223012	59223483	471	351	+	1	471	0	91.36	25.15	Adpgk	2.76348	5.49e-15	1.25e-13	14.2602
chr16	38266210	38266310	100	352	-	1	100	0	7.53	0.76	Adprh	3.80017	3.85e-12	7.5e-11	11.4141
chr4	126210143	126210468	325	353	-	1	325	0	65.66	6.89	Adprhl2	3.59193	1.4e-15	3.34e-14	14.854
chr11	66932698	66932773	75	354	-	1	75	0	5.79	0.13	Adprm	6.29078	2.51e-11	4.56e-10	10.6
chr11	66932548	66932673	125	355	-	1	125	0	8.23	0.55	Adprm	4.81552	1.92e-11	3.5e-10	10.716
chr11	43726011	43726286	275	358	-	1	275	0	51.23	11.62	Adra1b	2.55411	1.95e-15	4.63e-14	14.7097
chr11	43667056	43667131	75	360	-	1	75	0	13.81	5.98	Adra1b	1.42049	2.69e-11	4.8e-10	10.5701
chr11	43666956	43667006	50	361	-	1	50	0	9.52	4.23	Adra1b	1.25236	3.26e-11	6.01e-10	10.487
chr18	61864107	61864282	175	364	-	1	175	0	17.23	0.48	Afap1l1	5.55073	6.19e-12	1.2e-10	11.2086
chr17	14024369	14024394	25	365	+	1	25	0	1.39	0.74	Afdn	2.25571	1.02e-11	1.97e-10	10.9907
chr17	14029200	14030689	1489	366	+	1	1489	0	26.36	26.3	Afdn	1.33656	1.51e-11	2.72e-10	10.8223
chr17	14109158	14109183	25	367	+	1	25	0	1.19	0.09	Afdn	5.21358	4.05e-12	8.1e-11	11.3921
chr17	14124345	14124420	75	368	+	1	75	0	3.91	0.46	Afdn	4.15838	3.59e-11	6.42e-10	10.4454
chr5	104002951	104003176	225	369	+	1	225	0	13.74	3.64	Aff1	3.29919	1.17e-11	2.12e-10	10.9321
chr8	124228785	124228910	125	370	+	1	125	0	12.17	1.64	Afg3l1	3.23761	5e-15	1.23e-13	14.3015
chr18	67537829	67538379	550	371	-	1	550	0	107.82	30.9	Afg3l2	2.77027	4.53e-18	1.26e-16	17.3435
chr5	90672648	90672748	100	373	+	1	100	0	9.9	3.71	Afm	2.50262	6.1e-18	1.76e-16	17.2144
chr11	117729570	117730345	775	375	+	1	775	0	267.05	108.02	Afmid	1.9095	9.99e-13	1.85e-11	12.0003
chr5	31063855	31064005	150	377	+	1	150	0	21.1	7.04	Agbl5	2.79984	7.51e-13	1.5e-11	12.1243
chr13	95487865	95488140	275	378	-	1	275	0	45.65	1.72	Aggf1	5.13354	8.76e-15	2.03e-13	14.0573
chr13	95487790	95487815	25	379	-	1	25	0	1.88	0.15	Aggf1	3.88497	1.02e-11	1.97e-10	10.9922
chr3	116585820	116587272	1452	380	-	1	1452	0	2.96	0.48	Agl	3.46693	4.78e-24	1.86e-22	23.3209
chr3	116538372	116538547	175	382	-	1	175	0	9.52	2.01	Agl	3.47079	6.39e-13	1.31e-11	12.1943
chr17	34831633	34831783	150	387	+	1	150	0	14.54	4.08	Agpat1	2.17498	1.04e-11	1.89e-10	10.9843
chr17	34831808	34831833	25	388	+	1	25	0	2.3	0.81	Agpat1	1.9429	2.74e-11	5.09e-10	10.5626
chr2	26486477	26487239	762	389	-	1	762	0	5.89	0.81	Agpat2	3.12784	3.45e-33	1.86e-31	32.4618
chr2	26483093	26483718	625	390	-	1	625	0	439.41	107.06	Agpat2	2.39397	3.32e-12	6e-11	11.4783
chr10	78109382	78109507	125	391	-	1	125	0	13.25	2.51	Agpat3	3.97409	5.42e-14	1.19e-12	13.2658
chr8	125283325	125283550	225	393	-	1	225	0	246.61	121.37	Agt	1.69359	4.1e-18	1.15e-16	17.3871
chr13	30565808	30566333	525	394	+	1	525	0	58.51	4.06	Agtr1a	4.52526	1.75e-12	3.33e-11	11.7559
chr15	10380771	10381433	662	397	+	1	662	0	1.64	0.37	Agxt2	3.54756	1.84e-18	5.53e-17	17.7356
chr15	10409578	10409928	350	398	+	1	350	0	282.91	139.65	Agxt2	1.98835	3.75e-15	8.8e-14	14.4265
chr1	179580299	179580424	125	399	-	1	125	0	9.17	0.7	Ahctf1	4.11038	1.49e-11	2.79e-10	10.8262
chr1	179579899	179580099	200	400	-	1	200	0	20.23	1.24	Ahctf1	4.73756	6.18e-12	1.13e-10	11.2092
chr1	179573828	179573853	25	401	-	1	25	0	1.22	0.46	Ahctf1	3.08298	4.9e-15	1.21e-13	14.31
chr10	20835707	20835732	25	403	+	1	25	0	1.64	0.28	Ahi1	3.01834	1.22e-11	2.35e-10	10.9119
chr12	87313507	87313632	125	405	+	1	125	0	9.07	0.87	Ahsa1	3.82008	1.62e-12	3.34e-11	11.7903
chr11	23439156	23439206	50	406	-	1	50	0	4.81	1.79	Ahsa2	2.13919	3.44e-14	8.02e-13	13.4629
chr11	23438581	23439131	550	407	-	1	550	0	250.24	16.64	Ahsa2	4.16369	1.59e-19	4.72e-18	18.7982
chr16	22710789	22710964	175	408	+	1	175	0	86.27	35.05	Ahsg	1.62212	3.32e-33	1.75e-31	32.4783
chr1	173292731	173292856	125	410	+	1	125	0	8.3	0.24	Aim2	6.53946	1.5e-11	2.76e-10	10.8245
chr3	132366283	132366308	25	411	-	1	25	0	1.22	0.5	Aimp1	2.65695	3.42e-12	6.88e-11	11.4663
chr5	143839521	143839546	25	412	-	1	25	0	1.67	0.48	Aimp2	2.43578	2.73e-11	5.08e-10	10.5633
chr4	128904533	128904658	125	415	+	1	125	0	8.86	4.82	Ak2	2.44491	3.62e-12	6.86e-11	11.4411
chr11	88736013	88736163	150	416	-	1	150	0	12.87	2.49	Akap1	2.77036	1.6e-12	3.18e-11	11.7957
chr11	88735888	88735963	75	417	-	1	75	0	5.79	1.22	Akap1	2.51214	4.29e-11	7.81e-10	10.368
chr7	75399001	75399176	175	421	+	1	175	0	29.82	1.55	Akap13	4.62468	2.82e-17	7.61e-16	16.549
chrX	169104924	169105149	225	422	+	1	225	0	30.72	5.87	Akap17a	2.42179	1e-11	1.8e-10	10.9994
chrX	169105174	169105449	275	423	+	1	275	0	55.1	11.56	Akap17a	2.12817	6.96e-14	1.5e-12	13.1572
chrX	35887618	35887643	25	424	-	1	25	0	1.85	0.07	Akap17b	5.55969	1.05e-11	2.02e-10	10.9802
chrX	35875800	35876275	475	427	-	1	475	0	44.88	6.3	Akap17b	3.89263	3.46e-12	6.39e-11	11.4604
chr17	32524120	32524570	450	429	-	1	450	0	73.93	23.6	Akap8	2.34412	1.09e-13	2.27e-12	12.9644
chr5	4010136	4010461	325	431	+	1	325	0	65.56	7.35	Akap9	3.95795	2.1e-15	4.94e-14	14.6788
chr5	4010536	4010611	75	432	+	1	75	0	3.7	0.96	Akap9	3.29423	8.46e-13	1.75e-11	12.0725
chr5	4096056	4096206	150	433	+	1	150	0	10.95	1.33	Akap9	3.86264	1.12e-12	2.26e-11	11.9516
chr5	4096481	4096506	25	434	+	1	25	0	1.67	0.15	Akap9	3.72977	8.3e-11	1.48e-09	10.081
chr5	4096531	4096631	100	435	+	1	100	0	8.3	0.68	Akap9	3.88758	1.45e-12	2.97e-11	11.839
chr5	4096656	4096906	250	436	+	1	250	0	29.33	1.13	Akap9	5.21284	1.01e-11	1.79e-10	10.9978
chr5	4100188	4100488	300	437	+	1	300	0	31.42	2.38	Akap9	4.32575	2.25e-12	4.19e-11	11.6475
chr5	4114396	4114521	125	438	+	1	125	0	8.13	1.2	Akap9	3.24467	1.78e-11	3.32e-10	10.7498
chr6	34373768	34373843	75	441	+	1	75	0	3.91	0.07	Akr1b10	7.12882	3.52e-11	6.48e-10	10.4532
chr13	4255409	4255559	150	442	+	1	150	0	8.96	5.26	Akr1c13	2.47114	3.11e-12	5.91e-11	11.5066
chr7	44504152	44504177	25	447	+	1	25	0	2.48	0.85	Akt1s1	2.01448	1.23e-12	2.56e-11	11.9106
chr4	62427395	62427545	150	448	-	1	150	0	60.68	20.78	Alad	1.83068	4.36e-37	2.61e-35	36.3605
chr5	90608753	90609585	832	449	+	1	832	0	11.96	2.68	Alb	3.82667	6.15e-15	1.44e-13	14.2112
chr5	90745432	90745857	425	451	+	1	425	0	451.79	107.13	Albfm1	2.31187	1.76e-14	3.91e-13	13.7554
chr16	52071808	52071958	150	454	-	1	150	0	11.09	1.57	Alcam	4.72508	8.38e-15	1.94e-13	14.0769
chr4	45804281	45804606	325	458	+	1	325	0	77.17	3.86	Aldh1b1	5.06149	1.47e-13	3.08e-12	12.8337
chr5	121731607	121731657	50	460	-	1	50	0	4.53	1.11	Aldh2	2.5126	2.49e-12	5.01e-11	11.6046
chr4	139375790	139375915	125	462	+	1	125	0	15.27	5.67	Aldh4a1	1.86003	1.21e-12	2.42e-11	11.916
chr13	25096276	25097738	1462	463	-	1	1462	0	2.72	0.13	Aldh5a1	4.81689	1.63e-15	4.15e-14	14.7891
chr10	21271359	21272477	1118	464	+	1	1118	0	692.58	202.46	Aldh8a1	2.68595	1.38e-12	2.48e-11	11.8616
chr4	49536417	49536842	425	466	-	1	425	0	608.99	418.61	Aldob	1.56879	9.4e-15	2.1e-13	14.0269
chr7	97040922	97041122	200	469	+	1	200	0	19	1.4	Alg8	4.74948	2.74e-12	5.14e-11	11.5628
chr9	50754669	50754769	100	470	+	1	100	0	4.88	1.18	Alg9	3.19081	7.28e-12	1.4e-10	11.1378
chr5	114262061	114262211	150	471	-	1	150	0	17.64	5.04	Alkbh2	2.18293	1.02e-11	1.84e-10	10.992
chr2	93826631	93826706	75	472	-	1	75	0	5.68	1.83	Alkbh3	2.47306	2.19e-13	4.77e-12	12.6602
chr2	93826556	93826581	25	473	-	1	25	0	1.78	0.39	Alkbh3	2.59808	2.54e-11	4.74e-10	10.5953
chr2	93810993	93811018	25	474	-	1	25	0	1.46	0.61	Alkbh3	2.50933	5.05e-13	1.09e-11	12.2968
chr1	59203036	59203236	200	478	-	1	200	0	14.92	2.31	Als2	3.6205	2.36e-12	4.58e-11	11.6273
chr1	59202986	59203011	25	479	-	1	25	0	1.64	0.35	Als2	2.9889	4.1e-13	8.88e-12	12.3871
chr1	59202386	59202486	100	480	-	1	100	0	13.77	4.8	Als2,Mpp4	1.82898	1.25e-12	2.49e-11	11.9037
chr1	59202086	59202236	150	481	-	1	150	0	17.44	5.54	Als2,Mpp4	2.86813	4.86e-20	1.53e-18	19.3132
chr9	110728049	110729024	975	482	+	1	975	0	203.51	43.27	Als2cl	2.50768	3.06e-12	5.52e-11	11.5139
chr15	10995106	10995356	250	484	+	1	250	0	37.17	12.43	Amacr	1.98278	2.4e-12	4.58e-11	11.6194
chr4	63072217	63072392	175	485	-	1	175	0	43.55	15.31	Ambp	1.89245	9.41e-24	3.58e-22	23.0264
chr10	40163953	40164078	125	487	-	1	125	0	7.01	1.88	Amd1	3.0857	7.02e-12	1.31e-10	11.1538
chr10	40163903	40163928	25	488	-	1	25	0	1.19	0.46	Amd1	2.66345	1.45e-11	2.76e-10	10.8392
chr10	40163853	40163878	25	489	-	1	25	0	1.08	0.35	Amd1	2.87857	4.53e-11	8.26e-10	10.3437
chrX	94470568	94471268	700	493	-	1	700	0	147.92	16.27	Amer1	3.6909	7.17e-12	1.28e-10	11.1442
chr8	94699540	94699565	25	494	-	1	25	0	1.43	0.39	Amfr	2.72142	1.27e-11	2.42e-10	10.8976
chr8	94699465	94699490	25	495	-	1	25	0	2.02	0.31	Amfr	2.98588	1.82e-12	3.74e-11	11.7396
chr15	97142454	97142504	50	496	-	1	50	0	1.5	0.22	Amigo2	4.60054	6.71e-11	1.2e-09	10.1733
chrX	141636366	141636566	200	497	-	1	200	0	22.46	4.14	Ammecr1	3.48596	3.63e-20	1.14e-18	19.4397
chr18	31907847	31909055	1208	499	+	1	1208	0	38.57	2.03	Ammecr1l	5.44794	2.63e-268	1.25e-265	267.581
chr9	102609267	102609417	150	502	+	1	150	0	11.09	1.26	Amotl2	3.47082	2.1e-11	3.83e-10	10.6768
chr9	102609717	102610092	375	503	+	1	375	0	35.46	6.96	Amotl2	2.75085	6.33e-12	1.17e-10	11.1984
chr2	128454652	128454827	175	505	-	1	175	0	25	5.93	Anapc1	3.26498	4.2e-12	7.78e-11	11.3771
chr2	128453127	128453152	25	506	-	1	25	0	1.67	0.22	Anapc1	3.32152	1.76e-11	3.32e-10	10.7551
chr2	128452752	128453102	350	507	-	1	350	0	29.92	4.23	Anapc1	3.73421	2.05e-12	3.8e-11	11.6891
chr9	102511237	102511437	200	508	+	1	200	0	60.96	10.45	Anapc13	2.96819	6.6e-29	2.99e-27	28.1807
chr5	53023908	53024076	168	509	+	1	168	0	24.9	4.65	Anapc4	3.33385	2.34e-18	6.69e-17	17.6311
chr5	122581964	122582014	50	510	+	1	50	0	3.59	0.68	Anapc7	2.80505	2.66e-11	4.85e-10	10.5753
chr5	122582039	122582489	450	511	+	1	450	0	52.59	4.86	Anapc7	3.78611	5.4e-13	1.05e-11	12.2678
chr14	51338891	51339466	575	513	+	1	575	0	258.47	90.97	Ang	2.14255	3.25e-15	7.45e-14	14.4875
chr14	51342313	51342913	600	514	+	1	600	0	213.48	41.44	Rnase4	2.50601	4.99e-13	9.59e-12	12.3023
chr4	98919190	98920326	1136	516	+	1	1136	0	160.9	38.49	Angptl3	4.05944	1.49e-17	3.97e-16	16.8261
chr4	98926145	98926320	175	517	+	1	175	0	58.58	75.24	Angptl3	1.22096	1.14e-15	2.83e-14	14.9436
chr17	33993873	33994423	550	518	-	1	550	0	177.95	24.62	Angptl4	3.06591	5.61e-13	1.08e-11	12.2512
chr9	20789430	20789580	150	519	-	1	150	0	16.84	0.52	Angptl6	5.31791	1.95e-11	3.64e-10	10.7097
chr9	20785103	20786471	1368	520	-	2	265,10	0,1358	1004.16	64.93	Angptl6	4.09018	2.22e-146	5.47e-144	145.653
chr9	21746805	21746955	150	521	+	1	150	0	174.5	46.11	Angptl8	2.45991	3.93e-114	7.48e-112	113.406
chr10	69369771	69369796	25	524	+	1	25	0	1.26	0.28	Ank3	3.00328	6.24e-11	1.12e-09	10.2051
chr10	69524284	69524759	475	526	+	1	475	0	303.24	21.4	Ank3	4.41451	1.62e-15	3.81e-14	14.7895
chr10	69859937	69860612	675	529	+	1	675	0	94.75	11.49	Ank3	4.84049	1.44e-12	2.69e-11	11.8403
chr18	36757647	36758272	625	531	+	1	625	0	57.19	7.13	Ankhd1	4.16139	5.69e-13	1.09e-11	12.2453
chr18	36771423	36771613	190	532	+	1	190	0	1.22	0.48	Ankhd1	2.76159	9.93e-13	2.09e-11	12.003
chr18	36788522	36788597	75	534	+	1	75	0	3.56	1.05	Ankhd1	3.50076	1.76e-14	4.12e-13	13.7548
chr18	36788622	36788647	25	535	+	1	25	0	1.19	0.46	Ankhd1	2.57969	5.87e-11	1.06e-09	10.2312
chr13	98399758	98399808	50	537	+	1	50	0	3.77	0.83	Ankra2	2.63257	2.75e-11	5.01e-10	10.56
chr13	98399908	98399933	25	538	+	1	25	0	1.53	0.37	Ankra2	2.79657	5.69e-12	1.12e-10	11.245
chr8	11662580	11662755	175	539	-	1	175	0	16.91	1.66	Ankrd10	3.77335	4.48e-13	9.18e-12	12.3485
chr8	123622500	123622550	50	540	-	1	50	0	13.6	7.66	Ankrd11	1.27834	9.44e-16	2.4e-14	15.0252
chr8	123621750	123622175	425	541	-	1	425	0	61.41	19.17	Ankrd11	2.15308	4.72e-13	9.23e-12	12.3264
chr8	123621700	123621725	25	542	-	1	25	0	1.74	0.61	Ankrd11	2.3703	1.69e-12	3.49e-11	11.771
chr8	123621525	123621675	150	543	-	1	150	0	16.81	5.56	Ankrd11	1.9317	2.7e-12	5.4e-11	11.5693
chr8	123620850	123621475	625	544	-	1	625	0	72.67	15.72	Ankrd11	2.86233	6.29e-13	1.25e-11	12.2013
chr8	123620600	123620625	25	545	-	1	25	0	1.71	0.89	Ankrd11	1.9917	3.46e-11	6.36e-10	10.4614
chr8	123620125	123620225	100	546	-	1	100	0	15.73	9.33	Ankrd11	1.31517	2.6e-11	4.78e-10	10.5851
chr8	123610109	123610909	800	547	-	1	800	0	165.15	28.53	Ankrd11	3.10472	1.75e-12	3.23e-11	11.7562
chr17	66294328	66294353	25	550	-	1	25	0	1.95	0.96	Ankrd12	1.93206	1.49e-11	2.83e-10	10.827
chr17	66294228	66294253	25	551	-	1	25	0	1.36	0.61	Ankrd12	2.40242	8.92e-12	1.73e-10	11.0499
chr17	66293928	66294078	150	552	-	1	150	0	10.88	3.66	Ankrd12	3.24024	5.09e-15	1.19e-13	14.2935
chr17	66292503	66293703	1200	553	-	1	1200	0	230.26	53.74	Ankrd12	3.32584	5.11e-13	9.9e-12	12.2916
chr2	11794773	11795138	365	554	+	1	365	0	95.55	33	Ankrd16	2.76751	1.42e-12	2.66e-11	11.8481
chr5	90430773	90430873	100	555	-	1	100	0	8.23	0.35	Ankrd17	5.64023	4.21e-12	8.07e-11	11.376
chr5	90392159	90392184	25	558	-	1	25	0	1.81	0.48	Ankrd17	2.6267	4.07e-13	8.82e-12	12.3901
chr5	90392034	90392059	25	559	-	1	25	0	1.74	0.28	Ankrd17	2.88639	6.53e-11	1.17e-09	10.1849
chr6	118500600	118500700	100	560	-	1	100	0	6.35	0.44	Ankrd26	5.90028	5e-12	9.62e-11	11.3014
chr6	118479785	118480035	250	561	-	1	250	0	18.9	2.25	Ankrd26	3.93665	1.39e-11	2.49e-10	10.8578
chr7	35337589	35337939	350	562	+	1	350	0	49.76	2.66	Ankrd27	4.58847	3.32e-12	6.06e-11	11.4786
chr11	94230385	94230735	350	563	+	1	350	0	90	11.82	Ankrd40	3.52393	4.12e-14	8.82e-13	13.3853
chr11	94231035	94231060	25	564	+	1	25	0	0.98	0.13	Ankrd40	4.23297	3.47e-11	6.38e-10	10.4601
chr9	14692890	14694043	1153	565	-	1	1153	0	7.36	1.4	Ankrd49	3.87439	4.99e-12	9.29e-11	11.3022
chr9	14692790	14692815	25	566	-	1	25	0	1.39	0.22	Ankrd49	3.90119	1.02e-14	2.47e-13	13.9923
chr9	14692540	14692715	175	567	-	1	175	0	17.3	0.52	Ankrd49	5.74369	9.83e-12	1.88e-10	11.0076
chr12	110942878	110943053	175	568	-	1	175	0	13.29	1.68	Ankrd9	3.32563	5.39e-12	1.03e-10	11.2688
chr16	4759603	4759628	25	570	-	1	25	0	1.92	0.46	Anks3	2.37162	7.35e-11	1.31e-09	10.1338
chr16	4759478	4759578	100	571	-	1	100	0	9.94	2.77	Anks3	2.27487	1.96e-13	4.26e-12	12.7075
chr7	119781609	119782759	1150	572	+	1	1150	0	150.44	25.93	Anks4b	3.37188	5.63e-15	1.29e-13	14.2495
chr7	119782809	119782834	25	573	+	1	25	0	2.2	1.03	Anks4b	1.80838	3.93e-11	7.2e-10	10.4059
chr9	62248649	62248799	150	575	+	1	150	0	9.62	1.2	Anp32a	3.40008	4.33e-11	7.86e-10	10.3636
chr9	62280780	62280955	175	576	+	1	175	0	43.55	13.61	Anp32a	1.96131	1.03e-20	3.33e-19	19.9867
chr9	62284844	62285044	200	577	+	1	200	0	59.94	15.22	Anp32a	2.26909	3.28e-12	6.11e-11	11.4843
chr4	46470002	46471417	1415	579	+	1	1415	0	1.33	0.13	Anp32b	4.04777	8.47e-11	1.51e-09	10.0721
chr4	46472086	46472511	425	580	+	1	425	0	1068.84	16.71	Anp32b	5.8428	1.45e-40	9.26e-39	39.8376
chr11	101220402	101220477	75	584	+	1	75	0	4.08	0.98	Aoc2	3.21289	1.22e-11	2.24e-10	10.9142
chr13	63449600	63450691	1091	588	+	1	1091	0	352.34	58.36	Aopep	3.19629	8.45e-16	1.97e-14	15.0731
chr1	58154470	58154570	100	591	+	1	100	0	5.86	1.05	Aox3	3.38255	1.11e-12	2.27e-11	11.9558
chr1	58180645	58181844	1199	593	+	1	1199	0	3.35	0.7	Aox3	2.79961	9.84e-22	3.46e-20	21.0068
chr11	4991928	4991953	25	594	+	1	25	0	2.16	0.46	Ap1b1	2.52649	2.02e-12	4.13e-11	11.6954
chr11	4992003	4992078	75	595	+	1	75	0	6.03	1.4	Ap1b1	2.46832	8.19e-12	1.59e-10	11.0867
chr10	80548492	80548764	272	599	-	1	272	0	19.95	4.01	Ap3d1	2.59268	5.78e-12	1.06e-10	11.2384
chr3	103728941	103729066	125	601	+	1	125	0	9.03	1.9	Ap4b1	3.06207	2.41e-13	5.1e-12	12.6171
chr5	138176660	138176935	275	602	+	1	275	0	32.78	2.9	Ap4m1	3.97111	1.03e-12	2e-11	11.9855
chr2	131054808	131054908	100	603	+	1	100	0	7.25	0.96	Ap5s1	3.35504	1.78e-11	3.27e-10	10.7491
chr5	142463151	142463276	125	604	+	1	125	0	13.53	2.99	Ap5z1	2.63538	2.73e-16	7.2e-15	15.5642
chr5	142463301	142463326	25	605	+	1	25	0	1.95	0.59	Ap5z1	2.19697	4.03e-11	7.37e-10	10.395
chr5	142463426	142463476	50	606	+	1	50	0	3.94	0.81	Ap5z1	2.56194	3.05e-11	5.59e-10	10.5159
chr5	66459092	66459367	275	608	-	1	275	0	20.64	1.9	Apbb2	4.83387	3.72e-12	6.81e-11	11.429
chr1	172721777	172722202	425	609	-	1	425	0	64.37	15.92	Apcs	2.81654	6.49e-13	1.25e-11	12.1877
chr9	107962611	107962786	175	610	-	1	175	0	34.17	8.92	Apeh	2.29751	1.15e-12	2.23e-11	11.9404
chr14	51164088	51164188	100	611	+	1	100	0	8.72	0.48	Apex1	4.56349	3.75e-12	7.29e-11	11.4255
chr2	94242246	94242471	225	613	-	1	225	0	20.36	6.26	Api5	2.97627	7.92e-13	1.59e-11	12.1014
chr2	94242171	94242221	50	614	-	1	50	0	4.74	3.6	Api5	1.58666	3.36e-11	6.05e-10	10.4736
chr9	46140002	46140253	251	615	+	1	251	0	7.74	1.33	Apoa1	3.28123	4.58e-20	1.47e-18	19.3392
chr9	46140419	46141767	1348	616	+	1	1348	0	10183.3	3463.36	Apoa1	1.76731	1.26e-21	4.23e-20	20.9006
chr12	8027628	8027703	75	620	+	1	75	0	8.47	0.76	Apob	4.30343	6.22e-14	1.38e-12	13.2062
chr12	8027753	8027803	50	621	+	1	50	0	5.65	0.87	Apob	3.02881	5.95e-17	1.63e-15	16.2257
chr12	8055844	8056019	175	623	+	1	175	0	13.5	6.06	Apob	2.42504	2.07e-12	3.95e-11	11.6841
chr12	8057094	8057119	25	624	+	1	25	0	0.98	0.17	Apob	3.81793	2.04e-11	3.83e-10	10.6907
chr12	8057844	8058219	375	625	+	1	375	0	55.52	22.81	Apob	3.5245	4.65e-12	8.32e-11	11.333
chr12	8059019	8059044	25	626	+	1	25	0	1.26	0.15	Apob	4.09711	3.1e-12	6.26e-11	11.5086
chr12	8059069	8059144	75	627	+	1	75	0	3.52	0.37	Apob	4.41954	1.42e-11	2.67e-10	10.8473
chr12	8060519	8060944	425	628	+	1	425	0	25.07	5.06	Apob	3.65952	1.69e-13	3.53e-12	12.7721
chr12	8062519	8062544	25	629	+	1	25	0	1.57	0.48	Apob	2.51619	1.01e-11	1.95e-10	10.9947
chr12	8062569	8062894	325	630	+	1	325	0	36.44	8.46	Apob	3.21199	1.31e-13	2.75e-12	12.8832
chr12	8065532	8065557	25	631	+	1	25	0	1.81	1.61	Apob	1.68888	4.92e-11	8.95e-10	10.3078
chr12	8065682	8065932	250	632	+	1	250	0	30.86	23.53	Apob	2.00692	1.64e-13	3.4e-12	12.7842
chr12	8066057	8066207	150	633	+	1	150	0	39.2	46.78	Apob	1.11687	5.87e-12	1.08e-10	11.2314
chr15	79802031	79802081	50	634	+	1	50	0	4.15	0	Apobec3	7.28985	9.53e-11	1.69e-09	10.0211
chr7	19426380	19426530	150	635	-	1	150	0	26.54	7.52	Apoc1	2.20924	7.65e-15	1.77e-13	14.1165
chr10	128104942	128105967	1025	636	+	1	1025	0	399.59	117.86	Apof	2.30866	7.52e-13	1.39e-11	12.1237
chr10	128126892	128127564	672	637	+	1	672	0	276.11	14.11	Stat2	4.57035	5.32e-13	1.04e-11	12.2737
chr15	77273816	77274141	325	638	-	1	325	0	177.98	74.39	Apol7a	2.10142	5.41e-24	2.01e-22	23.2668
chr15	77273591	77273616	25	639	-	1	25	0	1.78	0.63	Apol7a	2.15259	7.02e-11	1.26e-09	10.1536
chr15	77272741	77273516	775	640	-	1	775	0	326.12	67.65	Apol7a	2.57569	6.91e-13	1.33e-11	12.1605
chr15	77287988	77288663	675	642	-	1	675	0	416.82	47.98	Apol9a	3.3025	1.1e-13	2.23e-12	12.9579
chr15	77617162	77617662	500	643	+	1	500	0	89.41	23.18	Apol9b	2.87082	5.94e-13	1.14e-11	12.2261
chr15	77619928	77620578	650	644	+	1	650	0	714.72	85.97	Apol9b	3.12546	5.44e-14	1.13e-12	13.2642
chr17	35350613	35350777	164	645	-	1	164	0	17.71	2.44	Apom	3.16283	6.51e-13	1.35e-11	12.1861
chr10	128090327	128091302	975	646	+	1	975	0	250.24	39.67	Apon	3.41285	1.38e-12	2.56e-11	11.8606
chrX	111282161	111282186	25	647	+	1	25	0	0.98	0	Apool	7.81725	5.05e-11	9.17e-10	10.2965
chr16	84751935	84752235	300	649	-	1	300	0	26.05	3.08	App	4.21174	2.38e-13	4.92e-12	12.6242
chr10	83436296	83436721	425	651	-	1	425	0	42.4	8.37	Appl2	3.40482	5.49e-12	9.75e-11	11.2608
chr7	97375610	97375860	250	652	-	1	250	0	32.26	0.44	Aqp11	7.12524	8.24e-12	1.51e-10	11.0843
chr9	71019515	71019540	25	653	-	1	25	0	1.6	0.28	Aqp9	2.91392	6.37e-11	1.15e-09	10.1959
chr9	71019115	71019490	375	654	-	1	375	0	53.49	5.17	Aqp9	4.00937	6.23e-14	1.31e-12	13.2053
chrX	97363661	97363986	325	656	+	1	325	0	18.17	4.38	Ar	3.33041	6.02e-12	1.12e-10	11.2201
chrX	20726412	20726637	225	657	+	1	225	0	72.6	45.41	Araf	1.17644	4.59e-13	9.36e-12	12.338
chr5	62887989	62888014	25	658	-	1	25	0	1.26	0.13	Arap2	4.11876	4.76e-11	8.67e-10	10.3222
chr5	62887939	62887964	25	659	-	1	25	0	1.26	0.13	Arap2	4.59348	2.59e-13	5.69e-12	12.5869
chr18	38105750	38106275	525	661	-	1	525	0	67.41	16.79	Arap3	2.52866	3.12e-12	5.79e-11	11.5062
chr11	59103287	59103437	150	662	-	1	150	0	17.3	1.68	Arf1	3.73875	2.76e-14	6.16e-13	13.5586
chr15	98636329	98636529	200	663	-	1	200	0	29.19	8.46	Arf3	2.09122	1.86e-12	3.53e-11	11.7314
chr6	28426404	28426601	197	664	+	1	197	0	46.87	17.36	Arf5	2.26676	8.93e-14	1.9e-12	13.049
chr2	180622975	180624000	1025	665	+	1	1025	0	184.33	25.93	Arfgap1	3.28715	1.61e-12	2.91e-11	11.7928
chr10	24791154	24791654	500	668	-	1	500	0	238.66	115	Arg1	2.05123	1.38e-16	3.47e-15	15.8611
chr12	79203008	79203075	67	669	+	1	67	0	4.5	0.72	Arg2	4.45693	1.56e-12	3.1e-11	11.8069
chr8	8717031	8717406	375	671	-	1	375	0	503.09	12.08	Arglu1	6.27005	1.23e-15	2.95e-14	14.9107
chr18	6026297	6026522	225	672	-	1	225	0	20.68	0.37	Arhgap12	7.08263	9.25e-12	1.71e-10	11.0337
chr7	122878496	122879296	800	676	-	1	800	0	140.99	16.58	Arhgap17	3.93716	1.61e-12	2.96e-11	11.7932
chr3	121807872	121808672	800	685	+	1	800	0	125.99	7.79	Arhgap29	4.48997	5.96e-14	1.24e-12	13.2246
chr1	171235745	171235770	25	686	+	1	25	0	1.6	0.26	Arhgap30	3.10279	1.62e-11	3.08e-10	10.7895
chr1	171235795	171235820	25	687	+	1	25	0	1.46	0.31	Arhgap30	2.97065	1.26e-11	2.41e-10	10.8998
chr9	8994807	8994957	150	691	-	1	150	0	10.71	3.77	Arhgap42	2.4708	2.85e-13	6.11e-12	12.5453
chr10	79852554	79852704	150	692	+	1	150	0	20.23	1.18	Arhgap45	4.56494	6.15e-20	1.99e-18	19.2113
chr10	79866840	79867240	400	694	+	1	400	0	79.75	16.23	Arhgap45	2.64037	2.43e-14	5.35e-13	13.6138
chr12	52562959	52563209	250	695	+	1	250	0	34.31	3.27	Arhgap5	4.66531	2.22e-12	4.2e-11	11.6535
chr12	52563359	52563409	50	696	+	1	50	0	1.92	0.39	Arhgap5	3.6909	1.83e-11	3.44e-10	10.7371
chr12	52563434	52563484	50	697	+	1	50	0	1.81	0.59	Arhgap5	3.13633	4.74e-11	8.63e-10	10.3238
chr12	52563684	52564059	375	698	+	1	375	0	23.4	6.19	Arhgap5	3.60369	6.52e-12	1.16e-10	11.1857
chr12	52566409	52566584	175	699	+	1	175	0	12.97	5.56	Arhgap5	2.94645	1.54e-14	3.48e-13	13.8124
chr12	52613913	52613938	25	700	+	1	25	0	0.98	0.2	Arhgap5	3.7277	7.75e-12	1.51e-10	11.1109
chr12	52613963	52614138	175	701	+	1	175	0	14.92	0.85	Arhgap5	5.40558	9.46e-17	2.57e-15	16.0242
chr11	120469974	120470074	100	706	-	1	100	0	7.32	0.94	Arhgdia	3.3981	1.81e-11	3.29e-10	10.7411
chr4	140242120	140242320	200	707	-	1	200	0	18.8	3.51	Arhgef10l	2.81428	6.5e-13	1.31e-11	12.1869
chr6	43265788	43266063	275	712	+	1	275	0	37.35	9.73	Arhgef5	2.32475	8.21e-12	1.46e-10	11.0857
chr8	11883063	11883313	250	713	+	1	250	0	36.79	2.4	Arhgef7	4.21715	1.99e-15	4.84e-14	14.702
chr4	133408993	133409168	175	714	-	1	175	0	14.19	1.74	Arid1a	3.39372	2.76e-12	5.26e-11	11.5596
chr4	133408568	133408593	25	715	-	1	25	0	1.85	0.17	Arid1a	3.66317	1.08e-11	2.09e-10	10.965
chr4	133407443	133408543	1100	716	-	1	1100	0	232.56	30.9	Arid1a	3.61754	4.25e-13	8.27e-12	12.3713
chr4	133407343	133407368	25	717	-	1	25	0	2.62	2.84	Arid1a	1.37004	2.89e-11	5.37e-10	10.5386
chr17	5393281	5393306	25	719	+	1	25	0	1.78	0.11	Arid1b	4.28508	7.92e-11	1.41e-09	10.1015
chr17	5393331	5393506	175	720	+	1	175	0	10.15	0.5	Arid1b	5.6072	1.54e-11	2.86e-10	10.8138
chr17	5394381	5394731	350	721	+	1	350	0	27.1	16.92	Arid1b	2.53295	5.65e-15	1.29e-13	14.2479
chr15	96299847	96300497	650	722	+	1	650	0	374.66	30.05	Arid2	4.72179	6.93e-14	1.42e-12	13.1595
chr10	79787924	79787949	25	723	+	1	25	0	0.94	0.11	Arid3a	4.48418	8.62e-11	1.53e-09	10.0645
chr12	71113862	71114112	250	724	+	1	250	0	87.21	8.29	Arid4a	4.02225	4.06e-21	1.33e-19	20.3916
chr12	71121755	71122505	750	726	+	1	750	0	314.3	22.38	Arid4a	4.1062	1.57e-14	3.49e-13	13.8042
chr13	14338722	14339364	642	728	+	1	642	0	29.29	11.69	Arid4b	2.96407	1.75e-14	3.92e-13	13.7558
chr13	14358907	14359007	100	730	+	1	100	0	3.35	0.94	Arid4b	3.43364	4.74e-11	8.61e-10	10.3242
chr13	14361443	14362068	625	731	+	1	625	0	136.31	13.63	Arid4b	4.27517	2.76e-14	6.01e-13	13.5597
chr13	14372462	14372512	50	732	+	1	50	0	2.89	0.15	Arid4b	5.66793	8.95e-13	1.88e-11	12.0483
chr13	14372587	14372637	50	733	+	1	50	0	2.34	0.22	Arid4b	4.59542	2.16e-11	4.01e-10	10.6655
chr10	67964671	67964771	100	735	-	1	100	0	4.88	0.68	Arid5b	3.91079	3.13e-11	5.64e-10	10.5047
chr10	67934377	67934427	50	736	-	1	50	0	2.75	0.52	Arid5b	3.36473	7.73e-13	1.64e-11	12.1119
chr10	67934152	67934327	175	737	-	1	175	0	16.28	0.85	Arid5b	4.69457	4.9e-12	9.34e-11	11.3094
chr9	108521267	108521467	200	739	-	1	200	0	16.63	1.74	Arih2	3.89701	5.57e-12	1.05e-10	11.2542
chr2	106799746	106799796	50	740	-	1	50	0	2.86	0	Arl14ep	7.90955	2.14e-11	4.02e-10	10.6691
chr2	106799646	106799696	50	741	-	1	50	0	2.23	0	Arl14ep	7.7531	6.29e-11	1.13e-09	10.2013
chr12	40085889	40086789	900	743	-	1	900	0	157.86	20.61	Arl4a	4.01717	2.72e-13	5.26e-12	12.5652
chr11	101557626	101558051	425	744	+	1	425	0	50.32	3.62	Arl4d	4.18213	4.22e-12	7.81e-11	11.3745
chr5	124255073	124255350	277	746	+	1	277	0	179.45	52.21	Arl6ip4	2.25322	2.74e-38	1.66e-36	37.5626
chr5	77149364	77150764	1400	748	+	1	1400	0	754.16	64.58	Arl9	4.03617	6.88e-16	1.62e-14	15.1623
chr3	19188015	19188190	175	749	-	1	175	0	14.58	1.07	Armc1	5.09899	3.22e-14	7.36e-13	13.4917
chr7	112830714	112830989	275	752	+	1	275	0	110.4	11.17	Arntl	3.68169	3.24e-17	8.61e-16	16.4891
chr7	112912746	112912771	25	753	+	1	25	0	1.78	0.74	Arntl	2.20203	2.71e-12	5.51e-11	11.5663
chr7	112912796	112912846	50	754	+	1	50	0	5.23	1.44	Arntl	2.25511	7.05e-13	1.46e-11	12.1518
chr7	112912871	112913021	150	755	+	1	150	0	15.24	5.8	Arntl	2.5186	1.28e-15	3.13e-14	14.8931
chr1	74307022	74307347	325	757	+	1	325	0	130.94	91.05	Arpc2	1.82768	2.99e-12	5.48e-11	11.5246
chr2	38905094	38905394	300	758	+	1	300	0	35.99	7.61	Arpc5l	3.50202	2.46e-12	4.66e-11	11.6092
chr2	38905419	38905594	175	759	+	1	175	0	17.68	6.26	Arpc5l	2.03026	1.6e-11	2.91e-10	10.7961
chr9	74945128	74945153	25	760	+	1	25	0	1.22	0.33	Arpp19	2.86815	5.89e-11	1.06e-09	10.2296
chr9	74963917	74964092	175	761	+	1	175	0	28.42	11.58	Arpp19	2.44176	1.36e-15	3.34e-14	14.866
chr11	70331110	70331210	100	762	+	1	100	0	10.32	3.4	Arrb2	2.06826	1.67e-12	3.3e-11	11.7786
chr16	18225733	18225826	93	768	+	1	93	0	17.78	10.95	Arvcf	1.43153	8.51e-14	1.88e-12	13.0701
chr8	41869975	41870150	175	769	-	1	175	0	24.03	4.36	Frg1	2.99362	1.8e-18	5.18e-17	17.7449
chr8	41850523	41850673	150	770	-	1	150	0	9.38	2.16	Asah1,Frg1	3.7098	3.58e-17	9.69e-16	16.4456
chr4	135971334	135971759	425	775	+	1	425	0	66.36	12.63	Asap3	2.6665	3.43e-12	6.34e-11	11.4646
chr11	4633011	4633086	75	779	+	1	75	0	7.22	2.2	Ascc2	2.12937	4.18e-12	8.11e-11	11.3785
chr10	50493811	50493911	100	780	+	1	100	0	5.13	0.17	Ascc3	6.55785	1.86e-11	3.4e-10	10.7301
chr1	53386253	53386428	175	782	-	1	175	0	16.63	0.48	Asnsd1	5.96667	2.1e-13	4.59e-12	12.677
chr10	53483904	53483929	25	783	+	1	25	0	1.22	0.11	Asf1a	4.49211	3.69e-11	6.78e-10	10.4331
chr10	53483954	53484004	50	784	+	1	50	0	2.44	0.13	Asf1a	5.54654	4.47e-11	8.15e-10	10.3494
chr3	88873214	88873239	25	786	+	1	25	0	1.22	0.07	Ash1l	5.68974	1.56e-11	2.97e-10	10.8055
chr3	88873289	88873589	300	787	+	1	300	0	58.55	1.33	Ash1l	6.16031	3.69e-12	6.74e-11	11.4332
chr3	88889093	88889143	50	788	+	1	50	0	2.48	0.35	Ash1l	3.71935	3.45e-11	6.3e-10	10.4628
chr3	88889168	88889193	25	789	+	1	25	0	1.22	0.2	Ash1l	3.49315	4.63e-11	8.44e-10	10.3341
chr3	88889218	88889243	25	790	+	1	25	0	1.15	0.22	Ash1l	3.55428	4.4e-12	8.76e-11	11.3568
chr3	88914745	88914795	50	791	+	1	50	0	3.07	0.13	Ash1l	5.6498	1.12e-11	2.15e-10	10.9505
chr5	130053082	130053157	75	792	-	1	75	0	5.23	0.63	Asl	3.61051	3.08e-11	5.63e-10	10.5114
chr4	9622119	9622144	25	796	-	1	25	0	0.91	0.2	Asph	3.65402	2.9e-11	5.37e-10	10.538
chr9	105282255	105282530	275	798	+	1	275	0	27.3	1.53	Aste1	5.49671	9.26e-13	1.89e-11	12.0334
chr12	3551493	3551518	25	800	+	1	25	0	1.22	0.13	Asxl2	4.07811	7.9e-11	1.41e-09	10.1022
chr12	4965803	4966278	475	802	+	1	475	0	90.87	5.28	Atad2b	5.50066	4.8e-14	1.01e-12	13.3192
chr12	5081552	5081752	200	803	+	1	200	0	18.94	1.7	Atad2b	4.4736	9.08e-12	1.67e-10	11.0418
chr4	155825096	155825671	575	804	-	1	575	0	257.07	62.81	Atad3a	2.26711	5.06e-14	1.06e-12	13.2956
chr11	80025275	80025375	100	805	+	1	100	0	4.32	0.11	Atad5	6.87917	3.82e-11	6.92e-10	10.4175
chr15	80139684	80139859	175	809	+	1	175	0	33.86	1.48	Atf4	4.94338	9.96e-25	3.91e-23	24.0018
chr7	44465864	44465989	125	810	-	1	125	0	9.55	0.85	Atf5	3.77846	2.96e-11	5.3e-10	10.5287
chr7	44464447	44464622	175	811	-	1	175	0	21.2	3.51	Atf5	2.94762	1.24e-13	2.67e-12	12.9059
chr7	44462704	44462754	50	812	-	1	50	0	3.35	0.74	Atf5	2.64121	5.86e-11	1.05e-09	10.2318
chr6	136583748	136583998	250	816	+	1	250	0	17.64	0.85	Atf7ip	4.94774	3.1e-11	5.7e-10	10.5084
chr6	136584273	136584573	300	817	+	1	300	0	87.25	8.79	Atf7ip	3.86364	2.81e-12	5.18e-11	11.5518
chr15	101188283	101188608	325	818	+	1	325	0	42.93	9.97	Atg101	2.53985	1.4e-12	2.69e-11	11.8536
chr18	46874450	46874625	175	819	-	1	175	0	13.67	1.37	Atg12	4.14177	9.36e-14	2.07e-12	13.0288
chr2	91506381	91506606	225	820	-	1	225	0	26.22	0.92	Atg13	5.37699	4.17e-12	7.68e-11	11.3794
chr2	91506306	91506356	50	821	-	1	50	0	3.91	0.44	Atg13	3.58678	2.22e-13	4.91e-12	12.6531
chr19	6311716	6312291	575	822	+	1	575	0	242.67	40.61	Atg2a	2.83925	3.5e-14	7.4e-13	13.4563
chr1	93715573	93715598	25	825	+	1	25	0	1.85	0.39	Atg4b	2.68807	4.25e-12	8.48e-11	11.3716
chr1	93715648	93715673	25	826	+	1	25	0	1.81	0.46	Atg4b	2.38861	7.59e-11	1.36e-09	10.1198
chr9	21184753	21185153	400	827	+	1	400	0	70.75	13.5	Atg4d	2.73871	2.99e-15	6.92e-14	14.525
chr1	75158354	75158379	25	830	-	1	25	0	1.81	0.46	Atg9a	2.38861	7.59e-11	1.36e-09	10.1198
chr17	80157568	80157593	25	832	-	1	25	0	1.08	0.26	Atl2	3.15288	6.47e-11	1.16e-09	10.1892
chr17	80157493	80157543	50	833	-	1	50	0	3	0.59	Atl2	3.13938	2.58e-12	5.19e-11	11.5885
chr6	72183157	72183607	450	834	-	1	450	0	95.97	11.65	Atoh8	3.42616	1.07e-16	2.73e-15	15.9695
chr4	140734496	140734571	75	838	+	1	75	0	7.25	2.09	Atp13a2	2.0829	7.93e-12	1.54e-10	11.1005
chr1	172101375	172101825	450	840	-	1	450	0	288.07	29.01	Atp1a2	3.75233	3.88e-12	6.95e-11	11.411
chr1	164265742	164265792	50	841	-	1	50	0	1.53	0.41	Atp1b1	3.67209	4.04e-11	7.31e-10	10.394
chr9	96215232	96215382	150	842	-	1	150	0	12.48	1.55	Atp1b3	3.48323	1.93e-13	4.18e-12	12.7153
chr9	96215182	96215207	25	843	-	1	25	0	1.26	0.5	Atp1b3	2.57073	1.23e-11	2.36e-10	10.9089
chr7	126045081	126045181	100	844	-	1	100	0	15.9	5.67	Atp2a1	1.83613	5.4e-13	1.11e-11	12.2678
chr10	98804624	98804949	325	845	+	1	325	0	30.06	2.62	Atp2b1	4.83227	2.38e-12	4.41e-11	11.6234
chr10	98858935	98859310	375	847	+	1	375	0	46.41	4.82	Atp2b1	4.16347	1.46e-12	2.79e-11	11.8356
chr10	98859335	98859360	25	848	+	1	25	0	1.39	0.41	Atp2b1	2.95281	1.02e-13	2.31e-12	12.9904
chr9	105289985	105290260	275	850	-	1	275	0	23.43	3.38	Atp2c1	4.55112	1.29e-16	3.33e-15	15.8896
chr2	73739562	73739687	125	851	-	1	125	0	16.6	10.53	Atp5g3	1.81125	6.16e-12	1.17e-10	11.2105
chr16	84628241	84628366	125	852	-	1	125	0	13.43	9.4	Atp5j	1.48677	3.46e-11	6.28e-10	10.4615
chr5	124799649	124799674	25	854	+	1	25	0	0.84	0.17	Atp6v0a2	3.8156	4.64e-11	8.44e-10	10.3338
chr18	80778955	80779280	325	864	-	1	325	0	45.3	7.44	Atp9b	2.97613	6.68e-14	1.46e-12	13.1751
chr18	80778755	80778905	150	865	-	1	150	0	19.81	5.93	Atp9b	2.11586	3.59e-14	7.94e-13	13.4447
chr15	31617172	31617647	475	867	+	1	475	0	77.69	5.93	Atpsckmt	3.98384	6.7e-14	1.44e-12	13.1738
chr5	31211756	31211981	225	868	+	1	225	0	118.35	14.98	Atraid,Cad	3.52581	4.93e-27	2.08e-25	26.307
chr9	108887324	108887624	300	869	-	1	300	0	23.29	3.58	Atrip-trex1,Trex1	3.0888	6.21e-12	1.19e-10	11.2068
chr2	130744537	130745112	575	870	+	1	575	0	624.2	25.95	Atrn	5.21082	2.91e-16	7.25e-15	15.5354
chrX	104918959	104919034	75	872	-	1	75	0	8.06	4.06	Atrx	1.7389	2.86e-12	5.66e-11	11.5432
chrX	104918909	104918934	25	873	-	1	25	0	3.7	1.74	Atrx	1.41007	2.06e-11	3.88e-10	10.6854
chrX	104918709	104918859	150	874	-	1	150	0	18.34	10.29	Atrx	1.92507	3.29e-14	7.3e-13	13.4826
chrX	104918559	104918609	50	875	-	1	50	0	4.43	2.07	Atrx	1.95351	1.08e-12	2.24e-11	11.9681
chrX	104918434	104918534	100	876	-	1	100	0	7.99	4.32	Atrx	2.04355	2.13e-11	3.78e-10	10.6722
chrX	104894650	104894875	225	877	-	1	225	0	36.58	9.53	Atrx	3.38254	6.63e-16	1.63e-14	15.1782
chr5	121877186	121877211	25	881	+	1	25	0	1.29	0.41	Atxn2	2.59606	9.11e-11	1.61e-09	10.0405
chr5	121952492	121952642	150	883	+	1	150	0	30.27	14.66	Atxn2	1.84517	3.24e-18	9.24e-17	17.4889
chr12	101885359	101885584	225	884	-	1	225	0	15.2	2.18	Atxn3	4.54089	2.08e-12	4.01e-11	11.6821
chr14	8365541	8365866	325	885	-	1	325	0	167.63	82.57	Atxn7	2.16086	1.64e-18	4.66e-17	17.7856
chr12	33423017	33423167	150	887	+	1	150	0	11.4	1	Atxn7l1	4.37584	9.74e-12	1.78e-10	11.0115
chr3	108110704	108110879	175	889	-	1	175	0	16.04	1.96	Atxn7l2	3.63608	5.47e-13	1.13e-11	12.2621
chr10	112763757	112764507	750	890	-	1	750	0	135.79	39.54	Atxn7l3b	2.49862	5.23e-12	9.65e-11	11.2813
chr19	42111838	42112163	325	891	-	1	325	0	90.32	9.14	Avpi1	3.58392	1.55e-20	4.89e-19	19.81
chr10	122288137	122288437	300	892	+	1	300	0	28.39	4.34	Avpr1a	3.60408	6.88e-13	1.35e-11	12.1624
chr11	108840399	108840474	75	893	+	1	75	0	6.1	0.33	Axin2	4.73304	4.4e-12	8.59e-11	11.3568
chr11	108840499	108840524	25	894	+	1	25	0	1.67	0.04	Axin2	6.25187	2.21e-11	4.14e-10	10.6557
chr5	137987930	137988495	565	895	+	1	565	0	979.01	499.48	Azgp1	1.59471	4.88e-15	1.1e-13	14.3114
chr9	117891062	117891212	150	897	+	1	150	0	8.13	0.94	Azi2	4.18133	4.73e-12	8.93e-11	11.3253
chr13	55846986	55847336	350	900	+	1	350	0	59.11	3.14	B230219D22Rik	4.50027	1.23e-11	2.2e-10	10.9109
chr2	121981360	121981610	250	902	+	1	250	0	174.18	114.37	B2m	1.10866	4.6e-13	9.15e-12	12.3373
chr19	8904349	8904624	275	909	+	1	275	0	46.38	12.04	B3gat3,Eml3	2.33237	7.68e-15	1.75e-13	14.1146
chr10	127007777	127008202	425	911	+	1	425	0	106.74	43.66	B4galnt1	1.66396	1.88e-14	4.2e-13	13.7261
chr17	17193600	17194150	550	913	+	1	550	0	37.35	2.53	BC002059	5.25394	3.19e-12	6.02e-11	11.4963
chr17	25403763	25404513	750	914	+	1	750	0	273.67	27.52	BC003965	3.78215	6.81e-14	1.4e-12	13.167
chr17	29493145	29493220	75	915	+	1	75	0	4.5	0.68	BC004004	3.30077	2.12e-11	3.98e-10	10.6728
chr13	24996706	24996881	175	916	+	1	175	0	33.55	6.43	BC005537	3.48772	1.91e-21	6.41e-20	20.7183
chr18	60573009	60573484	475	917	+	1	475	0	265.44	7.61	BC023105	5.50192	1.45e-15	3.42e-14	14.8379
chr18	60574834	60575884	1050	918	+	1	1050	0	117.59	12.28	BC023105	4.53478	4.98e-13	9.48e-12	12.3029
chr15	76003906	76003931	25	919	-	1	25	0	1.81	0.37	BC024139,Eppk1	2.63198	3.29e-11	6.07e-10	10.4829
chr15	76003856	76003881	25	920	-	1	25	0	1.78	0.44	BC024139,Eppk1	2.44524	6.63e-11	1.19e-09	10.1786
chr15	76003781	76003806	25	921	-	1	25	0	1.67	0.26	BC024139,Eppk1	3.004	5.54e-11	1e-09	10.2567
chr7	26906619	26906969	350	922	+	1	350	0	29.5	3.12	BC024978	3.73943	3.87e-12	7.1e-11	11.4119
chr2	155660749	155660824	75	923	-	1	75	0	7.11	0.07	BC029722	6.70676	2.19e-11	4.11e-10	10.6587
chr2	155659774	155659924	150	924	-	1	150	0	13.11	3.27	BC029722	2.44769	1.92e-12	3.83e-11	11.7156
chr18	75142472	75142547	75	925	+	1	75	0	3.38	0.81	BC031181	3.57653	1.13e-13	2.54e-12	12.9452
chr1	163781089	163781578	489	926	-	1	489	0	28.77	5.3	BC055324	3.63021	4.97e-22	1.71e-20	21.3035
chr4	49489765	49490365	600	929	-	1	600	0	338.08	54.52	Baat	3.37504	9.39e-19	2.67e-17	18.0275
chr8	71856979	71857129	150	930	+	1	150	0	27.44	11.47	Babam1	1.57755	1.48e-11	2.71e-10	10.8289
chr9	45773486	45773536	50	932	+	1	50	0	3	1.57	Bace1	2.43519	5.32e-13	1.12e-11	12.2737
chr16	97238126	97238276	150	933	+	1	150	0	12	1.24	Bace2	4.01517	4.9e-14	1.07e-12	13.3099
chr4	32304018	32304293	275	934	+	1	275	0	55.24	3.03	Bach2	5.11778	1.2e-12	2.3e-11	11.9204
chr7	128147785	128148285	500	938	+	1	500	0	52.59	7.09	Bag3	3.19443	3.41e-12	6.45e-11	11.4669
chr8	26257865	26258165	300	939	-	1	300	0	28.84	2.18	Bag4	4.70099	1.29e-13	2.74e-12	12.8889
chr8	26257815	26257840	25	940	-	1	25	0	1.29	0.11	Bag4	4.42132	6.3e-11	1.13e-09	10.2006
chr12	111676371	111676421	50	941	-	1	50	0	2.06	0.37	Bag5	3.67178	3.34e-11	6.15e-10	10.4769
chr11	119892277	119892427	150	942	+	1	150	0	19.04	8.33	Baiap2	2.3479	2.59e-14	5.82e-13	13.5868
chr11	119897421	119897496	75	943	+	1	75	0	10.98	5.13	Baiap2	1.49791	2.88e-11	5.14e-10	10.5412
chr17	25461632	25461782	150	946	-	1	150	0	185.45	5.69	Baiap3	5.34047	3.81e-63	3.94e-61	62.4194
chr18	3512422	3512697	275	947	+	1	275	0	18.73	0.87	Bambi	5.77436	3.68e-12	7.03e-11	11.4347
chr3	135799051	135799351	300	949	-	1	300	0	60.43	3.32	Bank1	5.44186	2.4e-13	4.92e-12	12.6195
chr3	135759648	135759698	50	950	-	1	50	0	2.89	0.09	Bank1	6.6025	2.36e-11	4.31e-10	10.6264
chr8	122752574	122752749	175	951	+	1	175	0	22.84	11.89	Banp	2.09572	6.35e-12	1.16e-10	11.1971
chr5	135272987	135273437	450	956	+	1	450	0	76.33	4.93	Baz1b	4.20798	1.05e-12	2.02e-11	11.9787
chr10	127955210	127955508	298	957	+	1	298	0	38.57	6.17	Baz2a	2.92405	5.39e-20	1.68e-18	19.2681
chr2	59792687	59792712	25	958	-	1	25	0	1.71	0.17	Baz2b	3.57998	3.82e-11	7.01e-10	10.4178
chr2	59792437	59792612	175	959	-	1	175	0	26.08	1.18	Baz2b	5.07861	6.69e-18	1.87e-16	17.1744
chr2	59750663	59750863	200	960	-	1	200	0	27.97	5.56	Baz2b	3.28245	6.16e-18	1.72e-16	17.2101
chr7	16051329	16051479	150	961	+	1	150	0	13.63	0.57	Bbc3	4.84508	8.33e-12	1.61e-10	11.0793
chr2	69497635	69497660	25	963	+	1	25	0	0.73	0.15	Bbs5	4.09754	3.82e-11	7e-10	10.4185
chr16	50045405	50045430	25	967	-	1	25	0	1.26	0.17	Bbx	3.85468	4.08e-12	8.15e-11	11.3894
chr8	112440059	112440409	350	968	-	1	350	0	32.19	3.16	Bcar1	3.79134	9.88e-12	1.77e-10	11.0053
chr8	112437855	112437905	50	969	-	1	50	0	3.56	0.57	Bcar1	3.11801	2.07e-12	4.23e-11	11.6832
chr8	112437530	112437755	225	970	-	1	225	0	24.13	4.78	Bcar1	2.72989	1.11e-11	1.96e-10	10.9556
chr8	112437105	112437430	325	971	-	1	325	0	30.79	9.01	Bcar1	2.55552	1.17e-11	2.15e-10	10.9301
chr3	122306215	122306340	125	972	+	1	125	0	10.22	0.44	Bcar3	4.98616	1.98e-11	3.63e-10	10.7031
chr3	103085860	103085935	75	973	+	1	75	0	3.94	1.07	Bcas2	2.98252	2.53e-11	4.58e-10	10.5967
chr7	45238812	45239037	225	975	+	1	225	0	114.06	24.32	Bcat2	2.53861	1.76e-31	8.67e-30	30.7557
chr7	133322483	133322733	250	977	+	1	250	0	33.79	21.26	Bccip	1.7329	6.93e-12	1.25e-10	11.1591
chr7	133322783	133322874	91	978	+	1	91	0	12.38	6.5	Bccip	2.75655	1.81e-16	4.72e-15	15.7428
chr9	84006049	84006074	25	983	+	1	25	0	3.45	3.86	Bckdhb	1.24345	3.27e-12	6.58e-11	11.4861
chr12	107881461	107881511	50	984	-	1	50	0	2.79	0.17	Bcl11b	4.90564	5e-11	9e-10	10.3008
chr14	55131625	55131700	75	986	+	1	75	0	8.65	1.57	Pabpn1	3.22421	2.52e-12	4.93e-11	11.5978
chr14	55135479	55136029	550	987	+	1	550	0	2412.51	286.1	Bcl2l2,Pabpn1	3.22748	3.83e-22	1.29e-20	21.4164
chr14	55136279	55136379	100	988	+	1	100	0	4.29	1.9	Bcl2l2,Pabpn1	3.04595	8.23e-12	1.52e-10	11.0847
chr5	123511537	123511737	200	989	+	1	200	0	16.98	3.93	Bcl7a	2.58511	9.06e-12	1.69e-10	11.0431
chr5	123511937	123512087	150	990	+	1	150	0	10.08	5.32	Bcl7a	2.61954	1.33e-12	2.65e-11	11.8746
chr5	135210090	135210240	150	991	+	1	150	0	14.37	0.72	Bcl7b	4.75081	1.84e-13	3.94e-12	12.7355
chr10	20201107	20201432	325	993	+	1	325	0	70.79	12.41	Bclaf1	3.46927	1.17e-12	2.22e-11	11.9329
chr10	20209132	20209157	25	994	+	1	25	0	1.5	0.63	Bclaf1	2.8878	4.03e-17	1.13e-15	16.3944
chr10	20209207	20209282	75	995	+	1	75	0	4.5	2.53	Bclaf1	2.41417	6.14e-13	1.26e-11	12.2116
chr10	20215471	20215646	175	996	+	1	175	0	15.55	9.9	Bclaf1	2.14846	4.2e-13	8.49e-12	12.377
chr10	20215801	20215951	150	997	+	1	150	0	6.42	3.51	Bclaf1	2.77674	1.57e-11	2.82e-10	10.8049
chr8	117859940	117860390	450	998	+	1	450	0	285.11	18.52	Bco1	4.54316	7.77e-14	1.66e-12	13.1098
chr9	50444411	50444586	175	999	-	1	175	0	23.08	10.4	Bco2	2.10313	7.05e-12	1.3e-10	11.1516
chr10	75018239	75018539	300	1001	+	1	300	0	31.91	4.1	Bcr	3.34715	8.54e-12	1.53e-10	11.0688
chr16	31275568	31275918	350	1003	+	1	350	0	48.51	9.05	Bdh1	2.74267	3.89e-12	7.04e-11	11.4105
chr7	140433546	140434496	950	1005	-	1	950	0	350.6	41.24	Bet1l	3.17197	2.14e-12	3.98e-11	11.669
chr16	13520054	13520379	325	1006	+	1	325	0	63.05	11.28	Bfar	2.75051	3.89e-13	7.8e-12	12.4099
chr16	13520454	13520604	150	1007	+	1	150	0	11.89	7.7	Bfar	2.01608	1.2e-12	2.39e-11	11.921
chr10	70760659	70761159	500	1008	-	1	500	0	132.2	8.05	Bicc1	5.12939	4.71e-13	9.12e-12	12.3272
chr6	120870429	120870479	50	1012	-	1	50	0	3.03	0.48	Bid	3.18736	4.02e-11	7.29e-10	10.3959
chr6	120870179	120870404	225	1013	-	1	225	0	13.5	4.06	Bid	2.7205	2.37e-11	4.31e-10	10.6244
chr14	70374844	70374994	150	1014	+	1	150	0	14.58	0.63	Bin3	4.80834	1.21e-11	2.18e-10	10.9183
chr9	7819397	7819472	75	1015	-	1	75	0	3.66	0.5	Birc2	4.33647	1.96e-13	4.29e-12	12.7071
chr9	7818526	7818926	400	1016	-	1	400	0	72.57	18.71	Birc2	2.77634	7.11e-16	1.76e-14	15.148
chr9	7818401	7818426	25	1017	-	1	25	0	2.13	1.59	Birc2	1.70921	4.26e-12	8.49e-11	11.3709
chr9	7849022	7849397	375	1018	-	1	375	0	69.74	4.21	Birc3	4.77867	3.05e-13	6.09e-12	12.5153
chr2	157398281	157398756	475	1020	-	1	475	0	90.04	20.72	Blcap	2.59925	3.66e-14	7.78e-13	13.4366
chr19	44127834	44128009	175	1021	-	1	175	0	29.5	3.99	Bloc1s2	3.21622	2.86e-22	9.93e-21	21.5435
chr5	36905292	36905367	75	1022	-	1	75	0	5.13	0.76	Bloc1s4	3.15639	2.52e-11	4.57e-10	10.5989
chr5	36905117	36905142	25	1023	-	1	25	0	0.98	0.26	Bloc1s4	3.35011	8.47e-12	1.65e-10	11.0719
chr14	70712394	70712494	100	1024	-	1	100	0	33.02	22.07	Bmp1	1.04573	1.86e-11	3.33e-10	10.7303
chr14	46621006	46621706	700	1026	-	1	700	0	91.82	7.42	Bmp4	4.48212	5.37e-12	9.8e-11	11.27
chr13	38684244	38684290	46	1029	+	1	46	0	5.16	4.14	Bmp6	2.01942	1.94e-19	6.11e-18	18.7129
chr6	118360716	118360741	25	1032	-	1	25	0	2.13	0.79	Bms1	2.22027	1.22e-13	2.74e-12	12.9149
chr6	118360391	118360666	275	1033	-	1	275	0	71.97	14.46	Bms1	2.54601	4.14e-12	7.59e-11	11.3827
chr6	118360341	118360366	25	1034	-	1	25	0	1.29	0.5	Bms1	2.82815	7.75e-14	1.77e-12	13.1105
chr6	13625873	13625898	25	1035	-	1	25	0	1.19	0.65	Bmt2	2.30829	8.44e-11	1.5e-09	10.0739
chr2	25597365	25597665	300	1036	+	1	300	0	30.9	1.74	Bmyc	5.0458	7.59e-13	1.51e-11	12.1197
chr17	27011003	27011503	500	1037	+	1	500	0	154.2	15.9	Bnip1	3.57088	1.78e-12	3.27e-11	11.7497
chr9	69914515	69914540	25	1038	+	1	25	0	0.94	0.13	Bnip2	4.22115	4.5e-11	8.21e-10	10.3464
chr9	69914565	69914615	50	1039	+	1	50	0	1.99	0.24	Bnip2	4.90983	6.73e-13	1.4e-11	12.1717
chr11	31615549	31615774	225	1040	-	1	225	0	36.27	1.83	Bod1	4.86272	2.37e-12	4.56e-11	11.6246
chr11	31615199	31615224	25	1041	-	1	25	0	1.64	0.5	Bod1	2.5148	3.69e-12	7.4e-11	11.4328
chr5	41988803	41990069	1266	1042	-	1	1266	0	798.45	53.61	Bod1l	4.44578	4.44e-12	8.06e-11	11.3524
chr5	41978485	41978560	75	1044	-	1	75	0	5.61	1.98	Bod1l	2.52659	2.16e-14	5.03e-13	13.6648
chr5	41978110	41978460	350	1045	-	1	350	0	48.58	9.18	Bod1l	3.46114	1.58e-15	3.76e-14	14.801
chr5	41977835	41978060	225	1046	-	1	225	0	20.54	5.95	Bod1l	2.85805	6.55e-12	1.18e-10	11.1838
chr5	41975710	41975760	50	1047	-	1	50	0	4.22	1.13	Bod1l	2.17079	7.1e-11	1.27e-09	10.1489
chr5	41975635	41975685	50	1048	-	1	50	0	3.63	0.89	Bod1l	2.44209	5.9e-11	1.06e-09	10.2288
chr3	96104173	96104223	50	1049	-	1	50	0	4.46	1.05	Bola1	2.36683	1.63e-11	3.03e-10	10.7866
chr6	134687335	134687560	225	1050	+	1	225	0	18.8	2.46	Borcs5	3.72162	3.58e-12	6.66e-11	11.4463
chr6	134687685	134687710	25	1051	+	1	25	0	1.78	0.31	Borcs5	2.80805	5.56e-11	1e-09	10.2551
chr6	134687785	134687935	150	1052	+	1	150	0	14.82	4.91	Borcs5	2.03054	5.41e-12	1.03e-10	11.2671
chr19	46689995	46690445	450	1053	+	1	450	0	278.48	18.36	Borcs7	4.91777	1.94e-15	4.54e-14	14.7123
chr13	34257809	34258057	248	1054	+	1	248	0	68.07	13.7	Bphl	3.60369	1.18e-14	2.66e-13	13.928
chr11	107022123	107022173	50	1055	-	1	50	0	2.72	0.46	Bptf	3.45969	1.73e-11	3.26e-10	10.7626
chr11	107001710	107001910	200	1056	-	1	200	0	20.61	1.57	Bptf	4.10557	9.79e-14	2.12e-12	13.0092
chr11	106969432	106969457	25	1057	-	1	25	0	1.53	0.72	Bptf	2.1432	5.56e-11	1e-09	10.2552
chr11	106968611	106969357	746	1058	-	1	746	0	2.93	1.92	Bptf	1.65821	2.44e-14	5.77e-13	13.6122
chr11	106967403	106968486	1083	1059	-	1	1083	0	6.9	2.9	Bptf	2.71504	9.76e-12	1.81e-10	11.0106
chr11	106965572	106965722	150	1060	-	1	150	0	17.05	6.06	Bptf	2.13664	2.83e-12	5.37e-11	11.5475
chr11	106965447	106965472	25	1061	-	1	25	0	2.48	0.89	Bptf	1.85769	2.61e-11	4.86e-10	10.5837
chr11	106926056	106926656	600	1062	-	1	600	0	158	34.68	Bptf	3.34377	1.09e-14	2.42e-13	13.9607
chr5	121823504	121823679	175	1063	+	1	175	0	26.64	1.09	Brap	5.0465	2.73e-16	6.93e-15	15.5646
chr17	34337885	34337935	50	1064	-	1	50	0	4.01	0.37	Brd2	3.62656	4.89e-12	9.65e-11	11.311
chr17	34337835	34337860	25	1065	-	1	25	0	2.02	0.11	Brd2	4.2612	9.5e-11	1.68e-09	10.0221
chr17	34331342	34331617	275	1066	-	1	275	0	71.28	12.45	Brd2	2.84797	4.65e-16	1.17e-14	15.3329
chr2	27344326	27344351	25	1067	-	1	25	0	4.57	2.55	Brd3	1.27027	2.23e-12	4.55e-11	11.652
chr2	27340337	27340562	225	1069	-	1	225	0	93.21	45.95	Brd3,Mir7578	1.38792	9.26e-14	2.03e-12	13.0336
chr2	27338112	27338587	475	1070	-	1	475	0	286.71	32.8	Brd3	3.28928	6.33e-20	1.92e-18	19.1986
chr17	32440945	32441095	150	1071	-	1	150	0	19.84	5.04	Brd4	2.6779	2.86e-15	6.82e-14	14.5439
chr17	32421251	32421476	225	1073	-	1	225	0	24.79	1.26	Brd4	4.79751	3.25e-12	6.14e-11	11.4884
chr13	74086582	74087173	591	1074	+	1	591	0	188.62	36.27	Brd9	2.90467	7e-32	3.48e-30	31.155
chr13	74087198	74087223	25	1075	+	1	25	0	2.2	0.33	Brd9	3.99476	2.76e-22	9.97e-21	21.5585
chr12	112923825	112923975	150	1078	-	1	150	0	25.35	7.44	Brf1	2.13056	1.24e-11	2.21e-10	10.9082
chr12	112923750	112923800	50	1079	-	1	50	0	6.59	2.53	Brf1	2.03761	1.9e-17	5.4e-16	16.7223
chr11	86092185	86092360	175	1081	+	1	175	0	16.28	1.72	Brip1os	3.68951	1.36e-14	3.2e-13	13.8655
chr15	10485869	10486019	150	1082	-	1	150	0	9.83	1.57	Brix1	3.3087	7.02e-12	1.34e-10	11.1539
chr19	5099570	5099870	300	1083	+	1	300	0	31.87	4.67	Brms1	3.19164	9.94e-14	2.14e-12	13.0026
chr6	113301023	113301048	25	1084	+	1	25	0	1.33	0.35	Brpf1	2.83222	2.24e-11	4.2e-10	10.6498
chr6	113301098	113301323	225	1085	+	1	225	0	25.14	6.5	Brpf1	2.30611	7.18e-13	1.45e-11	12.1437
chr6	113301398	113301423	25	1086	+	1	25	0	3.42	1.35	Brpf1	1.60648	3.4e-12	6.83e-11	11.4691
chr16	95803219	95804344	1125	1087	-	1	1125	0	228.76	21	Brwd1	3.84786	2.64e-13	5.28e-12	12.5792
chrX	107786825	107787225	400	1088	-	1	400	0	39.75	2.7	Brwd3	4.56289	6.07e-13	1.21e-11	12.2167
chr4	129381341	129381366	25	1089	+	1	25	0	1.71	0.31	Bsdc1	2.83683	4.33e-11	7.91e-10	10.3633
chr12	112941983	112942283	300	1091	+	1	300	0	23.43	3.69	Btbd6	2.95733	1.87e-11	3.38e-10	10.7289
chr17	30439247	30439372	125	1092	-	1	125	0	11.37	3.01	Btbd9	2.398	1.6e-11	2.86e-10	10.7967
chr14	31388903	31388953	50	1093	+	1	50	0	3.7	0.17	Btd	4.66622	8.73e-11	1.55e-09	10.0591
chr14	31389253	31389328	75	1094	+	1	75	0	5.41	0.79	Btd	3.1	4.55e-11	8.19e-10	10.342
chr14	31389528	31390128	600	1095	+	1	600	0	117.06	20.39	Btd	2.96067	7.99e-14	1.64e-12	13.0976
chr10	96454165	96454465	300	1096	+	1	300	0	41.92	0.85	Btg1	6.07197	2.05e-12	4.01e-11	11.6889
chr1	134004927	134005052	125	1097	-	1	125	0	5.23	1.37	Btg2	3.51039	4.58e-12	8.76e-11	11.3388
chr19	45517602	45517752	150	1099	+	1	150	0	16.74	2.79	Btrc	3.02106	4.14e-13	8.43e-12	12.3826
chr9	46199442	46199642	200	1100	+	1	200	0	29.43	0.2	Bud13	7.1136	5.68e-12	1.06e-10	11.2455
chr5	135081885	135082085	200	1102	-	1	200	0	21.86	5.98	Bud23	2.65266	6.17e-12	1.15e-10	11.2097
chr6	7871277	7871427	150	1103	+	1	150	0	8.82	0.2	C1galt1	7.01884	6.3e-12	1.22e-10	11.2007
chrX	37720034	37720109	75	1105	-	1	75	0	2.75	0.61	C1galt1c1	3.5954	5.35e-11	9.6e-10	10.2719
chr4	136623826	136623951	125	1106	-	1	125	0	10.43	0.98	C1qa	3.86125	1.55e-12	3.1e-11	11.8088
chr11	70868721	70869021	300	1107	-	1	300	0	67.72	19.67	C1qbp	2.83466	1.39e-16	3.54e-15	15.858
chr4	136617661	136617736	75	1108	-	1	75	0	7.78	0.13	C1qc	6.24802	1.2e-11	2.22e-10	10.9207
chr4	136617561	136617636	75	1109	-	1	75	0	5.2	0.39	C1qc	4.13415	1.65e-11	3.13e-10	10.7823
chr6	124499312	124500087	775	1113	+	1	775	0	302.06	79.15	C1ra	2.4947	9.58e-19	2.7e-17	18.0184
chr6	124485467	124486292	825	1114	+	1	825	0	173.8	26.45	C1rl	3.10069	2.17e-15	5.01e-14	14.6636
chr6	124508152	124508602	450	1115	-	1	450	0	227.64	71.64	C1s1	1.98426	2.37e-15	5.61e-14	14.6258
chr17	35081577	35081827	250	1116	-	1	250	0	63.95	26.65	C2	1.60182	7.77e-13	1.52e-11	12.1095
chr16	97659933	97660508	575	1117	-	1	575	0	84.32	13.83	C2cd2	3.20932	3.11e-12	5.8e-11	11.5073
chr19	23041003	23041740	737	1119	-	1	737	0	181.71	23.31	C330002G04Rik	2.68951	3.1e-12	6.1e-11	11.5084
chr1	130563657	130564057	400	1122	-	1	400	0	177.08	91.73	C4bp	2.16309	1.34e-14	2.95e-13	13.8742
chr15	4833116	4833216	100	1124	+	1	100	0	18.03	11.01	C6	1.87371	2.95e-18	8.51e-17	17.5304
chr4	72120180	72120280	100	1125	+	1	100	0	5.54	0.41	C630043F03Rik	4.59723	6.42e-11	1.14e-09	10.1925
chr16	23022297	23022697	400	1126	+	1	400	0	141.79	42.07	C730014E05Rik	2.59352	7.71e-20	2.34e-18	19.1128
chr10	71007290	71007710	420	1127	-	1	420	0	1.36	0.26	C730027H18Rik	3.40279	4.5e-13	9.72e-12	12.3466
chr10	71006417	71006915	498	1128	-	1	498	0	1.78	0.5	C730027H18Rik	2.35515	4.03e-11	7.38e-10	10.3947
chr1	151018044	151018232	188	1130	+	1	188	0	8.93	2.03	C730036E19Rik	2.65527	4.03e-13	8.42e-12	12.3943
chr1	151018257	151018282	25	1131	+	1	25	0	2.3	0.59	C730036E19Rik	2.43135	8.09e-14	1.84e-12	13.0921
chr6	86416190	86416240	50	1132	+	1	50	0	4.81	1.74	C87436	2.28133	4.97e-14	1.13e-12	13.3036
chr6	86446849	86446899	50	1133	+	1	50	0	3.59	0.31	C87436	3.85556	3.04e-11	5.54e-10	10.5171
chr6	86446999	86447074	75	1134	+	1	75	0	4.29	0.98	C87436	3.05713	7.35e-12	1.41e-10	11.1338
chr4	104672875	104673425	550	1135	-	1	550	0	957.99	226.97	C8a	3.1466	2.11e-15	4.89e-14	14.6756
chr15	6519438	6520855	1417	1139	+	1	1417	0	1.5	0.61	C9	2.93746	2.55e-17	7.21e-16	16.5943
chr15	6526441	6526616	175	1140	+	1	175	0	31.52	22.99	C9	1.87751	1.23e-16	3.18e-15	15.9115
chr2	179901706	179901731	25	1146	-	1	25	0	2.13	0.13	Cables2	4.32217	1.16e-12	2.42e-11	11.936
chr2	179901031	179901356	325	1147	-	1	325	0	32.12	5.02	Cables2	3.15163	3.84e-12	7.27e-11	11.4156
chr18	12887178	12887503	325	1148	+	1	325	0	80.31	21.74	Cabyr	2.22757	1.17e-12	2.22e-11	11.9336
chr10	81161536	81162085	549	1156	+	1	549	0	145.73	16.86	Cactin	3.49374	1.35e-15	3.18e-14	14.8688
chr19	60517158	60517458	300	1157	-	1	300	0	52.2	1.64	Cacul1	6.36222	3.37e-12	6.31e-11	11.4729
chr1	160030986	160031261	275	1158	-	1	275	0	29.54	3.79	Cacybp	4.22492	9.38e-14	2.01e-12	13.0276
chr9	47761805	47761880	75	1159	+	1	75	0	3.56	2.05	Cadm1	2.34755	3.38e-11	6.2e-10	10.4708
chr6	34686403	34686603	200	1163	+	1	200	0	50.74	7.31	Cald1	3.39521	2.76e-17	7.41e-16	16.5595
chr17	87741328	87741353	25	1168	-	1	25	0	1.05	0.7	Calm2	2.3431	8.25e-11	1.47e-09	10.0835
chr7	16649353	16649478	125	1169	-	1	125	0	9.49	2.12	Calm3	3.52776	5.51e-12	1.02e-10	11.2592
chr5	130869005	130869280	275	1171	+	1	275	0	23.5	3.01	Caln1	3.5291	1.71e-11	3.08e-10	10.766
chr8	85573342	85573517	175	1172	-	1	175	0	82.96	11.32	Calr	3.33269	4.26e-71	4.98e-69	70.3704
chr8	85569041	85569590	549	1173	-	1	549	0	1830.16	288.5	Calr	2.90839	1.96e-23	7.04e-22	22.7077
chr14	20786090	20786715	625	1174	-	1	625	0	157.79	11.36	Camk2g	4.1122	3.15e-12	5.76e-11	11.5013
chr4	138184049	138184474	425	1175	+	1	425	0	114.03	36.18	Camk2n1	2.37786	5.51e-16	1.36e-14	15.2588
chr4	138184949	138185074	125	1176	+	1	125	0	9.69	4.08	Camk2n1	2.67198	1.11e-15	2.74e-14	14.955
chr4	138185099	138185124	25	1177	+	1	25	0	1.46	0.87	Camk2n1	2.19811	2.67e-12	5.41e-11	11.574
chr4	138185349	138185399	50	1178	+	1	50	0	3.28	1.64	Camk2n1	2.33669	7.28e-14	1.66e-12	13.138
chr13	55772571	55772646	75	1179	+	1	75	0	4.18	0.33	Caml	4.47526	3.56e-11	6.51e-10	10.449
chr13	55772671	55772846	175	1180	+	1	175	0	17.09	0.52	Caml	5.45486	1.05e-11	1.99e-10	10.978
chr13	55779792	55779967	175	1181	+	1	175	0	17.05	5.19	Caml	2.91968	1.39e-13	2.93e-12	12.8567
chr2	25819474	25819874	400	1182	-	1	400	0	59.14	4.43	Camsap1	4.04536	3.28e-17	8.87e-16	16.484
chr1	136198610	136198760	150	1183	-	1	150	0	11.26	0	Camsap2	8.09972	1.94e-11	3.55e-10	10.7122
chr11	70560737	70560887	150	1185	-	1	150	0	39.09	17.38	Camta2	1.59325	2e-12	3.84e-11	11.6983
chr11	50186958	50187158	200	1186	-	1	200	0	17.75	4.99	Canx	2.90417	2.24e-13	4.7e-12	12.6503
chr11	50186908	50186933	25	1187	-	1	25	0	1.05	0.61	Canx	2.44555	5.56e-11	1e-09	10.2553
chr4	122752915	122753040	125	1189	-	1	125	0	7.57	1.03	Cap1	4.63479	1.65e-12	3.31e-11	11.7822
chr7	28592966	28593010	44	1190	+	1	44	0	7.88	5.06	Capn12	2.25789	6.15e-26	2.55e-24	25.2114
chr17	26183915	26184340	425	1191	-	1	425	0	143.53	32.06	Capn15	2.53542	5.92e-12	1.08e-10	11.2279
chr1	182295467	182295592	125	1193	-	1	125	0	6.28	1.29	Capn2	3.91582	1.12e-15	2.83e-14	14.9496
chr2	120320217	120321442	1225	1194	+	1	1225	0	3.42	0.17	Capn3	4.79759	7.56e-20	2.44e-18	19.1214
chr14	31092901	31093051	150	1195	+	1	150	0	9.14	1.44	Capn7	4.02942	2.71e-15	6.57e-14	14.5677
chr14	31093151	31093176	25	1196	+	1	25	0	1.33	0.15	Capn7	3.92434	1.88e-11	3.54e-10	10.7264
chr2	103609802	103609877	75	1197	-	1	75	0	3.98	2.31	Caprin1	2.25329	1.52e-11	2.86e-10	10.8187
chr2	103551902	103552252	350	1198	-	1	350	0	131.5	13.26	Nat10	3.71936	7.22e-13	1.39e-11	12.1415
chr8	122642873	122642898	25	1201	-	1	25	0	7.5	3.95	Car5a	1.18993	1.46e-16	3.97e-15	15.8347
chr16	8478643	8478868	225	1205	-	1	225	0	28.66	2.38	Carhsp1	3.99163	1.71e-15	4.23e-14	14.7664
chr13	24197213	24197238	25	1206	-	1	25	0	1.67	0.7	Carmil1	2.1691	2.23e-11	4.18e-10	10.652
chr7	143111441	143111666	225	1207	-	1	225	0	76.86	11.23	Cars	3.04976	1.31e-21	4.39e-20	20.8826
chr6	4642102	4642402	300	1208	+	1	300	0	20.19	2.31	Casd1	4.39317	3.88e-13	7.99e-12	12.4107
chr11	115690362	115690787	425	1210	-	1	425	0	106.95	8	Caskin2	3.87766	4.62e-12	8.56e-11	11.3358
chr9	5323784	5324734	950	1211	+	1	950	0	9.42	0.35	Casp4	6.10968	3.61e-61	3.67e-59	60.442
chr1	58883608	58883633	25	1212	+	1	25	0	1.85	0.04	Casp8	5.91568	7.81e-11	1.39e-09	10.1072
chr1	58883658	58883958	300	1213	+	1	300	0	35.53	3.99	Casp8	3.7665	9.78e-13	1.92e-11	12.0095
chr1	58885809	58886109	300	1214	+	1	300	0	35.92	22.11	Casp8	2.14446	3.5e-13	7.05e-12	12.4563
chr2	103284648	103284973	325	1216	-	1	325	0	94.47	89.64	Cat	1.72385	4.49e-12	8.14e-11	11.3474
chr2	121244417	121244592	175	1218	-	1	175	0	53.14	2.9	Catsper2	4.22237	3.69e-30	1.76e-28	29.4335
chr1	51340689	51340864	175	1219	+	1	175	0	9.49	0.94	Cavin2	4.69478	6.26e-12	1.15e-10	11.2036
chr1	51341014	51341289	275	1220	+	1	275	0	21.55	4.27	Cavin2	4.01614	2.64e-13	5.34e-12	12.5786
chr8	123356699	123356999	300	1221	-	1	300	0	22.53	1.64	Cbfa2t3	4.88955	8.62e-13	1.68e-11	12.0643
chr8	123356024	123356074	50	1222	-	1	50	0	3	0.55	Cbfa2t3	3.16489	4.2e-11	7.49e-10	10.377
chr8	123355699	123355724	25	1223	-	1	25	0	1.57	0.26	Cbfa2t3	3.02673	5.33e-11	9.65e-10	10.2737
chr16	93406856	93407006	150	1225	+	1	150	0	16.42	4.62	Cbr1	2.10766	3.69e-12	7.2e-11	11.4333
chr16	93407056	93407231	175	1226	+	1	175	0	22.21	5.82	Cbr1	2.82045	1.76e-12	3.37e-11	11.7551
chr8	61956344	61956519	175	1227	+	1	175	0	14.54	1.07	Cbr4	5.36458	5.32e-14	1.16e-12	13.2743
chr17	31851942	31851967	25	1228	-	1	25	0	1.78	0.39	Cbs	2.55255	5.46e-11	9.89e-10	10.2624
chr11	96680055	96680130	75	1230	+	1	75	0	3.66	0.59	Cbx1	3.45676	7.24e-11	1.29e-09	10.1406
chr11	96691622	96692278	656	1231	+	1	656	0	14.09	2.4	Cbx1	3.58259	5.69e-13	1.14e-11	12.2449
chr11	118971196	118972121	925	1232	-	1	925	0	117.48	22.38	Cbx4	3.24915	1.97e-12	3.53e-11	11.7062
chr15	79802029	79802079	50	1233	-	1	50	0	4.15	0	Cbx7	7.2831	9.76e-11	1.72e-09	10.0107
chr11	118929811	118929936	125	1234	-	1	125	0	8.93	0.48	Cbx8	4.60368	3.9e-11	7.13e-10	10.4091
chr11	118929611	118929686	75	1235	-	1	75	0	4.85	0.57	Cbx8	3.60499	5.81e-11	1.04e-09	10.2355
chr8	84859506	84859756	250	1236	-	1	250	0	23.02	2.77	Cc2d1a	3.50228	7.62e-12	1.43e-10	11.1179
chr4	108490941	108491341	400	1237	+	1	400	0	91.19	35.72	Cc2d1b	2.10269	6.65e-17	1.74e-15	16.1773
chr10	62581046	62581221	175	1241	-	1	175	0	29.12	4.6	Ccar1	4.31748	1.08e-25	4.35e-24	24.966
chr13	100833166	100833616	450	1243	+	1	450	0	38.36	6.89	Ccdc125	3.42944	4.55e-12	8.17e-11	11.3416
chr13	74504701	74504826	125	1244	+	1	125	0	9.42	1.07	Ccdc127	3.64973	1.19e-12	2.43e-11	11.9253
chr2	76841845	76841895	50	1249	-	1	50	0	3.17	0.07	Ccdc141	6.5392	4.96e-11	9e-10	10.3049
chr2	76841770	76841820	50	1250	-	1	50	0	2.3	0.13	Ccdc141	5.54275	6.07e-11	1.09e-09	10.2167
chr6	83086628	83086778	150	1251	+	1	150	0	17.96	6.67	Mrpl53	1.85257	8.43e-12	1.58e-10	11.074
chr10	41432121	41432770	649	1254	-	1	649	0	2.41	0.92	Ccdc162	2.30527	1.61e-16	4.36e-15	15.7925
chr6	91876341	91876591	250	1255	+	1	250	0	24.03	1.68	Ccdc174	4.39956	1.21e-12	2.34e-11	11.9179
chr7	127182029	127182479	450	1256	-	1	450	0	314.47	48.22	Ccdc189	2.90604	8.33e-14	1.72e-12	13.0794
chr16	43728889	43728989	100	1257	+	1	100	0	5.09	1.81	Ccdc191	2.74619	1.18e-11	2.24e-10	10.929
chr14	66102626	66102976	350	1260	+	1	350	0	65.42	4.36	Ccdc25	4.85231	1.45e-12	2.73e-11	11.84
chr14	66103901	66104051	150	1261	+	1	150	0	15.62	9.27	Ccdc25	1.98529	4.77e-14	1.05e-12	13.3212
chr2	109870935	109871110	175	1262	+	1	175	0	12.97	0.74	Ccdc34	5.65586	7.71e-12	1.4e-10	11.1128
chr11	102591215	102591340	125	1264	-	1	125	0	5.44	0.79	Ccdc43	4.1589	1.56e-11	2.81e-10	10.8078
chr9	108921409	108921509	100	1267	+	1	100	0	5.09	1.35	Ccdc51	3.42538	8.7e-13	1.75e-11	12.0605
chr10	105682893	105683318	425	1269	+	1	425	0	304.99	3.69	Ccdc59	7.55726	1.73e-15	4.07e-14	14.7611
chr10	70028614	70028689	75	1270	+	1	75	0	4.85	1.33	Ccdc6	2.55841	2.37e-11	4.4e-10	10.6249
chr14	27208586	27208886	300	1271	-	1	300	0	30.13	0.89	Ccdc66	6.81855	9.61e-12	1.75e-10	11.0172
chr14	27203121	27203146	25	1272	-	1	25	0	1.15	0.09	Ccdc66	4.9174	6.05e-11	1.09e-09	10.2179
chr9	13251754	13252079	325	1273	+	1	325	0	26.29	1.55	Ccdc82	5.52272	5.24e-14	1.15e-12	13.281
chr9	13252104	13252379	275	1274	+	1	275	0	19.67	1.5	Ccdc82	4.73216	7.38e-12	1.36e-10	11.1317
chr9	13291416	13291541	125	1275	+	1	125	0	6.49	0.22	Ccdc82	6.38773	3.59e-11	6.51e-10	10.4446
chr19	5506565	5506940	375	1276	-	1	375	0	104.72	5.89	Ccdc85b	4.4822	6.77e-12	1.2e-10	11.1695
chr19	10920369	10920494	125	1277	-	1	125	0	10.15	1.03	Ccdc86	3.63607	4.08e-12	7.92e-11	11.3894
chr19	10920194	10920344	150	1278	-	1	150	0	11.61	2.12	Ccdc86	2.99963	4.77e-13	9.85e-12	12.3216
chr11	29413836	29413961	125	1279	+	1	125	0	5.2	0	Ccdc88a	7.84232	5.74e-11	1.03e-09	10.241
chr7	25410811	25410861	50	1280	-	1	50	0	5.79	2.2	Ccdc97	1.65979	5.8e-11	1.05e-09	10.2364
chr4	42772859	42773084	225	1281	-	1	225	0	47.88	10.12	Ccl21a	2.52547	4.27e-14	9.27e-13	13.3692
chr11	6546197	6546747	550	1283	+	1	550	0	79.51	5.5	Ccm2	4.29574	1.58e-12	2.94e-11	11.8009
chr2	152923106	152923631	525	1284	+	1	525	0	84.25	16.44	Ccm2l	2.79009	7.23e-14	1.54e-12	13.1408
chr6	127107099	127107199	100	1286	-	1	100	0	9.66	6.15	Ccnd2	2.0507	9.63e-13	1.93e-11	12.0164
chr4	155907887	155908162	275	1288	+	1	275	0	245.32	128.46	Ccnl2	1.25423	1.01e-12	1.94e-11	11.9957
chr11	78641356	78641731	375	1289	-	1	375	0	38.04	3.32	Ccnq	4.26354	6.5e-13	1.26e-11	12.1871
chr15	98440644	98441769	1125	1290	-	1	1125	0	661.72	76.09	Ccnt1	3.73611	3.13e-12	5.69e-11	11.505
chr9	72919644	72920019	375	1291	+	1	375	0	42.96	9.18	Ccpg1	2.97836	6.63e-12	1.21e-10	11.1783
chr9	72923187	72923287	100	1292	+	1	100	0	9.62	1.26	Ccpg1	3.29491	2.31e-14	5.39e-13	13.6361
chr17	57018694	57018769	75	1293	-	1	75	0	9.21	1.9	Ccpn-ps	3.05775	1.43e-17	4e-16	16.8449
chr14	36661945	36661970	25	1296	-	1	25	0	1.5	0.11	Ccser2	4.78909	1.07e-12	2.24e-11	11.9721
chr16	87281800	87282631	831	1297	-	1	831	0	8.72	2.44	Cct8	3.03711	2.67e-12	5.32e-11	11.5733
chr16	87280212	87280237	25	1298	-	1	25	0	1.71	0.76	Cct8	3.0266	1.28e-21	4.49e-20	20.8925
chr10	41404733	41404908	175	1299	+	1	175	0	14.4	0.79	Cd164	5.37321	1.27e-15	3.19e-14	14.8979
chr7	30565303	30565553	250	1300	-	1	250	0	24.17	2.79	Cd22	3.45468	1.33e-13	2.8e-12	12.8767
chr6	125209682	125209707	25	1301	-	1	25	0	1.19	0.09	Cd27	4.96627	3.7e-11	6.8e-10	10.4317
chr17	43106954	43107254	300	1302	-	1	300	0	67.23	4.41	Cd2ap	5.3757	4.6e-13	9.1e-12	12.3368
chr11	114784413	114785501	1088	1303	+	1	1088	0	5.06	0.33	Cd300a	4.22084	1.99e-27	8.82e-26	26.702
chr2	60082486	60082536	50	1306	-	1	50	0	2.62	1.98	Cd302	2.26164	8.58e-12	1.63e-10	11.0664
chr7	19091131	19091156	25	1307	-	1	25	0	1.85	0.35	Cd3eap	2.67389	4.08e-11	7.47e-10	10.3888
chr16	49731295	49731445	150	1311	+	1	150	0	7.32	1.66	Cd47	3.56894	2.04e-13	4.37e-12	12.6912
chr1	171532591	171532616	25	1312	+	1	25	0	1.22	0.22	Cd48	3.44189	1.43e-11	2.73e-10	10.8444
chr1	171532666	171532716	50	1313	+	1	50	0	1.71	0.44	Cd48	3.71937	2.13e-11	3.89e-10	10.6718
chr4	133821123	133821198	75	1314	-	1	75	0	17.12	2.14	Cd52	3.3864	4.25e-27	1.83e-25	26.3718
chr4	133820873	133821023	150	1315	-	1	150	0	58.24	6.78	Cd52	3.33553	5.47e-23	1.97e-21	22.2622
chr1	130359525	130359900	375	1317	-	1	375	0	50.04	4.01	Cd55	4.99632	2.95e-13	5.9e-12	12.5294
chr3	87273411	87274866	1455	1320	+	1	1455	0	6.17	1.03	Cd5l	3.82516	4.99e-59	4.87e-57	58.3018
chr4	43447723	43447973	250	1321	-	1	250	0	49.17	9.62	Cd72	2.66455	1.67e-13	3.44e-12	12.7777
chr18	60936920	60937070	150	1322	+	1	150	0	19.46	1.83	Cd74	3.78025	3.3e-20	1.08e-18	19.4815
chr11	106202566	106202591	25	1323	-	1	25	0	1.95	0.22	Cd79b	3.59339	2e-13	4.44e-12	12.698
chr11	106202291	106202341	50	1324	-	1	50	0	8.68	0.48	Cd79b	4.4756	7.9e-22	2.76e-20	21.1024
chr11	106202166	106202266	100	1325	-	1	100	0	9.35	0.92	Cd79b	3.70497	2.62e-13	5.52e-12	12.5809
chr7	142606561	142606611	50	1326	+	1	50	0	3.42	0.7	Cd81	2.73357	2.71e-11	5.03e-10	10.5668
chr13	43956493	43956518	25	1327	+	1	25	0	1.26	0.24	Cd83	3.24847	3.16e-11	5.84e-10	10.5001
chr6	71313820	71313870	50	1328	+	1	50	0	4.05	0.13	Cd8b1	5.16571	8.99e-11	1.59e-09	10.0462
chr4	138065838	138065938	100	1330	-	1	100	0	7.95	1.66	Cda	2.57711	3.42e-11	6.2e-10	10.4666
chr14	59801773	59801798	25	1331	-	1	25	0	1.05	0.2	Cdadc1	3.66134	1.22e-11	2.33e-10	10.9154
chr14	59797711	59797761	50	1332	-	1	50	0	2.3	0.39	Cdadc1	3.66641	1.01e-11	1.94e-10	10.9946
chr2	120548659	120549284	625	1333	-	1	625	0	89.69	7.44	Cdan1	4.26115	5.33e-14	1.14e-12	13.2736
chr8	13831379	13831904	525	1334	+	1	525	0	114.31	16.01	Cdc16	3.55801	3.98e-16	9.72e-15	15.3999
chr4	62312855	62313180	325	1335	-	1	325	0	36.13	3.49	Cdc26	4.19988	2.04e-16	5.27e-15	15.6912
chr10	79523791	79524232	441	1336	+	1	441	0	219.13	29.49	Cdc34	3.19668	3.69e-17	9.8e-16	16.4335
chr12	111260355	111260405	50	1339	-	1	50	0	5.41	1.66	Cdc42bpb	1.98744	1.5e-11	2.78e-10	10.8233
chr12	111260305	111260330	25	1340	-	1	25	0	2.62	0.83	Cdc42bpb	1.9207	1.15e-11	2.2e-10	10.9406
chr15	78731415	78731465	50	1341	+	1	50	0	3.42	0.26	Cdc42ep1	4.07194	3.23e-11	5.97e-10	10.4904
chr19	5967783	5967858	75	1342	-	1	75	0	5.06	0.5	Cdc42ep2	3.67453	4.47e-11	8.08e-10	10.35
chr17	79641801	79642151	350	1343	-	1	350	0	37.38	8.92	Cdc42ep3	3.74666	1.51e-12	2.9e-11	11.8221
chr17	45744325	45744425	100	1344	-	1	100	0	5.86	0.7	Cdc5l	3.87032	1.79e-12	3.68e-11	11.7471
chr17	45726659	45727887	1228	1345	-	1	1228	0	2.69	0.37	Cdc5l	4.17349	1.81e-27	8.06e-26	26.7415
chr17	45702833	45703158	325	1346	-	1	325	0	40.66	5.65	Cdc5l	3.95718	1.23e-12	2.33e-11	11.9106
chr8	120050208	120050458	250	1349	+	1	250	0	24.34	2.55	Cdh13	4.21043	5.36e-12	9.73e-11	11.2706
chr18	16723308	16723383	75	1355	-	1	75	0	3.8	0.33	Cdh2	4.74355	2.8e-12	5.67e-11	11.5527
chr18	16723233	16723283	50	1356	-	1	50	0	3.91	0.26	Cdh2	4.24487	4.2e-12	8.34e-11	11.3765
chr18	16721958	16722208	250	1357	-	1	250	0	22.63	11.34	Cdh2	2.83435	2.16e-15	5.15e-14	14.6663
chr4	155714734	155714759	25	1358	+	1	25	0	1.29	0.09	Cdk11b	5.00349	2.21e-11	4.14e-10	10.6557
chr4	155724236	155725216	980	1359	+	1	980	0	89.24	15.18	Cdk11b	3.07714	1.26e-45	9.2e-44	44.9013
chr11	98101333	98101383	50	1360	+	1	50	0	2.82	0.46	Cdk12	3.287	2.63e-11	4.88e-10	10.5808
chr11	98101408	98101533	125	1361	+	1	125	0	5.27	0.72	Cdk12	4.09724	3.9e-11	7.08e-10	10.4085
chr13	17947441	17947491	50	1362	-	1	50	0	2.23	0.15	Cdk13	5.35462	2.95e-11	5.41e-10	10.5305
chr13	17947366	17947391	25	1363	-	1	25	0	1.78	0.11	Cdk13	4.37879	3.63e-11	6.67e-10	10.4402
chr13	17947041	17947291	250	1364	-	1	250	0	27.65	1.5	Cdk13	5.0428	4.29e-12	7.9e-11	11.3675
chr13	17893233	17893408	175	1365	-	1	175	0	16.04	0.33	Cdk13	5.96965	2.62e-11	4.81e-10	10.5817
chr13	17892958	17893158	200	1366	-	1	200	0	17.16	0.63	Cdk13	5.36785	1.21e-11	2.19e-10	10.919
chr13	17892883	17892908	25	1367	-	1	25	0	1.6	0.09	Cdk13	4.85896	3.35e-11	6.18e-10	10.475
chr13	17892408	17892833	425	1368	-	1	425	0	50.01	3.77	Cdk13	4.95761	2.6e-12	4.89e-11	11.5847
chr10	40225382	40225407	25	1371	+	1	25	0	2.62	0.07	Cdk19	5.29304	2.35e-11	4.39e-10	10.6292
chr19	4147328	4147503	175	1372	+	1	175	0	17.33	1.22	Cdk2ap2	4.05638	5.97e-14	1.34e-12	13.2243
chr11	80371173	80371398	225	1373	+	1	225	0	12.94	4.75	Cdk5r1	2.67869	1.07e-11	1.96e-10	10.9687
chr13	100833531	100833606	75	1374	-	1	75	0	3.52	1.44	Cdk7	3.12182	4.69e-13	9.74e-12	12.329
chr2	32597443	32598118	675	1375	-	1	675	0	391.54	59.69	Cdk9	2.99141	2.99e-14	6.42e-13	13.5238
chr13	29509385	29509485	100	1377	-	1	100	0	4.5	0.85	Cdkal1	3.52092	2.56e-11	4.68e-10	10.5922
chr18	46861393	46861443	50	1378	-	1	50	0	4.74	1.64	Cdo1	2.00334	1.49e-11	2.77e-10	10.8278
chr9	35410652	35410927	275	1379	+	1	275	0	29.95	0.37	Cdon	7.0867	6.62e-12	1.24e-10	11.1792
chr7	25162251	25162926	675	1380	-	1	675	0	96.91	27.98	Ceacam1	2.72777	1.62e-12	3e-11	11.7913
chr7	34819742	34820167	425	1381	+	1	425	0	36.82	5.45	Cebpa	3.13069	9.66e-12	1.76e-10	11.0149
chr2	167531959	167532334	375	1382	+	1	375	0	178.19	15.51	Cebpb	4.55556	2.13e-14	4.65e-13	13.6711
chr16	15705899	15706324	425	1383	+	1	425	0	57.68	4.65	Cebpd	4.44707	1.53e-12	2.99e-11	11.8143
chr14	54947819	54947994	175	1384	-	1	175	0	19.91	4.62	Cebpe	2.55003	4.79e-13	9.65e-12	12.3194
chr7	34749746	34750021	275	1385	-	1	275	0	20.75	1.74	Cebpg	4.26684	1.23e-11	2.3e-10	10.9095
chr7	34749546	34749696	150	1386	-	1	150	0	8.02	0.46	Cebpg	5.58737	2.14e-11	3.87e-10	10.6691
chr17	79244322	79244497	175	1387	-	1	175	0	25.42	2.12	Cebpz	4.09436	1.27e-18	3.69e-17	17.8958
chr17	79243065	79243390	325	1388	-	1	325	0	52.8	10.21	Cebpz	3.40713	3.92e-14	8.43e-13	13.4066
chr6	120743523	120743673	150	1390	+	1	150	0	17.68	0.26	Cecr2	6.34319	1.86e-12	3.78e-11	11.7307
chr18	25886909	25887084	175	1395	-	1	175	0	12.34	2.03	Celf4	3.14419	1.61e-11	3.01e-10	10.7921
chr18	25612501	25612676	175	1396	-	1	175	0	11.68	1.07	Celf4	4.5455	4.17e-12	7.81e-11	11.3796
chr15	85784508	85784758	250	1397	-	1	250	0	28.8	1.46	Celsr1	4.62002	5.89e-12	1.09e-10	11.2296
chr15	85783158	85783808	650	1398	-	1	650	0	130.04	16.1	Celsr1	3.4941	1.11e-14	2.48e-13	13.9563
chr19	21833647	21833872	225	1399	+	1	225	0	26.43	1.31	Cemip2	5.43681	3.65e-13	7.36e-12	12.438
chr2	131019883	131020733	850	1400	-	1	850	0	479.87	51.95	Cenpb	3.34551	2.23e-13	4.47e-12	12.6518
chr14	56764217	56764517	300	1401	-	1	300	0	80.83	2.03	Cenpj	6.72789	1.79e-12	3.35e-11	11.7483
chr13	104365168	104365268	100	1402	+	1	100	0	6.77	1.26	Cenpk	2.89156	1.94e-11	3.61e-10	10.7127
chr1	160910668	160910868	200	1403	+	1	200	0	17.58	1	Cenpl	5.20558	4.27e-12	7.91e-11	11.3693
chr8	47031846	47031996	150	1405	+	1	150	0	10.91	0.48	Cenpu	5.96347	5.14e-13	1.05e-11	12.289
chr2	125405660	125405685	25	1408	-	1	25	0	1.6	0.2	Cep152	3.37264	7.1e-11	1.27e-09	10.1489
chr2	125405460	125405510	50	1409	-	1	50	0	2.93	0.37	Cep152	3.53299	4.02e-11	7.36e-10	10.3953
chr2	125405335	125405410	75	1410	-	1	75	0	3.73	0.83	Cep152	3.18012	2.45e-11	4.47e-10	10.61
chr9	87092941	87093721	780	1411	-	1	780	0	1.19	0.11	Cep162	4.56385	1.99e-11	3.75e-10	10.7007
chr9	87085892	87086017	125	1412	-	1	125	0	8.93	0.63	Cep162	4.12809	3.54e-11	6.49e-10	10.4507
chr9	87074625	87074825	200	1413	-	1	200	0	23.43	0.65	Cep162	5.63986	1.31e-11	2.34e-10	10.8822
chr9	45693264	45693489	225	1414	-	1	225	0	56.6	4.27	Cep164	4.00332	2.74e-14	6.03e-13	13.5624
chr2	155834209	155834384	175	1415	+	1	175	0	14.51	1.03	Cep250	4.14692	1.47e-11	2.61e-10	10.8328
chr2	155834459	155834584	125	1416	+	1	125	0	9.38	0.94	Cep250	3.77897	7.01e-12	1.33e-10	11.1545
chr2	155840351	155840401	50	1417	+	1	50	0	3.87	0.57	Cep250	3.1524	1.78e-12	3.66e-11	11.7486
chr10	100408869	100408919	50	1418	+	1	50	0	1.81	0.26	Cep290	4.39211	9.08e-12	1.76e-10	11.0419
chr9	15234083	15234233	150	1419	-	1	150	0	13.95	1.66	Cep295	3.93056	2.78e-17	7.61e-16	16.5554
chr9	15233933	15234058	125	1420	-	1	125	0	9.07	0.68	Cep295	4.90164	2.36e-13	5.05e-12	12.6265
chr1	155828908	155829233	325	1421	-	1	325	0	57.05	1.53	Cep350	6.34135	3.13e-14	6.81e-13	13.504
chr1	155809005	155809030	25	1422	-	1	25	0	1.5	0.31	Cep350	2.8663	5.35e-11	9.69e-10	10.2715
chr1	155808955	155808980	25	1423	-	1	25	0	1.53	0.17	Cep350	3.62363	3.18e-11	5.88e-10	10.4972
chr8	57003156	57003631	475	1424	-	1	475	0	16.08	4.23	Cep44	2.99369	7.32e-13	1.47e-11	12.1355
chr9	13719978	13720103	125	1425	-	1	125	0	6.73	1.94	Cep57	3.11184	8.22e-13	1.65e-11	12.085
chr10	41595585	41595610	25	1426	-	1	25	0	1.29	0.09	Cep57l1	4.89416	5.47e-11	9.89e-10	10.2624
chr10	41595535	41595560	25	1427	-	1	25	0	1.46	0.13	Cep57l1	4.44189	8.65e-13	1.83e-11	12.0628
chr9	102463876	102464026	150	1430	-	1	150	0	18.97	2.79	Cep63	3.50124	3.67e-17	9.95e-16	16.4357
chr19	15933183	15933458	275	1431	-	1	275	0	20.36	0.83	Cep78	5.82349	6.4e-12	1.18e-10	11.1939
chr4	133858518	133858668	150	1434	-	1	150	0	14.12	1.07	Cep85	4.13364	1.46e-11	2.6e-10	10.8362
chr4	133858443	133858468	25	1435	-	1	25	0	1.64	0.33	Cep85	2.8524	1.3e-11	2.49e-10	10.8845
chr10	53224726	53225076	350	1436	-	1	350	0	44.18	1.94	Cep85l	5.13329	5.77e-14	1.25e-12	13.2389
chr10	53154136	53154311	175	1439	-	1	175	0	16.11	0.63	Cep85l	5.70708	1.22e-13	2.62e-12	12.9146
chr3	95230149	95230199	50	1441	+	1	50	0	6.94	3.25	Cers2	1.60192	2.15e-13	4.76e-12	12.6672
chr8	4573772	4573947	175	1443	+	1	175	0	15.52	0.37	Cers4	5.62151	4e-11	7.27e-10	10.3983
chr8	4574947	4575272	325	1444	+	1	325	0	29.08	7.76	Cers4	2.99532	9.13e-13	1.75e-11	12.0396
chr8	93783352	93783527	175	1446	-	1	175	0	62.52	25.32	Ces1b	2.45007	2.93e-26	1.2e-24	25.5337
chr8	93857339	93857514	175	1447	-	1	175	0	25.25	7.76	Ces1c	1.99738	2.64e-12	4.98e-11	11.5788
chr8	93825642	93825967	325	1448	-	1	325	0	885.52	260.82	Ces1c	2.34625	5.64e-25	2.18e-23	24.2487
chr8	93927845	93928045	200	1449	-	1	200	0	171.11	59.89	Ces1e	2.17828	2.5e-25	9.86e-24	24.6029
chr8	93982888	93983138	250	1450	-	1	250	0	155.32	109.31	Ces1f	1.40387	1.77e-17	4.85e-16	16.751
chr8	94029296	94029671	375	1451	-	1	375	0	67.34	16.18	Ces1g	2.88916	1.01e-13	2.12e-12	12.996
chr8	105810880	105811592	712	1453	+	1	712	0	4.22	0.76	Ces3b	3.04024	6.92e-14	1.55e-12	13.1598
chr8	105812309	105813202	893	1454	+	1	893	0	3.84	0.46	Ces3b	3.40423	1.91e-23	7.24e-22	22.7192
chr8	105819807	105820232	425	1455	+	1	425	0	251.56	133.89	Ces3b	1.4492	1.36e-15	3.32e-14	14.865
chr13	81944513	81944943	430	1457	+	1	430	0	8.96	0.96	Cetn3	5.17071	5.95e-14	1.3e-12	13.2254
chr11	29171661	29171961	300	1458	-	1	300	0	22.6	2.03	Cfap36	4.99486	5.95e-13	1.19e-11	12.2253
chr8	46622838	46623013	175	1463	+	1	175	0	10.71	0.52	Cfap97	5.91906	8.55e-12	1.59e-10	11.0679
chr8	46623538	46623588	50	1464	+	1	50	0	1.92	0.33	Cfap97	4.05469	1.22e-11	2.31e-10	10.9147
chr8	112580782	112580957	175	1465	-	1	175	0	13.29	1.44	Cfdp1	3.74933	2e-12	3.84e-11	11.7
chr1	139786310	139786435	125	1469	-	1	125	0	9.24	0.81	Cfhr2	4.79177	3.34e-14	7.44e-13	13.4761
chr3	129642239	129642389	150	1473	+	1	150	0	16.53	0.87	Cfi	4.99429	1.79e-14	4.05e-13	13.7474
chr1	58795533	58795683	150	1476	+	1	150	0	8.86	4.58	Cflar	2.36446	2.48e-11	4.44e-10	10.605
chr16	64676025	64676125	100	1477	+	1	100	0	6.45	0.79	Cggbp1	3.56832	1.7e-11	3.18e-10	10.77
chr16	64676150	64676175	25	1478	+	1	25	0	1.64	0.22	Cggbp1	3.39685	6.85e-12	1.34e-10	11.1643
chr14	47091192	47091617	425	1479	+	1	425	0	128.5	6.7	Cgrrf1	4.74883	6.16e-17	1.59e-15	16.2107
chr11	30927256	30927681	425	1480	-	1	425	0	50.32	3.53	Chac2	5.34346	1.03e-13	2.14e-12	12.9873
chr7	73193783	73194083	300	1481	-	1	300	0	88.71	6.61	Chaserr	5.4057	6.86e-34	3.64e-32	33.1639
chr14	20754373	20754398	25	1484	+	1	25	0	1.12	0.63	Chchd1	2.46831	1.25e-11	2.4e-10	10.9026
chr6	32769541	32769816	275	1486	-	1	275	0	31.18	7.61	Chchd3	3.08816	8.61e-12	1.55e-10	11.0652
chr6	32769441	32769466	25	1487	-	1	25	0	1.71	0.52	Chchd3	2.3217	5.27e-11	9.54e-10	10.2786
chr17	15952294	15952319	25	1489	+	1	25	0	1.12	0.72	Chd1	2.36468	1.97e-11	3.71e-10	10.7061
chr17	15990308	15990358	50	1490	+	1	50	0	2.75	0.13	Chd1	5.72312	8.97e-12	1.74e-10	11.0472
chr17	15990583	15991033	450	1491	+	1	450	0	21.72	3.49	Chd1	4.1093	6.37e-12	1.17e-10	11.1956
chr3	97468280	97468355	75	1492	-	1	75	0	5.34	1.5	Chd1l	3.05319	2.16e-16	5.76e-15	15.6655
chr3	97468205	97468255	50	1493	-	1	50	0	3.56	1.44	Chd1l	2.13792	2.64e-11	4.86e-10	10.5776
chr11	69259992	69260242	250	1494	-	1	250	0	100.99	8.42	Chd3	3.8393	3.86e-25	1.51e-23	24.4136
chr11	69255616	69256895	1279	1495	-	1	1279	0	23.64	3.99	Chd3	2.82686	1.22e-122	2.51e-120	121.913
chr11	69254565	69254968	403	1496	-	1	403	0	176.62	36.62	Chd3	2.60582	4.03e-99	6.64e-97	98.3948
chr6	125107160	125107235	75	1497	+	1	75	0	16.88	9.71	Chd4	1.21459	2.99e-12	5.8e-11	11.5247
chr2	160791822	160791972	150	1499	-	1	150	0	16.63	0.24	Chd6	6.30181	7.94e-12	1.52e-10	11.1004
chr2	160791747	160791797	50	1500	-	1	50	0	5.09	0.04	Chd6	6.72153	1.46e-11	2.77e-10	10.8367
chr2	160791172	160791447	275	1501	-	1	275	0	21.76	1.53	Chd6	4.29602	2.77e-12	5.45e-11	11.5576
chr4	8865854	8866979	1125	1504	+	1	1125	0	469.54	46.24	Chd7	3.74064	4.5e-13	8.79e-12	12.3472
chr14	52435632	52436407	775	1505	-	1	775	0	699.83	90.53	Chd8	3.05009	1.88e-13	3.71e-12	12.7266
chr8	91669841	91670091	250	1507	+	1	250	0	28.59	5.98	Chd9	3.56211	2.87e-13	5.83e-12	12.5415
chr8	91683064	91683264	200	1508	+	1	200	0	14.86	3.73	Chd9	3.01885	2.05e-12	3.98e-11	11.6882
chr8	91760651	91760676	25	1509	+	1	25	0	1.92	0.17	Chd9	3.74597	3.4e-12	6.84e-11	11.4689
chr8	91760751	91760826	75	1510	+	1	75	0	4.32	0.41	Chd9	4.28045	1.92e-11	3.53e-10	10.7169
chr8	91778037	91778187	150	1511	+	1	150	0	13.98	2.14	Chd9	3.03856	1.94e-13	4.17e-12	12.7111
chr7	141075798	141076023	225	1513	-	1	225	0	30.58	2.07	Chid1	4.16911	1.12e-14	2.61e-13	13.9502
chr7	141075523	141075548	25	1514	-	1	25	0	1.81	0.13	Chid1	4.05153	3.46e-11	6.37e-10	10.4612
chr19	3917383	3917983	600	1515	+	1	600	0	2017.9	408.05	Chka	2.97101	1.6e-12	2.93e-11	11.7972
chr19	3943527	3943652	125	1516	+	1	125	0	62.94	40.35	Chka	1.24455	1.41e-14	3.24e-13	13.8493
chr15	89310557	89310832	275	1517	-	1	275	0	195.63	81.83	Chkb,Gm44502	1.65644	6.43e-26	2.62e-24	25.1918
chr18	67339379	67339579	200	1519	+	1	200	0	10.04	0.79	Chmp1b	5.49033	1.23e-11	2.2e-10	10.9108
chr14	69955477	69955627	150	1521	-	1	150	0	12.97	0.72	Chmp7	4.63902	3.6e-12	6.88e-11	11.4432
chr14	69954427	69954852	425	1522	-	1	425	0	76.61	14.66	Chmp7	3.04058	1.08e-12	2.03e-11	11.9677
chr5	24797098	24797398	300	1525	+	1	300	0	30.72	8.29	Chpf2,Mir671	2.31788	3.68e-12	6.97e-11	11.4337
chr5	24797423	24797448	25	1526	+	1	25	0	1.81	0.59	Chpf2	2.19294	7.37e-11	1.32e-09	10.1324
chr15	72965423	72965923	500	1527	+	1	500	0	87.91	6.17	Chrac1	4.15229	6.09e-14	1.3e-12	13.2154
chr13	10410719	10410769	50	1528	-	1	50	0	3.35	0.41	Chrm3	3.33857	4.22e-11	7.69e-10	10.3744
chr13	9928946	9929021	75	1532	-	1	75	0	4.29	0	Chrm3	7.64984	8.96e-11	1.59e-09	10.0478
chr2	180664503	180665103	600	1533	-	1	600	0	66.6	14.46	Chrna4	2.53562	6.02e-12	1.11e-10	11.2204
chrX	19963447	19963572	125	1535	+	1	125	0	9.69	0	Chst7	7.95728	1.63e-11	3.06e-10	10.7873
chr3	90407020	90407370	350	1537	-	1	350	0	62.04	9.68	Chtop	3.3228	1.81e-17	4.85e-16	16.7425
chr17	26001059	26001634	575	1538	+	1	575	0	164.38	12.21	Ciao3	4.30756	1.14e-14	2.53e-13	13.9413
chr17	26001909	26001934	25	1539	+	1	25	0	2.48	0.33	Ciao3	3.2326	1.57e-15	4.02e-14	14.8034
chr7	24970347	24970647	300	1541	+	1	300	0	28.77	1.64	Cic	4.57644	6.16e-12	1.1e-10	11.2104
chr14	55991508	55991533	25	1542	-	1	25	0	3.63	3.75	Cideb	1.34902	2.58e-14	6.09e-13	13.5884
chr16	10348053	10348653	600	1544	+	1	600	0	250.97	42.81	Ciita	2.93907	2.18e-12	3.96e-11	11.662
chr9	78074945	78074995	50	1545	+	1	50	0	4.22	0.89	Cilk1	2.61888	6.63e-13	1.41e-11	12.1785
chr9	78075020	78075070	50	1546	+	1	50	0	5.54	1.9	Cilk1	1.90803	6.46e-12	1.24e-10	11.1896
chr10	71166798	71166848	50	1548	-	1	50	0	5.3	1.72	Cisd1	1.88338	2.77e-11	5.06e-10	10.5578
chr10	71166573	71166748	175	1549	-	1	175	0	19.07	10.42	Cisd1	1.98951	2.01e-12	3.98e-11	11.6964
chr11	97576740	97577336	596	1551	+	1	596	0	600.35	114.19	Cisd3	2.52064	6.26e-12	1.12e-10	11.2033
chr2	162761465	162761704	239	1552	-	1	239	0	59	4.19	Cisd3b	4.40306	1.14e-15	2.76e-14	14.9422
chr5	116063596	116063796	200	1553	+	1	200	0	15.66	3.01	Cit	2.71705	1.56e-11	2.85e-10	10.8063
chr5	116063996	116064371	375	1554	+	1	375	0	42.23	4.08	Cit	3.87323	4.33e-15	1.02e-13	14.3632
chr10	17600282	17600732	450	1555	+	1	450	0	164	8.53	Cited2	4.87957	3.2e-12	5.78e-11	11.4949
chr2	91450591	91450941	350	1557	+	1	350	0	48.68	4.03	Ckap5	4.4551	1.55e-12	2.91e-11	11.8101
chr3	144436412	144436587	175	1560	-	1	175	0	13.81	2.55	Clca3a1	3.62971	1.97e-17	5.36e-16	16.7053
chr3	108584122	108584247	125	1561	+	1	125	0	9.17	1.64	Clcc1	2.88782	7.58e-12	1.45e-10	11.1202
chr3	108585874	108586049	175	1562	+	1	175	0	17.71	3.55	Clcc1	3.37986	5.82e-13	1.16e-11	12.2351
chr8	61365572	61366172	600	1563	-	1	600	0	159.89	23.03	Clcn3	3.45857	4.64e-13	9.05e-12	12.3332
chr7	7286607	7287232	625	1564	-	1	625	0	230.53	43.03	Clcn4	3.84673	1.47e-15	3.44e-14	14.8327
chr7	7286382	7286557	175	1565	-	1	175	0	11.09	3.49	Clcn4	2.92728	3.03e-12	5.71e-11	11.5184
chr17	25376961	25378452	1491	1566	+	1	1491	0	3.87	0.79	Clcn7	2.77526	5.65e-24	2.19e-22	23.248
chr16	93715918	93716393	475	1568	-	1	475	0	110.54	12.32	Cldn14	3.63646	2.09e-13	4.2e-12	12.6795
chr5	135015917	135016330	413	1569	+	1	413	0	132.89	28.57	Cldn3	2.59396	4.16e-16	1.02e-14	15.3807
chr16	18596771	18596946	175	1570	+	1	175	0	15.97	1.09	Cldn5	4.19608	1.89e-12	3.65e-11	11.723
chr6	129405853	129405903	50	1572	-	1	50	0	2.69	0	Clec1a	7.89735	2.42e-11	4.51e-10	10.6167
chr6	129404853	129405353	500	1573	-	1	500	0	46.97	6.26	Clec1a	4.07516	1.34e-12	2.51e-11	11.8717
chr16	10450239	10450589	350	1575	+	1	350	0	33.55	2.77	Clec16a	4.72981	2.25e-12	4.25e-11	11.6479
chr6	83629465	83630065	600	1576	-	1	600	0	242.64	22.27	Clec4f	3.65169	6.9e-14	1.44e-12	13.1611
chr6	129399458	129399608	150	1578	+	1	150	0	9.94	0.39	Clec9a	6.08875	7.12e-13	1.49e-11	12.1477
chr3	89083800	89084125	325	1579	+	1	325	0	111.59	32.95	Clk2	2.18948	5.71e-18	1.58e-16	17.2431
chr12	104732447	104732572	125	1581	-	1	125	0	9.59	2.05	Clmn	2.93841	4.52e-13	9.26e-12	12.3453
chr9	40694354	40694379	25	1582	+	1	25	0	0.98	0.04	Clmp	6.22427	9.09e-11	1.61e-09	10.0415
chr14	103313319	103313469	150	1583	+	1	150	0	10.98	0.59	Cln5	5.16006	1.3e-12	2.65e-11	11.8845
chr7	101436841	101437016	175	1584	+	1	175	0	51.02	11.19	Clpb	2.55448	8.63e-19	2.53e-17	18.0642
chr17	57303039	57303189	150	1586	+	1	150	0	27.51	9.47	Clpp	1.91249	4.01e-15	9.48e-14	14.3969
chr9	65201732	65201782	50	1587	+	1	50	0	3.21	0.39	Clpx	3.81811	1.92e-13	4.27e-12	12.7161
chr9	65229884	65229934	50	1589	+	1	50	0	3.98	2.46	Clpx	2.13824	3.42e-15	8.5e-14	14.4654
chr9	65237254	65237529	275	1590	+	1	275	0	56.77	42.51	Clpx	2.13683	4.51e-17	1.2e-15	16.3461
chr11	86586152	86586177	25	1591	-	1	25	0	0.8	0.28	Cltc	3.19407	8.83e-11	1.57e-09	10.0542
chr14	66213172	66213347	175	1593	+	1	175	0	42.58	22.35	Clu	1.2993	5.39e-12	9.9e-11	11.2681
chr16	3758907	3759032	125	1594	+	1	125	0	5.06	0.74	Cluap1	4.47994	1.9e-11	3.43e-10	10.7223
chr11	74560271	74560596	325	1595	+	1	325	0	121.46	29.05	Cluh	2.30389	1.33e-14	2.96e-13	13.8775
chr14	122548687	122548837	150	1596	+	1	150	0	17.05	1.48	Clybl	3.99061	4.54e-16	1.15e-14	15.3429
chr13	24654009	24654059	50	1600	+	1	50	0	2.72	0.46	Cmah	3.22319	8.69e-11	1.54e-09	10.061
chr13	24654109	24654534	425	1601	+	1	425	0	116.37	33.83	Cmah	2.31175	6.08e-15	1.38e-13	14.216
chr9	117894200	117894300	100	1603	-	1	100	0	6.17	2.86	Cmc1	2.5341	7.07e-13	1.44e-11	12.1506
chr8	118187996	118188171	175	1605	+	1	175	0	19.7	14.02	Cmip	2.34252	3.56e-13	7.24e-12	12.4483
chr9	114618560	114618710	150	1607	-	1	150	0	55.1	54.68	Cmtm8	1.57412	4.7e-12	8.73e-11	11.328
chr9	114618510	114618535	25	1608	-	1	25	0	2.44	2.84	Cmtm8	1.54313	2.7e-13	5.92e-12	12.569
chr17	29921471	29921546	75	1609	+	1	75	0	6.63	0.74	Cmtr1,Gm28043	3.44716	1.44e-13	3.19e-12	12.8412
chr2	156153865	156153940	75	1610	+	1	75	0	15.9	4.34	Cnbd2	1.74306	1.55e-14	3.64e-13	13.8104
chr2	156154015	156154190	175	1611	+	1	175	0	38.22	6.96	Cnbd2	1.85679	1.29e-11	2.32e-10	10.8887
chr19	46866404	46866479	75	1612	+	1	75	0	8.65	0	Cnnm2	7.58013	1.19e-11	2.29e-10	10.9228
chr19	46866504	46866704	200	1613	+	1	200	0	23.26	0.31	Cnnm2	6.6374	2.67e-12	5.19e-11	11.5734
chr1	36565901	36566151	250	1614	+	1	250	0	28	6.17	Cnnm3	2.66124	8.27e-12	1.49e-10	11.0824
chr8	96445558	96445608	50	1616	-	1	50	0	3.59	1.79	Cnot1	2.60177	4.69e-11	8.3e-10	10.3292
chr10	116322064	116322164	100	1617	-	1	100	0	4.88	0.89	Cnot2	3.68302	1.39e-12	2.81e-11	11.8567
chr10	116322014	116322039	25	1618	-	1	25	0	1.85	0.61	Cnot2	2.25871	1.03e-11	1.99e-10	10.986
chr7	3648266	3648291	25	1619	+	1	25	0	3.38	1.4	Cnot3	1.50108	5.2e-11	9.44e-10	10.2836
chr6	35110505	35110605	100	1620	-	1	100	0	7.53	0.26	Cnot4	5.72477	3.1e-11	5.58e-10	10.509
chr10	128163017	128163042	25	1624	+	1	25	0	1.88	0.85	Cnpy2	2.04746	7.22e-12	1.41e-10	11.1416
chr17	47047536	47047561	25	1626	-	1	25	0	1.53	0.28	Cnpy3	2.90349	9.12e-11	1.62e-09	10.0398
chr17	47047486	47047511	25	1627	-	1	25	0	1.67	0.37	Cnpy3	2.60546	7.83e-11	1.4e-09	10.1062
chr17	47046986	47047311	325	1628	-	1	325	0	32.19	6.11	Cnpy3	2.9096	1.74e-12	3.34e-11	11.7595
chr2	35025530	35025580	50	1632	+	1	50	0	1.81	0.35	Cntrl	3.72477	8.52e-11	1.52e-09	10.0694
chr2	35050914	35051950	1036	1633	+	1	1036	0	2.44	0.59	Cntrl	2.62422	4.91e-16	1.29e-14	15.3092
chr11	101168945	101169195	250	1634	-	1	250	0	64.02	6.15	Coa3	3.63313	2.7e-18	7.65e-17	17.568
chr7	100188412	100188537	125	1635	+	1	125	0	10.46	0.26	Coa4	5.65453	3.59e-11	6.57e-10	10.4448
chr7	100188612	100188762	150	1636	+	1	150	0	14.33	0.41	Coa4	5.7383	8.13e-12	1.52e-10	11.09
chr7	100188787	100188937	150	1637	+	1	150	0	9.69	0.96	Coa4	4.04316	7.38e-12	1.39e-10	11.1317
chr1	37459440	37459490	50	1638	-	1	50	0	4.46	0.09	Coa5	6.3824	1.08e-11	2.04e-10	10.9649
chr8	127149289	127149414	125	1639	+	1	125	0	10.57	2.49	Coa6	2.48452	8.47e-12	1.6e-10	11.072
chr8	127151761	127152086	325	1640	+	1	325	0	52.69	3.14	Coa6	5.30823	2.18e-13	4.44e-12	12.6617
chr4	108195414	108195614	200	1641	+	1	200	0	19.67	0.17	Coa7	6.80272	3.16e-11	5.77e-10	10.5009
chr11	100977188	100977363	175	1642	+	1	175	0	36.41	6.89	Coasy	2.66257	2.92e-14	6.47e-13	13.5342
chr8	111608408	111608858	450	1644	+	1	450	0	191.48	20.28	Cog4	3.47601	5.74e-23	2.04e-21	22.2412
chr7	121522283	121522533	250	1646	-	1	250	0	38.04	1.98	Cog7	4.63888	6.49e-12	1.17e-10	11.188
chr15	55171189	55171364	175	1647	+	1	175	0	23.05	1.77	Col14a1	4.62452	4.41e-15	1.03e-13	14.356
chr10	76888812	76888912	100	1649	-	1	100	0	28.21	17.56	Col18a1	1.22605	7.81e-13	1.61e-11	12.1072
chr11	94842363	94842713	350	1650	+	1	350	0	45.12	7.55	Col1a1	3.629	5.27e-14	1.12e-12	13.2785
chr6	4540546	4540996	450	1651	+	1	450	0	85.89	26.21	Col1a2	3.13267	3.37e-13	6.66e-12	12.4726
chr1	45388002	45388052	50	1652	+	1	50	0	3.42	2.9	Col3a1	2.06439	1.54e-14	3.68e-13	13.8123
chr2	27926982	27927132	150	1655	+	1	150	0	14.99	0.92	Col5a1	4.49662	1.03e-12	2.06e-11	11.9871
chr1	45414965	45415115	150	1656	-	1	150	0	6.73	1.16	Col5a2	4.37134	6.11e-12	1.12e-10	11.2141
chr12	28644270	28644895	625	1657	-	1	625	0	100.88	11.76	Colec11	3.38723	1.44e-12	2.67e-11	11.8407
chr18	9858685	9858860	175	1660	+	1	175	0	20.23	0.48	Colec12	5.7471	9.74e-12	1.79e-10	11.0112
chr18	9877095	9877370	275	1661	+	1	275	0	31.18	1.55	Colec12	5.65806	4e-12	7.3e-11	11.3982
chr8	72076383	72076458	75	1662	+	1	75	0	6.87	0.17	Colgalt1	5.5303	2.03e-11	3.81e-10	10.6929
chr11	22922858	22923916	1058	1664	-	1	1058	0	5.27	2.2	Commd1	1.51539	1.52e-16	4.13e-15	15.8171
chr3	57553819	57553869	50	1666	-	1	50	0	2.23	1.13	Commd2	2.76745	2.56e-13	5.6e-12	12.5909
chr15	76785138	76785513	375	1667	+	1	375	0	109.36	5.34	Commd5	4.78061	5.01e-14	1.06e-12	13.3003
chr14	101871726	101871776	50	1668	-	1	50	0	2.41	0.24	Commd6	4.50649	7.08e-12	1.38e-10	11.1498
chr14	101871651	101871676	25	1669	-	1	25	0	1.67	0.2	Commd6	3.39762	4.48e-11	8.18e-10	10.3484
chr14	101871501	101871576	75	1670	-	1	75	0	4.92	0.72	Commd6	4.11812	3.36e-17	9.35e-16	16.4741
chr5	72316793	72316993	200	1671	-	1	200	0	14.3	0.89	Commd8	5.62601	1.21e-11	2.14e-10	10.9175
chr16	18225731	18226406	675	1673	-	1	675	0	645.43	257.68	Comt	2.15671	4.82e-13	9.23e-12	12.3166
chr1	159172461	159172636	175	1674	+	1	175	0	15.55	2.44	Cop1	3.99019	1.11e-15	2.71e-14	14.9555
chr6	30760239	30760439	200	1677	+	1	200	0	16.7	1.13	Mest	4.23817	5.71e-12	1.08e-10	11.2434
chr2	125673671	125674221	550	1679	-	1	550	0	176.21	8.59	Cops2	5.19066	8.2e-19	2.34e-17	18.0862
chr5	100695410	100695535	125	1680	+	1	125	0	9.45	2.94	Cops4	2.67368	3.46e-12	6.63e-11	11.4607
chr5	100695585	100695635	50	1681	+	1	50	0	1.92	0.61	Cops4	3.13504	2.55e-11	4.74e-10	10.5931
chr1	90540345	90540370	25	1682	+	1	25	0	1.57	0.15	Cops8	3.73454	9.38e-11	1.66e-09	10.0277
chr1	90540395	90540470	75	1683	+	1	75	0	5.79	0.79	Cops8	3.19255	2.34e-12	4.77e-11	11.6305
chr1	90540520	90540545	25	1684	+	1	25	0	1.88	0.35	Cops8	2.70086	2.4e-11	4.48e-10	10.6201
chr1	92564866	92565091	225	1685	-	1	225	0	53.32	10.05	Cops9	3.02773	3.65e-13	7.36e-12	12.4373
chr8	95580876	95581051	175	1686	+	1	175	0	31.18	5.52	Coq9	2.80865	5.49e-15	1.28e-13	14.2606
chr8	95581101	95581176	75	1687	+	1	75	0	9.76	3.73	Coq9	1.85025	2e-12	3.94e-11	11.6994
chr19	4203932	4203982	50	1688	+	1	50	0	4.5	1.09	Coro1b	2.45603	1.74e-12	3.5e-11	11.7602
chr5	113982174	113982224	50	1689	-	1	50	0	4.81	0.11	Coro1c	5.66276	2.18e-11	4.05e-10	10.661
chr11	63854927	63855027	100	1692	-	1	100	0	7.15	0.94	Cox10	3.40151	2.15e-12	4.33e-11	11.6679
chr11	63854652	63854827	175	1693	-	1	175	0	11.19	2.16	Cox10	3.41612	1.62e-12	3.13e-11	11.7892
chr16	38167381	38167556	175	1694	+	1	175	0	61.86	17.69	Cox17	2.29169	2.37e-43	1.66e-41	42.6261
chr5	139323626	139323976	350	1695	-	1	350	0	96.18	16.71	Cox19	2.76412	9.6e-14	2.02e-12	13.0179
chr1	178150183	178150208	25	1696	+	1	25	0	1.43	1.18	Cox20	2.00016	1.09e-11	2.11e-10	10.9612
chr7	127804831	127804956	125	1698	-	1	125	0	15.06	5.8	Cox6a2	1.78473	1.84e-11	3.35e-10	10.736
chr17	83809770	83809995	225	1699	-	1	225	0	23.15	5.69	Cox7a2l	2.99312	4.62e-12	8.72e-11	11.3357
chr17	83809520	83809745	225	1700	-	1	225	0	28.49	10.47	Cox7a2l	1.75837	1.44e-11	2.62e-10	10.8422
chr17	83809445	83809495	50	1701	-	1	50	0	5.75	2.4	Cox7a2l	1.70788	3.87e-11	6.91e-10	10.4128
chr3	20062248	20062473	225	1705	+	1	225	0	15.06	3.12	Cp	3.99035	9.41e-14	2.01e-12	13.0264
chr11	31821035	31821160	125	1709	+	1	125	0	15.76	6.48	Cpeb4	1.74568	1.12e-11	2.07e-10	10.9508
chr6	22254559	22254584	25	1716	+	1	25	0	1.26	0.17	Cped1	4.1134	1.5e-13	3.35e-12	12.8243
chr6	22254659	22255034	375	1717	+	1	375	0	35.22	2.42	Cped1	4.40761	1.02e-11	1.87e-10	10.9907
chr15	8209376	8210365	989	1718	+	1	989	0	2.72	0.11	Cplane1	5.45818	1.19e-16	3.25e-15	15.9238
chr13	54527749	54528149	400	1720	+	1	400	0	90.6	8.92	Cplx2	3.80608	2.09e-12	3.85e-11	11.6805
chr1	67266334	67267411	1077	1728	+	1	1077	0	2.62	1.46	Cps1	2.29061	1.78e-21	6.19e-20	20.7502
chr12	101969018	101969984	966	1729	+	1	966	0	61.55	10.01	Cpsf2	3.99813	2.51e-12	4.65e-11	11.5999
chr19	10523185	10523335	150	1731	+	1	150	0	13.5	1.72	Cpsf7	3.28932	1.26e-12	2.49e-11	11.8995
chr4	107761178	107761578	400	1732	-	1	400	0	114.55	35.88	Cpt2	2.19738	7.48e-22	2.51e-20	21.1259
chr10	95011250	95011375	125	1736	-	1	125	0	8.19	1.11	Cradd	3.39655	1.11e-11	2.12e-10	10.9552
chr2	30292487	30292687	200	1738	-	1	200	0	40.17	8.13	Crat	2.73356	6.92e-18	1.92e-16	17.1598
chr2	30292387	30292412	25	1739	-	1	25	0	2.23	0.81	Crat	1.89851	9.34e-11	1.65e-09	10.0299
chr2	30292037	30292337	300	1740	-	1	300	0	48.79	19.76	Crat	1.59577	5.09e-12	9.29e-11	11.2932
chr6	106758690	106759443	753	1742	-	1	753	0	6.17	0.79	Crbn	4.88013	2.63e-12	5.2e-11	11.5808
chr1	64636454	64636629	175	1744	+	1	175	0	46.38	0.85	Creb1	7.54376	1.15e-14	2.62e-13	13.9399
chr4	43566927	43567052	125	1745	+	1	125	0	10.88	2.94	Creb3	2.98418	1.95e-13	4.18e-12	12.71
chr16	3906160	3906260	100	1750	-	1	100	0	7.08	2.07	Crebbp	2.42628	7.29e-12	1.42e-10	11.1373
chr7	90092991	90093091	100	1753	+	1	100	0	8.4	0.41	Crebzf	4.5391	2.94e-11	5.31e-10	10.5323
chr7	90096341	90096941	600	1754	+	1	600	0	90.74	12.56	Crebzf	4.49212	8.67e-13	1.69e-11	12.0618
chr18	3267830	3268105	275	1757	-	1	275	0	63.85	1.7	Crem	6.04042	4.55e-21	1.48e-19	20.3423
chr18	3267430	3267705	275	1758	-	1	275	0	17.02	3.86	Crem	3.82085	1.63e-14	3.68e-13	13.7866
chr17	87342515	87342565	50	1759	+	1	50	0	2.06	0.39	Cript	3.65063	3.04e-11	5.62e-10	10.5175
chr11	75596184	75596634	450	1760	+	1	450	0	39.37	8.85	Crk	3.45523	5.11e-12	9.23e-11	11.2913
chr16	17305004	17305079	75	1761	+	1	75	0	2.79	1.57	Crkl	2.60814	6.98e-11	1.25e-09	10.1559
chr2	145760276	145760351	75	1762	-	1	75	0	2.93	0.85	Crnkl1	3.52108	2.12e-12	4.17e-11	11.6746
chr1	172526060	172526910	850	1763	+	1	850	0	209.68	10.56	Crp	4.63207	1.88e-12	3.48e-11	11.725
chr1	172526985	172527010	25	1764	+	1	25	0	0.94	0.59	Crp	2.51258	7.82e-11	1.4e-09	10.1068
chr1	172527110	172527160	50	1765	+	1	50	0	2.27	1.57	Crp	2.39815	8.59e-12	1.64e-10	11.0659
chr3	90171061	90171111	50	1767	+	1	50	0	9.28	4.51	Crtc2	1.3231	2.12e-11	3.88e-10	10.6734
chr16	91486509	91486534	25	1770	-	1	25	0	0.98	0.37	Cryzl1	3.23247	1.58e-13	3.53e-12	12.8005
chr10	128197047	128197072	25	1771	+	1	25	0	1.01	0.46	Cs	2.72749	2.08e-11	3.92e-10	10.6812
chr15	102085556	102085806	250	1772	-	1	250	0	60.01	78.49	Csad	1.32834	6.29e-16	1.56e-14	15.2016
chr2	166787825	166787925	100	1773	+	1	100	0	6.56	0.94	Cse1l	4.02473	3.61e-16	9.44e-15	15.4425
chr9	57534178	57534628	450	1775	-	1	450	0	183.91	34.07	Csk	2.79141	3.86e-14	8.3e-13	13.4133
chr18	61718409	61718434	25	1779	+	1	25	0	1.19	0.2	Csnk1a1	3.70118	3.86e-12	7.73e-11	11.4136
chr18	61718459	61718634	175	1780	+	1	175	0	13.98	1.5	Csnk1a1	4.16144	4.8e-15	1.13e-13	14.3183
chr18	61721084	61721134	50	1781	+	1	50	0	2.34	1.35	Csnk1a1	2.38837	1.6e-11	3.04e-10	10.7948
chr11	120854340	120854565	225	1782	-	1	225	0	32.81	2.12	Csnk1d	4.29528	1.59e-13	3.33e-12	12.7991
chr11	120854240	120854315	75	1783	-	1	75	0	3.94	0.41	Csnk1d	4.28191	2.31e-11	4.26e-10	10.6355
chr15	79302876	79304118	1242	1784	-	1	1242	0	321.34	10.14	Csnk1e	5.22343	1.65e-12	3.05e-11	11.7828
chr10	80476002	80476177	175	1786	+	1	175	0	22.95	8.09	Csnk1g2	1.86242	2.33e-12	4.54e-11	11.6324
chr18	54028808	54029008	200	1787	+	1	200	0	21.1	1.55	Csnk1g3	4.93153	9.75e-14	2.07e-12	13.011
chr18	54086635	54086660	25	1788	+	1	25	0	0.73	0.17	Csnk1g3	3.84707	6.9e-11	1.24e-09	10.1614
chr18	54086685	54086785	100	1789	+	1	100	0	3.17	0.7	Csnk1g3	3.91943	3.05e-11	5.62e-10	10.5161
chr2	104495305	104495455	150	1793	+	1	150	0	7.71	2.14	Cstf3	3.12364	7.96e-13	1.65e-11	12.0993
chr7	132589026	132590026	1000	1794	-	1	1000	0	107.79	12.45	Ctbp2	4.12178	3.95e-12	7.1e-11	11.4038
chr8	106390705	106391492	787	1796	+	1	787	0	43.38	5.21	Ctcf	3.96882	3.48e-12	6.58e-11	11.459
chr11	69880912	69881337	425	1797	+	1	425	0	87.25	17.8	Ctdnep1	2.70407	2.35e-13	4.81e-12	12.6297
chr1	74434701	74434776	75	1798	+	1	75	0	5.93	1.26	Ctdsp1	2.63415	2.45e-11	4.4e-10	10.6107
chr10	126832354	126832504	150	1799	+	1	150	0	12.94	0.5	Ctdsp2	5.14018	1.06e-11	1.97e-10	10.9728
chr9	118869622	118870422	800	1800	+	1	800	0	243.16	21.44	Ctdspl	4.20776	1.18e-12	2.19e-11	11.9288
chr3	157630549	157630699	150	1801	-	1	150	0	14.02	2.14	Cth	3.23798	8.71e-14	1.88e-12	13.0602
chr3	157600209	157600384	175	1802	-	1	175	0	51.47	52.08	Cth	1.40121	3.52e-22	1.22e-20	21.4529
chr13	61043214	61043364	150	1804	-	1	150	0	9.38	0.72	Ctla2b	5.47337	8.65e-12	1.61e-10	11.063
chr9	120788500	120788800	300	1808	+	1	300	0	34.63	2.53	Ctnnb1	4.45208	6.27e-15	1.45e-13	14.2027
chr2	84480759	84481084	325	1809	-	1	325	0	61.9	4.86	Ctnnd1	4.22715	1.21e-16	3.12e-15	15.916
chr2	84479930	84479955	25	1810	-	1	25	0	0.98	0.15	Ctnnd1	4.01057	2.38e-11	4.44e-10	10.6241
chr14	63379879	63380279	400	1814	+	1	400	0	132.83	34.68	Ctsb	2.32293	7.76e-13	1.52e-11	12.1102
chr3	81861864	81862114	250	1815	+	1	250	0	13.39	1.35	Ctso	4.53515	5.29e-12	1.01e-10	11.2762
chr2	174269286	174269711	425	1816	-	1	425	0	273.25	45.67	Ctsz	2.83598	2.75e-15	6.39e-14	14.5606
chr11	88083497	88083672	175	1817	+	1	175	0	17.02	1.2	Cuedc1	4.33434	1.14e-11	2.08e-10	10.9446
chr11	88101707	88101782	75	1818	+	1	75	0	4.46	0.7	Mrps23	3.61411	3.18e-12	6.31e-11	11.4975
chr19	46318725	46318875	150	1819	-	1	150	0	14.16	0.5	Cuedc2	5.28828	3.25e-11	5.78e-10	10.4884
chr6	47461766	47461916	150	1820	+	1	150	0	8.79	0.98	Cul1	4.49947	8.22e-15	1.96e-13	14.0852
chr6	47502490	47503015	525	1822	+	1	525	0	466.16	34.98	Cul1	4.21901	1.52e-19	4.51e-18	18.8186
chr1	80244564	80244989	425	1823	-	1	425	0	155.77	8.2	Cul3	5.57566	3.84e-17	1e-15	16.4157
chr8	13196664	13196739	75	1824	+	1	75	0	5.27	0.92	Cul4a	2.90825	1.61e-11	3.03e-10	10.7936
chr9	53529205	53529255	50	1826	-	1	50	0	1.99	0.17	Cul5	4.95942	6.16e-11	1.11e-09	10.2102
chr9	53529105	53529155	50	1827	-	1	50	0	4.18	0.15	Cul5	5.03055	3.46e-11	6.32e-10	10.4608
chr19	43756744	43756944	200	1829	+	1	200	0	14.3	2.4	Cutc	3.87765	8.38e-15	1.93e-13	14.0769
chr2	77726626	77726801	175	1832	-	1	175	0	14.23	1.42	Cwc22	3.67508	3.71e-12	7.02e-11	11.4307
chr2	77726576	77726601	25	1833	-	1	25	0	1.74	0.33	Cwc22	2.8631	7.86e-12	1.53e-10	11.1048
chr13	104793131	104794553	1422	1836	-	1	1422	0	5.09	0.48	Cwc27	4.57421	5.26e-44	3.78e-42	43.2786
chr19	44098525	44098900	375	1838	-	1	375	0	34.45	6.24	Cwf19l1	3.21091	2.61e-12	4.8e-11	11.5838
chr9	119878048	119878248	200	1842	-	1	200	0	27.3	0.83	Cx3cr1	5.74229	1.54e-12	2.95e-11	11.8132
chr18	35992203	35992378	175	1843	+	1	175	0	23.99	3.27	Cxxc5	3.47108	5.82e-17	1.56e-15	16.2354
chr18	35993821	35994196	375	1844	+	1	375	0	89.51	51.03	Cxxc5	2.30948	3.26e-12	6.05e-11	11.4864
chr18	84869512	84869712	200	1845	+	1	200	0	155.14	24.82	Cyb5a	3.12897	1.82e-17	4.94e-16	16.7396
chr8	107877292	107877442	150	1846	+	1	150	0	10.57	1.44	Cyb5b	3.4171	7.44e-12	1.42e-10	11.1285
chr15	83038070	83038570	500	1847	-	1	500	0	5542.71	507.75	Cyb5r3	3.24514	1.58e-22	5.45e-21	21.8001
chr11	121113713	121114138	425	1848	-	1	425	0	40.21	4.69	Cybc1	3.56752	2.09e-12	3.98e-11	11.6798
chr11	121113413	121113463	50	1849	-	1	50	0	6.83	1.59	Cybc1	3.29893	3.68e-27	1.6e-25	26.4342
chr15	76531258	76531658	400	1851	-	1	400	0	43.38	9.03	Cyhr1	2.69923	4.41e-12	8.27e-11	11.3556
chr15	76530194	76530569	375	1852	-	1	375	0	52.03	6	Cyhr1	3.48173	4.88e-14	1.04e-12	13.3119
chr8	89432299	89432349	50	1853	+	1	50	0	3.17	0.2	Cyld	4.88194	5.07e-12	1e-10	11.2952
chr8	89432399	89432449	50	1854	+	1	50	0	1.92	0.22	Cyld	4.73715	2.54e-11	4.65e-10	10.5954
chr9	57589329	57589554	225	1855	-	1	225	0	27.86	5.28	Cyp1a2	2.81939	1.87e-14	4.29e-13	13.7274
chr9	57584219	57584494	275	1856	-	1	275	0	241.73	245.4	Cyp1a2	1.39122	5.04e-23	1.79e-21	22.298
chr19	37689608	37689983	375	1857	+	1	375	0	89.69	30.27	Cyp26a1	2.76686	3.81e-17	1e-15	16.4186
chr7	26733456	26733506	50	1859	+	1	50	0	2.89	0.57	Cyp2a12	3.29767	1.08e-12	2.22e-11	11.9657
chr7	26736076	26736243	167	1860	+	1	167	0	93.94	59.89	Cyp2a12	1.52632	4.79e-18	1.35e-16	17.3194
chr19	39318755	39318880	125	1863	+	1	125	0	38.46	34.28	Cyp2c29	1.07665	3.26e-13	6.76e-12	12.4865
chr19	39379374	39379399	25	1865	-	1	25	0	1.53	0.41	Cyp2c38	2.69527	5.03e-12	9.98e-11	11.2981
chr19	40078147	40078675	528	1867	+	1	528	0	13.91	2.03	Cyp2c50	3.92915	1.19e-13	2.54e-12	12.9237
chr19	39631811	39631836	25	1869	-	1	25	0	0.8	0.31	Cyp2c67	3.12616	8.17e-11	1.45e-09	10.088
chr19	39597462	39597662	200	1871	-	1	200	0	25.04	20.06	Cyp2c67	1.71695	1.88e-13	3.89e-12	12.727
chr19	39597412	39597437	25	1872	-	1	25	0	4.11	4.69	Cyp2c67	1.29804	2.03e-15	5.15e-14	14.6933
chr19	39677479	39677679	200	1873	-	1	200	0	71.21	23.71	Cyp2c68	2.77764	2.85e-24	1.07e-22	23.5456
chr15	82561185	82562485	1300	1875	-	1	1300	0	511.95	192.4	Cyp2d36-ps	2.76751	7.04e-14	1.45e-12	13.1524
chr15	82559535	82560885	1350	1876	-	1	1350	0	664.79	187.15	Cyp2d36-ps	2.92472	1.31e-12	2.35e-11	11.8831
chr15	82558485	82558960	475	1877	-	1	475	0	134.99	43.29	Cyp2d36-ps	3.23664	7.16e-27	2.96e-25	26.145
chr7	140343881	140343906	25	1878	+	1	25	0	3.07	1.53	Cyp2e1	1.62626	9.72e-13	2.04e-11	12.0123
chr7	26820989	26821139	150	1881	+	1	150	0	14.68	1.18	Cyp2f2	4.02338	4.82e-15	1.17e-13	14.3167
chr4	96260557	96260757	200	1882	-	1	200	0	15.45	0.5	Cyp2j14-ps	6.39678	1.97e-12	3.82e-11	11.7045
chr4	96517393	96517718	325	1883	-	1	325	0	74.8	39.13	Cyp2j5	2.07537	1.61e-12	3.06e-11	11.7926
chr4	96456710	96456910	200	1884	-	1	200	0	31.77	12.98	Cyp2j9	2.54313	2.42e-15	5.75e-14	14.6169
chr5	137892219	137892594	375	1887	-	1	375	0	49.27	9.01	Cyp3a13	3.84154	4.08e-18	1.14e-16	17.3896
chr5	145914026	145914501	475	1888	-	1	475	0	716.99	340.16	Cyp3a25	2.48435	1.76e-12	3.25e-11	11.7545
chr5	146049844	146049894	50	1889	+	1	50	0	2.58	1.24	Cyp3a59	2.75782	9.73e-15	2.35e-13	14.012
chr5	146049919	146050019	100	1890	+	1	100	0	3.91	1.92	Cyp3a59	2.83373	4.24e-12	8.33e-11	11.373
chr4	115189440	115189590	150	1891	+	1	150	0	112.84	129.61	Cyp4a12a	1.13591	3.49e-25	1.38e-23	24.4578
chr4	115189865	115190012	147	1892	+	1	147	0	38.5	32.43	Cyp4a12a	1.41647	5.47e-21	1.8e-19	20.2621
chr4	115295661	115295811	150	1893	+	1	150	0	31.73	39.19	Cyp4a12b	1.19209	6.92e-14	1.5e-12	13.1598
chr4	115468308	115468521	213	1894	+	2	17108	0,105	8.82	1.18	Cyp4a32	3.26433	1.85e-11	3.45e-10	10.7339
chr17	33124205	33124530	325	1897	-	1	325	0	114.1	46.04	Cyp4f14	1.73821	1.89e-16	4.79e-15	15.7226
chr3	18151449	18151724	275	1900	-	1	275	0	13.46	2.36	Cyp7b1	4.2508	1.37e-13	2.94e-12	12.8624
chr9	121744146	121744171	25	1901	-	1	25	0	1.88	0.46	Cyp8b1	2.36657	8.94e-11	1.59e-09	10.0487
chr9	121743421	121744121	700	1902	-	1	700	0	180.29	65.12	Cyp8b1	2.00621	1.42e-12	2.6e-11	11.8477
chr12	24715856	24715981	125	1903	-	1	125	0	10.85	0.81	Cys1	4.91741	2.44e-16	6.28e-15	15.6127
chr15	78505939	78506114	175	1904	+	1	175	0	16.08	4.6	Cyth4	2.15307	1.09e-11	2.08e-10	10.9626
chr4	107754175	107754275	100	1906	+	1	100	0	11.61	3.45	Czib	2.03074	1.2e-11	2.19e-10	10.9214
chr4	107754300	107754325	25	1907	+	1	25	0	1.95	0.37	Czib	2.68516	9.01e-12	1.75e-10	11.0455
chr9	106032541	106033266	725	1908	+	1	725	0	144.33	9.38	D030055H07Rik	4.30648	2.95e-14	6.25e-13	13.5297
chr12	101050034	101050209	175	1909	+	1	175	0	17.33	1.13	D130020L05Rik	4.34771	1.32e-13	2.88e-12	12.8804
chr13	25084976	25085301	325	1911	+	1	325	0	23.89	4.1	D130043K22Rik	3.43976	1.94e-12	3.74e-11	11.7133
chr17	24628454	24628504	50	1912	-	1	50	0	4.05	0.76	D330041H03Rik	3.27045	1.66e-16	4.44e-15	15.7789
chr8	84972861	84973286	425	1915	-	1	425	0	252.19	63.66	D8Ertd738e	2.23828	6.89e-14	1.44e-12	13.1617
chr11	51548004	51548329	325	1916	+	1	325	0	32.5	7.7	D930048N14Rik	2.50949	5.98e-12	1.1e-10	11.2235
chr11	51548354	51548404	50	1917	+	1	50	0	4.08	0.92	D930048N14Rik	2.43217	1.95e-11	3.66e-10	10.7105
chr11	51548429	51548454	25	1918	+	1	25	0	1.5	0.28	D930048N14Rik	2.95892	4.59e-11	8.36e-10	10.3384
chr12	72036589	72036639	50	1920	+	1	50	0	4.99	0.11	Daam1	5.71547	1.05e-11	2.01e-10	10.9801
chr12	72036739	72036764	25	1921	+	1	25	0	1.01	0.15	Daam1	3.88244	8.27e-11	1.47e-09	10.0823
chr5	74254870	74254920	50	1924	+	1	50	0	2.3	0.61	Dancr	3.30351	6.68e-13	1.41e-11	12.175
chr13	60908734	60909709	975	1928	+	1	975	0	172.54	20.54	Dapk1	3.41768	3.48e-12	6.28e-11	11.4589
chr17	34132341	34132491	150	1930	+	1	150	0	16.67	0.24	Daxx	6.41652	4.16e-12	8.07e-11	11.3813
chr10	80123583	80123608	25	1931	+	1	25	0	3.35	1.37	Dazap1	1.70243	1.7e-13	3.78e-12	12.7705
chr10	80123683	80123758	75	1932	+	1	75	0	4.74	2.51	Dazap1	2.20469	5.22e-11	9.31e-10	10.2824
chr5	8447393	8447418	25	1933	-	1	25	0	1.12	0.09	Dbf4	4.92437	6.12e-11	1.1e-09	10.2129
chr9	99465880	99466255	375	1934	+	1	375	0	28.73	3.29	Dbr1	4.08339	1.18e-12	2.28e-11	11.9295
chr3	116342829	116343229	400	1935	+	1	400	0	496.26	94.67	Dbt	3.43251	8.19e-13	1.57e-11	12.0865
chr9	106751272	106751447	175	1936	+	1	175	0	19.81	1.7	Dcaf1	4.3899	1.84e-12	3.53e-11	11.7344
chr14	55807249	55807522	273	1937	+	1	273	0	97.67	49.81	Dcaf11	1.31912	1.18e-12	2.25e-11	11.9289
chr12	80385246	80385621	375	1938	-	1	375	0	30.37	3.9	Dcaf5	3.56729	8.4e-13	1.64e-11	12.0757
chr19	56517692	56517867	175	1941	-	1	175	0	25.49	4.69	Dclre1a	2.81313	1.7e-18	4.94e-17	17.7685
chr10	97319368	97319393	25	1943	+	1	25	0	0.94	0.28	Dcn	3.24271	1.39e-11	2.64e-10	10.8583
chr7	121747410	121747460	50	1947	+	1	50	0	2.34	0.5	Dctn5	3.55801	1.19e-12	2.43e-11	11.9252
chr3	35949428	35949803	375	1948	-	1	375	0	28.63	3.29	Dcun1d1	4.40379	1.84e-12	3.44e-11	11.7354
chr8	13306312	13306912	600	1949	-	1	600	0	71	9.97	Dcun1d2	3.41722	1.23e-12	2.33e-11	11.9097
chr14	45866330	45867110	780	1955	-	1	780	0	2.93	0.65	Ddhd1	3.49408	2.45e-11	4.57e-10	10.6117
chr14	45832777	45833027	250	1956	-	1	250	0	46.13	4.47	Ddhd1	4.47058	1.47e-16	3.75e-15	15.834
chr4	141411073	141412048	975	1957	-	1	975	0	257.66	61.9	Ddi2,Rsc1a1	2.59947	9.85e-13	1.81e-11	12.0065
chr10	127131793	127132160	367	1958	+	1	367	0	80	19.24	Ddit3	2.43863	2.78e-16	6.91e-15	15.5567
chr10	75609049	75609199	150	1960	-	1	150	0	25.32	5.63	Ddt	2.61584	1.02e-24	4.06e-23	23.9927
chr9	53115448	53115623	175	1962	-	1	175	0	14.96	3.03	Ddx10	2.93123	1.94e-12	3.73e-11	11.7132
chr9	53010403	53010503	100	1963	-	1	100	0	6.24	0.52	Ddx10	4.77719	1.5e-13	3.24e-12	12.8253
chr9	53010328	53010353	25	1964	-	1	25	0	1.05	0.09	Ddx10	5.0346	2.76e-11	5.14e-10	10.5587
chr17	66458156	66458456	300	1965	+	1	300	0	45.3	7.39	Ddx11	3.48616	1.85e-12	3.47e-11	11.7325
chr1	121495437	121495689	252	1966	-	1	252	0	69.08	4.27	Ddx18	4.44334	3.19e-54	2.84e-52	53.4958
chr1	121493613	121493888	275	1967	-	1	275	0	99.38	30.56	Ddx18	2.75841	1.04e-19	3.15e-18	18.9845
chr1	121481638	121481713	75	1968	-	1	75	0	3.35	0.98	Ddx18	3.04717	3.25e-11	5.79e-10	10.4888
chr3	105585585	105586035	450	1969	-	1	450	0	76.16	7.2	Ddx20	4.48358	2.1e-14	4.56e-13	13.6784
chr10	62434423	62434448	25	1970	-	1	25	0	1.95	0.31	Ddx21	3.00408	1.6e-12	3.31e-11	11.7957
chr10	62434148	62434373	225	1971	-	1	225	0	19.53	2.86	Ddx21	3.17796	2.8e-12	5.31e-11	11.5535
chr15	98543136	98543336	200	1972	-	1	200	0	34.38	7.07	Ddx23	2.94545	7.66e-22	2.6e-20	21.116
chr12	103390541	103390766	225	1973	-	1	225	0	60.85	12.13	Ddx24	2.62425	1.69e-13	3.51e-12	12.7711
chr12	103390216	103390466	250	1974	-	1	250	0	57.92	18.87	Ddx24	2.05462	6.46e-13	1.27e-11	12.1897
chr8	84449978	84451129	1151	1975	+	1	1151	0	6.63	3.18	Ddx39a	1.3455	1.18e-17	3.42e-16	16.9264
chr11	106138574	106138999	425	1977	+	1	425	0	64.13	11.62	Ddx42	2.85272	6.64e-12	1.2e-10	11.1782
chr13	55782814	55782989	175	1978	+	1	175	0	18.31	5.37	Ddx46	2.13911	1.28e-11	2.28e-10	10.893
chr13	55826746	55826846	100	1980	+	1	100	0	6.17	4.56	Ddx46	2.14338	1.33e-11	2.47e-10	10.8766
chr13	55826871	55826896	25	1981	+	1	25	0	1.19	0.46	Ddx46	2.66345	1.45e-11	2.76e-10	10.8392
chr6	135000250	135000725	475	1982	+	1	475	0	71.8	12.06	Ddx47	2.973	5.1e-12	9.28e-11	11.2921
chr11	106672730	106673492	762	1983	-	1	762	0	279.04	101.57	Ddx5	2.48868	6.49e-16	1.56e-14	15.1875
chr10	62482752	62482877	125	1985	-	1	125	0	7.36	0.94	Ddx50	4.52177	1.73e-12	3.48e-11	11.7622
chr5	110805722	110805922	200	1986	+	1	200	0	21.79	1.07	Ddx51	4.95624	2.5e-12	4.77e-11	11.6017
chr11	83852728	83852978	250	1988	+	1	250	0	16.18	1.96	Ddx52	4.19885	4.21e-13	8.6e-12	12.3759
chr5	120765353	120765578	225	1989	+	1	225	0	37.45	6.37	Ddx54	2.92995	2.08e-17	5.64e-16	16.6819
chr5	124705998	124707076	1078	1990	+	1	1078	0	601.25	35.83	Ddx55	4.68727	3.82e-12	6.75e-11	11.4174
chr11	6208994	6209144	150	1991	-	1	150	0	25.49	8	Ddx56	1.96517	4.21e-16	1.09e-14	15.3761
chr4	40205824	40205949	125	1992	-	1	125	0	10.32	0.07	Ddx58	7.14316	5.4e-11	9.66e-10	10.2679
chr9	44518428	44518678	250	1993	+	1	250	0	34.94	2.38	Ddx6	5.15405	1.13e-13	2.38e-12	12.9464
chr9	44547865	44548215	350	1994	+	1	350	0	81.35	9.95	Ddx6	4.42798	4.26e-15	9.94e-14	14.3705
chr9	44548390	44548415	25	1995	+	1	25	0	0.98	0.2	Ddx6	3.60573	3.46e-11	6.36e-10	10.4615
chr8	62422598	62422673	75	1996	+	1	75	0	2.72	0.59	Ddx60	3.63374	5.86e-11	1.05e-09	10.2321
chr7	140877088	140877463	375	1997	-	1	375	0	68.66	16.99	Deaf1	2.39453	1.27e-13	2.64e-12	12.8971
chr1	171168430	171168880	450	1998	+	1	450	0	116.26	19.52	Dedd	2.73875	7.71e-13	1.52e-11	12.113
chr1	171169805	171170069	264	1999	+	1	264	0	68.17	17.38	Dedd	2.96681	5.57e-28	2.43e-26	27.254
chr7	24902336	24902636	300	2000	-	1	300	0	31.84	6.02	Dedd2	2.70783	3.16e-13	6.49e-12	12.5001
chr1	182106635	182106810	175	2001	-	1	175	0	13.56	0.72	Degs1	5.52599	9.52e-12	1.77e-10	11.0214
chr13	47251639	47251789	150	2003	-	1	150	0	11.02	2.09	Dek	3.80301	3.02e-20	9.84e-19	19.5201
chr18	38395053	38395478	425	2004	+	1	425	0	56.39	10.32	Dele1	2.75609	2.19e-13	4.54e-12	12.6602
chr18	38395503	38395603	100	2005	+	1	100	0	5.58	1.22	Dele1	2.97558	3.24e-11	5.85e-10	10.4901
chr3	106407942	106408217	275	2009	+	1	275	0	29.47	3.45	Dennd2d	3.69336	5.26e-15	1.21e-13	14.279
chr6	148945996	148946346	350	2012	-	1	350	0	50.01	5.76	Dennd5b	3.89588	1.93e-14	4.23e-13	13.7151
chr6	148895115	148895215	100	2013	-	1	100	0	8.37	0.35	Dennd5b	4.84928	1.38e-11	2.63e-10	10.8613
chr2	104552128	104552428	300	2014	-	1	300	0	33.13	8.99	Depdc7	3.4307	3.31e-15	7.71e-14	14.4802
chr6	116628841	116629516	675	2015	+	1	675	0	144.47	22.27	Depp1	3.17607	2.43e-12	4.37e-11	11.6137
chr15	54975862	54975987	125	2016	+	1	125	0	10.98	0.48	Deptor	5.00934	1.63e-12	3.28e-11	11.7879
chr15	55119095	55119295	200	2017	+	1	200	0	76.82	44.38	Deptor	1.93959	2.61e-37	1.54e-35	36.5838
chr11	70900740	70901240	500	2018	-	1	500	0	176.73	28.44	Derl2	3.0395	9.34e-20	2.82e-18	19.0295
chr1	178077062	178077237	175	2019	+	1	175	0	11.4	2.77	Desi2	3.45427	2.89e-14	6.4e-13	13.5398
chr16	10348070	10348595	525	2020	-	1	525	0	245.18	40.35	Dexi	3.06331	7.58e-18	2.05e-16	17.1201
chr7	98803594	98803694	100	2021	-	1	100	0	11.3	6.89	Dgat2	1.8078	1.04e-12	2.08e-11	11.9818
chr10	128555999	128556099	100	2022	-	1	100	0	5.93	1.88	Dgka	2.905	7.69e-14	1.75e-12	13.1138
chr14	78882150	78882600	450	2024	-	1	450	0	132.65	2.64	Dgkh	6.83547	6.62e-12	1.21e-10	11.1794
chr2	91763291	91763866	575	2027	-	1	575	0	418.39	35.9	Dgkz	3.5828	1.77e-13	3.53e-12	12.7531
chr4	106443932	106444257	325	2029	+	1	325	0	88.4	29.14	Dhcr24	2.09982	4.63e-19	1.36e-17	18.3348
chr7	143400911	143400936	25	2030	+	1	25	0	1.85	0.5	Dhcr7	2.29911	8.72e-11	1.55e-09	10.0595
chr7	143400961	143401011	50	2031	+	1	50	0	3.77	1.03	Dhcr7	2.29468	7.25e-11	1.29e-09	10.1397
chr7	143401161	143401261	100	2032	+	1	100	0	6.83	1.2	Dhcr7	2.94136	2.96e-11	5.44e-10	10.529
chr7	45122804	45122829	25	2033	-	1	25	0	0.91	0.15	Dhdh	4.09098	1.38e-11	2.62e-10	10.8616
chr11	77920831	77920856	25	2034	-	1	25	0	1.19	0.94	Dhrs13os	2.20569	1.35e-11	2.58e-10	10.8692
chr4	144619786	144619911	125	2035	+	1	125	0	7.01	0.85	Dhrs3	3.88533	6.96e-12	1.34e-10	11.1571
chr4	144648482	144648657	175	2036	+	1	175	0	21.06	1.92	Dhrs3	3.91269	2.86e-13	5.87e-12	12.5431
chr4	144653778	144654178	400	2038	+	1	400	0	276.15	83.18	Dhrs3	1.98532	5.55e-14	1.19e-12	13.2559
chr4	156410332	156410357	25	2042	+	1	25	0	1.33	0.68	Dhrsx	2.35978	6.97e-12	1.37e-10	11.1565
chr5	52307894	52308094	200	2043	-	1	200	0	13.5	4.34	Dhx15	3.65808	2.89e-12	5.44e-11	11.5397
chr7	133322786	133322961	175	2044	-	1	175	0	20.78	7.81	Dhx32	3.02103	1.16e-12	2.26e-11	11.9361
chr7	133322661	133322736	75	2045	-	1	75	0	7.95	8.77	Dhx32	1.71644	2.64e-12	5.15e-11	11.5784
chr11	70877691	70877791	100	2046	-	1	100	0	8.75	0.2	Dhx33	6.01261	1.63e-11	3.04e-10	10.7867
chr11	70877641	70877666	25	2047	-	1	25	0	1.57	0.07	Dhx33	5.32362	8.7e-11	1.55e-09	10.0603
chr11	70874916	70875491	575	2048	-	1	575	0	86.55	11.86	Dhx33	3.98985	5.9e-13	1.15e-11	12.2293
chr5	125491785	125492110	325	2049	-	1	325	0	56.21	5.19	Dhx37	3.6541	4.99e-12	9.03e-11	11.302
chr8	110274905	110275080	175	2050	-	1	175	0	26.75	3.82	Dhx38	3.20319	4.08e-14	8.95e-13	13.3888
chr8	110274630	110274880	250	2051	-	1	250	0	42.86	4.8	Dhx38	3.70177	1.76e-14	3.92e-13	13.7537
chr11	86661867	86662042	175	2052	-	1	175	0	11.3	1.09	Dhx40	4.76354	1.4e-12	2.76e-11	11.8529
chr11	86660599	86661049	450	2053	-	1	450	0	42.68	4.49	Dhx40	4.5193	1.89e-12	3.61e-11	11.7238
chr17	80560711	80561713	1002	2054	-	1	1002	0	9.69	1.85	Dhx57	2.79381	2.49e-55	2.27e-53	54.6045
chr17	80545832	80546232	400	2055	-	1	400	0	79.89	22.53	Dhx57	2.58278	8.16e-12	1.47e-10	11.0885
chr11	100585759	100586134	375	2056	-	1	375	0	39.47	7.24	Dhx58	2.87907	1.02e-13	2.16e-12	12.9894
chr11	101629117	101629242	125	2057	+	1	125	0	10.67	1.48	Dhx8	3.17062	2.08e-11	3.7e-10	10.6828
chr11	101657640	101657990	350	2058	+	1	350	0	42.93	4.51	Dhx8	3.49775	9.33e-13	1.8e-11	12.03
chr18	38068324	38068474	150	2059	-	1	150	0	15.9	1.74	Diaph1	3.53991	1.96e-12	3.83e-11	11.7085
chr12	104662955	104663005	50	2063	-	1	50	0	3.7	0.33	Dicer1	3.82693	1.05e-11	2.02e-10	10.9769
chrX	74152325	74152450	125	2069	+	1	125	0	6.83	2.2	Dkc1	2.67654	2.1e-11	3.86e-10	10.6776
chr8	37037442	37037467	25	2075	-	1	25	0	1.53	0.07	Dlc1	5.31941	9.63e-11	1.7e-09	10.0162
chr8	37034892	37035192	300	2076	-	1	300	0	42.26	10.99	Dlc1	2.64252	3.09e-16	7.86e-15	15.5099
chr12	31381960	31382160	200	2077	-	1	200	0	11.33	3.18	Dld	3.54211	6.35e-14	1.38e-12	13.1974
chr12	31381585	31381935	350	2078	-	1	350	0	31.42	18.01	Dld	2.697	3.07e-14	6.65e-13	13.5127
chr14	61841134	61841159	25	2081	-	1	25	0	1.36	0.46	Dleu2	2.70013	2.34e-12	4.78e-11	11.6301
chr14	61840809	61840959	150	2082	-	1	150	0	9.83	1.13	Dleu2	4.28997	1.14e-12	2.23e-11	11.9441
chr2	156604709	156605184	475	2092	+	1	475	0	184.64	21.31	Dlgap4	3.50141	1.21e-13	2.54e-12	12.9154
chr17	15588730	15588930	200	2093	-	1	200	0	23.29	0.81	Dll1	5.16801	1.64e-12	3.19e-11	11.7848
chr17	15587890	15588140	250	2094	-	1	250	0	23.64	1.74	Dll1	4.69883	8.35e-14	1.81e-12	13.0782
chr7	25324339	25324864	525	2095	+	1	525	0	116.26	26.48	Dmac2	2.46262	7.37e-17	1.9e-15	16.1322
chr13	93888802	93889177	375	2100	+	1	375	0	152.32	65.34	Dmgdh	2.00627	1.58e-13	3.23e-12	12.8004
chr5	9169917	9169992	75	2101	-	1	75	0	3.77	0.68	Dmtf1	3.45245	7.9e-12	1.53e-10	11.1024
chr5	9168867	9168892	25	2102	-	1	25	0	1.67	0.94	Dmtf1	2.70319	2.26e-19	7.11e-18	18.6462
chr7	18814608	18814658	50	2103	+	1	50	0	3.21	0.52	Dmwd	3.08842	2.28e-11	4.26e-10	10.6422
chr7	18814783	18814958	175	2104	+	1	175	0	15.13	3.36	Dmwd	2.67976	7e-13	1.45e-11	12.1546
chr7	18815033	18815183	150	2105	+	1	150	0	13.67	2.88	Dmwd	2.72331	1.04e-11	1.88e-10	10.9813
chr4	40732155	40733131	976	2108	+	1	976	0	250.76	42.35	Dnaja1	3.88538	3.98e-16	9.77e-15	15.4
chr8	86265511	86265886	375	2109	-	1	375	0	79.3	11.23	Dnaja2	3.95408	1.72e-18	4.87e-17	17.7643
chr10	59733331	59733531	200	2110	+	1	200	0	23.85	1.33	Dnajb12	4.47001	9.68e-12	1.74e-10	11.014
chr3	151899143	151899218	75	2113	-	1	75	0	3.03	0.55	Dnajb4	3.84794	2.99e-11	5.49e-10	10.5243
chr3	151892100	151892425	325	2114	-	1	325	0	41.78	0.94	Dnajb4	6.69731	1.7e-13	3.61e-12	12.7704
chr3	151890641	151890666	25	2115	-	1	25	0	0.94	0.07	Dnajb4	5.56053	6.9e-11	1.24e-09	10.161
chr5	29962782	29962957	175	2116	+	1	175	0	16.91	0.76	Dnajb6	5.21255	5.86e-12	1.07e-10	11.2319
chr12	44253879	44254179	300	2117	-	1	300	0	29.12	0.85	Dnajb9	6.60833	9.46e-12	1.74e-10	11.024
chr12	44253754	44253854	100	2118	-	1	100	0	4.6	0.37	Dnajb9	5.03217	1.72e-11	3.22e-10	10.7644
chr2	80147807	80147832	25	2122	+	1	25	0	1.39	0.02	Dnajc10	6.97026	6.66e-11	1.19e-09	10.1768
chr4	152065222	152065447	225	2123	+	1	225	0	26.15	5.71	Dnajc11	2.54885	4.2e-12	7.76e-11	11.3768
chr4	152065472	152065722	250	2124	+	1	250	0	39.68	8.57	Dnajc11	2.67425	6.68e-12	1.2e-10	11.175
chr9	104029295	104029370	75	2125	-	1	75	0	3.14	0.81	Dnajc13	3.4453	1.1e-11	2.05e-10	10.9598
chr10	128654652	128654677	25	2127	+	1	25	0	1.26	0.07	Dnajc14	5.4577	7.42e-11	1.33e-09	10.1298
chr10	128654702	128654752	50	2128	+	1	50	0	3.49	0.26	Dnajc14	4.49362	3.29e-13	7.13e-12	12.4833
chr15	10460187	10461475	1288	2131	-	1	1288	0	90.42	15.03	Dnajc21	3.08209	5.39e-13	1.06e-11	12.2682
chr15	10447023	10447173	150	2132	-	1	150	0	8.72	4.14	Dnajc21	2.85308	8.06e-16	2.03e-14	15.0937
chr15	99002211	99002611	400	2133	+	1	400	0	121.28	25.23	Dnajc22	3.05974	9.4e-24	3.47e-22	23.0269
chr4	59020086	59020436	350	2135	+	1	350	0	94.75	4.56	Dnajc25	5.00265	3.55e-16	8.97e-15	15.4496
chr14	119215549	119215574	25	2136	+	1	25	0	2.27	1.31	Dnajc3	2.08378	3.58e-16	9.5e-15	15.4462
chr14	119215599	119215624	25	2137	+	1	25	0	1.53	0.79	Dnajc3	2.52015	3.83e-15	9.57e-14	14.4162
chr5	135093784	135094159	375	2138	+	1	375	0	38.53	2.81	Dnajc30	4.15503	1.05e-12	2.04e-11	11.977
chr4	132280436	132280536	100	2139	+	1	100	0	7.71	1.2	Dnajc8	2.97585	5.21e-12	1.03e-10	11.283
chr4	124949131	124949156	25	2140	-	1	25	0	5.86	1.98	Dnali1	2.1146	1.02e-29	4.91e-28	28.9906
chr16	3857821	3857888	67	2141	+	1	67	0	10.32	3.93	Dnase1	2.44346	6.21e-15	1.48e-13	14.2071
chr17	24659735	24660035	300	2142	-	1	300	0	115.22	5.5	Dnase1l2	4.5747	1.83e-20	5.78e-19	19.7367
chr8	85637399	85637574	175	2143	+	1	175	0	28.66	1.11	Dnase2a	4.93521	3.27e-12	6.11e-11	11.4861
chr8	85637599	85637699	100	2144	+	1	100	0	9.49	1.61	Dnase2a	3.01214	1.04e-12	2.12e-11	11.9814
chr8	85637999	85638174	175	2145	+	1	175	0	20.12	6.15	Dnase2a	2.88755	4.14e-14	9.07e-13	13.383
chr3	146286567	146286767	200	2146	-	1	200	0	15.31	4.45	Dnase2b	3.18408	7.94e-15	1.85e-13	14.1004
chr3	146286142	146286467	325	2147	-	1	325	0	28.49	4.91	Dnase2b	3.3952	8.28e-12	1.51e-10	11.0821
chr7	105290446	105290471	25	2148	+	1	25	0	2.65	0.79	Timm10b	2.01781	2.38e-12	4.84e-11	11.6242
chr16	16131641	16131891	250	2150	-	1	250	0	35.64	3.21	Dnm1l	4.95333	1.36e-14	3.05e-13	13.867
chr19	43838275	43838625	350	2153	-	1	350	0	36.93	1.33	Dnmbp	5.23562	2.44e-12	4.7e-11	11.613
chr19	43836353	43836678	325	2154	-	1	325	0	42.96	2.62	Dnmbp	4.32711	6.17e-13	1.2e-11	12.2096
chr12	3957652	3957927	275	2155	+	1	275	0	39.09	1.2	Dnmt3a	6.08714	4.35e-12	7.96e-11	11.3614
chr12	3963377	3963427	50	2156	+	1	50	0	1.78	0.52	Dnmt3a	3.42498	8.19e-12	1.58e-10	11.087
chr2	164610020	164610070	50	2157	+	1	50	0	3.42	0.63	Dnttip1	2.94072	9.37e-12	1.78e-10	11.0284
chr2	164610095	164610120	25	2158	+	1	25	0	1.01	0.2	Dnttip1	3.67988	1.16e-11	2.22e-10	10.937
chr3	122070181	122070356	175	2159	+	1	175	0	13.32	3.16	Dnttip2	3.13707	1.42e-13	3.12e-12	12.8471
chr11	34177289	34177364	75	2167	-	1	75	0	3.1	0.59	Dock2	3.71961	1.31e-11	2.46e-10	10.8819
chr9	21726080	21727198	1118	2168	-	1	1118	0	3.45	0.89	Dock6	2.23136	4.11e-17	1.15e-15	16.386
chr19	25152809	25154201	1392	2173	+	1	1392	0	1.46	0.33	Dock8	3.04826	1.07e-12	2.25e-11	11.9687
chr13	55671043	55671443	400	2174	-	1	400	0	38.64	7.81	Dok3	2.77124	4.14e-12	7.72e-11	11.3827
chr2	30174490	30174615	125	2175	-	1	125	0	7.15	1.24	Dolk	3.19034	3.71e-11	6.75e-10	10.431
chr9	86436232	86436632	400	2176	+	1	400	0	124.53	12.89	Dop1a	4.38563	3.17e-14	6.81e-13	13.499
chr16	93607115	93607265	150	2178	+	1	150	0	25.25	8.81	Dop1b	1.918	1.23e-15	3.07e-14	14.9105
chr9	44247062	44247374	312	2179	+	1	312	0	30.2	2.99	Dpagt1,H2ax	4.0538	1.04e-14	2.38e-13	13.9811
chr14	31805098	31805123	25	2181	-	1	25	0	1.26	0.5	Dph3	2.63314	4.03e-12	8.06e-11	11.3944
chr14	31804823	31805073	250	2182	-	1	250	0	60.75	6.65	Dph3	4.0378	1.9e-19	5.71e-18	18.7215
chr3	115722364	115722389	25	2183	+	1	25	0	1.6	0.24	Dph5	3.44982	5.22e-13	1.12e-11	12.2824
chr3	115722564	115722739	175	2184	+	1	175	0	16.7	2.94	Dph5	3.29306	3.04e-14	6.85e-13	13.5173
chr2	24861695	24862145	450	2186	+	1	450	0	54.82	4.78	Dph7	4.09499	3.37e-12	6.08e-11	11.4722
chr15	39632330	39632355	25	2198	-	1	25	0	0.87	0.13	Dpys	4.18661	8.66e-11	1.54e-09	10.0625
chr6	83043570	83044020	450	2201	+	1	450	0	68.38	9.27	Dqx1	3.48964	1.78e-17	4.76e-16	16.7494
chr15	12935214	12935289	75	2202	+	1	75	0	4.81	0.41	Drosha	4.01178	4.18e-11	7.61e-10	10.3789
chr1	34346717	34346742	25	2206	+	1	25	0	1.15	0.33	Dst	3.06187	4.7e-12	9.34e-11	11.3281
chr12	52035163	52035188	25	2208	-	1	25	0	0.87	0.24	Dtd2	3.33475	8.37e-11	1.49e-09	10.0772
chr13	45075601	45075776	175	2209	-	1	175	0	16.53	4.12	Dtnbp1	2.49843	8.83e-12	1.65e-10	11.0542
chr11	120680035	120680210	175	2211	-	1	175	0	57.82	13.72	Dus1l	2.41778	2.04e-16	5.22e-15	15.6911
chr12	31690648	31690798	150	2212	-	1	150	0	13.46	0.61	Dus4l	5.70028	5.72e-13	1.17e-11	12.2428
chr12	31690323	31690598	275	2213	-	1	275	0	20.47	1.83	Dus4l	4.24157	7.91e-12	1.44e-10	11.1018
chr17	26725239	26725414	175	2214	-	1	175	0	16.28	1.16	Dusp1	4.28696	1.21e-11	2.19e-10	10.9169
chr17	26724789	26725214	425	2215	-	1	425	0	56.6	9.6	Dusp1	3.45716	5.04e-12	9.07e-11	11.2975
chr6	85924474	85924724	250	2216	-	1	250	0	53.21	19.98	Dusp11	2.00527	4.83e-17	1.28e-15	16.3158
chr6	134695805	134695980	175	2217	-	1	175	0	19	0.46	Dusp16	5.76066	3.77e-12	7.28e-11	11.4233
chr1	172458860	172459285	425	2218	-	1	425	0	97.15	9.9	Dusp23	3.89456	5.78e-13	1.12e-11	12.238
chr10	99100577	99100677	100	2219	+	1	100	0	8.82	0.33	Dusp6	5.09611	1.17e-11	2.2e-10	10.9321
chr18	75419787	75419962	175	2220	+	1	175	0	19.28	4.06	Dym	2.61382	1.8e-11	3.23e-10	10.7441
chr12	110632839	110633378	539	2221	+	1	539	0	497.86	81.87	Dync1h1	2.97018	8.09e-23	2.83e-21	22.092
chr8	105147130	105147205	75	2223	-	1	75	0	3.24	0.65	Dync1li2	3.55609	6.82e-12	1.33e-10	11.1665
chr5	115436468	115436868	400	2225	-	1	400	0	424.28	19.89	Dynll1	5.06881	2.13e-26	8.68e-25	25.6718
chr11	87878250	87878350	100	2226	-	1	100	0	9.83	2.22	Dynll2	2.76396	2.82e-14	6.37e-13	13.5493
chr11	87872150	87872250	100	2227	-	1	100	0	11.23	3.25	Dynll2	2.12811	2.49e-12	4.93e-11	11.6041
chr16	94492821	94493321	500	2229	+	1	500	0	46.55	7.39	Dyrk1a	3.60731	9.51e-14	2.06e-12	13.0218
chr10	118695481	118695506	25	2230	-	1	25	0	1.67	0.2	Dyrk2	3.3672	6.58e-11	1.18e-09	10.182
chr10	118695281	118695406	125	2231	-	1	125	0	6.56	1.42	Dyrk2	3.59141	9.88e-13	1.96e-11	12.0052
chr13	74593776	74594101	325	2238	-	1	325	0	27.16	2.75	E430024I08Rik	4.60861	1.11e-12	2.18e-11	11.9528
chr13	74593551	74593626	75	2239	-	1	75	0	4.25	0.79	E430024I08Rik	3.06626	6.73e-11	1.21e-09	10.1717
chr17	24662751	24663126	375	2240	-	1	375	0	84.77	7.02	E4f1	3.91453	1.75e-12	3.25e-11	11.7578
chr7	121637909	121638284	375	2241	-	1	375	0	78.22	5.8	Ears2	4.36569	3.65e-15	8.52e-14	14.4378
chr15	44503770	44503820	50	2242	+	1	50	0	2.86	0.09	Ebag9	6.66696	3.07e-12	6.19e-11	11.5128
chr15	44503845	44504120	275	2243	+	1	275	0	23.33	1.2	Ebag9	5.62733	2.41e-12	4.6e-11	11.6186
chrX	8056394	8056569	175	2245	-	1	175	0	17.75	2.36	Ebp	3.29763	7.8e-13	1.57e-11	12.108
chrX	8051717	8051892	175	2246	-	1	175	0	44.36	20.33	Ebp	1.43291	9.89e-13	1.96e-11	12.0049
chr14	20370651	20370851	200	2247	-	1	200	0	25.42	7.94	Ecd	2.01255	7.17e-13	1.47e-11	12.1445
chr13	35161730	35161880	150	2250	-	1	150	0	29.61	14.92	Eci2	1.91941	1.88e-17	5.13e-16	16.726
chr3	95643224	95643324	100	2251	-	1	100	0	12.03	4.82	Ecm1	1.75181	1.07e-11	1.98e-10	10.9707
chr4	58800208	58800283	75	2253	-	1	75	0	6.7	5.65	Ecpas	1.92147	3.26e-15	7.93e-14	14.4873
chr4	58800033	58800183	150	2254	-	1	150	0	16.15	11.52	Ecpas	2.0077	5.55e-17	1.51e-15	16.2556
chr2	155544292	155544467	175	2256	-	1	175	0	21.2	6.22	Edem2	2.27146	4.52e-13	9.17e-12	12.3445
chr9	78385734	78386084	350	2258	-	1	350	0	1634.11	749.44	Eef1a1	2.29494	9.54e-19	2.74e-17	18.0204
chr14	57787051	57787201	150	2259	-	1	150	0	15.76	1.26	Eef1akmt1	4.20359	2.54e-14	5.68e-13	13.595
chr1	162361664	162361814	150	2260	-	1	150	0	14.26	0.81	Eef1aknmt	4.4059	2.7e-12	5.25e-11	11.5679
chr15	75768175	75768250	75	2261	-	1	75	0	8.37	3.03	Eef1d	1.8124	9.5e-12	1.8e-10	11.0224
chr15	75768125	75768150	25	2262	-	1	25	0	2.34	0.7	Eef1d	2.00251	5.25e-11	9.52e-10	10.2795
chr19	8955504	8955544	40	2263	+	1	40	0	8.93	3.12	Eef1g	1.81414	6.31e-16	1.62e-14	15.2003
chr10	81017868	81018168	300	2264	+	1	300	0	212.75	111.84	Eef2	1.23866	3.52e-19	1.04e-17	18.4536
chr16	5062768	5062993	225	2265	-	1	225	0	34	7	Eef2kmt	3.00108	3.24e-13	6.56e-12	12.4891
chr4	115631188	115631288	100	2267	+	1	100	0	3.98	0.87	Efcab14	3.74395	9.15e-12	1.7e-10	11.0384
chr11	77089874	77090947	1073	2268	-	1	1073	0	26.26	0.44	Efcab5	7.42719	1.67e-13	3.55e-12	12.7761
chr6	87732788	87733163	375	2269	+	1	375	0	52.59	6.22	Efcc1	3.91187	4.89e-12	8.76e-11	11.3103
chr6	87736113	87736238	125	2270	+	1	125	0	10.32	0.04	Efcc1	8.06003	1e-12	2.1e-11	11.9994
chr3	89179036	89179861	825	2271	-	1	825	0	377.83	53.37	Efna1	3.24621	8.12e-18	2.18e-16	17.0907
chr11	102729297	102729397	100	2274	-	1	100	0	6.66	1.37	Eftud2	3.46304	4.84e-13	9.96e-12	12.3149
chr11	16861789	16861964	175	2277	+	1	175	0	16.28	0.63	Egfr	5.15095	2.12e-11	3.81e-10	10.6739
chr11	16862039	16862064	25	2278	+	1	25	0	1.39	0.13	Egfr	4.07511	5.52e-11	9.98e-10	10.258
chr8	125637125	125637375	250	2279	-	1	250	0	25.39	3.08	Egln1	3.52553	1.14e-13	2.45e-12	12.9425
chr8	125637000	125637100	100	2280	-	1	100	0	3.94	1.09	Egln1	3.68316	5.59e-12	1.05e-10	11.2527
chr7	26864440	26864465	25	2281	-	1	25	0	1.88	0.09	Egln2	4.89134	1.19e-11	2.29e-10	10.9234
chr12	54227341	54227366	25	2282	-	1	25	0	1.53	0.09	Egln3	5.22475	2.04e-12	4.17e-11	11.6914
chr12	54227216	54227291	75	2283	-	1	75	0	5.72	0.35	Egln3	4.39452	2.95e-11	5.31e-10	10.5301
chr11	21956599	21956649	50	2286	-	1	50	0	3.28	0.46	Ehbp1	3.78261	9.34e-13	1.92e-11	12.0298
chr19	5766043	5766243	200	2287	-	1	200	0	27.37	1.72	Ehbp1l1	4.65969	1.31e-12	2.58e-11	11.8828
chr19	5758071	5758346	275	2288	-	1	275	0	35.64	10.47	Ehbp1l1	2.17081	4.19e-13	8.47e-12	12.378
chr17	74137030	74137205	175	2289	+	1	175	0	12.97	1.74	Ehd3	3.30253	2.23e-11	4.11e-10	10.6516
chr17	74137830	74138180	350	2290	+	1	350	0	42.58	7.44	Ehd3	3.16002	1.93e-12	3.59e-11	11.7153
chr17	74138580	74139080	500	2291	+	1	500	0	92.48	19.56	Ehd3	2.77362	8.68e-13	1.66e-11	12.0616
chr2	24774539	24774589	50	2292	-	1	50	0	3.91	0.15	Ehmt1	4.97058	6.28e-11	1.13e-09	10.2019
chr2	24774464	24774489	25	2293	-	1	25	0	1.78	0.11	Ehmt1	4.33126	5.46e-11	9.87e-10	10.2631
chr2	24774214	24774439	225	2294	-	1	225	0	27.2	1.94	Ehmt1	4.23725	1.48e-12	2.9e-11	11.8298
chr2	24681805	24681905	100	2295	-	1	100	0	7.95	1.57	Ehmt1	2.62525	3.38e-11	6.06e-10	10.4717
chr2	24681755	24681780	25	2296	-	1	25	0	1.88	0.44	Ehmt1	2.46741	3.21e-11	5.92e-10	10.4939
chr2	24681105	24681305	200	2297	-	1	200	0	30.41	18.69	Ehmt1	2.25036	8.9e-14	1.9e-12	13.0508
chr17	35132723	35132923	200	2298	+	1	200	0	77.8	32.78	Ehmt2	1.65042	1.89e-14	4.23e-13	13.7233
chr2	125515694	125516219	525	2299	+	1	525	0	44.98	2.79	Eid1	5.41867	1.17e-12	2.2e-11	11.9304
chr18	46740732	46741357	625	2300	+	1	625	0	170.59	22.11	Eif1a	4.64583	5.24e-12	9.56e-11	11.2805
chr9	120324101	120324176	75	2301	+	1	75	0	5.09	0.92	Eif1b	3.11284	1.18e-12	2.42e-11	11.9297
chr3	58455875	58456100	225	2302	+	1	225	0	15.69	3.16	Eif2a	3.35666	2.27e-13	4.67e-12	12.6438
chr3	58456150	58456175	25	2303	+	1	25	0	1.43	0.41	Eif2a	2.98843	4.2e-14	9.77e-13	13.3765
chr5	143838706	143838956	250	2304	+	1	250	0	25.7	1.16	Eif2ak1	5.07684	2.74e-13	5.81e-12	12.5619
chr17	79162057	79162157	100	2305	-	1	100	0	6.9	0.98	Eif2ak2	3.16142	4.23e-11	7.59e-10	10.374
chr17	79160932	79161282	350	2306	-	1	350	0	26.36	1.88	Eif2ak2	4.39555	1.07e-11	1.97e-10	10.9712
chr17	79160457	79160657	200	2307	-	1	200	0	13.5	5.67	Eif2ak2	2.72193	2.41e-13	4.97e-12	12.6178
chr17	79157957	79158182	225	2308	-	1	225	0	15.48	7.07	Eif2ak2,Gm6548	2.59497	1.09e-12	2.14e-11	11.9613
chr2	118280859	118281910	1051	2310	+	1	1051	0	5.96	0.24	Eif2ak4	5.26829	3.99e-32	2.08e-30	31.3988
chr5	124709001	124709076	75	2311	-	1	75	0	5.86	0.98	Eif2b1	2.84172	1.04e-11	1.97e-10	10.9845
chr12	85268411	85269539	1128	2312	+	1	1128	0	3.91	0.2	Eif2b2	4.69749	2.78e-21	9.61e-20	20.5554
chr2	154714454	154714529	75	2314	-	1	75	0	3.49	1.44	Eif2s2	2.74803	2.64e-11	4.75e-10	10.5789
chr15	75838794	75838819	25	2315	-	1	25	0	8.82	0.37	Eif2s3x-ps1	5.8199	1.26e-58	1.22e-56	57.8991
chrY	1047236	1047336	100	2316	+	1	100	0	4.05	0.26	Eif2s3y	5.74667	1.58e-11	2.97e-10	10.8004
chr19	60754805	60755430	625	2318	-	1	625	0	354.64	33.59	Eif3a	3.77507	3.4e-22	1.15e-20	21.4683
chr19	60751663	60752630	967	2319	-	1	967	0	19.81	9.66	Eif3a	2.12047	1.06e-12	2.12e-11	11.9753
chr19	60751538	60751613	75	2320	-	1	75	0	4.43	2.07	Eif3a	2.44126	4.68e-13	9.99e-12	12.33
chr19	60750203	60750728	525	2321	-	1	525	0	261.19	30.27	Eif3a	4.37762	2.64e-21	8.57e-20	20.5783
chr7	126158081	126158181	100	2322	-	1	100	0	7.15	3.21	Eif3c	2.14899	3.27e-12	6.55e-11	11.4854
chr15	51650030	51650180	150	2323	-	1	150	0	22.35	10.01	Eif3h	1.87672	2.3e-14	5.23e-13	13.6392
chr2	121859060	121859293	233	2324	+	1	233	0	41.32	1.05	Eif3j1	5.53695	3.28e-24	1.25e-22	23.4842
chr18	43610507	43610532	25	2326	-	1	25	0	1.01	0.57	Eif3j2	2.50356	6.58e-11	1.18e-09	10.1815
chr15	102003829	102003879	50	2327	+	1	50	0	5.3	2.12	Eif4b	2.2605	2.35e-14	5.45e-13	13.6287
chr15	102003929	102003954	25	2328	+	1	25	0	1.05	0.22	Eif4b	3.3686	8.05e-11	1.44e-09	10.094
chr1	87155567	87155792	225	2330	+	1	225	0	25.94	6.46	Eif4e2	2.4457	1.39e-11	2.53e-10	10.8563
chr6	99603557	99603907	350	2331	-	1	350	0	65.59	15.18	Eif4e3	3.0596	6.74e-12	1.19e-10	11.1717
chr8	27765278	27765378	100	2332	+	1	100	0	8.06	1.53	Eif4ebp1	2.78623	2.19e-12	4.39e-11	11.6605
chr18	36797187	36797337	150	2333	+	1	150	0	11.72	1.18	Eif4ebp3	3.77382	1.69e-13	3.77e-12	12.7711
chr11	3192413	3192463	50	2334	+	1	50	0	2.58	0.52	Eif4enif1	3.21273	1.02e-11	1.97e-10	10.9921
chr11	3194002	3194302	300	2335	+	1	300	0	49.52	11.3	Eif4enif1	2.74127	7.64e-14	1.65e-12	13.117
chr16	20511003	20511453	450	2336	+	1	450	0	404.68	61.26	Eif4g1	3.05837	1.36e-16	3.44e-15	15.8661
chr4	137933431	137933956	525	2337	+	1	525	0	289.01	55.66	Eif4g3	3.50999	8.56e-21	2.71e-19	20.0675
chr4	137934181	137934231	50	2338	+	1	50	0	2.16	1.59	Eif4g3	2.26881	6.5e-11	1.16e-09	10.1874
chr12	111504899	111504974	75	2339	+	1	75	0	5.65	0.96	Eif5	2.89106	1.08e-11	2.05e-10	10.9672
chr12	111505908	111505933	25	2340	+	1	25	0	2.13	0.74	Eif5	1.99077	5.69e-11	1.03e-09	10.2451
chr12	111505958	111506008	50	2341	+	1	50	0	4.22	1.74	Eif5	2.2855	4.25e-15	1.06e-13	14.3715
chr12	111508184	111508209	25	2342	+	1	25	0	3.87	4.56	Eif5	1.10773	3.13e-11	5.78e-10	10.505
chr12	111508259	111508740	481	2343	+	1	481	0	33.72	32.95	Eif5	1.49994	3.15e-17	8.6e-16	16.5021
chr12	111509159	111509259	100	2344	+	1	100	0	15.06	15.55	Eif5	1.44158	1.67e-15	4.12e-14	14.7771
chr12	111511296	111511446	150	2345	+	1	150	0	9.97	4.99	Eif5	2.84586	4.2e-12	7.83e-11	11.3771
chr1	38037190	38037390	200	2346	+	1	200	0	449.98	31.95	Eif5b	4.13028	9.8e-34	5.2e-32	33.0089
chr1	38090738	38091113	375	2349	+	1	375	0	49.94	11.04	Eif5b	3.19416	6.54e-12	1.17e-10	11.1842
chr12	28917162	28917212	50	2350	+	1	50	0	4.81	0.7	Eipr1	3.0657	1.27e-14	3.06e-13	13.8958
chr12	28917237	28917287	50	2351	+	1	50	0	4.36	0.65	Eipr1	3.00227	2.46e-13	5.41e-12	12.6095
chr3	51163540	51163690	150	2355	-	1	150	0	8.79	1.05	Elf2	3.96026	5.67e-12	1.08e-10	11.2462
chr3	51163265	51163340	75	2356	-	1	75	0	3.1	0.72	Elf2	3.6546	3.93e-12	7.61e-11	11.4057
chr10	93146741	93146891	150	2357	-	1	150	0	13.04	2.36	Elk3	2.90878	1.23e-12	2.49e-11	11.9113
chr8	71044273	71044423	150	2360	+	1	150	0	12.8	2.42	Ell	2.87615	8.2e-12	1.55e-10	11.0863
chr13	75855627	75855802	175	2361	+	1	175	0	18.31	1.77	Ell2	3.35764	2.58e-12	5.16e-11	11.5885
chr13	75911973	75912148	175	2362	+	1	175	0	13.22	2.33	Ell2	3.41398	6.68e-15	1.58e-13	14.1749
chr4	135737565	135737765	200	2364	-	1	200	0	36.09	1.88	Eloa	4.83901	2.78e-12	5.21e-11	11.5556
chr4	135732630	135732880	250	2365	-	1	250	0	33.09	6.17	Eloa	3.35532	6.42e-13	1.29e-11	12.1925
chr4	135732580	135732605	25	2366	-	1	25	0	0.73	0.11	Eloa	4.61404	6.5e-11	1.17e-09	10.1869
chr4	118289231	118289781	550	2368	+	1	550	0	105.49	19.54	Elovl1	2.74596	6.09e-12	1.11e-10	11.2154
chr19	46120485	46120510	25	2370	+	1	25	0	2.55	1.03	Elovl3	1.76137	3.33e-11	6.14e-10	10.4778
chr19	46120685	46121566	881	2371	+	1	881	0	7.64	1.9	Elovl3	2.38204	4.21e-39	2.67e-37	38.3758
chr19	46122833	46123283	450	2372	+	1	450	0	303.87	75.64	Elovl3	2.3108	1.07e-17	2.89e-16	16.9717
chr19	46123383	46123758	375	2373	+	1	375	0	507.55	114.91	Elovl3	2.58185	9.22e-13	1.76e-11	12.0352
chr3	129428443	129428868	425	2374	+	1	425	0	216.83	45.01	Elovl6	3.7363	1.03e-16	2.62e-15	15.9888
chr4	139103034	139103059	25	2377	+	1	25	0	1.53	0.35	Emc1	2.70682	6.52e-11	1.17e-09	10.186
chr2	112193388	112193563	175	2378	-	1	175	0	20.64	6.96	Emc4	2.9082	3.04e-18	8.65e-17	17.5173
chr11	73067128	73067453	325	2379	-	1	325	0	48.33	13.96	Emc6	2.27856	3.99e-12	7.24e-11	11.3989
chr11	73067078	73067103	25	2380	-	1	25	0	1.92	1.46	Emc6	1.68357	7.11e-11	1.27e-09	10.1481
chrX	73304915	73305140	225	2382	+	1	225	0	12.76	2.44	Emd,Gm14686	3.61623	2.44e-11	4.44e-10	10.6132
chr17	25111375	25111450	75	2383	-	1	75	0	6.49	1.26	Eme2	2.64542	1.2e-12	2.5e-11	11.9216
chr5	31075870	31075920	50	2384	+	1	50	0	3.21	0.22	Emilin1	4.34126	6.84e-11	1.22e-09	10.1652
chr5	31075970	31075995	25	2385	+	1	25	0	1.81	0.13	Emilin1	4.18702	8.41e-12	1.64e-10	11.0751
chr5	31078027	31078623	596	2386	+	1	596	0	155.91	10.08	Emilin1	4.38648	4.9e-17	1.28e-15	16.3095
chr17	83732699	83732849	150	2388	+	1	150	0	8.58	5.37	Eml4	2.1209	2.79e-11	5.12e-10	10.5541
chr12	98765561	98765761	200	2390	-	1	200	0	28.7	4.69	Eml5	3.6758	4.86e-20	1.52e-18	19.3137
chr16	10101912	10102212	300	2392	-	1	300	0	117.31	11.04	Emp2	4.14216	7.83e-13	1.52e-11	12.1062
chr7	98244055	98244355	300	2393	-	1	300	0	52.13	1.59	Emsy	5.27708	2.67e-14	5.85e-13	13.5732
chr7	98238918	98239168	250	2395	-	1	250	0	19.74	3.77	Emsy	3.35538	9.4e-12	1.67e-10	11.0269
chr2	32571559	32572134	575	2396	+	1	575	0	313.25	25.52	Eng	3.9094	1.5e-16	3.76e-15	15.8243
chr11	70545272	70545472	200	2397	+	1	200	0	159.43	14.96	Eno3	3.48527	1.01e-50	8.31e-49	49.9939
chr3	129063725	129063875	150	2399	-	1	150	0	12.66	2.42	Enpep	3.18427	2.44e-15	5.94e-14	14.613
chr10	24517536	24517811	275	2400	-	1	275	0	21.13	4.62	Enpp1	3.24485	6.59e-12	1.2e-10	11.1811
chr10	24517411	24517486	75	2401	-	1	75	0	5.89	0.96	Enpp1	2.94935	1.29e-11	2.4e-10	10.891
chr10	24649861	24649886	25	2404	-	1	25	0	2.34	1.13	Enpp3	2.25728	1.27e-17	3.66e-16	16.8962
chr10	24649711	24649836	125	2405	-	1	125	0	10.39	3.75	Enpp3	3.17128	2.99e-16	7.78e-15	15.5246
chr2	24974088	24974285	197	2408	+	1	197	0	3.66	0.65	Entpd8	2.74264	2.1e-20	6.95e-19	19.6784
chr2	24975164	24975314	150	2409	+	1	150	0	44.08	30.25	Entpd8	1.02081	1.36e-11	2.48e-10	10.8654
chr2	26272809	26273534	725	2410	-	1	725	0	190.5	49.35	Entr1	2.56222	6.56e-19	1.87e-17	18.1828
chr15	81535163	81535188	25	2411	+	1	25	0	1.22	0.09	Ep300	4.91292	5.52e-11	9.98e-10	10.2583
chr15	81535213	81535338	125	2412	+	1	125	0	5.23	0.52	Ep300	5.08651	4.43e-12	8.63e-11	11.354
chr4	131734376	131734526	150	2413	-	1	150	0	12	0.87	Epb41	4.2123	1.27e-12	2.59e-11	11.8967
chr4	131652923	131653148	225	2414	-	1	225	0	28.04	1.03	Epb41	5.61332	1.05e-11	1.87e-10	10.9768
chr4	131652773	131652898	125	2415	-	1	125	0	8.93	0.72	Epb41	4.07748	1.42e-11	2.66e-10	10.8469
chr4	141055785	141056235	450	2418	+	1	450	0	94.43	9.86	Epha2	3.52959	1.72e-14	3.76e-13	13.7638
chr7	5100590	5100740	150	2420	+	1	150	0	15.69	5.02	Epn1	2.14191	4.03e-12	7.82e-11	11.3949
chr1	185143362	185143537	175	2423	+	1	175	0	16.39	5.89	Eprs	2.56023	4.14e-12	7.68e-11	11.3828
chr1	185160378	185160428	50	2424	+	1	50	0	4.74	4.25	Eprs	1.69807	1.91e-12	3.83e-11	11.7189
chr1	185160453	185160528	75	2425	+	1	75	0	4.18	3.62	Eprs	2.07515	2.95e-12	5.92e-11	11.5308
chr7	4482004	4482154	150	2427	+	1	150	0	14.44	0.68	Eps8l1	4.91448	1.28e-11	2.33e-10	10.8927
chr11	77964751	77964901	150	2428	-	1	150	0	15.66	1.2	Eral1	4.0609	1.57e-14	3.58e-13	13.8051
chr10	128403441	128403866	425	2429	-	1	425	0	79.61	29.84	Erbb3	2.12306	6.29e-13	1.24e-11	12.2014
chr13	103956943	103957218	275	2438	-	1	275	0	33.27	1.64	Erbin	6.12038	1.01e-14	2.29e-13	13.9938
chr6	119829973	119830048	75	2439	-	1	75	0	2.82	0.35	Erc1	4.58397	1.99e-11	3.72e-10	10.7021
chr6	119773992	119774267	275	2440	-	1	275	0	40.76	4.38	Erc1	3.9757	5.14e-13	1.03e-11	12.2892
chr6	119773942	119773967	25	2441	-	1	25	0	1.78	0.33	Erc1	3.74965	4.43e-19	1.38e-17	18.3535
chr6	119773867	119773892	25	2442	-	1	25	0	0.94	0.15	Erc1	3.94177	5.9e-11	1.06e-09	10.229
chr7	19128859	19129259	400	2449	+	1	400	0	36.16	4.27	Ercc2	3.55849	3.79e-13	7.71e-12	12.4212
chr18	32373689	32373839	150	2450	+	1	150	0	11.09	0.76	Ercc3	4.30554	7.74e-12	1.48e-10	11.1112
chr1	44219714	44220389	675	2451	+	1	675	0	543.51	67.87	Ercc5	3.89637	1.62e-13	3.22e-12	12.7912
chr13	64020477	64020602	125	2453	+	1	125	0	5.68	0.5	Ercc6l2	4.83311	2.42e-11	4.44e-10	10.6166
chr13	64046546	64046596	50	2454	+	1	50	0	1.88	0.2	Ercc6l2	4.9975	6.66e-12	1.3e-10	11.1768
chr13	64047146	64047446	300	2455	+	1	300	0	18.59	1.29	Ercc6l2	4.87983	9.48e-12	1.75e-10	11.0232
chr16	95160627	95160852	225	2456	-	1	225	0	32.47	1.68	Erg	4.70822	1.42e-13	2.96e-12	12.8468
chr6	148082715	148083388	673	2457	-	1	673	0	181.58	36.66	Ergic2	3.44502	3.24e-14	6.91e-13	13.4889
chr7	119383523	119383873	350	2458	-	1	350	0	32.85	10.82	Eri2	3.03339	4.91e-15	1.14e-13	14.3093
chr17	15284067	15284092	25	2460	+	1	25	0	1.15	0.26	Ermard	3.14419	5.06e-11	9.19e-10	10.2957
chr5	121582865	121583440	575	2461	-	1	575	0	121.07	31.06	Erp29	2.27912	2.48e-12	4.49e-11	11.6055
chr4	150950988	150951213	225	2462	+	1	225	0	25.74	4.17	Errfi1	3.03593	3.37e-14	7.56e-13	13.4728
chr4	150951338	150951413	75	2463	+	1	75	0	6.17	1.42	Errfi1	2.3903	2.31e-11	4.32e-10	10.6356
chr4	150951438	150951513	75	2464	+	1	75	0	6.14	1.18	Errfi1	2.66097	2.02e-11	3.68e-10	10.6936
chr4	150951563	150951613	50	2465	+	1	50	0	3.87	0.76	Errfi1	2.65541	9.61e-12	1.86e-10	11.0174
chr4	150951788	150951813	25	2466	+	1	25	0	1.74	0.7	Errfi1	2.07817	9.89e-11	1.75e-09	10.0046
chr18	10567356	10567481	125	2467	-	1	125	0	5.37	0.5	Esco1	5.14559	7.3e-12	1.4e-10	11.137
chr2	140009714	140010314	600	2468	-	1	600	0	343.97	22.35	Esf1	5.39618	5.27e-17	1.37e-15	16.2782
chr2	140006175	140006475	300	2469	-	1	300	0	59.32	15.18	Esf1	2.95613	1.24e-11	2.22e-10	10.9054
chr8	106858337	106858738	401	2474	-	1	401	0	11.3	2.64	Esrp2	2.36991	3.78e-12	7.51e-11	11.4229
chr8	106856957	106857757	800	2475	-	1	800	0	543.3	87.26	Esrp2	3.02824	6.95e-14	1.42e-12	13.1577
chr16	17719647	17720047	400	2478	-	1	400	0	53.53	3.16	Ess2	4.42849	2.57e-12	4.86e-11	11.5902
chr18	35037587	35037887	300	2480	-	1	300	0	19	5.34	Etf1	3.3292	8.41e-14	1.78e-12	13.0753
chr6	149051957	149052107	150	2481	+	1	150	0	10.04	0.98	Etfbkmt	4.08315	2.07e-12	4.13e-11	11.6838
chr3	79511144	79511294	150	2482	-	1	150	0	12	3.53	Etfdh	3.49957	4.56e-18	1.31e-16	17.3407
chr3	130411121	130411371	250	2486	+	1	250	0	11.3	1.57	Etnppl	3.59894	5.13e-13	1.08e-11	12.2895
chr3	130428356	130428481	125	2487	+	1	125	0	11.26	5.87	Etnppl	2.60468	8.94e-20	2.78e-18	19.0486
chr13	59919784	59920559	775	2488	+	1	775	0	119.36	39.21	Etohd2	2.78967	1.74e-12	3.15e-11	11.7591
chr16	95520112	95520262	150	2490	+	1	150	0	11.79	0.55	Ets2	4.89537	1.64e-11	3.05e-10	10.7849
chr16	95521687	95522012	325	2491	+	1	325	0	24.76	5.87	Ets2	2.56223	7.93e-12	1.51e-10	11.1005
chr6	82068875	82069275	400	2492	+	1	400	0	102.35	30.03	Eva1a	2.17524	3.19e-13	6.33e-12	12.4957
chr6	82069425	82070050	625	2493	+	1	625	0	189	153.45	Eva1a	1.81186	3.42e-14	7.37e-13	13.4655
chr4	126043214	126043664	450	2494	+	1	450	0	87.63	8.92	Eva1b	3.58619	5.23e-12	9.39e-11	11.2812
chr11	79406010	79406085	75	2495	-	1	75	0	2.79	0.61	Evi2,Evi2b	3.65999	2.12e-11	3.93e-10	10.6741
chr5	107968364	107968464	100	2496	-	1	100	0	6.14	3.58	Evi5	2.35749	1.49e-12	2.95e-11	11.8279
chr11	5020292	5020467	175	2499	-	1	175	0	48.54	23.12	Ewsr1	1.4925	7.13e-17	1.88e-15	16.1471
chr5	76717704	76718145	441	2501	+	1	441	0	47.84	10.69	Exoc1	2.996	3.24e-13	6.6e-12	12.4898
chr13	74340938	74341113	175	2503	-	1	175	0	15.76	1.35	Exoc3	4.22428	1.75e-11	3.13e-10	10.7573
chr14	49251353	49251653	300	2509	-	1	300	0	34.45	1.98	Exoc5	5.40496	5.51e-13	1.09e-11	12.2588
chr19	37671497	37671597	100	2511	+	1	100	0	3.94	0.98	Exoc6	3.62346	4.28e-12	8.3e-11	11.3689
chr6	84687275	84687375	100	2512	-	1	100	0	4.74	1.55	Exoc6b	2.9662	1.54e-11	2.78e-10	10.8131
chr4	148644118	148645471	1353	2513	+	1	1353	0	3.66	0.26	Exosc10	4.55807	1.73e-25	7.14e-24	24.7615
chr15	76213606	76213681	75	2514	+	1	75	0	5.93	1.61	Exosc4	2.44064	2.03e-11	3.75e-10	10.6933
chr15	76213731	76213756	25	2515	+	1	25	0	2.89	1.2	Exosc4	1.69686	6.68e-12	1.31e-10	11.1755
chr15	52931706	52932231	525	2518	-	1	525	0	222.9	33.06	Ext1	3.45494	9.15e-17	2.33e-15	16.0386
chr2	93526025	93526425	400	2520	-	1	400	0	45.58	11.86	Ext2	2.34884	7.23e-12	1.3e-10	11.1406
chr8	13105408	13105608	200	2523	+	1	200	0	84.56	49.53	F10	1.1795	3.41e-12	6.34e-11	11.4673
chr8	13106058	13106508	450	2524	+	1	450	0	377.41	62.35	F10	3.00823	1.59e-12	2.95e-11	11.7985
chr8	45714993	45715092	99	2525	-	1	99	0	9.49	0.61	F11	5.16677	2.26e-19	7.05e-18	18.6451
chr8	45694145	45694645	500	2528	-	1	500	0	701.44	77.66	F11	3.75316	7.53e-16	1.8e-14	15.1234
chr1	171291154	171291579	425	2529	+	1	425	0	80.13	13.52	F11r	3.59745	1.15e-14	2.56e-13	13.9378
chr1	164046988	164047213	225	2530	+	1	225	0	133.91	120.32	F5	1.32927	5.2e-16	1.29e-14	15.2844
chr8	13084903	13085553	650	2531	+	1	650	0	159.01	32.74	F7	2.71502	6.79e-18	1.85e-16	17.1682
chr18	60433187	60433662	475	2536	+	1	475	0	34.87	5.39	F830016B08Rik	4.1803	2.82e-12	5.11e-11	11.5498
chr18	60434237	60434437	200	2537	+	1	200	0	8.26	2.68	F830016B08Rik	3.34389	7.72e-12	1.4e-10	11.1125
chr18	60434862	60435212	350	2538	+	1	350	0	20.09	6.17	F830016B08Rik	3.16579	3.1e-13	6.27e-12	12.5085
chr18	60435987	60436012	25	2539	+	1	25	0	1.85	1.55	F830016B08Rik	1.66844	9.4e-11	1.66e-09	10.0267
chr18	60437962	60437987	25	2541	+	1	25	0	2.65	2.38	F830016B08Rik	1.53097	6.19e-13	1.32e-11	12.2084
chr18	60438012	60438062	50	2542	+	1	50	0	4.5	4.47	F830016B08Rik	1.51226	4.13e-11	7.42e-10	10.3844
chr4	115855289	115855589	300	2543	-	1	300	0	89.86	35.22	Faah	1.646	7.42e-12	1.33e-10	11.1295
chr11	120260612	120260737	125	2544	-	1	125	0	13.63	2.51	Faap100	2.87938	2.74e-14	6.14e-13	13.5624
chr4	155340724	155340749	25	2545	+	1	25	0	2.69	0.5	Faap20	2.6862	2.33e-15	5.9e-14	14.6321
chr4	155340774	155340949	175	2546	+	1	175	0	21.03	3.53	Faap20	2.82175	3.28e-13	6.75e-12	12.4839
chr3	10081267	10081292	25	2548	+	1	25	0	1.57	0.76	Fabp5	2.14621	2.05e-11	3.85e-10	10.6892
chr13	54808818	54809418	600	2550	+	1	600	0	103.53	9.09	Faf2	3.92967	1.56e-13	3.21e-12	12.8068
chr17	25068069	25068844	775	2551	-	1	775	0	85.19	25.15	Fahd1	2.82147	2.38e-12	4.51e-11	11.6234
chr2	3780797	3780822	25	2552	+	1	25	0	1.78	0.07	Fam107b	5.50419	1.74e-11	3.28e-10	10.7606
chr11	57374365	57374665	300	2553	-	1	300	0	97.33	26.78	Fam114a2	2.84801	6.44e-16	1.57e-14	15.1912
chr9	35128635	35128685	50	2554	-	1	50	0	2.65	0.5	Fam118b	3.53029	6.2e-13	1.3e-11	12.2077
chr17	15652187	15652312	125	2555	+	1	125	0	6.94	2.64	Fam120b	2.95226	1.37e-12	2.72e-11	11.8624
chr19	24453517	24454217	700	2557	-	1	700	0	402.73	34.42	Fam122a	4.0997	1.6e-13	3.25e-12	12.796
chr14	62844303	62844778	475	2559	+	1	475	0	165.5	10.75	Fam124a	5.04998	1.42e-12	2.67e-11	11.8473
chr14	62844803	62844853	50	2560	+	1	50	0	3.66	0.22	Fam124a	4.34031	4.43e-11	8.08e-10	10.3538
chr14	62845778	62845853	75	2561	+	1	75	0	3.07	0.39	Fam124a	4.27655	2.41e-11	4.47e-10	10.6178
chr5	3618994	3619394	400	2563	+	1	400	0	158.14	19.56	Fam133b	4.23184	1.54e-24	5.8e-23	23.8129
chr6	86345865	86346090	225	2564	+	1	225	0	23.29	0.46	Fam136a	6.48508	1.79e-12	3.59e-11	11.7477
chr18	34575248	34575398	150	2566	-	1	150	0	10.08	0.31	Fam13b	6.9872	5.8e-13	1.21e-11	12.2369
chr14	70820832	70821207	375	2568	-	1	375	0	55.17	7.81	Fam160b2	3.31819	3.31e-12	6.02e-11	11.4803
chr11	22970863	22971013	150	2569	+	1	150	0	14.58	0.7	Fam161a	4.75539	3.03e-13	6.5e-12	12.519
chr5	34622987	34623537	550	2579	+	1	550	0	191.2	19.72	Fam193a	3.49851	2.66e-13	5.24e-12	12.5752
chr5	34643186	34643236	50	2580	+	1	50	0	4.78	1.09	Fam193a	2.52828	4.84e-14	1.11e-12	13.3154
chr5	34643261	34643336	75	2581	+	1	75	0	6.94	1.18	Fam193a	2.97101	9.79e-15	2.37e-13	14.009
chr5	34643361	34643436	75	2582	+	1	75	0	4.99	0.85	Fam193a	2.98461	1.9e-11	3.59e-10	10.7202
chr13	55690650	55691450	800	2583	-	1	800	0	307.46	94.37	Fam193b	2.05896	2.29e-14	4.89e-13	13.6395
chr13	55687128	55687403	275	2584	-	1	275	0	363.71	140.85	Fam193b	1.89642	1.12e-15	2.71e-14	14.9492
chr10	77324238	77324263	25	2585	-	1	25	0	2.27	0.59	Fam207a	2.22789	7.67e-12	1.5e-10	11.1154
chr10	77324113	77324213	100	2586	-	1	100	0	13.81	4.65	Fam207a	1.94957	6.91e-12	1.32e-10	11.1608
chr10	77323988	77324063	75	2587	-	1	75	0	6.45	1.22	Fam207a	2.8196	4.78e-13	1.02e-11	12.3207
chr11	109563751	109564351	600	2589	-	1	600	0	201.7	28.27	Fam20a	3.08448	1.08e-13	2.21e-12	12.9679
chr5	138795139	138795189	50	2590	+	1	50	0	3.77	0.87	Fam20c	2.54741	4.2e-11	7.5e-10	10.3762
chr5	138795289	138795814	525	2591	+	1	525	0	79.05	12.93	Fam20c	2.95587	3.53e-13	7.05e-12	12.4525
chr18	68401722	68401822	100	2592	-	1	100	0	4.18	1	Fam210a	3.58195	2.49e-11	4.47e-10	10.6032
chr9	74938797	74939372	575	2596	+	1	575	0	649.1	81.68	Fam214a	3.85531	1.24e-19	3.69e-18	18.9066
chr5	143549913	143550213	300	2598	+	1	300	0	18.66	2.55	Fam220a	4.22421	2.45e-13	5.06e-12	12.6104
chr14	34073838	34073988	150	2601	-	1	150	0	44.91	24.4	Fam25c	1.26829	1.19e-16	3.1e-15	15.925
chr8	72976138	72976388	250	2603	+	1	250	0	22.11	2.09	Fam32a	3.78868	1.88e-12	3.65e-11	11.7255
chr8	72976688	72976713	25	2604	+	1	25	0	1.99	0.46	Fam32a	2.37582	5.55e-11	1e-09	10.2558
chr8	72976738	72976838	100	2605	+	1	100	0	7.18	1.18	Fam32a	2.95979	2.24e-11	4.11e-10	10.6506
chr5	33757694	33758094	400	2608	-	1	400	0	76.4	12.34	Fam53a	3.35297	1.5e-13	3.05e-12	12.8247
chr7	63994676	63995251	575	2610	-	1	575	0	266.28	14.15	Fan1	4.54854	2.34e-12	4.31e-11	11.6311
chr8	123995807	123996068	261	2611	-	1	261	0	7.25	2.29	Fanca	1.91995	1.47e-12	2.97e-11	11.8326
chr8	123994732	123995057	325	2612	-	1	325	0	33.02	6.13	Fanca	2.93616	5.82e-14	1.26e-12	13.2354
chr11	26421401	26421551	150	2613	+	1	150	0	6.42	1.59	Fancl	3.58629	1.46e-12	2.95e-11	11.8349
chr6	148082703	148083228	525	2614	+	1	525	0	180.22	37.12	Far2	3.4229	9.93e-13	1.87e-11	12.0029
chr1	93549011	93549486	475	2615	+	1	475	0	101.72	5.21	Farp2	4.66241	2e-14	4.44e-13	13.6984
chr19	34304625	34304825	200	2617	+	1	200	0	21.97	3.79	Fas	3.23473	1.36e-12	2.63e-11	11.8653
chr19	34304900	34304925	25	2618	+	1	25	0	1.08	0.44	Fas	2.68349	4.42e-11	8.07e-10	10.3541
chr19	34304950	34305125	175	2619	+	1	175	0	7.04	2.49	Fas	3.2849	5.35e-12	1.01e-10	11.2719
chr2	69517158	69517483	325	2620	-	1	325	0	102.31	11.67	Fastkd1	4.07289	1.47e-12	2.77e-11	11.8337
chr2	130433565	130433690	125	2621	-	1	125	0	9.76	1.92	Ubox5	2.64917	3e-11	5.41e-10	10.5233
chr11	3148569	3149881	1312	2623	-	1	1312	0	2.41	0.24	Sfi1	4.26954	3.91e-20	1.28e-18	19.4074
chr2	11747408	11747558	150	2625	-	1	150	0	11.58	3.38	Fbh1	2.89597	3.57e-15	8.66e-14	14.4474
chr2	125143488	125143613	125	2627	-	1	125	0	9.55	0.13	Fbn1	7.14691	6.74e-12	1.31e-10	11.1713
chr13	63035944	63035969	25	2628	-	1	25	0	1.88	0.48	Fbp1	2.3902	2.87e-11	5.33e-10	10.542
chr19	46318729	46318829	100	2630	+	1	100	0	10.04	0.35	Fbxl15	5.21717	2.25e-12	4.52e-11	11.647
chr14	103320674	103320699	25	2633	-	1	25	0	1.64	0.09	Fbxl3	4.79771	4.99e-11	9.06e-10	10.3019
chr14	103320599	103320649	50	2634	-	1	50	0	3.8	0.09	Fbxl3	6.11194	2.68e-11	4.99e-10	10.5711
chr17	88299061	88299561	500	2637	-	1	500	0	58.48	1.57	Fbxo11	6.50224	1.36e-12	2.66e-11	11.8676
chr5	118146147	118146272	125	2638	+	1	125	0	9.9	0.65	Fbxo21	4.2927	8.51e-12	1.63e-10	11.0703
chr9	55130600	55130625	25	2639	+	1	25	0	1.36	0.22	Fbxo22	3.58069	1.26e-12	2.63e-11	11.8993
chr9	55130700	55131100	400	2640	+	1	400	0	43.73	6.89	Fbxo22	3.27852	1.65e-12	3.15e-11	11.7835
chr14	47768678	47769053	375	2641	+	1	375	0	36.75	2.64	Fbxo34	4.12441	3.85e-12	7.28e-11	11.4142
chr14	47769178	47769353	175	2642	+	1	175	0	8.82	1.46	Fbxo34	4.01038	1.71e-11	3.09e-10	10.7661
chr4	140927831	140928006	175	2643	+	1	175	0	11.51	1.05	Fbxo42	4.32848	6.92e-12	1.28e-10	11.1597
chr10	5749454	5749729	275	2644	-	1	275	0	14.23	2.18	Fbxo5	4.45893	5.27e-12	9.67e-11	11.2779
chr8	57043095	57043245	150	2645	+	1	150	0	5.02	0.76	Fbxo8	4.28906	6.5e-11	1.17e-09	10.1869
chr8	57044601	57044626	25	2646	+	1	25	0	1.29	0.48	Fbxo8	2.48456	7.93e-11	1.42e-09	10.1005
chr8	57044651	57044676	25	2647	+	1	25	0	1.92	0.5	Fbxo8	2.54975	5.5e-13	1.18e-11	12.2597
chr8	57044701	57044901	200	2648	+	1	200	0	15.83	2.92	Fbxo8	3.51974	4.25e-15	9.96e-14	14.372
chr2	34712643	34712818	175	2649	-	1	175	0	13.81	0.63	Fbxw2	5.33059	2.82e-12	5.53e-11	11.5504
chr2	34695900	34695925	25	2650	-	1	25	0	1.67	0.22	Fbxw2	3.80145	1.72e-14	4.12e-13	13.7633
chr2	34695650	34695850	200	2651	-	1	200	0	22.95	3.36	Fbxw2	3.03569	5.77e-12	1.05e-10	11.2388
chr3	84811111	84811336	225	2652	+	1	225	0	22.91	2.09	Fbxw7	4.0531	1.13e-11	2.02e-10	10.9476
chr1	170788126	170788601	475	2657	-	1	475	0	202.5	13.04	Fcgr2b	4.84575	1.3e-12	2.42e-11	11.8876
chr14	63383848	63384373	525	2658	-	1	525	0	174.91	75.07	Fdft1	1.55479	1.33e-13	2.78e-12	12.8762
chr9	20978807	20979157	350	2659	-	1	350	0	111.69	14.26	Fdx2,Gm38431	3.26978	1.97e-12	3.66e-11	11.7055
chr9	50683292	50683692	400	2660	+	1	400	0	24.44	3.23	Fdxacb1	4.16594	3.37e-12	6.36e-11	11.4723
chr11	115158849	115159149	300	2661	-	1	300	0	180.74	78.49	Fdxr	1.65567	4.21e-13	8.35e-12	12.3759
chr8	121785544	121786019	475	2662	-	1	475	0	95.58	11.01	Fendrr	3.46055	7.22e-14	1.5e-12	13.1416
chr14	45713550	45713879	329	2665	-	1	329	0	1.46	0.28	Fermt2	3.21261	1.14e-12	2.38e-11	11.9429
chr3	82938164	82939214	1050	2666	+	1	1050	0	1645.06	224.77	Fga	3.09954	7.75e-21	2.42e-19	20.1106
chr3	82940064	82940364	300	2667	+	1	300	0	54.99	7.9	Fga	3.20468	9.91e-13	1.91e-11	12.0038
chr3	82940389	82940589	200	2668	+	1	200	0	24.9	8.7	Fga	1.90334	4.66e-12	8.75e-11	11.3316
chr3	82940789	82940934	145	2669	+	1	145	0	9.49	6.63	Fga	2.30818	1.21e-11	2.18e-10	10.9173
chr3	82949552	82949802	250	2670	-	1	250	0	508.74	377.65	Fgb	1.66458	5.58e-18	1.55e-16	17.253
chr6	92051718	92051918	200	2671	+	1	200	0	26.4	0.74	Fgd5	6.17061	6.21e-12	1.13e-10	11.2072
chr6	92052543	92052793	250	2672	+	1	250	0	15.41	3.6	Fgd5	3.55724	3.62e-12	6.67e-11	11.4415
chr6	92052818	92052968	150	2673	+	1	150	0	8.93	1.66	Fgd5	3.53264	1.63e-13	3.55e-12	12.789
chr18	38971974	38972224	250	2675	-	1	250	0	28.77	8	Fgf1	2.25613	8.22e-12	1.52e-10	11.0851
chr3	37459148	37459323	175	2678	+	1	175	0	10.5	1.35	Fgf2	3.85197	1.68e-12	3.42e-11	11.7744
chr8	26063984	26064034	50	2679	+	1	50	0	3.14	0.26	Fgfr1	4.04613	5.51e-11	9.96e-10	10.2591
chr6	146498885	146499010	125	2680	+	1	125	0	9.59	0.79	Fgfr1op2	4.09589	1.06e-11	1.98e-10	10.9732
chr6	146499060	146499210	150	2681	+	1	150	0	10.15	1.09	Fgfr1op2	3.91091	6.01e-12	1.13e-10	11.2211
chr7	129765730	129765780	50	2682	-	1	50	0	3.77	0.04	Fgfr2	6.79956	4.97e-11	9.03e-10	10.3035
chr7	129765630	129765655	25	2683	-	1	25	0	2.13	0.04	Fgfr2	5.93501	3.9e-11	7.14e-10	10.4091
chr7	129765405	129765530	125	2684	-	1	125	0	11.68	0.24	Fgfr2	6.11917	1.44e-11	2.67e-10	10.8415
chr7	129765355	129765380	25	2685	-	1	25	0	1.5	0	Fgfr2	7.80168	3.75e-11	6.87e-10	10.4265
chr3	82915500	82915801	301	2686	+	1	301	0	11.16	5.63	Fgg	1.91471	5.89e-12	1.13e-10	11.2302
chr3	82921459	82921734	275	2687	+	1	275	0	68	53.8	Fgg	1.51395	6.37e-12	1.17e-10	11.196
chr3	82921759	82921784	25	2688	+	1	25	0	3.73	5.17	Fgg	1.39675	4.69e-17	1.31e-15	16.3291
chr3	82922009	82922363	354	2689	+	1	354	0	349.69	88.63	Fgg	3.52969	1.7e-71	1.99e-69	70.7702
chr2	63808926	63809126	200	2698	-	1	200	0	12.38	1.74	Fign	4.20656	4.47e-12	8.24e-11	11.3496
chr16	57390320	57390345	25	2701	+	1	25	0	2.34	0.13	Filip1l	4.64532	2.08e-14	4.93e-13	13.6824
chr16	57390370	57390870	500	2702	+	1	500	0	44.77	4.01	Filip1l	4.65484	1.18e-12	2.28e-11	11.9281
chr16	57392670	57393167	497	2703	+	1	497	0	62.07	5.45	Filip1l	5.00487	2.76e-13	5.49e-12	12.5588
chr5	74752533	74752633	100	2704	+	1	100	0	4.74	0.68	Fip1l1	3.91517	2.53e-11	4.51e-10	10.5973
chr4	62222776	62222851	75	2705	-	1	75	0	5.2	0.5	Fkbp15	3.7637	1.99e-11	3.72e-10	10.7022
chr19	6955102	6955127	25	2706	-	1	25	0	3.17	1.33	Fkbp2,LOC114841036	1.58114	1.76e-11	3.33e-10	10.7547
chr11	59683083	59683483	400	2707	-	1	400	0	87.81	12.24	Flcn	3.00152	5.47e-12	9.72e-11	11.262
chr11	59682583	59683033	450	2708	-	1	450	0	56.04	27.57	Flcn	1.97416	4.26e-12	7.89e-11	11.3704
chr14	14518834	14519209	375	2713	-	1	375	0	73.54	11.6	Flnb	3.0015	6.08e-15	1.38e-13	14.2159
chr7	44780606	44780956	350	2717	-	1	350	0	72.71	8.92	Flt3l	3.4543	7.39e-14	1.55e-12	13.1314
chr11	49521490	49522818	1328	2718	+	1	1328	0	10.71	1.05	Flt4	3.61315	7.16e-59	6.97e-57	58.1451
chr17	23974675	23974800	125	2721	-	1	125	0	27.44	17.62	Flywch1	1.09802	4.15e-11	7.43e-10	10.3825
chr17	23972566	23972791	225	2723	-	1	225	0	99.28	10.47	Flywch1	3.6853	1.72e-38	1.05e-36	37.7649
chr17	23972466	23972541	75	2724	-	1	75	0	9.55	1.61	Flywch1	2.82224	1.59e-14	3.75e-13	13.7981
chr1	162667885	162667910	25	2726	-	1	25	0	0.87	0.11	Fmo1	4.51519	8.38e-11	1.49e-09	10.0769
chr1	162657479	162657779	300	2727	-	1	300	0	69.78	20.35	Fmo1	2.47228	7.69e-14	1.62e-12	13.1142
chr3	97559197	97559397	200	2729	+	1	200	0	57.61	19.56	Fmo5	1.9245	1.05e-12	2.04e-11	11.9793
chr2	30922997	30923147	150	2730	-	1	150	0	12.69	0.92	Fnbp1	4.2203	8.96e-12	1.67e-10	11.0476
chr2	30922897	30922947	50	2731	-	1	50	0	4.92	0.07	Fnbp1	6.30745	2.38e-11	4.44e-10	10.6237
chr2	90587765	90587790	25	2732	+	1	25	0	1.81	0.37	Fnbp4	3.39227	1.94e-17	5.54e-16	16.7113
chr2	90608222	90608247	25	2733	+	1	25	0	1.39	0.39	Fnbp4	2.62327	7.44e-11	1.33e-09	10.1282
chr4	88310319	88311789	1470	2738	+	1	1470	0	1.26	0.33	Focad	2.83998	7.49e-11	1.34e-09	10.1253
chr4	88328977	88329152	175	2739	+	1	175	0	13.04	3.16	Focad	2.94427	6.98e-12	1.3e-10	11.1564
chr12	57592877	57593524	647	2740	-	1	647	0	26.33	6.13	Foxa1	2.38579	1.44e-11	2.58e-10	10.8409
chr2	147886221	147886396	175	2741	-	1	175	0	13.01	1.61	Foxa2	3.43468	3.09e-11	5.49e-10	10.5107
chr2	147884896	147885721	825	2742	-	1	825	0	138.51	20.44	Foxa2	3.68233	5.47e-13	1.05e-11	12.262
chr12	99354836	99355011	175	2744	-	1	175	0	19.63	0.33	Foxn3	6.12978	9.39e-12	1.73e-10	11.0272
chr9	35115803	35116028	225	2754	-	1	225	0	32.92	10.23	Foxred1	2.03999	2.18e-13	4.58e-12	12.6616
chr2	32573170	32573195	25	2755	-	1	25	0	5.65	3.75	Fpgs	1.02155	4.98e-11	9.05e-10	10.3025
chr2	32572945	32573145	200	2756	-	1	200	0	82.68	40.59	Fpgs	1.35164	9.62e-18	2.65e-16	17.0169
chr4	119387504	119387704	200	2759	-	1	200	0	14.92	2.64	Frg2f1	3.86544	1.32e-15	3.2e-14	14.8803
chr6	97265052	97265402	350	2763	-	1	350	0	36.75	3.03	Frmd4b	4.08139	4.53e-13	9.2e-12	12.3439
chr6	97264977	97265002	25	2764	-	1	25	0	1.88	0.2	Frmd4b	3.5211	6.06e-12	1.19e-10	11.2176
chr6	97264277	97264952	675	2765	-	1	675	0	75.01	12.58	Frmd4b	3.6034	2.34e-12	4.34e-11	11.6307
chr6	97264102	97264252	150	2766	-	1	150	0	12.55	8.9	Frmd4b	1.78887	7.13e-12	1.34e-10	11.147
chr3	116696794	116697369	575	2769	+	1	575	0	151.93	26.15	Frrs1	3.52253	4.66e-12	8.4e-11	11.3316
chr17	47999031	47999506	475	2770	+	1	475	0	1.6	0.35	Tomm6os	2.66898	9.21e-11	1.63e-09	10.0359
chr5	73178433	73178483	50	2773	-	1	50	0	2.02	0.37	Fryl	3.70995	5.21e-11	9.25e-10	10.2833
chr5	73178333	73178383	50	2774	-	1	50	0	2.65	0.46	Fryl	3.4159	6.03e-12	1.19e-10	11.2195
chr5	73178258	73178283	25	2775	-	1	25	0	1.5	0.33	Fryl	2.95369	4.32e-12	8.62e-11	11.3642
chr5	73178058	73178183	125	2776	-	1	125	0	9.24	2.44	Fryl	2.50574	2.39e-11	4.39e-10	10.6209
chr19	9960065	9960240	175	2777	+	1	175	0	582.77	89.62	Fth1	2.91901	0	0	Inf
chr7	45109090	45109265	175	2778	-	1	175	0	205.99	95.33	Ftl1	1.64978	1.8e-57	1.68e-55	56.7453
chr11	106139963	106140413	450	2785	-	1	450	0	335.81	21.85	Ftsj3	4.26002	3.05e-22	1.04e-20	21.5158
chr4	135666413	135666613	200	2786	+	1	200	0	84.11	13.59	Fuca1	3.07457	9.32e-33	4.8e-31	32.0304
chr10	13391007	13391282	275	2787	+	1	275	0	22.63	1.7	Fuca2	4.90866	3.29e-12	6.06e-11	11.483
chr7	139679423	139679598	175	2789	-	1	175	0	23.47	3.71	Fuom	3.00244	8.22e-13	1.62e-11	12.0849
chr14	20745999	20746324	325	2790	+	1	325	0	50.6	3.64	Fut11	4.40304	7.41e-13	1.43e-11	12.1303
chr12	77522417	77522592	175	2791	+	1	175	0	8.33	0.94	Fut8	4.42685	5.05e-12	9.63e-11	11.2965
chr19	24239183	24239383	200	2792	-	1	200	0	31.04	6.74	Fxn	2.52874	6.15e-12	1.12e-10	11.2112
chr7	30751102	30751252	150	2793	-	1	150	0	43.45	20.83	Fxyd1	1.49343	2.42e-21	8.19e-20	20.6163
chr15	6610235	6610385	150	2794	+	1	150	0	12.76	1.37	Fyb	3.51506	1.17e-11	2.16e-10	10.9311
chr10	39439847	39440372	525	2798	+	1	525	0	82.47	10.32	Fyn	3.5691	1.36e-12	2.54e-11	11.8677
chr10	81202937	81203187	250	2799	-	1	250	0	32.15	3.45	Fzr1	3.65743	1.71e-15	4.11e-14	14.7681
chr1	192954467	192955092	625	2800	-	1	625	0	395.2	105.71	G0s2	2.3604	1.93e-18	5.43e-17	17.7152
chr11	55390625	55390875	250	2801	+	1	250	0	31.7	8.77	G3bp1	2.27875	1.89e-12	3.56e-11	11.7238
chr11	55390900	55391275	375	2802	+	1	375	0	56.04	53.17	G3bp1	1.69751	6.8e-12	1.22e-10	11.1672
chr5	92202803	92202828	25	2803	-	1	25	0	2.02	0.98	G3bp2	2.51826	7.7e-19	2.36e-17	18.1136
chr5	92202203	92202778	575	2804	-	1	575	0	138.06	22.66	G3bp2	3.76434	3.07e-12	5.49e-11	11.5132
chr11	101267245	101267820	575	2805	+	1	575	0	78.7	17.27	G6pc	2.57923	4.54e-12	8.37e-11	11.3429
chr11	101268495	101268720	225	2806	+	1	225	0	51.44	53.35	G6pc	1.48383	4.19e-13	8.4e-12	12.3779
chrX	74128282	74128507	225	2808	-	1	225	0	74.76	7	Gab3	4.04849	1.11e-16	2.88e-15	15.9537
chr6	129518221	129518296	75	2809	+	1	75	0	6.52	1.46	Gabarapl1	2.50426	2.84e-12	5.7e-11	11.5463
chr2	126526986	126527184	198	2811	-	1	198	0	26.4	2.57	Gabpb1	5.09877	4.27e-20	1.33e-18	19.3693
chr2	126471976	126472051	75	2812	-	1	75	0	3.84	0.09	Gabpb1	7.0348	1.07e-11	2.05e-10	10.9722
chr3	95101536	95101686	150	2813	-	1	150	0	11.37	6.76	Gabpb2	2.35731	5.85e-13	1.18e-11	12.2327
chr3	95096001	95096201	200	2814	-	1	200	0	24.97	0.68	Gabpb2	5.57852	1.26e-12	2.49e-11	11.9006
chr13	52002105	52002505	400	2815	+	1	400	0	55.76	6.35	Gadd45g	3.67283	3.26e-15	7.72e-14	14.4866
chr8	85560902	85561102	200	2816	+	1	200	0	42.37	16.97	Gadd45gip1	1.64316	1.09e-13	2.31e-12	12.961
chr5	108717622	108717647	25	2817	-	1	25	0	2.13	0.57	Gak	2.19491	4.13e-11	7.55e-10	10.3842
chr18	24417905	24417955	50	2820	+	1	50	0	4.08	0.09	Galnt1	5.99167	4.36e-11	7.9e-10	10.3608
chr18	24418030	24418080	50	2821	+	1	50	0	3.49	0.2	Galnt1	4.58509	4.42e-11	8.04e-10	10.3548
chr18	24418130	24418205	75	2822	+	1	75	0	6.28	0.33	Galnt1	4.54493	6.43e-12	1.26e-10	11.1915
chr5	25470603	25470628	25	2823	+	1	25	0	1.05	0.28	Galnt11	3.17475	1.71e-11	3.24e-10	10.767
chr8	125070651	125070851	200	2825	+	1	200	0	19.67	4.65	Galnt2	2.38859	4.43e-12	8.28e-11	11.354
chr4	41758647	41758822	175	2827	+	1	175	0	43.62	9.12	Galt	3.43101	1.44e-14	3.27e-13	13.8402
chr2	120265868	120267125	1257	2830	+	1	1257	0	2.02	0.2	Ganc	4.46105	3.04e-18	9.05e-17	17.517
chr2	34566214	34566339	125	2831	-	1	125	0	5.65	1.26	Gapvd1	3.79447	1.14e-12	2.27e-11	11.9416
chr6	55056374	55056424	50	2834	+	1	50	0	4.29	1.64	Gars	2.23571	1.24e-13	2.73e-12	12.9073
chr11	5010662	5010937	275	2835	-	1	275	0	25.87	4.27	Gas2l1	3.00515	1.17e-12	2.31e-11	11.9307
chr14	63478832	63479082	250	2839	-	1	250	0	49.83	3.34	Gata4	4.45681	2.13e-12	4e-11	11.6719
chr8	70362343	70362368	25	2840	-	1	25	0	1.6	0.11	Gatad2a	4.29384	9.13e-11	1.62e-09	10.0397
chr8	70362168	70362318	150	2841	-	1	150	0	17.26	1.05	Gatad2a	4.49057	3.96e-15	9.5e-14	14.4022
chr3	85561092	85561367	275	2842	+	1	275	0	72.15	6.56	Gatb	3.67376	4.4e-18	1.23e-16	17.3561
chr10	77998224	77998499	275	2843	-	1	275	0	44.5	3.01	Gatd3a	4.31869	1.21e-12	2.31e-11	11.9183
chr2	122440366	122441651	1285	2844	-	1	1285	0	2.58	0.44	Gatm	2.98245	1.17e-16	3.2e-15	15.9305
chr4	43566927	43567352	425	2845	-	1	425	0	55.03	11.1	Gba2	2.80151	6.93e-13	1.35e-11	12.1593
chr5	105364889	105365264	375	2852	-	1	375	0	47.04	2.84	Gbp10	5.34649	4.9e-12	9.11e-11	11.3098
chr5	105364589	105364739	150	2853	-	1	150	0	7.25	1.74	Gbp10	3.85575	1.75e-11	3.12e-10	10.7574
chr5	105471466	105471791	325	2854	-	1	325	0	26.82	3.08	Gbp11	4.4628	3.01e-12	5.66e-11	11.5211
chr5	105471041	105471291	250	2855	-	1	250	0	14.09	3.34	Gbp11	3.20515	1.09e-11	1.99e-10	10.963
chr5	105266032	105266207	175	2856	-	1	175	0	10.81	0.76	Gbp4	5.24714	4.61e-14	1.04e-12	13.3361
chr5	105265957	105265982	25	2857	-	1	25	0	1.33	0.04	Gbp4	6.1617	8.32e-11	1.48e-09	10.0801
chr5	105265857	105265882	25	2858	-	1	25	0	1.36	0.11	Gbp4	4.54761	1.61e-11	3.06e-10	10.7925
chr5	105265657	105265807	150	2859	-	1	150	0	10.18	0.89	Gbp4	4.10805	6.14e-12	1.19e-10	11.2118
chr5	105420592	105420942	350	2860	-	1	350	0	37.38	1.24	Gbp6	5.85688	8.15e-12	1.47e-10	11.0889
chr3	142253290	142253565	275	2861	+	1	275	0	24.76	4.25	Gbp7	3.91041	3.26e-12	6.01e-11	11.4867
chr5	105162753	105162928	175	2862	-	1	175	0	12.17	1.77	Gbp8	4.48262	2.06e-17	5.63e-16	16.6852
chr5	105162478	105162653	175	2863	-	1	175	0	15.69	1.94	Gbp8	4.1578	1.91e-16	4.9e-15	15.7193
chr5	105227906	105228106	200	2864	-	1	200	0	20.89	0.37	Gbp9	7.23713	2.91e-13	6.03e-12	12.5361
chr10	58105356	58105456	100	2867	+	1	100	0	4.15	1.35	Gcc2	3.01864	3.5e-11	6.35e-10	10.4561
chr10	58105706	58105956	250	2868	+	1	250	0	10.67	3.84	Gcc2	3.14512	8.29e-12	1.51e-10	11.0814
chr8	85620223	85620398	175	2869	-	1	175	0	19.77	3.9	Gcdh	2.7708	4.44e-13	8.97e-12	12.3522
chr8	85613240	85613665	425	2870	-	1	425	0	330.76	139.99	Gcdh	2.04335	4.83e-12	8.6e-11	11.3163
chr8	85613090	85613215	125	2871	-	1	125	0	19.46	8.4	Gcdh	1.67523	2.18e-12	4.19e-11	11.6622
chr11	120429252	120429277	25	2872	+	1	25	0	5.09	2.77	Gcgr	1.31484	2.93e-14	6.9e-13	13.5324
chr11	5851540	5851790	250	2875	-	1	250	0	80.73	13.19	Gck	3.04071	3.38e-13	6.81e-12	12.471
chr11	5851290	5851465	175	2876	-	1	175	0	35.39	17.58	Gck	1.43592	6.94e-12	1.27e-10	11.1586
chr5	31484393	31484593	200	2878	+	1	200	0	458.07	194.76	Gckr	1.57605	9.94e-24	3.67e-22	23.0025
chr9	77700385	77700610	225	2879	+	1	225	0	54.12	19.04	Gclc	1.94993	3.03e-16	7.64e-15	15.5183
chr3	122060217	122060267	50	2880	+	1	50	0	5.75	4.75	Gclm	1.382	2.75e-11	5.11e-10	10.5599
chr8	117709230	117709280	50	2882	-	1	50	0	2.69	0.79	Gcsh	2.80806	5.2e-12	1.03e-10	11.2842
chr3	100113293	100113343	50	2884	+	1	50	0	1.74	0.24	Gdap2	4.57022	3.48e-11	6.35e-10	10.4581
chr3	100113368	100113393	25	2885	+	1	25	0	1.15	0.11	Gdap2	4.77369	2.69e-12	5.47e-11	11.5695
chr3	100113418	100113668	250	2886	+	1	250	0	12.55	1.85	Gdap2	3.96217	1.22e-11	2.25e-10	10.9136
chr7	118287980	118288305	325	2887	-	1	325	0	91.5	13.89	Gde1	2.98893	1.51e-18	4.31e-17	17.8206
chr14	33656455	33656605	150	2888	+	1	150	0	14.58	0.74	Gdf10	4.57681	5.4e-13	1.13e-11	12.2679
chr8	71082267	71082617	350	2889	-	1	350	0	61.23	5.13	Gdf15	3.80157	3.98e-15	9.23e-14	14.3999
chr14	33666742	33666917	175	2890	+	1	175	0	21.66	0.2	Gdf2	6.85545	6.21e-12	1.18e-10	11.2068
chr14	33668792	33669042	250	2891	+	1	250	0	17.16	1.42	Gdf2	4.42237	2.16e-12	4.29e-11	11.6653
chrX	73348867	73348892	25	2892	+	1	25	0	1.92	0.04	Gdi1	5.7899	8.21e-11	1.46e-09	10.0858
chr11	58012076	58012351	275	2893	-	1	275	0	31.42	1.16	Gemin5	5.2737	7.98e-12	1.46e-10	11.0982
chr7	19298873	19299373	500	2894	-	1	500	0	104.47	9.81	Gemin7	3.70633	4.13e-12	7.51e-11	11.3844
chr8	85744707	85744807	100	2895	-	1	100	0	9.17	2.88	Get3	2.08361	1.38e-11	2.58e-10	10.8608
chr17	24912537	24912662	125	2896	-	1	125	0	10.29	2.09	Gfer	2.56199	9.32e-12	1.79e-10	11.0304
chr17	24912337	24912512	175	2897	-	1	175	0	17.85	2.88	Gfer	2.90614	6.07e-14	1.33e-12	13.2165
chr3	67382128	67382401	273	2898	+	1	273	0	39.02	5.32	Gfm1	3.92355	6.89e-12	1.23e-10	11.1617
chr13	97312227	97312502	275	2900	+	1	275	0	46.31	6.06	Gfm2	3.32003	1.47e-12	2.84e-11	11.8319
chr19	58226537	58226637	100	2903	-	1	100	0	6.28	0.83	Gfra1	3.53856	8.33e-12	1.59e-10	11.0795
chr15	78778114	78778364	250	2904	+	1	250	0	36.41	8.99	Gga1	2.39632	2.7e-12	5.05e-11	11.568
chr11	115476355	115476380	25	2905	-	1	25	0	1.74	0.15	Gga3	3.77631	4.4e-11	8.03e-10	10.3564
chr14	123128846	123129046	200	2906	-	1	200	0	23.26	2.79	Ggact	3.4843	1.86e-13	3.84e-12	12.7317
chr6	54962679	54962929	250	2907	-	1	250	0	27.06	3.49	Ggct	3.91746	1.13e-14	2.56e-13	13.9454
chr6	72404037	72404062	25	2908	+	1	25	0	1.85	0.39	Ggcx	2.84553	2.42e-13	5.32e-12	12.6169
chr6	72407283	72407308	25	2909	+	1	25	0	1.15	0.72	Ggcx	2.29145	5.53e-11	1e-09	10.2574
chr11	84725182	84725282	100	2912	-	1	100	0	31.7	35.05	Ggnbp2	1.33286	2.96e-17	8.08e-16	16.5287
chr11	84723736	84723911	175	2913	-	1	175	0	40.66	37.43	Ggnbp2	1.58625	3.77e-12	7.03e-11	11.4232
chr11	84762156	84762406	250	2914	+	1	250	0	19.63	3.12	Ggnbp2os	3.39009	6.05e-12	1.1e-10	11.2182
chr13	14228674	14228699	25	2915	-	1	25	0	1.01	0.17	Ggps1	3.78235	2.6e-11	4.85e-10	10.5846
chr10	75450855	75450930	75	2916	+	1	75	0	6.42	0.28	Ggt5	4.75738	8.57e-12	1.66e-10	11.0668
chr11	100656926	100657251	325	2917	-	1	325	0	106.01	18.39	Ghdc	3.27935	9.85e-16	2.4e-14	15.0065
chr15	3612516	3612541	25	2918	-	1	25	0	1.12	0.39	Ghr	2.83334	1.32e-11	2.52e-10	10.8806
chr15	3350011	3350036	25	2921	-	1	25	0	2.02	0.04	Ghr	6.25517	9.95e-12	1.92e-10	11.002
chr15	3349286	3349986	700	2922	-	1	700	0	62.66	7.74	Ghr	3.64027	4.42e-12	8.23e-11	11.3549
chr15	3349036	3349261	225	2923	-	1	225	0	13.7	3.23	Ghr	3.55574	9.47e-13	1.88e-11	12.0238
chr2	180359825	180359975	150	2924	+	1	150	0	14.09	0.7	Gid8	4.69973	1.1e-12	2.26e-11	11.9592
chr2	180360175	180360225	50	2925	+	1	50	0	2.65	1.09	Gid8	2.4863	2.02e-11	3.75e-10	10.6946
chr6	48667377	48667502	125	2927	+	1	125	0	11.61	0.55	Gimap4	5.0892	3.14e-13	6.55e-12	12.503
chr6	48668002	48668077	75	2928	+	1	75	0	3.63	0.7	Gimap4	3.32284	4.97e-11	8.89e-10	10.304
chr6	48678666	48679041	375	2929	-	1	375	0	33.72	3.97	Gimap6	4.112	2.33e-12	4.39e-11	11.6329
chr6	48635736	48635836	100	2930	+	1	100	0	8.75	0.13	Gimap8	6.29474	4.95e-11	8.96e-10	10.3052
chr6	48654466	48654491	25	2931	+	1	25	0	1.74	0.11	Gimap9	4.37952	3.88e-11	7.12e-10	10.411
chr6	48654516	48654541	25	2932	+	1	25	0	1.78	0.11	Gimap9	4.31365	6.32e-11	1.14e-09	10.199
chr6	48654916	48655616	700	2933	+	1	700	0	82.92	5.74	Gimap9	5.09609	1.31e-12	2.52e-11	11.8822
chr1	97706819	97707144	325	2934	+	1	325	0	33.02	2.9	Gin1	3.80118	1.02e-12	1.97e-11	11.9904
chr1	97720034	97720484	450	2935	+	1	450	0	57.82	10.73	Gin1	4.11758	1.15e-16	2.92e-15	15.9393
chr10	7643785	7644235	450	2936	-	1	450	0	37.7	8.09	Ginm1	3.7066	2.42e-13	4.96e-12	12.6155
chr8	23716725	23716750	25	2937	-	1	25	0	1.39	0.11	Gins4	4.43431	4.59e-11	8.37e-10	10.338
chr8	23716650	23716675	25	2938	-	1	25	0	1.19	0.07	Gins4	5.48758	7.19e-11	1.29e-09	10.1435
chr8	84390840	84390990	150	2939	+	1	150	0	13.74	0.96	Gipc1	4.38032	8.29e-12	1.54e-10	11.0815
chr4	127205312	127205412	100	2940	-	1	100	0	6.63	0.7	Gja4	3.56852	5.23e-11	9.45e-10	10.2813
chrX	100427849	100428224	375	2941	+	1	375	0	95.65	42.22	Gjb1	1.48168	6.89e-13	1.35e-11	12.1621
chr13	58411905	58411930	25	2942	-	1	25	0	1.64	0.17	Gkap1	4.39665	8.05e-16	2.09e-14	15.0942
chr13	58411805	58411855	50	2943	-	1	50	0	3.28	0.35	Gkap1	3.90562	7.4e-13	1.57e-11	12.1309
chr8	111883865	111884615	750	2945	-	1	750	0	315.45	32.93	Glg1	3.74225	5.85e-14	1.24e-12	13.2331
chr17	30812834	30812959	125	2947	-	1	125	0	11.26	6.61	Glo1	2.19933	7.38e-12	1.36e-10	11.1322
chr1	143622371	143622496	125	2949	+	1	125	0	8.61	1.18	Glrx2	4.2859	4.97e-16	1.26e-14	15.304
chr12	105006718	105006743	25	2950	+	1	25	0	2.34	0.85	Glrx5	1.91907	2e-11	3.76e-10	10.6999
chr12	105006768	105006793	25	2951	+	1	25	0	2.37	0.83	Glrx5	1.98404	5.61e-12	1.11e-10	11.2512
chr5	127784142	127784317	175	2954	+	1	175	0	14.99	1	Glt1d1	4.18567	4.95e-12	9.53e-11	11.3052
chr14	30733515	30733965	450	2955	+	1	450	0	76.86	13.33	Glt8d1	3.60998	1.03e-14	2.33e-13	13.9891
chr11	70410984	70411259	275	2956	+	1	275	0	49.8	8.35	Gltpd2	2.7494	1.05e-15	2.57e-14	14.9772
chr1	153783734	153784059	325	2957	+	1	325	0	204.9	70.55	Glul	1.87928	5.42e-12	9.71e-11	11.2657
chr19	12628616	12629101	485	2959	+	1	485	0	650.56	110.42	Glyat	3.14922	9.9e-69	1.11e-66	68.0043
chr9	106032532	106033257	725	2960	-	1	725	0	142.9	9.66	Glyctk	4.25228	1.57e-15	3.75e-14	14.8027
chr16	4833365	4833390	25	2962	-	1	25	0	1.29	0.13	Glyr1	4.11449	4.58e-11	8.35e-10	10.339
chr16	4833215	4833340	125	2963	-	1	125	0	11.4	1.48	Glyr1	3.25332	4.3e-13	9.11e-12	12.3663
chr2	150168767	150168917	150	2966	+	1	150	0	10.15	0.76	Gm10130	4.27132	2.36e-11	4.3e-10	10.6267
chr1	24651484	24651781	297	2968	-	1	297	0	530.36	112.58	Gm10222	3.38165	4.78e-278	2.34e-275	277.32
[truncated: 3,952 more rows]

## Sheet: Liver_Abx
chr	chromStart	chromEnd	size	name	strand	blockCount	blockSizes	blockStarts	RPM.IP	RPM.input	geneID	log2FC	pvalue	fdr	score
chr7	45217218	45217343	125	2	-	1	125	0	30.07	24.75	0610005C13Rik	1.08224	2.35e-16	3.98e-15	15.629
chr11	51576281	51576856	575	3	-	1	575	0	90.55	11.44	0610009B22Rik	4.37206	1.03e-15	1.58e-14	14.9891
chr2	26348427	26348977	550	4	+	1	550	0	80.25	13.18	0610009E02Rik	3.19668	5.87e-13	7.67e-12	12.2314
chr11	70126029	70126229	200	5	-	1	200	0	31.11	6.23	0610010K14Rik	3.17226	3.47e-19	6.51e-18	18.4602
chr16	31766567	31767067	500	6	-	1	500	0	53.58	12.88	0610012G03Rik	2.81308	5.94e-17	9.94e-16	16.2261
chr6	72328999	72329274	275	7	+	1	275	0	13.5	3.16	0610030E20Rik	3.3179	1.32e-12	1.71e-11	11.8787
chr3	137916827	137916877	50	8	-	1	50	0	1.44	0.09	0610031O16Rik	5.70906	2.69e-11	3.39e-10	10.5699
chr7	115692553	115692578	25	10	+	1	25	0	0.99	0.2	1110004F10Rik	2.94086	1.08e-11	1.4e-10	10.9671
chr7	115703592	115703792	200	11	+	1	200	0	15.74	8.41	1110004F10Rik	2.78231	3.63e-15	5.56e-14	14.4402
chr2	167033884	167034109	225	12	+	1	225	0	20.76	0.35	1110018N20Rik	6.95158	1.41e-13	2.01e-12	12.8505
chr2	167034209	167034284	75	13	+	1	75	0	1.8	0.26	1110018N20Rik	4.72869	1.51e-12	2.02e-11	11.8209
chr11	87555100	87555475	375	14	+	1	375	0	18.92	2.21	Rnf43	4.02666	1.12e-12	1.49e-11	11.95
chr11	87621879	87622029	150	15	+	1	150	0	8.21	1.19	Rnf43	3.61621	1.5e-11	1.82e-10	10.8247
chr11	87622379	87622429	50	16	+	1	50	0	1.76	0.32	Rnf43	3.20317	3.29e-11	4.12e-10	10.4832
chr11	87622454	87622479	25	17	+	1	25	0	0.89	0.16	Rnf43	3.16828	4.47e-11	5.55e-10	10.3496
chr11	87622754	87623104	350	18	+	1	350	0	32.97	4.16	Rnf43	3.60653	2.49e-12	3.12e-11	11.6039
chr11	87625049	87625249	200	19	+	1	200	0	14.45	4.31	Rnf43	2.45372	1.87e-12	2.41e-11	11.7285
chr9	50677522	50677547	25	20	-	1	25	0	0.38	0.1	1110032A03Rik	4.10047	8.81e-11	1.07e-09	10.0551
chr9	50677422	50677447	25	21	-	1	25	0	0.47	0.13	1110032A03Rik	3.70117	4.48e-11	5.56e-10	10.3489
chr15	76832927	76832952	25	22	+	1	25	0	0.87	0.19	1110038F14Rik	2.96033	5.72e-11	7.04e-10	10.2427
chr15	76834593	76834943	350	23	+	1	350	0	43.66	6.94	1110038F14Rik	3.58694	4.89e-15	7.46e-14	14.3105
chr19	21575401	21575476	75	24	-	1	75	0	1.71	0.17	1110059E24Rik	5.48895	7.42e-13	1.04e-11	12.1299
chr9	122776728	122777153	425	25	-	1	425	0	33.8	4.68	1110059G10Rik	4.95065	1.72e-15	2.63e-14	14.7655
chr4	124743402	124743677	275	26	-	1	275	0	34.11	6.43	1110065P20Rik	3.12381	9.78e-22	2.06e-20	21.0097
chr16	21627455	21627780	325	27	+	1	325	0	17.2	3.56	1300002E11Rik	4.06192	1.38e-15	2.15e-14	14.8604
chr5	114947131	114947156	25	28	-	1	25	0	1.29	0.1	1500011B03Rik	4.37382	1.51e-14	2.36e-13	13.8198
chr17	15163995	15164070	75	29	+	1	75	0	3.85	0.33	1600012H06Rik	4.22163	4.19e-14	6.32e-13	13.3778
chr17	15164120	15164170	50	30	+	1	50	0	3.51	0.03	1600012H06Rik	7.28556	4.23e-11	5.26e-10	10.3733
chr17	15164195	15164570	375	31	+	1	375	0	18.33	1.16	1600012H06Rik	5.07559	1.73e-13	2.43e-12	12.7619
chr7	37894139	37894514	375	32	+	1	375	0	81.52	4.15	1600014C10Rik	4.87749	5.74e-14	8.03e-13	13.2409
chr10	127504525	127504575	50	33	+	1	50	0	0.85	0.19	1700012D01Rik	4.35443	1.26e-11	1.63e-10	10.8981
chr9	57164035	57164085	50	34	-	1	50	0	2.88	0.09	1700017B05Rik	5.79584	4.98e-12	6.6e-11	11.3032
chr9	57163910	57164010	100	35	-	1	100	0	4.59	0.57	1700017B05Rik	3.77788	2.42e-13	3.47e-12	12.6161
chr9	57160829	57161404	575	36	-	1	575	0	55.59	3.7	1700017B05Rik	4.57162	6.45e-13	8.53e-12	12.1902
chr9	57160704	57160729	25	37	-	1	25	0	0.95	0.22	1700017B05Rik	2.75387	7.65e-11	9.32e-10	10.1166
chr1	53246206	53246256	50	38	-	1	50	0	1.14	0.09	Pms1	5.93365	9.07e-12	1.17e-10	11.0425
chr1	53245881	53246056	175	39	-	1	175	0	8.7	0.42	Pms1	5.65482	1.56e-13	2.22e-12	12.8079
chr1	53228340	53228515	175	41	-	1	175	0	3.32	1.02	Pms1	4.06494	5.48e-13	7.47e-12	12.261
chr1	151768849	151769024	175	43	-	1	175	0	4.76	0.47	1700025G04Rik	5.47791	1.95e-12	2.56e-11	11.7108
chr8	73214007	73214332	325	44	+	1	325	0	27.93	2.85	1700030K09Rik	4.0196	8.35e-18	1.48e-16	17.0781
chr11	105071170	105071270	100	45	-	1	100	0	2.1	0.33	1700052K11Rik	4.41922	4.1e-11	5.03e-10	10.3875
chr11	105071120	105071145	25	46	-	1	25	0	0.51	0.09	1700052K11Rik	4.20719	8.34e-11	1.01e-09	10.0786
chr1	57422123	57422148	25	47	+	1	25	0	0.51	0.06	1700066M21Rik	5.08855	3.27e-11	4.1e-10	10.4858
chr1	57422248	57422273	25	48	+	1	25	0	0.78	0.04	1700066M21Rik	5.7215	1.97e-11	2.51e-10	10.7059
chr3	89969041	89969066	25	49	+	1	25	0	1.57	0.65	4933434E20Rik	1.96804	2.67e-13	3.86e-12	12.573
chr3	89969091	89969141	50	50	+	1	50	0	4.02	1.72	4933434E20Rik	1.90896	2.67e-15	4.28e-14	14.5735
chr3	89969166	89969191	25	51	+	1	25	0	1.48	0.73	4933434E20Rik	1.73587	4.07e-11	5.06e-10	10.3907
chr3	89972854	89973379	525	52	+	1	525	0	82.57	14.94	1700094D03Rik	3.69343	1.07e-13	1.46e-12	12.9696
chr10	76224923	76225227	304	53	+	2	17,8	0,296	1.12	0.1	1700094J05Rik	4.18495	2.73e-13	3.95e-12	12.5634
chr5	25735490	25735640	150	54	+	1	150	0	3.07	0.45	1700096K18Rik	4.97622	8.86e-12	1.12e-10	11.0525
chr5	25735665	25735715	50	55	+	1	50	0	0.93	0.09	1700096K18Rik	5.90547	2.04e-11	2.58e-10	10.69
chr6	129509884	129510247	363	56	-	2	21,47	0,316	3.62	1.43	1700101I11Rik	2.14718	2.31e-11	2.89e-10	10.6366
chr14	54927360	54927510	150	57	+	1	150	0	8.95	1.66	1700123O20Rik	3.04041	6.74e-13	9.03e-12	12.1711
chr14	54927585	54928185	600	58	+	1	600	0	65.58	10.34	1700123O20Rik	3.92743	4.24e-15	6.32e-14	14.3726
chr19	8866293	8866418	125	59	+	1	125	0	5.35	1.02	1810009A15Rik	3.11759	1.01e-11	1.28e-10	10.994
chr19	8867807	8868107	300	60	+	1	300	0	92.99	14.83	1810009A15Rik,Lbhd1	3.60162	6.55e-28	1.73e-26	27.1838
chr16	8648088	8648163	75	61	+	1	75	0	3.36	0.41	1810013L24Rik	3.46203	1.03e-11	1.33e-10	10.9865
chr8	106864583	106864783	200	63	+	1	200	0	17.86	6.75	1810019D21Rik	2.02111	1.14e-11	1.39e-10	10.9441
chrX	12522442	12522492	50	64	-	1	50	0	1.02	0.38	1810030O07Rik	3.57102	3.39e-12	4.46e-11	11.4698
chr13	64415007	64415257	250	65	+	1	250	0	16.27	0.77	1810034E14Rik	5.06413	2.34e-13	3.2e-12	12.6309
chr13	64415307	64415332	25	66	+	1	25	0	0.95	0.07	1810034E14Rik	4.32776	9.86e-11	1.19e-09	10.0061
chr3	122718045	122718195	150	67	+	1	150	0	17.52	5.54	1810037I17Rik	2.58784	3.08e-21	6.4e-20	20.5113
chr3	122719242	122719317	75	68	+	1	75	0	3.72	3.88	1810037I17Rik	2.30813	2.91e-21	6.18e-20	20.5356
chr3	122719367	122719392	25	69	+	1	25	0	0.49	0.55	1810037I17Rik	2.44773	6.72e-11	8.23e-10	10.1728
chr16	93140928	93141128	200	70	-	1	200	0	7.6	0.71	1810053B23Rik	4.44108	5.72e-12	7.3e-11	11.2427
chr19	3764330	3764355	25	71	+	1	25	0	0.91	0.2	1810055G02Rik	2.86935	5.11e-11	6.32e-10	10.2912
chr19	3766530	3766880	350	72	+	1	350	0	47.34	4.32	1810055G02Rik	4.09676	6.68e-13	8.71e-12	12.1749
chr19	3767030	3767880	850	73	+	1	850	0	135.33	29.45	1810055G02Rik	2.86674	3.85e-13	5.09e-12	12.4142
chr6	35229669	35229844	175	74	+	1	175	0	8.38	1.99	1810058I24Rik	2.77957	1.67e-13	2.44e-12	12.7764
chr6	35238109	35238574	465	75	+	1	465	0	204.05	31.75	1810058I24Rik	3.39558	9.2e-22	1.91e-20	21.0364
chr11	57692104	57692279	175	76	-	1	175	0	11.83	0.48	2010001A14Rik	5.29214	2.1e-13	2.91e-12	12.6768
chr19	4547190	4547515	325	77	-	1	325	0	18.01	2.36	2010003K11Rik	3.70656	7.35e-12	8.96e-11	11.1338
chr19	4546990	4547140	150	78	-	1	150	0	7.49	2.28	2010003K11Rik	2.35513	8.89e-12	1.13e-10	11.0512
chr9	124056406	124056681	275	79	-	1	275	0	12.36	1.28	2010315B03Rik	5.08383	5.92e-13	7.88e-12	12.2276
chr9	124056056	124056356	300	80	-	1	300	0	7.66	1.09	2010315B03Rik	5.03107	1.32e-14	2.03e-13	13.878
chr8	71229555	71230205	650	81	+	1	650	0	37.29	4.71	2010320M18Rik	3.74659	2.78e-12	3.53e-11	11.5553
chr7	28946995	28947332	337	82	-	2	164,11	0,326	19	5.63	2200002D01Rik	2.48028	4.4e-22	9.58e-21	21.3563
chr13	58529484	58529759	275	83	-	1	275	0	51.89	6.85	2210016F16Rik	3.54017	1.72e-16	2.81e-15	15.765
chr13	58529359	58529409	50	84	-	1	50	0	1.76	0.26	2210016F16Rik	3.44293	5.11e-11	6.32e-10	10.2915
chr5	115080237	115080412	175	85	+	1	175	0	9.44	1.4	2210016L21Rik	3.50124	1.98e-16	3.4e-15	15.7043
chr5	115085847	115086372	525	86	+	1	525	0	50.94	9.17	2210016L21Rik	3.11481	3.04e-15	4.6e-14	14.5165
chr5	148679599	148679899	300	87	+	1	300	0	20.4	0.83	2210417A02Rik	5.80995	2.16e-13	3e-12	12.6655
chr9	63306328	63306526	198	88	-	1	198	0	14.92	1.31	2300009A05Rik	3.95944	2.24e-12	2.86e-11	11.6493
chr9	63301728	63301953	225	89	-	1	225	0	16.49	2.81	2300009A05Rik	4.37633	2.29e-14	3.33e-13	13.6402
chr1	138784396	138784421	25	90	-	1	25	0	0.99	0.25	2310009B15Rik	2.75222	7.89e-12	1.03e-10	11.1028
chr9	50650990	50652040	1050	91	-	1	1050	0	102.32	11.28	2310030G06Rik	4.28829	3.89e-16	6.26e-15	15.41
chr11	59099211	59099236	25	92	+	1	25	0	1.42	0.64	2310033P09Rik	1.9062	4.91e-12	6.52e-11	11.3092
chr11	59100922	59101394	472	93	+	2	8342	0,130	125.15	13.47	2310033P09Rik	3.61195	2.95e-19	5.5e-18	18.5305
chr17	47083835	47083885	50	94	+	1	50	0	3.62	2.01	2310039H08Rik	1.55254	1.49e-11	1.92e-10	10.8264
chr17	47084035	47084333	298	95	+	1	298	0	49.24	21.4	2310039H08Rik	2.33858	1.6e-22	3.47e-21	21.7954
chr7	130952626	130952726	100	96	-	1	100	0	3.96	0.32	2310057M21Rik	4.63124	2.89e-12	3.83e-11	11.539
chr7	130952576	130952601	25	97	-	1	25	0	1.38	0.03	2310057M21Rik	6.57458	5.05e-11	6.24e-10	10.2971
chr7	130944964	130945464	500	98	-	1	500	0	38.71	2.28	2310057M21Rik	5.51996	2.86e-14	4.13e-13	13.5443
chr17	36206712	36206762	50	99	-	1	50	0	2.84	1.11	2310061I04Rik	2.03942	1.7e-11	2.13e-10	10.7693
chr7	43900154	43901404	1250	100	+	1	1250	0	215.47	33.46	2410002F23Rik	3.435	8.85e-13	1.14e-11	12.0531
chr3	145649600	145650025	425	101	+	1	425	0	25.14	3.71	2410004B18Rik	4.84893	7.17e-13	9.43e-12	12.1447
chr16	18655337	18655362	25	102	+	1	25	0	1.08	0.38	2510002D24Rik	2.27018	3.29e-11	4.12e-10	10.4829
chr16	18657833	18658858	1025	103	+	1	1025	0	174.95	39.18	2510002D24Rik	2.90435	4.04e-13	5.18e-12	12.3935
chr16	18658883	18658908	25	104	+	1	25	0	0.51	0.35	2510002D24Rik	2.68521	5.68e-11	7e-10	10.2453
chr4	148031200	148031525	325	105	+	1	325	0	19.72	4.7	2510039O18Rik	3.26028	3.73e-13	4.97e-12	12.4278
chr6	13870258	13870683	425	106	-	1	425	0	69.73	4.09	2610001J05Rik	4.76202	3.2e-13	4.24e-12	12.4949
chr8	20041846	20041996	150	107	+	1	150	0	7.75	0.52	2610005L07Rik	4.66047	3.46e-14	5.25e-13	13.4607
chr10	78903582	78903732	150	108	-	1	150	0	3.72	0.65	2610008E11Rik	4.0629	1.62e-11	2.03e-10	10.79
chr10	78902457	78903182	725	109	-	1	725	0	18.6	3.06	2610008E11Rik	4.73352	1.51e-12	1.94e-11	11.82
chr10	78902407	78902432	25	110	-	1	25	0	0.42	0.15	2610008E11Rik	3.58855	6.71e-11	8.21e-10	10.1735
chr10	78901032	78902007	975	111	-	1	975	0	35.62	4.35	2610008E11Rik	4.67365	2.18e-12	2.75e-11	11.661
chr10	78900307	78900357	50	112	-	1	50	0	1.31	0.65	2610008E11Rik	2.64715	2.3e-11	2.9e-10	10.6391
chr8	129944059	129944159	100	113	-	1	100	0	3.56	0.09	2610044O15Rik8	7.2819	5.49e-11	6.72e-10	10.2605
chr4	10898106	10898256	150	114	+	1	150	0	8.3	1.12	2610301B20Rik	3.87783	1.41e-17	2.49e-16	16.8522
chr11	78162615	78162790	175	115	+	1	175	0	8.49	1.19	2610507B11Rik	3.58748	1.64e-14	2.5e-13	13.7858
chr11	78180654	78181229	575	116	+	1	575	0	552.54	56.83	2610507B11Rik	3.85377	6.34e-20	1.21e-18	19.1982
chr11	59090418	59091068	650	117	-	1	650	0	141.55	8.15	2610507I01Rik	4.76895	8.84e-14	1.2e-12	13.0537
chr11	59089568	59089743	175	118	-	1	175	0	7.72	2.81	2610507I01Rik	2.59048	7.74e-12	9.55e-11	11.1114
chr11	59089218	59089543	325	119	-	1	325	0	22.66	9.08	2610507I01Rik	2.11085	2.97e-12	3.87e-11	11.5276
chr18	24610342	24610717	375	120	+	1	375	0	61.81	3.96	2700062C07Rik	4.90608	1.37e-15	2.11e-14	14.8645
chr8	125566493	125566668	175	121	-	1	175	0	20.25	1.05	2810004N23Rik	5.34154	2.22e-14	3.25e-13	13.6542
chr5	124478685	124479035	350	122	+	1	350	0	35.47	2.74	2810006K23Rik	4.82719	1.8e-13	2.49e-12	12.7443
chr8	123770788	123771338	550	123	+	1	550	0	25.61	4.87	2810013P06Rik	3.64478	2.69e-12	3.39e-11	11.57
chr10	77351881	77351981	100	124	+	1	100	0	4.53	1	2810425M01Rik	2.79716	3.84e-12	5.01e-11	11.4162
chr1	85980697	85981222	525	125	+	1	525	0	129.36	18.57	2810459M11Rik	3.22479	1.25e-15	1.94e-14	14.9019
chr5	113238263	113238688	425	126	-	1	425	0	33.94	4.16	2900026A02Rik	3.60175	1.32e-12	1.69e-11	11.8811
chr5	113237838	113238188	350	127	-	1	350	0	17.86	3.29	2900026A02Rik	3.14119	3.99e-13	5.43e-12	12.3987
chr5	113234688	113234738	50	128	-	1	50	0	3.24	2.68	2900026A02Rik	1.74558	3.54e-15	5.68e-14	14.4507
chr5	113234188	113234613	425	129	-	1	425	0	68.46	20.52	2900026A02Rik	2.72879	2.87e-16	4.6e-15	15.5417
chr9	109659295	109659520	225	130	-	1	225	0	8.74	1.73	3000002C10Rik	3.00589	3.63e-11	4.47e-10	10.4403
chr12	20950583	20950858	275	131	-	1	275	0	18.73	1.02	3110053B16Rik	6.17086	2.44e-12	3.08e-11	11.6127
chr12	71057083	71057133	50	132	-	1	50	0	1.9	0.49	3110056K07Rik	2.97765	1.26e-12	1.71e-11	11.8991
chr12	71056908	71057058	150	133	-	1	150	0	7.32	1.11	3110056K07Rik	4.19824	6.94e-20	1.38e-18	19.1585
chr2	150168590	150168940	350	134	-	1	350	0	22.66	1.98	3300002I08Rik	4.29192	1.9e-12	2.44e-11	11.7204
chr3	19949784	19950534	750	135	+	1	750	0	47.59	4.54	4632415L05Rik	4.59171	7.33e-15	1.07e-13	14.1347
chr17	87582488	87582738	250	136	-	1	250	0	11.34	1.89	4833418N02Rik	4.40794	2.21e-13	3.07e-12	12.6562
chr13	119606129	119606529	400	137	+	1	400	0	64.9	8.95	4833420G17Rik	4.01271	7.04e-13	9.18e-12	12.1525
chr13	119621007	119622265	1258	138	+	2	22,3	0,1255	0.78	0.31	4833420G17Rik	2.57836	3.05e-11	3.83e-10	10.5159
chr13	119622315	119622656	341	139	+	1	341	0	204.24	42.67	4833420G17Rik	4.14675	1.46e-29	4.07e-28	28.8344
chr8	8716905	8717153	248	140	+	1	248	0	36.7	10.14	4921522P10Rik	3.60087	1.01e-12	1.34e-11	11.9945
chr8	86136387	86136462	75	141	-	1	75	0	2.18	0.09	4921524J17Rik	6.50232	4.31e-11	5.28e-10	10.3658
chr12	71602615	71602907	292	142	+	1	292	0	18.31	5.12	4930404H11Rik	2.9783	6.26e-13	8.21e-12	12.2035
chr7	122569480	122569680	200	143	-	1	200	0	18.07	3.9	4930413G21Rik	2.53244	6.09e-14	8.68e-13	13.2151
chr10	100408810	100409085	275	144	-	1	275	0	17.63	1.24	4930430F08Rik	6.03039	4.8e-14	6.82e-13	13.3183
chr16	64586466	64587266	800	145	-	1	800	0	64.27	7.17	4930453N24Rik	4.88185	2.09e-20	4.05e-19	19.6797
chr13	21629091	21629991	900	146	+	1	900	0	373.81	22.55	4930470G03Rik,Mir1896	5.14038	8.57e-27	2.15e-25	26.0669
chr4	19983436	19983511	75	147	-	1	75	0	1.61	0	4930480G23Rik	7.7513	8.16e-11	9.92e-10	10.0885
chr6	38754233	38754583	350	148	+	1	350	0	14.83	4.35	4930502C15Rik	4.06942	1.36e-13	1.86e-12	12.8673
chr18	70601291	70601491	200	149	-	1	200	0	10.39	0.64	4930503L19Rik	5.97463	2.57e-13	3.5e-12	12.5907
chr18	70601116	70601141	25	150	-	1	25	0	0.83	0.07	4930503L19Rik	4.94795	2.6e-13	3.76e-12	12.5854
chr18	70600991	70601091	100	151	-	1	100	0	3.07	0.16	4930503L19Rik	6.30964	1.32e-11	1.66e-10	10.8779
chr18	70585880	70586430	550	152	-	1	550	0	68.65	7.58	4930503L19Rik	5.03236	3.22e-15	4.89e-14	14.4928
chr5	114867943	114868343	400	153	-	1	400	0	72.37	8.88	Git2	4.48783	2.49e-12	3.1e-11	11.6042
chr1	159902866	159903466	600	154	+	1	600	0	79.15	17.11	4930523C07Rik	3.72339	7.27e-14	1.01e-12	13.1387
chr1	159905641	159905666	25	155	+	1	25	0	0.87	0.09	4930523C07Rik	4.05014	6.7e-11	8.2e-10	10.1742
chr1	159905766	159906116	350	156	+	1	350	0	11.17	1.67	4930523C07Rik	4.47049	4.95e-12	6.22e-11	11.3057
chr10	70759162	70759212	50	157	+	1	50	0	1.9	0.44	4930533K18Rik	2.84014	4.73e-11	5.77e-10	10.325
chr14	54887967	54888533	566	159	+	2	38,12	0,554	1.82	0.36	4930579G18Rik	3.257	7.98e-12	1.03e-10	11.0978
chr14	54821593	54822068	475	160	-	1	475	0	46.45	3.56	4931414P19Rik	4.48434	1.77e-12	2.28e-11	11.7509
chr3	36917261	36917486	225	161	+	1	225	0	28.29	4.16	4932438A13Rik	3.46137	7.22e-14	1.02e-12	13.1414
chr3	37106481	37107031	550	162	+	1	550	0	176.32	25.05	4932438A13Rik	4.04611	1.28e-12	1.65e-11	11.8933
chr11	72045004	72045429	425	163	-	1	425	0	18.24	3.93	4933427D14Rik	3.0842	6.14e-12	7.55e-11	11.2115
chr15	84832986	84833286	300	164	-	1	300	0	15.03	2.11	5031439G07Rik	3.50768	1.77e-11	2.19e-10	10.7514
chr12	8635590	8636165	575	165	+	1	575	0	27.64	10	5033421B08Rik	2.86344	4.79e-12	5.96e-11	11.3198
chr12	8636565	8637015	450	166	+	1	450	0	19.55	10.87	5033421B08Rik	2.90715	5.65e-12	6.97e-11	11.2479
chr13	46119851	46119951	100	167	+	1	100	0	2.18	0	5033430I15Rik	7.98433	3.07e-11	3.82e-10	10.5134
chr2	156695512	156695687	175	168	-	1	175	0	11.26	1	5430405H02Rik	4.39143	4.84e-12	6.2e-11	11.3148
chr5	100577218	100577393	175	169	-	1	175	0	10.67	1.67	5430416N02Rik	3.46988	4.44e-18	8.16e-17	17.353
chr3	88732770	88733195	425	170	+	1	425	0	127.1	15.02	5830417I10Rik	3.53264	1.18e-15	1.86e-14	14.9267
chr14	34395852	34395927	75	171	-	1	75	0	2.73	0.44	5830448L01Rik	3.358	5.61e-11	6.9e-10	10.2513
chr15	12810562	12810637	75	172	-	1	75	0	1.99	0.28	6030458C11Rik	4.38773	2.35e-11	2.92e-10	10.6291
chr8	120888215	120888590	375	173	+	1	375	0	26.92	1.59	6430548M08Rik	4.77087	2.78e-13	3.79e-12	12.5555
chr3	40840966	40841016	50	174	-	1	50	0	1.99	0.54	6430590A07Rik	2.67508	1.2e-11	1.54e-10	10.9209
chr3	40840291	40840416	125	175	-	1	125	0	7.66	8.48	6430590A07Rik	1.86468	8.77e-13	1.17e-11	12.0571
chr18	77719208	77719483	275	176	-	1	275	0	7.11	3.61	8030462N17Rik	3.20602	1.11e-11	1.37e-10	10.9529
chr2	147865406	147865681	275	177	-	1	275	0	21.31	1.56	9030622O22Rik	4.42842	1.87e-13	2.63e-12	12.7277
chr2	147818135	147818285	150	179	-	1	150	0	7.09	1.06	9030622O22Rik	3.51276	1.63e-12	2.14e-11	11.7868
chr2	147786428	147786828	400	181	-	1	400	0	66.39	16.06	9030622O22Rik	3.6072	3.17e-12	3.92e-11	11.499
chr7	24928125	24928325	200	183	+	1	200	0	22.75	7.81	9130221H12Rik,Zfp526	2.26313	2.39e-14	3.52e-13	13.6225
chr4	156209985	156210610	625	184	+	1	625	0	72.29	7.26	9430015G10Rik	3.8466	6.25e-12	7.67e-11	11.2041
chr7	136977822	136977997	175	185	-	1	175	0	5.54	0.6	9430038I01Rik	4.98706	1.09e-13	1.56e-12	12.9632
chr7	136977347	136977522	175	186	-	1	175	0	4.78	1.92	9430038I01Rik	3.02396	4.11e-12	5.33e-11	11.3864
chr9	90041411	90042576	1165	187	-	2	15121	0,1044	21.5	0.84	9430062P05Rik	5.2752	2.76e-14	4.03e-13	13.5598
chr9	90041136	90041261	125	188	-	1	125	0	5.29	0.33	9430062P05Rik	5.01592	7.5e-12	9.63e-11	11.1252
chr9	90040936	90041111	175	189	-	1	175	0	4.91	0.57	9430062P05Rik	4.71238	1.34e-11	1.65e-10	10.8737
chrX	47366118	47366393	275	190	-	1	275	0	26.9	5.86	9530027J09Rik	3.04261	3.68e-15	5.66e-14	14.434
chr11	52294196	52294221	25	191	+	1	25	0	0.91	0.12	9530068E07Rik	3.67219	1.91e-11	2.44e-10	10.7183
chr17	23972152	23972827	675	192	+	1	675	0	141.36	25.61	9530082P21Rik	2.84852	1.22e-12	1.55e-11	11.9136
chr17	23972902	23972927	25	193	+	1	25	0	0.68	0.07	9530082P21Rik	4.4393	7.83e-11	9.54e-10	10.1063
chr4	109509648	109509998	350	194	-	1	350	0	25.52	6.24	9630013D21Rik	4.40544	8.95e-17	1.48e-15	16.0482
chr19	29755685	29756285	600	196	-	1	600	0	24.93	5.76	9930021J03Rik	3.92697	3.48e-14	4.94e-13	13.4582
chr19	29754935	29755185	250	197	-	1	250	0	10.41	3.29	9930021J03Rik	3.52875	3.35e-14	4.88e-13	13.4751
chr19	29696651	29696826	175	199	-	1	175	0	8.44	0.65	9930021J03Rik	5.17512	2.23e-12	2.86e-11	11.6525
chr19	29696576	29696601	25	200	-	1	25	0	0.87	0.09	9930021J03Rik	4.27958	5.74e-12	7.6e-11	11.2408
chr19	29696451	29696476	25	201	-	1	25	0	0.63	0.12	9930021J03Rik	3.72303	4.42e-11	5.49e-10	10.3541
chr19	29695776	29695951	175	202	-	1	175	0	4.36	0.95	9930021J03Rik	3.93797	2.1e-11	2.57e-10	10.6771
chr19	29695076	29695101	25	203	-	1	25	0	0.42	0.13	9930021J03Rik	3.78044	3.32e-11	4.16e-10	10.4783
chr19	29694826	29695051	225	204	-	1	225	0	5.12	1.13	9930021J03Rik	4.16059	1.4e-11	1.72e-10	10.8545
chr19	29694526	29694601	75	205	-	1	75	0	2.03	0.51	9930021J03Rik	3.36646	6.37e-12	8.32e-11	11.1958
chr19	29693651	29694476	825	206	-	1	825	0	35.34	6.47	9930021J03Rik	3.8904	1.73e-12	2.16e-11	11.7618
chr19	29693351	29693626	275	207	-	1	275	0	10.52	4.35	9930021J03Rik	2.78263	3.02e-12	3.85e-11	11.5198
chr15	95688773	95688898	125	208	-	1	125	0	6.29	0.26	A130051J06Rik	5.30904	1.76e-11	2.22e-10	10.7548
chr19	31927298	31927848	550	211	+	1	550	0	120.37	27.24	A1cf	3.45426	5.07e-14	7.04e-13	13.2949
chr17	3164871	3165046	175	212	-	1	175	0	9.29	0.44	A230045G11Rik	5.14814	1.47e-11	1.8e-10	10.8319
chr6	128516784	128517226	442	219	-	1	442	0	54.13	15.36	A2ml1	3.30946	5.8e-20	1.13e-18	19.2369
chr1	194699706	194699781	75	221	+	1	75	0	3.58	0.64	A330023F24Rik	3.24195	5.5e-13	7.56e-12	12.2599
chr14	122342683	122342758	75	223	-	1	75	0	3.77	0	A330035P11Rik	7.77126	5.28e-11	6.47e-10	10.2772
chr18	45818403	45818453	50	226	-	1	50	0	1.61	0.65	A330093E20Rik	2.60192	7.11e-12	9.31e-11	11.1484
chr4	154045012	154045362	350	227	+	1	350	0	35.83	4.22	A430005L14Rik	3.70168	1.19e-13	1.68e-12	12.9239
chr4	154046009	154046382	373	228	+	1	373	0	47.19	10.08	A430005L14Rik	3.2066	1.39e-14	2.02e-13	13.8564
chr2	52320816	52320841	25	229	+	1	25	0	0.55	0.17	A430018G15Rik	3.65657	1.9e-13	2.77e-12	12.7212
chr2	52320941	52320991	50	230	+	1	50	0	1.02	0.09	A430018G15Rik	6.29094	9.16e-12	1.19e-10	11.038
chr10	128338317	128338842	525	231	+	1	525	0	52.78	5.62	A430046D13Rik	4.26846	2.08e-15	3.2e-14	14.683
chr1	186481369	186481544	175	232	+	1	175	0	25.71	2.05	A430105J06Rik	4.28386	3.83e-36	1.33e-34	35.4166
chr10	7539134	7539234	100	233	+	1	100	0	4.47	0.49	A630066F11Rik	3.86234	3.73e-12	4.93e-11	11.4288
chr5	21156236	21156411	175	234	+	1	175	0	18.94	9.01	A630072M18Rik	1.77162	8.15e-14	1.18e-12	13.0887
chr2	169912667	169912692	25	235	-	1	25	0	1.16	0.06	A630075F10Rik	4.97167	1.42e-11	1.83e-10	10.8472
chr1	75192190	75193240	1050	237	-	1	1050	0	483.26	165.11	Tuba4a	2.21616	9.58e-13	1.22e-11	12.0185
chr1	75191765	75191990	225	238	-	1	225	0	9.5	2.94	Tuba4a	2.63064	1.61e-11	1.99e-10	10.794
chr1_MU069434v1_random	1289	1939	650	239	-	1	650	0	52.69	5.98	A730008H23Rik	3.86826	1.59e-13	2.18e-12	12.7983
chr1_MU069434v1_random	764	1189	425	240	-	1	425	0	46.41	10.71	A730008H23Rik	2.82886	4.5e-12	5.48e-11	11.3472
chr2	130715960	130717412	1452	242	-	1	1452	0	38.64	2.84	A730017L22Rik	4.69558	1.1e-17	1.93e-16	16.9602
chr10	126906349	126906791	442	243	+	1	442	0	34.35	2.44	A730063M14Rik	4.7837	4.08e-38	1.48e-36	37.3891
chr13	41112602	41113408	806	244	-	1	806	0	1.12	0.29	A730081D07Rik	2.81069	5.69e-14	8.57e-13	13.2451
chr13	41111827	41112477	650	245	-	1	650	0	0.97	0.2	A730081D07Rik	3.22892	1.13e-13	1.67e-12	12.947
chr3	115681573	115681748	175	249	-	1	175	0	8.08	0.7	A930005H10Rik	4.34615	9.84e-12	1.23e-10	11.0069
chr19	40288066	40288091	25	252	+	1	25	0	0.7	0.09	A930028N01Rik	4.5855	3.99e-13	5.69e-12	12.3995
chr10	69046166	69046291	125	253	-	1	125	0	4.25	0.67	A930033H14Rik	3.72499	3.99e-12	5.22e-11	11.3987
chr2	34987923	34988073	150	255	-	1	150	0	6.77	3.87	AI182371	2.52082	3.02e-16	4.98e-15	15.5198
chr2	34985709	34985759	50	256	-	1	50	0	1.33	0.61	AI182371	3.04492	3.53e-14	5.39e-13	13.4516
chr2	34971869	34972619	750	259	-	1	750	0	1133.15	179.91	AI182371	3.24084	3.53e-14	4.91e-13	13.4521
chr13	37842488	37842613	125	261	-	1	125	0	5.42	2.87	AI463229	2.15785	5.03e-12	6.51e-11	11.2989
chr13	37841238	37842338	1100	262	-	1	1100	0	781.71	86.7	AI463229	3.85935	8.46e-13	1.08e-11	12.0724
chr13	37840988	37841188	200	263	-	1	200	0	14.98	10.4	AI463229	2.06426	2.37e-14	3.46e-13	13.6244
chr3	106946844	106946869	25	264	+	1	25	0	0.53	0	AI504432	8.0195	1.89e-11	2.41e-10	10.7237
chr3	106956244	106956269	25	265	+	1	25	0	0.76	0.03	AI504432	6.72376	7.03e-11	8.59e-10	10.1531
[truncated: 12,108 more rows]

## Sheet: Liver_Amp vs Con
chr	chromStart	chromEnd	size	name	strand	blockCount	blockSizes	blockStarts	RPM.IP.Control	RPM.input.Control	RPM.IP.Treated	RPM.input.Treated	geneID	diff.log2FC	pvalue	fdr	score	threshold
[truncated: 1,831 more rows]

[truncated: 6 more sheets: Liver_Abx vs Con, Intestine_Con, Intestine_Amp, Intestine_Abx, Intestine_Amp vs Con, Intestine_Abx vs Con]
