# Supplementary material for: Antibiotic‐Induced Gut Microbiota Dysbiosis Modulates Host Transcriptome and m6A Epitranscriptome via Bile Acid Metabolism
Source: Adv Sci (Weinh). 2024 May 7;11(28):2307981. doi: 10.1002/advs.202307981 (PMC11267274; doi:10.1002/advs.202307981)
Supplement: Supplementary file 9 — Supplemental Table 8 [file ADVS-11-2307981-s003.xlsx]

## Sheet: RNA ILL adapter
Table S8. Primers and adapters used in m6A-seq library construction.
Name	Sequence (RNA barcode underlined)
TagSeq1	/5Phos/AAUUAGUNNNAGAUCGGAAGAGCACACGUCU/3SpC3/
TagSeq2	/5Phos/AUCAGUGNNNAGAUCGGAAGAGCACACGUCU/3SpC3/
TagSeq3	/5Phos/AAAGCUGNNNAGAUCGGAAGAGCACACGUCU/3SpC3/
TagSeq4	/5Phos/AUAUAGGNNNAGAUCGGAAGAGCACACGUCU/3SpC3/
TagSeq5	/5Phos/AGGGAUCNNNAGAUCGGAAGAGCACACGUCU/3SpC3/
TagSeq6	/5Phos/ACAAGCCNNNAGAUCGGAAGAGCACACGUCU/3SpC3/
TagSeq7	/5Phos/AGUAUCCNNNAGAUCGGAAGAGCACACGUCU/3SpC3/
TagSeq8	/5Phos/AGUCGUANNNAGAUCGGAAGAGCACACGUCU/3SpC3/
TagSeq9	/5Phos/AGCAAACNNNAGAUCGGAAGAGCACACGUCU/3SpC3/
TagSeq10	/5Phos/ACUAAGGNNNAGAUCGGAAGAGCACACGUCU/3SpC3/
TagSeq11	/5Phos/ACAGUUGNNNAGAUCGGAAGAGCACACGUCU/3SpC3/
TagSeq12	/5Phos/AGAGGUGNNNAGAUCGGAAGAGCACACGUCU/3SpC3/

## Sheet: rTd RT primer
Name	Sequence
rTd RT primer	5´-AGACGTGTGCTCTTCCG-3´

## Sheet: 5iLL-22 DNA adapter
Name	Sequence
5iLL-22 DNA adapter	5'-/5Phos/AGATCGGAAGAGCGTCGTGTAG/3ddC/-3'

## Sheet: Universal forward primer 
Name	Sequence
Universal forward primer	5'-AATGATACGGCGACCACCGAGATCTACACTCTTTCCCTACACGACGCTCTTCCGATCT-3'

## Sheet: Reverse primer with DNA barcode
Name	Sequence (RNA barcode underlined)
DNA barcode 1	5'-CAAGCAGAAGACGGCATACGAGATCCTGGTAGGTGACTGGAGTTCAGACGTGTGCTCTTCCGATCT-3'
DNA barcode 2	5'-CAAGCAGAAGACGGCATACGAGATTAAGCATGGTGACTGGAGTTCAGACGTGTGCTCTTCCGATCT-3'
DNA barcode 3	5'-CAAGCAGAAGACGGCATACGAGATAGATGTGCGTGACTGGAGTTCAGACGTGTGCTCTTCCGATCT-3'
DNA barcode 4	5'-CAAGCAGAAGACGGCATACGAGATGTCGAGCAGTGACTGGAGTTCAGACGTGTGCTCTTCCGATCT-3'
DNA barcode 5	5'-CAAGCAGAAGACGGCATACGAGATGAATTGCTGTGACTGGAGTTCAGACGTGTGCTCTTCCGATCT-3'
